# Supplementary material for: Association of Intrauterine Microbes with Endometrial Factors in Intrauterine Adhesion Formation and after Medicine Treatment
Source: Pathogens. 2022 Jul 10;11(7):784. doi: 10.3390/pathogens11070784 (PMC9322781; doi:10.3390/pathogens11070784)
Supplement: Supplementary file 1 [file pathogens-11-00784-s001.zip]

Archive with 46 entries (46 files):
- Table S1.xlsx
- Table S10.xlsx
- Table S11.xlsx
- Table S12.xlsx
- Table S13.xlsx
- Table S14.xlsx
- Table S15.xlsx
- Table S16.xlsx
- Table S17.xlsx
- Table S18.xlsx
- Table S19.xlsx
- Table S2.xlsx
- Table S20.xlsx
- Table S21.xlsx
- Table S22.xlsx
- Table S23.xlsx
- Table S24.xlsx
- Table S25.xlsx
- Table S26.xlsx
- Table S27.xlsx
- Table S28.xlsx
- Table S29.xlsx
- Table S3.xlsx
- Table S30.xlsx
- Table S31.xlsx
- Table S32.xlsx
- Table S33.xlsx
- Table S34.xlsx
- Table S35.xlsx
- Table S36.xlsx
- Table S37.xlsx
- Table S38.xlsx
- Table S39.xlsx
- Table S4.xlsx
- Table S40.xlsx
- Table S41.xlsx
- Table S42.xlsx
- Table S43.xlsx
- Table S44.xlsx
- Table S45.xlsx
- Table S46.xlsx
- Table S5.xlsx
- Table S6.xlsx
- Table S7.xlsx
- Table S8.xlsx
- Table S9.xlsx
