# Supplementary material for: Association of Intrauterine Microbes with Endometrial Factors in Intrauterine Adhesion Formation and after Medicine Treatment
Source: Pathogens. 2022 Jul 10;11(7):784. doi: 10.3390/pathogens11070784 (PMC9322781; doi:10.3390/pathogens11070784)
Supplement: Supplementary file 1 [file pathogens-11-00784-s001.zip › Table S1.xlsx]

## Sheet: Sheet1
Taxonomy	IUA	control	Tax_detail
Firmicutes	0.21925	0.195427	k__Bacteria;p__Firmicutes;
Proteobacteria	0.25816	0.272939	k__Bacteria;p__Proteobacteria;
Tenericutes	0.033107	0.018207	k__Bacteria;p__Tenericutes;
Acidobacteria	0.127523	0.140695	k__Bacteria;p__Acidobacteria;
Bacteroidetes	0.106264	0.104492	k__Bacteria;p__Bacteroidetes;
Actinobacteria	0.034248	0.03955	k__Bacteria;p__Actinobacteria;
Chloroflexi	0.040206	0.042242	k__Bacteria;p__Chloroflexi;
Zixibacteria	0.023101	0.025775	k__Bacteria;p__Zixibacteria;
unidentified_Bacteria	0.020039	0.019571	k__Bacteria;p__unidentified_Bacteria;
Spirochaetes	0.012986	0.013095	k__Bacteria;p__Spirochaetes;
Planctomycetes	0.009822	0.010231	k__Bacteria;p__Planctomycetes;
Gemmatimonadetes	0.008906	0.009893	k__Bacteria;p__Gemmatimonadetes;
Gracilibacteria	0.008177	0.008783	k__Bacteria;p__Gracilibacteria;
Verrucomicrobia	0.006352	0.006842	k__Bacteria;p__Verrucomicrobia;
Nitrospirae	0.005415	0.005285	k__Bacteria;p__Nitrospirae;
Elusimicrobia	0.003942	0.00539	k__Bacteria;p__Elusimicrobia;
unidentified_Archaea	0.002343	0.002737	k__Archaea;p__unidentified_Archaea;
Cyanobacteria	0.001402	0.001755	k__Bacteria;p__Cyanobacteria;
Calditrichaeota	0.002988	0.00297	k__Bacteria;p__Calditrichaeota;
Euryarchaeota	0.002135	0.002452	k__Archaea;p__Euryarchaeota;
Latescibacteria	0.002783	0.002604	k__Bacteria;p__Latescibacteria;
Kiritimatiellaeota	0.002075	0.002339	k__Bacteria;p__Kiritimatiellaeota;
Parcubacteria	0.002008	0.002184	k__Bacteria;p__Parcubacteria;
Fusobacteria	0.000539	0.000511	k__Bacteria;p__Fusobacteria;
Chlamydiae	0.001705	0.001406	k__Bacteria;p__Chlamydiae;
Margulisbacteria	0.001314	0.001349	k__Bacteria;p__Margulisbacteria;
Acetothermia	0.001237	0.001356	k__Bacteria;p__Acetothermia;
Rokubacteria	0.001022	0.001215	k__Bacteria;p__Rokubacteria;
Berkelbacteria	0.000796	0.000772	k__Bacteria;p__Berkelbacteria;
Lentisphaerae	0.000881	0.000853	k__Bacteria;p__Lentisphaerae;
Fibrobacteres	0.000835	0.000821	k__Bacteria;p__Fibrobacteres;
Hydrogenedentes	0.000729	0.000708	k__Bacteria;p__Hydrogenedentes;
Armatimonadetes	0.000532	0.000479	k__Bacteria;p__Armatimonadetes;
Thaumarchaeota	0.000264	0.000426	k__Archaea;p__Thaumarchaeota;
Caldiserica	0.000539	0.000539	k__Bacteria;p__Caldiserica;
Melainabacteria	0.000409	0.000398	k__Bacteria;p__Melainabacteria;
Firestonebacteria	0.000465	0.000423	k__Bacteria;p__Firestonebacteria;
Candidatus_Peregrinibacteria	0.000395	0.000349	k__Bacteria;p__Candidatus_Peregrinibacteria;
Synergistetes	0.000303	0.000328	k__Bacteria;p__Synergistetes;
Candidatus_Kerfeldbacteria	0.000159	0.00024	k__Bacteria;p__Candidatus_Kerfeldbacteria;
Candidatus_Falkowbacteria	0.000328	0.000229	k__Bacteria;p__Candidatus_Falkowbacteria;
Candidatus_Komeilibacteria	0.000183	0.000113	k__Bacteria;p__Candidatus_Komeilibacteria;
Candidatus_Magasanikbacteria	0.000211	0.00012	k__Bacteria;p__Candidatus_Magasanikbacteria;
Schekmanbacteria	4.2e-05	8.1e-05	k__Bacteria;p__Schekmanbacteria;
Candidatus_Moranbacteria	8.5e-05	2.8e-05	k__Bacteria;p__Candidatus_Moranbacteria;
Candidatus_Staskawiczbacteria	2.5e-05	7.8e-05	k__Bacteria;p__Candidatus_Staskawiczbacteria;
Diapherotrites	4.6e-05	4.9e-05	k__Archaea;p__Diapherotrites;
Atribacteria	2.1e-05	1.4e-05	k__Bacteria;p__Atribacteria;
Candidatus_Raymondbacteria	4.2e-05	6e-05	k__Bacteria;p__Candidatus_Raymondbacteria;
Candidatus_Wolfebacteria	2.5e-05	1.1e-05	k__Bacteria;p__Candidatus_Wolfebacteria;
Deferribacteres	4e-06	1.4e-05	k__Bacteria;p__Deferribacteres;
Candidatus_Portnoybacteria	2.8e-05	5.3e-05	k__Bacteria;p__Candidatus_Portnoybacteria;
Candidatus_Gottesmanbacteria	0	7e-06	k__Bacteria;p__Candidatus_Gottesmanbacteria;
Edwardsbacteria	3.2e-05	0	k__Bacteria;p__Edwardsbacteria;
Candidatus_Jorgensenbacteria	1.1e-05	7e-06	k__Bacteria;p__Candidatus_Jorgensenbacteria;
Candidatus_Nomurabacteria	1.8e-05	0	k__Bacteria;p__Candidatus_Nomurabacteria;
Deinococcus-Thermus	0	7e-06	k__Bacteria;p__Deinococcus-Thermus;
Candidatus_Kaiserbacteria	0	7e-06	k__Bacteria;p__Candidatus_Kaiserbacteria;
Candidatus_Buchananbacteria	0	7e-06	k__Bacteria;p__Candidatus_Buchananbacteria;
Thermotogae	0	4e-06	k__Bacteria;p__Thermotogae;
Others	0.053544	0.05148	Others
