# Supplementary material for: Association of Intrauterine Microbes with Endometrial Factors in Intrauterine Adhesion Formation and after Medicine Treatment
Source: Pathogens. 2022 Jul 10;11(7):784. doi: 10.3390/pathogens11070784 (PMC9322781; doi:10.3390/pathogens11070784)
Supplement: Supplementary file 1 [file pathogens-11-00784-s001.zip › Table S10.xlsx]

## Sheet: Sheet1
KO_Pathway_Level3	IUA1	IUA2	IUA3	IUA4	IUA5	IUA6	IUA7	IUA8	IUA9	IUA10	non-IUA1	non-IUA2	non-IUA3	non-IUA4	non-IUA5	non-IUA6	non-IUA7	non-IUA8	non-IUA9	non-IUA10
ko02010	0.00736657	0.00459198	0	0.000824159	0.00102485	0.0125268	0.000917044	0.000995607	0.00169756	0.000490111	0.000292549	0.000911551	0	0.000870103	0.000962129	0.00612178	0	0.000697829	0.000184523	3.00426e-05
ko00030	0.00242126	0.00139801	0	0.000107752	0.000152005	0.00344515	0.000279278	0.000207695	0.000494266	0.000117117	0.0001344	0.000264208	0	0.000225455	0.000227503	0.00151575	0	0.000203935	0	0
ko03030	0.00283526	0.00130836	0	0.000203225	0.000449091	0.00465651	0.000284353	0.000334294	0.00075759	0.000192879	0.000127959	0.000125012	2.62889e-05	0.000598611	0.00029597	0.00245266	0	0.000161733	9.03554e-05	2.42076e-05
ko02024	0.00471922	0.00279201	0	0.000383151	0.000427473	0.00735171	0.000480382	0.000881629	0.000922865	0.000133418	7.69132e-05	0.000523493	0	0.000667592	0.000595652	0.00360672	0	0.000371378	0.000116933	7.40172e-05
ko00270	0.000831054	0.000510018	0	5.95163e-05	0.000168472	0.00165492	0.000115219	8.29304e-05	0.000202557	3.28845e-05	2.0003e-05	1.29698e-05	0	0.00014309	0.000125242	0.000855828	0	0.000157147	5.96311e-06	1.2022e-05
ko03070	0.0013942	0.00114726	0	0.000156599	6.46591e-05	0.00262515	0.000194467	0.000404272	0.000274542	8.80075e-05	3.88148e-05	0.000154558	0	0.000258571	0.000103161	0.00137169	0	0.000134372	6.95211e-05	5.24781e-05
ko00195	0.00195975	0.00107502	0	0.000245873	0.000289735	0.00349373	0.000225195	0.000324545	0.000564191	0.000137221	0.00013119	0.00018581	0	0.000353063	0.000228928	0.00198562	0	0.000154518	3.63265e-05	2.2378e-05
ko02060	0.00424336	0.00218851	0	0.000338631	0.000468292	0.00685815	0.000362642	0.000307285	0.00109946	0.000127682	0.000312675	0.00045818	0	0.000484658	0.000446306	0.00353766	0	0.000329855	0.000118494	3.5878e-05
ko00010	0.00548419	0.00372929	0.000293884	0.000943669	0.000906344	0.00895933	0.000881118	0.00116749	0.00183236	0.000671008	0.000799114	0.00131442	0.000348839	0.00160501	0.000912664	0.0039734	0.000439166	0.000981993	0.000494032	0.000245007
ko00620	0.00200793	0.00142499	9.44126e-05	0.000211228	0.000179832	0.00336533	0.000241745	0.000356083	0.000576177	0.000196214	0.000143476	0.0003543	2.6938e-05	0.000506724	0.000207943	0.00169669	6.90578e-05	0.000210994	8.52958e-05	6.45628e-05
ko04066	0.00142648	0.00103827	0.000150865	0.000477146	0.000483188	0.00212292	0.000397822	0.00067994	0.000624985	0.000387569	0.000439423	0.000682147	0.000266427	0.00078056	0.000449033	0.000843996	0.000322704	0.000484774	0.00029579	0.000165672
ko01501	0.00325617	0.00159238	0	0.000226553	0.000362814	0.00446317	0.000285915	0.000477357	0.000529972	4.54105e-05	3.80984e-05	0.000368935	0	0.000363203	0.000492491	0.0021029	0	0.000237006	4.74115e-05	2.15392e-05
ko00230	0.00573937	0.00378177	9.55927e-05	0.00050231	0.000614752	0.00981326	0.000804126	0.000788466	0.00134086	0.000497583	0.000281745	0.000710125	8.93339e-05	0.00120192	0.000757159	0.00501999	4.6614e-05	0.000394492	0.000239378	0.000191436
ko00640	0.00092659	0.000524956	0	7.89598e-05	8.93928e-05	0.00161489	0.00011178	0.000146422	0.000244255	9.34514e-05	4.25387e-05	9.53266e-05	0	0.000152335	5.65686e-05	0.000702304	0	5.00828e-05	3.06906e-05	0
ko00190	0.00203837	0.00107502	3.2963e-05	0.000304428	0.000358781	0.00373499	0.000314513	0.000439977	0.000621462	0.000137221	0.00013119	0.00018581	0	0.000459779	0.000228928	0.00211578	3.21476e-05	0.000183266	6.50111e-05	5.24331e-05
ko03430	0.00305684	0.00175329	0	0.000188127	0.000436746	0.00553027	0.000393363	0.000412079	0.000827955	0.000277967	0.000119081	0.000253633	2.62889e-05	0.000582694	0.000281271	0.00244198	0	0.000306425	0.000128556	2.42076e-05
ko00970	0.00630004	0.00349758	0.000255423	0.00138756	0.000595613	0.0108403	0.000711599	0.00114627	0.00161362	0.000473867	0.000601053	0.000945254	0.000271407	0.00119191	0.000824905	0.00530957	0.000383981	0.00101634	0.000370805	0.000384579
ko00710	0.0022062	0.00131249	4.86065e-05	0.000296697	0.000284502	0.00352929	0.000263914	0.000270879	0.000623726	8.61604e-05	0.000206779	0.000398372	5.54741e-05	0.000182596	0.000195615	0.00142501	0.000123509	0.000396502	0.000137854	1.47728e-05
ko00680	0.00151344	0.00128474	0	0.000110853	0.000106347	0.0027662	0.000248781	0.000216265	0.000401551	7.80026e-05	0.000100377	0.000163079	0	0.000192741	0.000174772	0.00155897	0	0.000104753	8.44522e-06	0
ko03018	0.00133949	0.000957622	0	0.000187997	8.55857e-05	0.00268892	0.000181874	0.000213386	0.000303963	6.77005e-05	7.52387e-05	0.000156773	0	0.000141893	0.00014299	0.00109602	0	0.000100492	1.34895e-05	1.42022e-05
ko03060	0.0014878	0.00120579	0.000101966	0.000201881	0.000118055	0.00285764	0.000240515	0.000448905	0.00047326	0.000195091	0.000120427	0.000179148	5.81861e-05	0.000285757	0.000168186	0.00149466	9.94432e-05	0.000156604	9.17039e-05	7.57207e-05
ko05230	0.00125585	0.0010881	0.000150865	0.000381812	0.000421129	0.00185333	0.000353638	0.000602169	0.000591349	0.000366767	0.000450348	0.000609534	0.000266427	0.000865587	0.000377345	0.000839372	0.000246599	0.000356977	0.000261837	0.000165672
ko00500	0.00138009	0.000970097	0.000150865	0.000367346	0.000551716	0.00253517	0.000327791	0.000633035	0.000856756	0.000364385	0.000455615	0.000604915	0.000266427	0.000860433	0.000515372	0.00112348	0.000246599	0.000394335	0.000289905	0.000165672
ko00020	0.00134435	0.000888922	9.44126e-05	0.000158712	0.000122728	0.00193199	0.00020204	0.000254115	0.000350697	0.000159072	9.87939e-05	0.00021649	2.6938e-05	0.000359164	0.00014751	0.000969553	6.90578e-05	0.000181119	7.08875e-05	6.45628e-05
ko03420	0.00226633	0.00145703	0	0.00018787	6.91888e-05	0.00398258	0.000210436	0.000345579	0.000604942	0.000169501	0.000207872	0.000291127	0	0.000411257	0.000118126	0.00183051	0	0.000294341	7.51073e-05	1.06944e-05
ko00240	0.00566609	0.00358594	7.16946e-05	0.000493555	0.000618205	0.00984852	0.000776623	0.000824498	0.00145465	0.000605164	0.000413859	0.000509704	0.000135388	0.00110148	0.000736733	0.00536292	0.000116535	0.000520983	0.000315563	0.00013807
ko03440	0.00250788	0.0012054	0	0.000182161	0.000444449	0.00438795	0.000295194	0.000288612	0.000671008	0.000207535	0.000109646	0.000174405	2.62889e-05	0.000528413	0.000334628	0.00241859	0	8.95603e-05	8.13098e-05	1.60956e-05
ko00051	0.00273569	0.00175887	0.000249259	0.00069149	0.000662859	0.00392139	0.000656621	0.000836925	0.00120796	0.0004878	0.000610041	0.000818541	0.00034463	0.00111508	0.000608562	0.00207593	0.00034256	0.000671405	0.000441485	0.000252639
ko03010	0.0056938	0.00345593	5.09828e-05	0.000628476	0.000943824	0.00955126	0.000495739	0.000883685	0.00172864	0.000506229	0.000341106	0.000601499	5.81861e-05	0.00124575	0.000532409	0.00472734	7.45824e-05	0.000514831	0.000254633	7.06962e-05
ko00053	0.00155764	0.0011845	0	0.000138179	0.000287359	0.00318826	0.000106258	0.000219097	0.000468249	7.16865e-05	6.58759e-05	0.000150508	0	0.000105754	0.00013082	0.00160018	0	0.000284051	6.1548e-05	0
ko00520	0.00257582	0.001573	0.000372229	0.000686683	0.000816685	0.00417112	0.000652572	0.00079351	0.00106597	0.000597104	0.000692583	0.00082168	0.00031713	0.0010895	0.00058763	0.0018076	0.000462488	0.000662885	0.000443039	0.000358429
ko00564	0.00127436	0.000787602	0	0.000128376	0.000105963	0.00282211	0.000254664	0.000156979	0.000261321	0.000125654	2.731e-05	0.000115509	0	0.00024615	7.38204e-05	0.00130224	0	0.000132511	4.04072e-05	0
ko00760	0.00105941	0.000801463	0	7.00395e-05	0.000232243	0.00201218	0.000143095	0.000182492	0.000234667	8.61722e-06	6.19124e-05	0.000149422	0	0.000196178	8.43325e-05	0.000863687	0	0.000190645	8.27933e-05	0
ko00260	0.000940118	0.000642361	0	9.30769e-05	8.46059e-05	0.00163688	0.000128417	0.000112669	0.000166218	6.5871e-05	4.16819e-05	9.46611e-05	0	0.000153192	7.87705e-05	0.000823443	0	5.45289e-05	1.62822e-05	0
ko03020	0.00136059	0.00109152	0	0.000108491	0.000119045	0.00272331	0.000174918	0.000207594	0.000211393	0.000136361	5.87171e-05	0.00019074	0	0.000202892	0.00015442	0.00128842	0	0.000102791	7.95855e-05	1.1819e-05
