# Supplementary material for: Association of Intrauterine Microbes with Endometrial Factors in Intrauterine Adhesion Formation and after Medicine Treatment
Source: Pathogens. 2022 Jul 10;11(7):784. doi: 10.3390/pathogens11070784 (PMC9322781; doi:10.3390/pathogens11070784)
Supplement: Supplementary file 1 [file pathogens-11-00784-s001.zip › Table S11.xlsx]

## Sheet: Sheet1
Metabolites	IUA1	IUA2	IUA3	IUA4	IUA5	IUA6	IUA7	IUA8	IUA9	IUA10	Non1	Non2	Non3	Non4	Non5	Non6	Non7	Non8	Non9	Non10
1,2-dioleoyl-sn-glycero-3-phosphatidylcholine	0.0233554	0.0055457	0.00436796	0.00519725	0.00956168	0.0137501	0.00962403	0.00338347	0.00447421	0.00805363	0.00479202	0.00403024	0.00570228	0.00394466	0.00510893	0.00432861	0.00479442	0.00354524	0.00566379	0.00428301
25-hydroxyvitamin D3	0.0359714	0.0155238	0.00441124	0.015414	0.0334365	0.0323891	0.0439973	0.0279656	0.0292166	0.0215479	0.0114743	0.00864228	0.00829066	0.0104968	0.0105472	0.0186816	0.0122221	0.0118731	0.00797191	0.0126412
2'-Deoxy-D-ribose	0.0354753	0.00631598	0.00744957	0.011066	0.0631867	0.0721964	0.0536909	0.0147546	0.0160625	0.0599224	0.00453933	0.00522218	0.0042957	0.0648267	0.00333809	0.0094043	0.00447528	0.00316876	0.00551391	0.00448452
3-Hydroxycapric acid	0.00375841	0.00826626	0.0399289	0.0348798	0.0343294	0.00547877	0.00649483	0.0286927	0.0306671	0.004241	0.0546354	0.00779873	0.051795	0.0310393	0.0411818	0.0245337	0.0298472	0.0481185	0.0339582	0.116821
3-Methylhistamine	0.0156355	0.0155641	0.013572	0.0118808	0.0118157	0.0155352	0.0110385	0.0133868	0.0135304	0.0121483	0.0132172	0.0122243	0.0132437	0.01084	0.0119619	0.0102116	0.0105737	0.0104649	0.00942107	0.0110576
3-Methylhistidine	0.464641	0.465407	0.398129	0.345537	0.349009	0.461506	0.269316	0.423967	0.3737	0.324477	0.407355	0.359522	0.363309	0.324021	0.360983	0.291162	0.332513	0.31126	0.270479	0.292449
Acetylcarnitine	5.91739	7.72597	7.52945	8.6976	8.80164	11.099	9.39911	10.2923	9.8863	10.9731	6.67576	6.72862	6.32541	6.63465	10.0505	7.60336	6.79369	8.3738	7.84702	7.01324
Arachidonoylglycine	0.711661	0.275533	0.232759	0.425212	0.423245	0.239614	0.540775	0.556332	0.379749	0.129994	0.317073	0.200946	0.235873	0.246332	0.261458	0.260423	0.203719	0.243025	0.250577	0.0835586
Arg-Ile	0.0106073	0.00650478	0.00592109	0.00764435	0.0104713	0.00862863	0.00957635	0.0054169	0.00671089	0.00669032	0.00907293	0.00722207	0.00807608	0.00616905	0.00470421	0.00559609	0.00546727	0.00631733	0.00219008	0.0045634
Arg-Ser	0.00837244	0.00722248	0.00683936	0.00686505	0.0122428	0.00939034	0.00667159	0.00648408	0.0081043	0.00665489	0.0060164	0.00541326	0.00910867	0.00662411	0.0058478	0.00543681	0.00591131	0.00737745	0.00471301	0.0054832
Arg-Val	0.0113238	0.00548991	0.00374583	0.00613255	0.0125084	0.00947477	0.00670514	0.00619072	0.00697524	0.0062646	0.00629938	0.00713016	0.00771292	0.00440331	0.0050074	0.00471555	0.00417184	0.00474474	0.00397943	0.00403744
beta-Citronellol	0.0160106	0.0191172	0.011187	0.0220311	0.0225801	0.037752	0.0318131	0.0265967	0.0235522	0.026695	0.006978	0.0115381	0.0119202	0.0144059	0.0136695	0.0215113	0.022001	0.0177605	0.0137488	0.0131217
beta-Estradiol	0.0125656	0.0733684	0.0331415	0.0782382	0.0072395	0.00881656	0.0101962	0.0165583	0.0105754	0.0157705	0.0340463	0.027786	0.0415129	0.0116756	0.0794489	0.0450223	0.0701392	0.0612118	0.0639261	0.0798358
DL-a-Hydroxybutyric acid	0.403542	0.395019	0.391311	0.660869	0.210086	0.424315	0.391119	0.390103	0.396361	0.797378	0.371331	0.377104	0.372616	0.353388	0.339722	0.305239	0.184007	0.346144	0.284377	0.11403
D-Mannose	0.0724831	0.0897253	0.0842982	0.0991995	0.102024	0.133091	0.109586	0.113291	0.114617	0.126935	0.0806145	0.0830474	0.07251	0.0781084	0.112142	0.0891702	0.0812369	0.0966423	0.0964663	0.0851185
Dodecanoic acid	0.0570651	0.0642999	0.0522846	0.0336193	0.0480173	0.0680982	0.0536192	0.0485545	0.0476221	0.0520701	0.0477653	0.0537236	0.0435724	0.0247784	0.0324353	0.0255655	0.0474412	0.0601396	0.0351823	0.0312197
gamma-Tocotrienol	0.0167915	0.00253122	0.00642023	0.00700039	0.0299359	0.0339202	0.0459628	0.0198176	0.021526	0.0248988	0.00744568	0.00765111	0.00596659	0.00672088	0.00758853	0.00852542	0.00718113	0.00148764	0.00386466	0.00486233
His-Gln	0.0121364	0.00849777	0.00521307	0.00938789	0.00696439	0.0100149	0.00698958	0.0085085	0.00694116	0.00589756	0.00694655	0.00696107	0.00803435	0.00554873	0.00662028	0.00553914	0.00486597	0.00655107	0.00522436	0.00448812
His-Ser	0.01238	0.00881819	0.00217299	0.00625702	0.00920252	0.00987341	0.00550441	0.00475314	0.00527129	0.00505701	0.00504293	0.00538209	0.00664222	0.00467678	0.00077781	0.00344689	0.00380892	0.000799891	0.00292628	0.00282508
Histamine	0.245896	0.212963	0.240155	0.183681	0.190544	0.205897	0.236135	0.235475	0.216868	0.227966	0.195942	0.235944	0.210296	0.205773	0.182056	0.17128	0.211388	0.185221	0.16867	0.205853
His-Thr	0.014107	0.00843045	0.0049125	0.00904217	0.00815113	0.0112088	0.00691333	0.0059556	0.00701064	0.0049827	0.00578062	0.00673042	0.00841792	0.00449664	0.00537872	0.00434119	0.00352987	0.00376339	0.00345354	0.00324217
Ile-Asn	0.00646712	0.00879929	0.00883324	0.00776222	0.00883868	0.00795516	0.00759701	0.0103318	0.00920348	0.00547363	0.00611528	0.00711539	0.00665393	0.00694146	0.00904672	0.00495102	0.00841324	0.00687148	0.00620243	0.00624063
L-Palmitoylcarnitine	0.0079052	0.00699635	0.0078906	0.0086205	0.00835105	0.00778896	0.00989194	0.00809084	0.00982734	0.00832147	0.00756445	0.00698238	0.00892636	0.00854062	0.00664117	0.00734652	0.00622338	0.0066006	0.00537746	0.00691903
MG(18:2(9Z,12Z))[rac]	0.348909	0.248926	0.288474	0.405304	0.279033	0.268269	0.422229	0.416591	0.468231	0.149765	0.307984	0.234378	0.231281	0.273272	0.213358	0.191791	0.197633	0.184212	0.19018	0.0798375
Monoethylglycylxylidide (MEGX)	0.105207	0.0772635	0.0545715	0.0955239	0.0489233	0.0742359	0.065822	0.0655319	0.11583	0.11373	0.0583235	0.0460705	0.0401253	0.112737	0.0591607	0.0303759	0.0623942	0.0480902	0.0517858	0.036976
Myristic acid	0.0417122	0.0411166	0.038172	0.0157273	0.0386052	0.0533666	0.0361585	0.0265548	0.0307069	0.0416442	0.0236993	0.0334251	0.0269957	0.0150544	0.0195323	0.0193057	0.0303392	0.0435949	0.0167694	0.020607
N-alpha-Acetyl-L-arginine	0.0443949	0.0344365	0.0327111	0.0418998	0.0570088	0.0458047	0.0470641	0.0506206	0.0383672	0.0452799	0.0412786	0.046766	0.0392075	0.0314122	0.0328364	0.0318828	0.0327349	0.0323013	0.0329756	0.0389573
N-Methylhydantoin	0.0341439	0.0374404	0.0376347	0.0326582	0.0326147	0.0352307	0.0345036	0.0323579	0.035517	0.0342757	0.034989	0.0311268	0.0328638	0.0330168	0.0333398	0.027107	0.0298031	0.0296193	0.0288583	0.0315394
N-Oleoylethanolamine	0.0214863	0.0242119	0.0181058	0.0247047	0.0306866	0.0214715	0.0274713	0.0259854	0.0220646	0.0234265	0.017447	0.0161725	0.0215654	0.0204001	0.0159131	0.0224969	0.0192793	0.0189449	0.016778	0.0192753
Palmitic acid	0.285537	0.232837	0.186401	0.159334	0.271001	0.318822	0.214036	0.189586	0.157291	0.202443	0.175071	0.193426	0.210497	0.131742	0.169519	0.139079	0.181193	0.222597	0.0860921	0.195957
Palmitoylethanolamide	0.028434	0.0213613	0.0310469	0.0268317	0.0304385	0.0269242	0.0351125	0.0287027	0.0242547	0.0271694	0.0149593	0.0177471	0.0269814	0.0268126	0.0167451	0.0235068	0.0218597	0.0206185	0.0187511	0.025726
Phosphocreatine	0.00837982	0.0112071	0.00842829	0.00898825	0.00908936	0.00841111	0.0077722	0.00758629	0.00695953	0.00892727	0.00855449	0.00870536	0.00589704	0.00700398	0.00712741	0.0057479	0.00510554	0.00583346	0.00495445	0.00698329
Proglumide	0.0179333	0.0144759	0.00788115	0.00735503	0.0148588	0.0105854	0.0102691	0.00874392	0.00827787	0.0128669	0.0105037	0.00118195	0.00725117	0.00928623	0.00940063	0.0098239	0.00612755	0.00960274	0.00799905	0.00925624
Pyridoxine	0.0500412	0.0466983	0.0528859	0.0425125	0.0438139	0.0489592	0.0484535	0.0452465	0.0369982	0.0529483	0.037518	0.0440624	0.0440994	0.0428776	0.0510922	0.0341547	0.0390794	0.0421077	0.0297304	0.0358032
Sphingosine	0.0134044	0.0116873	0.00858341	0.0112429	0.0181099	0.0132175	0.012189	0.0149499	0.00607056	0.00712717	0.00594744	0.00779922	0.00910971	0.00906367	0.0136221	0.0116431	0.00645103	0.0069451	0.00743691	0.00463918
