# Supplementary material for: Association of Intrauterine Microbes with Endometrial Factors in Intrauterine Adhesion Formation and after Medicine Treatment
Source: Pathogens. 2022 Jul 10;11(7):784. doi: 10.3390/pathogens11070784 (PMC9322781; doi:10.3390/pathogens11070784)
Supplement: Supplementary file 1 [file pathogens-11-00784-s001.zip › Table S12.xlsx]

## Sheet: Sheet1
Metabolites	IUA1	IUA2	IUA3	IUA4	IUA5	IUA6	IUA7	IUA8	IUA9	IUA10	Non1	Non2	Non3	Non4	Non5	Non6	Non7	Non8	Non9	Non10
PGG2	0.0204972	0.231163	0.119993	0.193552	0.0132581	0.0149238	0.016309	0.0314663	0.0172095	0.0207477	0.0997261	0.0742594	0.120168	0.0170104	0.269205	0.115548	0.182051	0.164537	0.194359	0.184951
Muramic acid	0.0129199	0.0129594	0.0125039	0.0128052	0.0138801	0.0155534	0.0131937	0.0128873	0.013832	0.0118437	0.0139632	0.0126848	0.01566	0.0128895	0.0127587	0.0154281	0.0147541	0.0155798	0.0163793	0.0181499
Zingerone	0.019379	0.0342396	0.0302795	0.041742	0.0186111	0.0186046	0.0180307	0.0195559	0.0203232	0.0207972	0.0261976	0.0241338	0.0289532	0.0162027	0.0404282	0.0329676	0.0341468	0.0313631	0.0486835	0.0610595
N-Acetylmannosamine	0.050313	0.0912191	0.020216	0.0850397	0.0116681	0.0468724	0.0529619	0.0628695	0.018764	0.0523729	0.0810176	0.0253726	0.0603467	0.0474044	0.141069	0.0790211	0.122274	0.142348	0.119144	0.243843
D-Xylulose	0.0354909	0.0282583	0.0263036	0.0323745	0.0356682	0.0401618	0.0297723	0.0334849	0.0163293	0.0310585	0.0190957	0.0275229	0.0319011	0.0327059	0.0294116	0.0274511	0.0286287	0.0188518	0.0102583	0.0160039
2-Methyl-3-hydroxybutyric acid	0.0385086	0.0391372	0.0528301	0.0441929	0.0348219	0.0611364	0.0411924	0.0237539	0.0353152	0.055346	0.0218018	0.0223837	0.035932	0.0274833	0.0438895	0.0265335	0.0331741	0.0295217	0.0193032	0.0261281
Hydroxyisocaproic acid	0.470075	0.308517	0.315572	0.229193	0.288922	1.38905	0.354387	0.185685	0.185041	0.664797	0.171671	0.312354	0.298676	0.136492	0.187977	0.130214	0.133046	0.120903	0.123732	0.129386
Urocanic acid	0.0148576	0.0214673	0.0158389	0.0318007	0.0119146	0.0314661	0.0240701	0.0252792	0.0192237	0.0193243	0.0160949	0.0144001	0.0124681	0.0158803	0.0127316	0.0120136	0.0230094	0.0152254	0.013446	0.0208282
Uridine 5'-diphosphoglucuronic acid	0.00177411	0.0014995	0.00167918	0.00170535	0.00160458	0.00174296	0.00156525	0.00151309	0.00143931	0.00186863	0.00147376	0.00177728	0.00153299	0.00163928	0.00137584	0.00128728	0.00114431	0.00136261	0.00146448	0.00128407
Pristanic acid	0.178871	0.141839	0.155081	0.133813	0.239682	0.193894	0.19369	0.174691	0.129721	0.195302	0.09468	0.106211	0.137505	0.105926	0.142927	0.152083	0.126245	0.133805	0.136011	0.12826
alpha-Tocopherol (Vitamin E)	0.0148471	0.00362772	0.000695081	0.00725436	0.013945	0.00920424	0.00690525	0.00912572	0.00991163	0.00910729	0.000761431	0.000606826	0.0006233	0.00625761	0.000785759	0.0111583	0.000767969	0.000730769	0.00570287	0.00104071
Methylmalonic acid	0.0151955	0.0102046	0.0107093	0.0133332	0.0133392	0.00949466	0.0131262	0.0170032	0.0166034	0.0128456	0.0170695	0.00903201	0.0130276	0.00706655	0.00745686	0.0104996	0.00691001	0.00709566	0.00808037	0.0121893
Succinate	0.0697196	0.0525932	0.0629063	0.0585729	0.10644	0.0869169	0.12036	0.061393	0.14815	0.0786264	0.070368	0.052636	0.0672878	0.0514116	0.0510457	0.0492721	0.0898795	0.0408825	0.0504402	0.0649691
3-Hydroxydodecanoic acid	0.10524	0.0753341	0.0690917	0.0688456	0.100583	0.0965834	0.0914933	0.0954863	0.0992405	0.0947037	0.0938027	0.0890279	0.0728954	0.0934824	0.0727167	0.0676455	0.0753149	0.0724863	0.0787954	0.065377
Solanine	1.07255	1.03384	1.43399	1.25203	1.17008	1.04667	1.74163	2.7474	2.61385	0.914608	1.13423	0.743195	1.06657	1.32544	1.21283	1.22754	1.12036	0.980387	0.917738	0.243635
Phosphorylcholine	0.0540706	0.0535766	0.0894581	0.0620945	0.0862418	0.066089	0.0749784	0.100734	0.0756773	0.0475636	0.0506044	0.0569628	0.0549477	0.0570477	0.0752679	0.0492503	0.0717061	0.0482134	0.0525884	0.0485682
Hesperetin	0.0126114	0.0112616	0.0176377	0.0131693	0.0177182	0.0142035	0.0154754	0.0198428	0.0161847	0.0104456	0.0119798	0.0119349	0.0122881	0.0127783	0.0157685	0.0111267	0.0126173	0.0108669	0.0115717	0.0109793
Sebacic acid	0.00895408	0.006933	0.00836776	0.00803443	0.00861085	0.00875247	0.00827819	0.00818803	0.00894342	0.00941105	0.00895882	0.0078881	0.00810818	0.00738672	0.00791595	0.00787731	0.00742165	0.00730015	0.00674181	0.00765069
L-homocysteic acid	0.0144251	0.013375	0.0149414	0.0153324	0.0130846	0.0147034	0.0139848	0.0146417	0.0147411	0.0146801	0.015538	0.0139159	0.0142533	0.0114505	0.012461	0.0121185	0.0132209	0.0132877	0.0102206	0.01218
L-Arginine	0.0196686	0.0146136	0.0174553	0.0193686	0.0193213	0.0201528	0.0129327	0.0220902	0.0202985	0.0161316	0.0208029	0.0113559	0.0202671	0.0110856	0.0177229	0.0165733	0.0116671	0.01706	0.00573202	0.00881575
Pentadecanoic acid	2.16504	1.72896	2.58336	1.80108	1.65543	2.09706	2.02824	2.44079	1.83902	1.69335	1.59514	1.4231	2.07074	1.73113	1.79005	1.74244	1.97684	1.99528	1.3576	1.48552
Heptadecanoic acid	1.55297	1.05758	1.6816	1.27057	1.43245	1.72108	1.39897	1.63501	1.2842	1.41486	1.00464	0.999766	1.42529	1.0798	1.18125	1.23846	1.46458	1.4112	1.04309	1.30012
Myristic acid	9.56052	10.088	13.2182	8.60706	10.5664	9.00464	9.78521	11.8014	9.71496	10.4918	7.822	9.5769	8.60055	9.89508	7.99514	8.77551	10.499	8.17021	7.11823	7.64324
Palmitic acid	145.894	138.707	153.013	107.833	136.865	118.731	144.441	131.928	105.789	128.067	120.062	117.154	119.159	120.998	108.317	131.661	131.077	115.427	76.5232	104.809
Linoleic acid	107.192	92.0061	104.428	67.1018	107.486	95.0933	87.76	100.333	84.2748	102.116	64.0857	67.8117	71.8325	70.8563	70.632	75.5743	76.0067	70.6119	50.4281	51.6264
7Z,10Z,13Z,16Z,19Z-Docosapentaenoic acid	8.96382	7.30588	13.3963	7.5021	9.79118	9.40509	8.0598	10.7283	8.94543	10.1267	7.02756	7.72079	10.0332	10.2017	8.55891	7.43167	6.04654	7.01823	4.59786	2.86886
Eicosapentaenoic Acid	3.49809	2.54396	5.21857	3.43719	4.74955	4.65238	5.30321	5.47925	5.27635	5.36599	2.37534	2.87098	2.90157	3.58106	1.98089	2.74885	2.49487	3.51199	1.70142	1.39085
6,9,12-Linolenic acid	6.83994	4.65786	6.60099	4.87318	7.99696	6.04586	7.0278	6.67589	5.92621	6.47056	3.56766	4.46793	4.17454	5.75586	3.78244	5.72186	4.66501	4.52864	2.88248	2.26164
4,7,10,13,16,19-Docosahexaenoic acid	21.8926	13.4684	26.1644	14.5022	23.0523	21.4561	24.8895	25.0449	20.2009	23.6644	17.2609	14.3464	18.244	22.6543	12.8745	16.0949	12.4048	13.3163	8.24202	5.02351
