# Supplementary material for: Association of Intrauterine Microbes with Endometrial Factors in Intrauterine Adhesion Formation and after Medicine Treatment
Source: Pathogens. 2022 Jul 10;11(7):784. doi: 10.3390/pathogens11070784 (PMC9322781; doi:10.3390/pathogens11070784)
Supplement: Supplementary file 1 [file pathogens-11-00784-s001.zip › Table S13.xlsx]

## Sheet: Sheet1
Pathway	Total	Hits	Raw p	-ln(p)	Holm adjust	FDR	Impact	Hits Cpd
Fatty acid biosynthesis	43	3	0.0077306	4.8626	0.62618	0.62618	0	Myristic acid cpd:C06424; Dodecanoic acid cpd:C02679; Palmitic acid cpd:C00249
Fatty acid metabolism	39	2	0.055586	2.8898	1	1	0	Palmitic acid cpd:C00249; L-Palmitoylcarnitine cpd:C02990
Vitamin B6 metabolism	9	1	0.086602	2.4464	1	1	0.07843	Pyridoxine cpd:C00314
Histidine metabolism	15	1	0.14041	1.9632	1	1	0.22043	Histamine cpd:C00388
Pentose phosphate pathway	19	1	0.17463	1.7451	1	1	0	Deoxyribose cpd:C01801
Propanoate metabolism	20	1	0.18299	1.6983	1	1	0	2-Hydroxybutyric acid cpd:C05984
Sphingolipid metabolism	21	1	0.19126	1.6541	1	1	0.05263	Sphingosine cpd:C00319
Fatty acid elongation in mitochondria	27	1	0.23931	1.43	1	1	0	Palmitic acid cpd:C00249
Steroid biosynthesis	35	1	0.29925	1.2065	1	1	0	Calcidiol cpd:C01561
Biosynthesis of unsaturated fatty acids	42	1	0.34808	1.0553	1	1	0	Palmitic acid cpd:C00249
Arginine and proline metabolism	44	1	0.36143	1.0177	1	1	0	Phosphocreatine cpd:C02305
Steroid hormone biosynthesis	70	1	0.51349	0.66653	1	1	0.02548	Estradiol cpd:C00951
