# Supplementary material for: Association of Intrauterine Microbes with Endometrial Factors in Intrauterine Adhesion Formation and after Medicine Treatment
Source: Pathogens. 2022 Jul 10;11(7):784. doi: 10.3390/pathogens11070784 (PMC9322781; doi:10.3390/pathogens11070784)
Supplement: Supplementary file 1 [file pathogens-11-00784-s001.zip › Table S14.xlsx]

## Sheet: Sheet1
Pathway	Total	Hits	Raw p	-ln(p)	Holm adjust	FDR	Impact	Hits Cpd
Biosynthesis of unsaturated fatty acids	42	3	0.0088556	4.7267	0.7173	0.7173	0	Palmitic acid cpd:C00249; Linoleic acid cpd:C01595; (4Z,7Z,10Z,13Z,16Z,19Z)-Docosahexaenoic acid cpd:C06429
Linoleic acid metabolism	5	1	0.052436	2.9482	1	1	1	Linoleic acid cpd:C01595
Fatty acid biosynthesis	43	2	0.074948	2.591	1	1	0	Myristic acid cpd:C06424; Palmitic acid cpd:C00249
Histidine metabolism	15	1	0.1497	1.8991	1	1	0.14516	Urocanic acid cpd:C00785
Propanoate metabolism	20	1	0.19476	1.636	1	1	0	Succinic acid cpd:C00042
Butanoate metabolism	20	1	0.19476	1.636	1	1	0	Succinic acid cpd:C00042
Citrate cycle (TCA cycle)	20	1	0.19476	1.636	1	1	0.02566	Succinic acid cpd:C00042
Alanine, aspartate and glutamate metabolism	24	1	0.22919	1.4732	1	1	0	Succinic acid cpd:C00042
Fatty acid elongation in mitochondria	27	1	0.25411	1.37	1	1	0	Palmitic acid cpd:C00249
Glycerophospholipid metabolism	30	1	0.27827	1.2792	1	1	0.04444	Phosphorylcholine cpd:C00588
Amino sugar and nucleotide sugar metabolism	37	1	0.33184	1.1031	1	1	0.08161	N-Acetylmannosamine cpd:C00645
Valine, leucine and isoleucine degradation	38	1	0.33918	1.0812	1	1	0	Methylmalonic acid cpd:C02170
Fatty acid metabolism	39	1	0.34645	1.06	1	1	0	Palmitic acid cpd:C00249
Arginine and proline metabolism	44	1	0.38168	0.96318	1	1	0.08228	L-Arginine cpd:C00062
Aminoacyl-tRNA biosynthesis	67	1	0.52208	0.64993	1	1	0	L-Arginine cpd:C00062
