# Supplementary material for: Association of Intrauterine Microbes with Endometrial Factors in Intrauterine Adhesion Formation and after Medicine Treatment
Source: Pathogens. 2022 Jul 10;11(7):784. doi: 10.3390/pathogens11070784 (PMC9322781; doi:10.3390/pathogens11070784)
Supplement: Supplementary file 1 [file pathogens-11-00784-s001.zip › Table S15.xlsx]

## Sheet: Sheet1
	Chlamydia abortus	Oceanospirillum multiglobuliferum	Piromyces finnis	Cyberlindnera jadinii	Microbacterium profundi	Mycoplasma pulmonis
1,2-dioleoyl-sn-glycero-3-phosphatidylcholine	0.0902256	-0.081203	-0.253479	-0.121805	-0.479699	0.08048
2'-Deoxy-D-ribose	-0.302256	-0.389474	-0.272283	-0.249624	-0.449624	0.5972
25-hydroxyvitamin D3	-0.32782	-0.230075	-0.378338	-0.422556	-0.511278	0.6258
3-Hydroxycapric acid	0.317293	0.201504	-0.151185	0.263158	0.257143	-0.6123
3-Methylhistamine	-0.186466	-0.37594	-0.35126	-0.282707	-0.00451128	0.3076
3-Methylhistidine	-0.245113	-0.300752	-0.330199	-0.215038	0.0240602	0.2971
Acetylcarnitine	-0.246617	-0.081203	-0.432493	-0.36391	-0.572932	0.2317
Arachidonoylglycine	-0.443609	-0.263158	-0.441519	-0.314286	-0.190977	0.5363
Arg-Ile	0.0120301	-0.0451128	-0.393381	0.124812	0.0406015	0.349
Arg-Ser	-0.305263	-0.415038	-0.495675	-0.177444	-0.00150376	0.3084
Arg-Val	0.0917293	0.0300752	-0.398646	0.130827	-0.138346	0.4355
beta-Estradiol	0.0285714	0.16391	0.115081	-0.0857143	0.258647	-0.4137
D-Mannose	-0.218045	-0.0586466	-0.430989	-0.359398	-0.590977	0.2648
DL-a-Hydroxybutyric acid	-0.323308	-0.359398	-0.281309	-0.305263	-0.0390977	0.4573
Dodecanoic acid	-0.261654	-0.287218	-0.0511471	-0.282707	0.0300752	0.2648
gamma-Tocotrienol	0.0150376	0.0827068	-0.287326	-0.0255639	-0.554887	0.422
His-Gln	-0.372932	-0.378947	-0.534788	-0.300752	-0.114286	0.6085
His-Ser	-0.192481	-0.233083	-0.424972	-0.157895	-0.195489	0.516
His-Thr	-0.309774	-0.317293	-0.600978	-0.254135	-0.130827	0.5641
Histamine	0.0451128	-0.270677	0.160963	-0.181955	0.0180451	0.07747
Ile-Asn	-0.23609	-0.246617	-0.393381	-0.378947	-0.369925	0.07747
L-Palmitoylcarnitine	-0.0360902	-0.207519	-0.464836	-0.0240602	-0.160902	0.2986
N-alpha-Acetyl-L-arginine	0.138346	-0.0180451	-0.393381	-0.106767	-0.434586	0.1858
N-Methylhydantoin	-0.114286	-0.37594	-0.494171	-0.207519	0.0706767	0.185
N-Oleoylethanolamine	-0.359398	-0.216541	-0.483641	-0.359398	-0.443609	0.4265
Palmitic acid	-0.109774	-0.344361	-0.257992	-0.221053	0.0285714	0.1873
Palmitoyl ethanolamide	-0.23609	-0.466165	-0.255735	-0.309774	-0.302256	0.1113
Phosphocreatine	0.00150376	-0.109774	-0.536292	-0.121805	-0.0902256	0.2317
Proglumide	-0.218045	-0.267669	-0.349756	-0.124812	0.0300752	0.4821
Pyridoxine	-0.0526316	-0.381955	-0.236179	-0.0962406	0.180451	0.09853
Sphingosine	-0.455639	-0.403008	-0.476871	-0.314286	-0.239098	0.5002
