# Supplementary material for: Association of Intrauterine Microbes with Endometrial Factors in Intrauterine Adhesion Formation and after Medicine Treatment
Source: Pathogens. 2022 Jul 10;11(7):784. doi: 10.3390/pathogens11070784 (PMC9322781; doi:10.3390/pathogens11070784)
Supplement: Supplementary file 1 [file pathogens-11-00784-s001.zip › Table S16.xlsx]

## Sheet: Sheet1
	Chlamydia abortus	Oceanospirillum multiglobuliferum	Piromyces finnis	Cyberlindnera jadinii	Microbacterium profundi	Mycoplasma pulmonis
4,7,10,13,16,19-Docosahexaenoic acid	-0.13985	-0.293233	-0.230162	-0.0451128	-0.162406	0.2445
1-Palmitoyl-2-linoleoyl-sn-glycero-3-phosphate	-0.132331	-0.416541	-0.393381	-0.257143	0.00451128	0.2046
2-Methyl-3-hydroxybutyric acid	-0.282707	-0.369925	-0.467093	-0.294737	-0.0390977	0.1587
3-Hydroxydodecanoic acid	0.0390977	-0.13985	-0.0947725	0.0992481	-0.169925	0.4212
7,10,13,16,19-Docosapentaenoic acid	-0.0526316	-0.312782	-0.203836	0.0661654	-0.037594	0.1813
6,9,12-Linolenic acid	-0.350376	-0.332331	-0.197067	-0.267669	-0.360902	0.4295
alpha-Tocopherol (Vitamin E)	-0.443609	-0.254135	-0.279804	-0.359398	-0.547368	0.6837
D-Xylulose	-0.22406	-0.392481	-0.382099	-0.0902256	-0.160902	0.4257
Eicosapentaenoic Acid	-0.193985	-0.275188	-0.154193	-0.150376	-0.263158	0.3076
Heptadecanoic acid	-0.303759	-0.410526	-0.0849944	-0.312782	-0.273684	-0.0173
Hesperetin	-0.2	-0.254135	-0.442272	-0.231579	-0.431579	0.1256
Hydroxyisocaproic acid	-0.0766917	-0.282707	-0.343738	-0.144361	-0.0721805	0.27
L-Arginine	-0.203008	-0.0571429	-0.495675	-0.0496241	-0.147368	0.2497
L-homocysteic acid	-0.0947368	-0.0631579	-0.349756	-0.133835	-0.105263	0.07146
Linoleic acid	-0.297744	-0.311278	-0.194058	-0.22406	-0.225564	0.3061
Methylmalonic acid	0.00451128	0.00902256	-0.455058	-0.108271	-0.287218	0.1753
Muramic acid	-0.0766917	0.0195489	0.0488906	-0.037594	-0.0721805	-0.1264
Myristic acid	-0.148872	-0.150376	-0.00526514	-0.150376	-0.255639	0.1106
N-Acetylmannosamine	-0.0135338	0.0556391	0.133133	-0.108271	0.257143	-0.3189
Palmitic acid	-0.270677	-0.246617	-0.05566	-0.135338	0.0451128	0.1692
Pentadecanoic Acid	-0.509774	-0.520301	-0.108311	-0.389474	-0.0330827	0.1768
PGG2	-0.0225564	0.12782	0.106807	-0.0887218	0.308271	-0.4265
Phosphorylcholine	-0.180451	-0.2	-0.347499	-0.252632	-0.446617	0.06393
Pristanic acid	-0.348872	-0.302256	-0.376081	-0.309774	-0.341353	0.2663
Sebacic acid	0.165414	0.0676692	-0.331704	0.135338	-0.189474	0.1271
Succinate	0.222556	0.0511278	-0.28883	0.00601504	-0.372932	-0.03686
Uridine 5'-diphosphoglucuronic acid	-0.00150376	-0.261654	-0.12862	0.0390977	0.0300752	0.2783
Urocanic acid	-0.317293	-0.415038	-0.230914	-0.595489	-0.354887	0.1828
Zingerone	0.00902256	0.252632	0.0992855	-0.111278	0.100752	-0.452
