# Supplementary material for: Association of Intrauterine Microbes with Endometrial Factors in Intrauterine Adhesion Formation and after Medicine Treatment
Source: Pathogens. 2022 Jul 10;11(7):784. doi: 10.3390/pathogens11070784 (PMC9322781; doi:10.3390/pathogens11070784)
Supplement: Supplementary file 1 [file pathogens-11-00784-s001.zip › Table S17.xlsx]

## Sheet: Sheet1
Metabolites	IUA	IUA2	IUA3	IUA4	IUA5	FTO	FTO2	FTO3	FTO4
Myristoleic acid	0.00473033	0.00688649	0.00152205	0.00516605	0.00379809	0.012664	0.0110689	0.0135266	0.00437767
Tyramine	0.0663501	0.0829974	0.0350907	0.0602428	0.0737602	0.0157701	0.0182851	0.0155161	0.0245792
N-Acetylaspartylglutamate (NAAG)	0.00526602	0.00471318	0.00237984	0.00468134	0.00501378	0.000531142	0.00128141	0.000744889	0.00213767
L-Tyrosine	0.00554617	0.00578101	0.00441871	0.00558808	0.00556981	0.00421669	0.00461897	0.00407015	0.00503501
L-Proline	0.200358	0.30809	0.131185	0.33505	0.260346	0.0444158	0.068868	0.0510742	0.169462
N-Acetyl-L-aspartic acid	0.00152651	0.00179372	0.000852792	0.00225127	0.00152935	0.000510568	0.000722944	0.0003697	0.00100474
Dimethylglycine	0.00860848	0.00659502	0.00515984	0.0101987	0.00961281	0.00528298	0.00521386	0.00577046	0.00510835
Pantothenate	0.0111628	0.00883401	0.00387348	0.0101881	0.00719104	0.00127496	0.00338938	0.00386057	0.00107108
Tyr-Arg	0.00150648	0.00113116	9.93164e-05	0.0012828	0.00135148	0.000137778	0.000261683	0.000429562	0.000434661
His-Asp	0.001777	0.00222914	0.0021456	0.0022676	0.00362376	0.000673203	0.000821824	0.00146665	0.00194668
L-Histidine	0.017602	0.0240889	0.00886333	0.0304862	0.0367269	0.00399956	0.00388943	0.00179111	0.0149122
UDP-N-acetylglucosamine	0.00336818	0.00270648	0.00269308	0.00487995	0.00646755	0.000500671	0.000720612	0.000723755	0.00109956
Arg-Ala	0.0331688	0.0417456	0.0328842	0.0301239	0.0399933	0.0306648	0.0245551	0.0304853	0.0198406
Ser-Arg	0.00880715	0.0107649	0.00867123	0.00759533	0.0118008	0.00874626	0.00676107	0.00685461	0.00582076
Coumarin	0.00163415	0.0030528	0.000859818	0.00120286	0.00198135	0.000763918	0.000490304	0.000405273	0.000747306
Phe-Pro	0.00410089	0.00963225	0.00245086	0.00274957	0.00520197	0.00132904	0.000871829	0.00146541	0.00111512
Argininosuccinic acid	0.00594545	0.0117666	0.00351686	0.00591141	0.010606	0.00189318	0.00164133	0.00194096	0.00380149
1-Stearoyl-sn-glycerol 3-phosphocholine	0.00185015	0.00573333	0.00232599	0.00386449	0.00470253	0.000300867	0.000531071	0.000716386	0.00170275
Betaine	1.39823	1.30375	0.357594	0.720618	1.05444	0.197672	0.305371	0.755822	0.225822
gamma-L-Glu-epsilon-L-Lys	0.00482753	0.00455317	0.00223721	0.00182893	0.00451298	0.00164198	0.00147592	0.00186951	0.00184233
Adenine	0.232345	0.153168	0.130552	0.116882	0.155761	0.0506541	0.070758	0.049751	0.06431
Uridine 5'-monophosphate (UMP)	0.00163929	0.00101963	0.000819122	0.00077927	0.00180959	0.000731274	0.000443641	0.000480809	0.000713918
sn-Glycerol 3-phosphoethanolamine	0.00362717	0.00257466	0.00188942	0.00236922	0.00354438	0.000478041	0.00109886	0.00111478	0.00126407
Primaquine	0.0105594	0.00683663	0.00749245	0.00643962	0.0129553	0.000975629	0.00184722	0.00255151	0.00527158
Lavandulol	0.178629	0.140313	0.0913885	0.174646	0.268024	0.0083719	0.10176	0.0520304	0.00608768
beta-Citronellol	0.248799	0.184783	0.132191	0.173356	0.259786	0.0278048	0.155648	0.0962449	0.0238668
Gly-Lys	0.00558781	0.00774804	0.00376914	0.00351951	0.00905119	0.00197848	0.00323198	0.00179153	0.00179059
Nicotinate	0.0148363	0.0167835	0.0130089	0.010306	0.02155	0.00652528	0.0113972	0.00856734	0.0112656
His-Glu	0.00353826	0.004207	0.00324255	0.00283315	0.00555754	0.000500461	0.00176416	0.00134473	0.00199935
N-(omega)-Hydroxyarginine	0.0258098	0.0271206	0.0280774	0.0247879	0.0248295	0.0178542	0.0214398	0.0200468	0.0140008
3-Methoxytyramine	0.0187038	0.0170621	0.0177339	0.0173968	0.0175611	0.0165489	0.0164321	0.0162092	0.0147334
Ile-Ser	0.00343703	0.00155988	0.00424039	0.00363929	0.00386723	0.00106376	0.00120802	0.00326921	0.00102712
Phe-Phe	0.00748245	0.00505242	0.00794192	0.00290771	0.0077982	0.00103489	0.002592	0.00542705	0.00123078
Tyr-Thr	0.00517578	0.0067035	0.00798821	0.00739482	0.00713766	0.00712622	0.00336022	0.00366603	0.00391775
Nateglinide	0.0993264	0.185957	0.261269	0.201816	0.157221	0.15391	0.0547649	0.0789582	0.0996638
N-Acetyl-L-Histidine	0.000698541	0.00107879	0.00192759	0.00143478	0.00114791	0.000401162	0.000419073	0.000416133	0.000535084
S-Methyl-5'-thioadenosine	0.0449514	0.0509583	0.258933	0.2091	0.180321	0.0160817	0.014788	0.0149238	0.014989
D-Mannose	0.0255479	0.0251138	0.111751	0.0776446	0.057199	0.00834976	0.0146983	0.00721798	0.0109721
Acetylcarnitine	1.67732	1.7096	8.10226	5.33514	3.79907	0.539045	0.925414	0.431579	0.722941
Stearoylcarnitine	0.00304934	0.00640541	0.0169929	0.0108809	0.0173188	0.000624423	0.000578132	0.00375211	0.00454269
(3-Carboxypropyl)trimethylammonium cation	0.0541415	0.0826724	0.127095	0.114242	0.136998	0.019425	0.035614	0.0243693	0.0691539
N-alpha-Acetyl-L-arginine	0.0106324	0.0175711	0.0273046	0.0226306	0.0234237	0.00351745	0.0041941	0.0026862	0.0116567
Urea	0.0641993	0.0546637	0.145727	0.0907558	0.0986227	0.04223	0.0131572	0.0103092	0.0182688
Trimethylamine N-oxide	0.011446	0.00440149	0.0173554	0.00807055	0.0104102	0.0026026	0.0019918	0.00130571	0.00166326
1-Methylnicotinamide	0.345832	0.576183	0.964202	0.32409	1.03703	0.391265	0.095701	0.15254	0.0778315
Creatinine	1.82728	1.71892	7.22196	3.33185	6.39356	1.9511	0.774318	0.228219	0.502817
Taurine	0.183711	0.171394	0.514591	0.220002	0.484546	0.0577819	0.0678507	0.0733292	0.0634009
trans-2-Hydroxycinnamic acid	0.0112999	0.0147507	0.0115828	0.011009	0.0129733	0.00666677	0.00500236	0.00384138	0.0101452
Pro-Asp	0.00284329	0.00375461	0.00358942	0.00294556	0.00381394	0.0013708	0.000734206	0.000971283	0.00258743
Arg-Val	0.00754162	0.00860331	0.00840766	0.00476752	0.00695652	0.00375997	0.00364979	0.00438801	0.00324171
1-Stearoyl-2-arachidonoyl-sn-glycerol	0.00452662	0.0125332	0.00934189	0.0026967	0.0100798	0.000433409	0.000550535	0.00225922	0.00164839
N-Acetylmannosamine	0.00720672	0.00909256	0.010311	0.00949612	0.0155062	0.00440806	0.00408105	0.00432365	0.00310935
N-Methyl-D-aspartic acid	0.00291705	0.00272425	0.00341797	0.00131973	0.00482494	0.000899048	0.000702728	0.000651211	0.00151506
Raffinose	0.00695446	0.00649092	0.00735625	0.00320097	0.0108292	0.000645811	0.0011367	0.00126001	0.00176787
Ile-Asn	0.00361072	0.00303235	0.00410233	0.00294744	0.00636107	0.000941477	0.000731281	0.00199702	0.00184708
cis-4-Hydroxy-D-proline	0.0028882	0.00264687	0.00291796	0.00246932	0.00485274	0.000940517	0.000951025	0.000940414	0.00109617
L-Glutamate	0.0980488	0.101243	0.102921	0.123931	0.14989	0.019682	0.0288704	0.0239291	0.0480868
L-Alanine	0.0016872	0.00204712	0.00238574	0.00249107	0.00273881	0.000676923	0.000669967	0.000754255	0.00117115
N-Acetyl-D-glucosamine	0.00472117	0.00481706	0.00633151	0.00677902	0.0081456	0.00209117	0.00190035	0.00228321	0.00327605
Phe-Trp	0.00212612	0.00208801	0.00366762	0.0037154	0.00340635	0.000560149	0.000476863	0.000572569	0.000813
L-Tryptophan	0.00834507	0.00926169	0.0138768	0.0110228	0.0151971	0.00396932	0.00324431	0.00196636	0.00389484
Guanosine	0.0158275	0.0157801	0.0284728	0.0264986	0.033571	0.00547883	0.00428785	0.00568054	0.00610087
His-Ile	0.0226339	0.0238588	0.02516	0.0241173	0.0237707	0.00636062	0.00651362	0.00593438	0.00659679
Nicotinamide adenine dinucleotide (NAD)	0.00979212	0.00819035	0.00946505	0.00835773	0.0083937	0.00201416	0.00256695	0.00187331	0.00426917
Adenosine 2',3'-cyclic monophosphate	0.00168226	0.00213161	0.00226053	0.00169144	0.00240248	0.000375785	0.000404213	0.000695328	7.29713e-05
Lys-Val	0.00442874	0.00398597	0.00581981	0.00374811	0.00517286	0.00123476	0.00199822	0.00148991	0.00148027
Cytidine 5'-diphosphocholine (CDP-choline)	0.0046311	0.00428957	0.00550462	0.00335381	0.0054365	0.00114523	0.000807629	0.00129793	0.00151698
Nicotinamide	0.490292	0.581038	1.06405	1.21139	0.275687	0.0307826	0.036141	0.0971094	0.171521
Pyrocatechol	0.00497164	0.00433625	0.00786715	0.00981197	0.00547434	0.00105974	0.000678372	0.00102672	0.0018463
Inosine	0.162375	0.148427	0.269396	0.315432	0.152706	0.027452	0.0190996	0.0256474	0.0530192
Phosphocreatine	0.00773419	0.00526256	0.00787792	0.0113533	0.0050949	0.000885695	0.00200491	0.00122748	0.00221159
Uridine 5'-diphosphate (UDP)	0.0019384	0.00176549	0.00211901	0.00336714	0.00145062	0.000264213	0.000553286	0.000280073	0.000434197
Thr-Arg	0.00806379	0.00940807	0.00715705	0.00799365	0.0061896	0.00473398	0.0053476	0.00477517	0.00487451
His-Phe	0.00286013	0.00411724	0.00386452	0.00477102	0.00231286	0.000985236	0.00135173	0.000975783	4.24127e-06
N-Acetylcadaverine	0.0646741	0.131272	0.0471362	0.225228	0.0882651	0.0051419	0.011046	0.00663013	0.0538227
1-Myristoyl-sn-glycero-3-phosphocholine	0.00389531	0.00818568	0.00276945	0.00812901	0.00427268	0.00020491	0.000222538	0.000495815	0.00132089
1-Oleoyl-sn-glycero-3-phosphocholine	0.0563345	0.112673	0.063547	0.124242	0.0522223	0.00541785	0.0103055	0.0150313	0.045106
S-Adenosyl-L-homocysteine	0.00423421	0.00430001	0.00329382	0.00530043	0.00457988	0.00320065	0.00138875	0.00152376	0.0025496
L-Glutamine	0.109056	0.118882	0.112246	0.141747	0.0936408	0.0381516	0.0318891	0.0271663	0.0687045
Met-Gln	0.00892409	0.00870733	0.00754978	0.0130685	0.0111987	0.00167589	0.00190794	0.00150339	0.00362723
Adenosine monophosphate (AMP)	0.172426	0.213742	0.210274	0.372074	0.212317	0.025634	0.038277	0.0381417	0.0710508
Uracil	0.00432399	0.00697126	0.00533606	0.00751264	0.00290392	0.00146493	0.00189229	0.00223609	0.00488026
DL-2,4-Diaminobutyric acid	0.00812883	0.014523	0.017132	0.0147553	0.00970309	0.00457746	0.00486746	0.00506499	0.00879328
PC(20:5(5Z,8Z,11Z,14Z,17Z)/20:5(5Z,8Z,11Z,14Z,17Z))	0.00710756	0.022558	0.0200072	0.0182002	0.0117496	0.000818368	0.00120908	0.0108954	0.0115483
1-Palmitoyl-sn-glycero-3-phosphocholine	0.334166	0.983278	0.624455	0.464667	0.417019	0.0337461	0.037454	0.129587	0.333781
1-O-(cis-9-Octadecenyl)-2-O-acetyl-sn-glycero-3-phosphocholine	0.00143837	0.0042138	0.00254876	0.00161063	0.00207446	0.000303774	0.000232846	0.000893949	0.000823282
Thioetheramide-PC	0.704864	4.33413	2.98109	2.64936	1.40061	0.0573524	0.116018	0.818718	0.989159
1-Stearoyl-2-oleoyl-sn-glycerol 3-phosphocholine (SOPC)	0.0249224	0.0809051	0.0556751	0.0487906	0.044643	0.00239621	0.00304547	0.0159098	0.0144335
L-Arginine	0.859914	1.39596	1.9444	0.886375	0.710825	0.568276	0.419331	0.363353	0.271167
Sphingomyelin (d18:1/18:0)	0.0211942	0.0538264	0.0904668	0.033622	0.0428346	0.00506688	0.00273384	0.0325918	0.0142512
