# Supplementary material for: Association of Intrauterine Microbes with Endometrial Factors in Intrauterine Adhesion Formation and after Medicine Treatment
Source: Pathogens. 2022 Jul 10;11(7):784. doi: 10.3390/pathogens11070784 (PMC9322781; doi:10.3390/pathogens11070784)
Supplement: Supplementary file 1 [file pathogens-11-00784-s001.zip › Table S18.xlsx]

## Sheet: Sheet1
Metabolites	IUA	IUA2	IUA3	IUA4	IUA5	EM	EM2	EM3	EM4	EM5	EM6	EM7	EM8
Val-Gly	0.00136285	0.000387895	0.000992043	0.000486716	0.00130724	0.00298879	0.0015889	0.000768875	0.00118967	0.0025754	0.00344666	0.00224784	0.000989763
Stearamide	0.00306786	0.00174893	0.00326598	0.00345838	0.00371156	0.00804704	0.00611208	0.00392132	0.00273965	0.00837051	0.0117989	0.00482142	0.00475744
Urocanic acid	0.012427	0.00962269	0.0167886	0.0091509	0.0225071	0.0149672	0.0268679	0.0181313	0.0217593	0.0186219	0.0349517	0.0237482	0.0179693
Altretamine	0.371177	0.225001	0.431018	0.441003	0.491264	0.405454	0.72043	0.655168	0.437128	0.659732	0.880705	0.707701	0.668801
Hydroxyphenyllactic acid	0.000617509	0.0004622	0.000750513	0.00132948	0.000764786	0.00221764	0.00168383	0.00194246	0.00150735	0.00163713	0.00147966	0.00155163	0.00110005
Methyl acetoacetate	0.0227573	0.0175935	0.0221904	0.0175808	0.0220809	0.025962	0.0220721	0.0237522	0.0273782	0.0249603	0.0232642	0.0257998	0.0221541
3-Hydroxykynurenine	0.00811805	0.00662592	0.00850366	0.00473389	0.00855637	0.00935085	0.00751615	0.0101816	0.0111184	0.00926705	0.00885667	0.00862068	0.00917696
3-Hydroxyisovaleric acid	0.0402711	0.0329038	0.0411149	0.0328089	0.0428904	0.0494837	0.0420572	0.0475855	0.0519361	0.0460225	0.044535	0.0449021	0.0462331
5-Aminopentanoic acid	0.298123	0.242163	0.308679	0.245949	0.340219	0.336403	0.332154	0.380591	0.431771	0.372421	0.346351	0.369791	0.3606
3-Hydroxybenzoate	0.408904	0.318088	0.421238	0.315635	0.453196	0.452783	0.423607	0.511028	0.595944	0.524254	0.47154	0.488792	0.497332
N,N-Dimethylaniline	0.0636246	0.0650018	0.047557	0.046057	0.0579222	0.0545212	0.0338387	0.0383612	0.0439193	0.0532186	0.0227332	0.0382825	0.0543928
Adenosine 2',3'-cyclic monophosphate	0.00240248	0.00226053	0.00168226	0.00169144	0.00213161	0.0019247	0.000905869	0.000468702	0.00109256	0.00047423	0.000162252	0.000349859	0.000294037
1-Stearoyl-2-arachidonoyl-sn-glycerol	0.0100798	0.00934189	0.00452662	0.0026967	0.0125332	0.00891623	0.00353905	0.00178307	0.00771218	0.000318547	0.000138137	0.00045907	0.000347969
Nicotinate	0.02155	0.0130089	0.0148363	0.010306	0.0167835	0.00663857	0.00951655	0.0127437	0.00640117	0.00682451	0.00841475	0.0143232	0.00690412
Raffinose	0.0108292	0.00735625	0.00695446	0.00320097	0.00649092	0.00166024	0.00241633	0.00133228	0.00113058	0.000886458	0.000511597	0.000751045	0.000682895
Trimethylamine N-oxide	0.0104102	0.0173554	0.011446	0.00807055	0.00440149	0.00209637	0.00927526	0.0117872	0.00417959	0.00199653	0.00159751	0.000645406	0.00132318
N-.alpha.-Acetyl-L-arginine	0.0234237	0.0273046	0.0106324	0.0226306	0.0175711	0.0166723	0.0227058	0.00584661	0.00502179	0.00587084	0.00361328	0.00465597	0.0031399
Urea	0.0986227	0.145727	0.0641993	0.0907558	0.0546637	0.0519592	0.0669217	0.0478803	0.0298341	0.0177604	0.011085	0.00232069	0.0133158
Creatinine	6.39356	7.22196	1.82728	3.33185	1.71892	1.78905	3.59688	1.22303	0.41401	0.486271	0.2101	0.0861247	0.156113
Pro-Asn	0.00286443	0.00423001	0.00194126	0.00549158	0.00436519	0.00392777	0.000893386	0.000623406	0.0005433	0.000728476	0.000620698	0.000679704	0.000659562
Adenosine monophosphate (AMP)	0.212317	0.210274	0.172426	0.372074	0.213742	0.0753644	0.0373311	0.0882521	0.119362	0.0455951	0.0421967	0.0279224	0.0236271
Phosphocreatine	0.0050949	0.00787792	0.00773419	0.0113533	0.00526256	0.00626874	0.00222927	0.00392497	0.00495217	0.00139122	0.00146476	0.00139162	0.0015253
Uridine 5'-diphosphate (UDP)	0.00145062	0.00211901	0.0019384	0.00336714	0.00176549	0.0016064	0.000933734	0.0013418	0.00133928	0.00042718	0.000500377	0.000357398	0.000324488
DL-2,4-Diaminobutyric acid	0.00970309	0.017132	0.00812883	0.0147553	0.014523	0.00848807	0.014609	0.0118063	0.00660058	0.00604928	0.00546984	0.00569305	0.00524272
Thioetheramide-PC	1.40061	2.98109	0.704864	2.64936	4.33413	1.27084	0.785747	3.05845	0.750461	0.0644268	0.0506191	0.0165419	0.194088
L-Citrulline	0.00830485	0.00712672	0.00801049	0.0101168	0.00961316	0.00850864	0.00768192	0.00702976	0.00335631	0.00548961	0.00760383	0.00436912	0.0044934
Creatine	0.00392012	0.00355001	0.00321096	0.00636819	0.00481757	0.00298726	0.00248629	0.00427425	0.00204598	0.000906575	0.00204882	0.000958605	0.00192172
1-Myristoyl-sn-glycero-3-phosphocholine	0.00427268	0.00276945	0.00389531	0.00812901	0.00818568	0.001082	0.00349276	0.0047893	0.00332187	0.000296301	0.00122501	7.63858e-05	0.000714427
p-CHLOROPHENYLALANINE	0.0164178	0.0158187	0.0151555	0.0308871	0.0188646	0.0078504	0.0145956	0.00850542	0.00369528	0.00261708	0.00284943	0.00355756	0.00385756
(-)-Tylocrebrine	0.00996675	0.00971398	0.0118423	0.0189857	0.0187544	0.0103965	0.0120208	0.0114871	0.00238111	0.00728994	0.00599483	0.00239841	0.00333628
Vincristine	0.00341371	0.00721339	0.0066953	0.0162118	0.0111551	0.00699452	0.00705515	0.0081466	0.000993593	0.00257376	0.00405628	0.00178396	0.00209813
Lavandulol	0.268024	0.0913885	0.178629	0.174646	0.140313	0.169421	0.130581	0.0608917	0.0598006	0.190147	0.0282995	0.00343202	0.00235211
beta-Citronellol	0.259786	0.132191	0.248799	0.173356	0.184783	0.19821	0.170118	0.0782186	0.116007	0.202312	0.0296586	0.0146143	0.0127494
S-Adenosyl-L-homocysteine	0.00457988	0.00329382	0.00423421	0.00530043	0.00430001	0.00458843	0.00496662	0.00359985	0.00193757	0.00185283	0.00158417	0.00129806	0.00168107
L-Glutamate	0.14989	0.102921	0.0980488	0.123931	0.101243	0.147299	0.108665	0.0432395	0.0734299	0.032792	0.0256209	0.0315238	0.0224185
Met-Gln	0.0111987	0.00754978	0.00892409	0.0130685	0.00870733	0.00963105	0.0086546	0.00191384	0.00545439	0.00267713	0.00181998	0.00172908	0.00165166
Adenine	0.155761	0.130552	0.232345	0.116882	0.153168	0.114267	0.0746823	0.0507907	0.0738765	0.0415632	0.0416409	0.0565989	0.0698122
Nicotinamide adenine dinucleotide (NAD)	0.0083937	0.00946505	0.00979212	0.00835773	0.00819035	0.0037205	0.00480492	0.0046784	0.00635613	0.00282386	0.00171056	0.00156581	0.00226606
UDP-N-acetylglucosamine	0.00646755	0.00269308	0.00336818	0.00487995	0.00270648	0.002432	0.00165218	0.00116051	0.00207966	0.000679149	0.000713539	0.000560865	0.000557061
N-Acetylaspartylglutamate (NAAG)	0.00501378	0.00237984	0.00526602	0.00468134	0.00471318	0.00203451	0.00372599	0.000752241	0.0049694	0.00148577	0.00231675	0.000889116	0.00141502
sn-Glycerol 3-phosphoethanolamine	0.00354438	0.00188942	0.00362717	0.00236922	0.00257466	0.00175639	0.00305801	0.00150932	0.00291005	0.000990089	0.00102755	0.000720969	0.000564064
Primaquine	0.0129553	0.00749245	0.0105594	0.00643962	0.00683663	0.00360001	0.00687739	0.00327778	0.00565558	0.00163341	0.00181549	0.001079	0.00141772
