# Supplementary material for: Association of Intrauterine Microbes with Endometrial Factors in Intrauterine Adhesion Formation and after Medicine Treatment
Source: Pathogens. 2022 Jul 10;11(7):784. doi: 10.3390/pathogens11070784 (PMC9322781; doi:10.3390/pathogens11070784)
Supplement: Supplementary file 1 [file pathogens-11-00784-s001.zip › Table S19.xlsx]

## Sheet: Sheet1
Metabolites	EM	EM	EM	EM	EM	EM	EM	EM	FTO	FTO	FTO	FTO
N-Methyl-D-aspartic acid	0.00307153	0.00391882	0.00344908	0.00747886	0.00361265	0.000585102	0.00221219	0.00115658	0.000651211	0.000702728	0.000899048	0.00151506
Met-Leu	0.00521829	0.00377243	0.00784036	0.00572171	0.0113684	0.00464861	0.0106712	0.00489274	0.00312465	0.0026094	0.00507187	0.00254804
Nateglinide	0.145515	0.12019	0.249174	0.177569	0.148843	0.14956	0.385144	0.252354	0.0789582	0.0547649	0.15391	0.0996638
Androstendione	0.08599	0.0557697	0.10058	0.0765047	0.081182	0.0716471	0.156562	0.0708452	0.0419996	0.0266015	0.079586	0.0433348
Sinapyl aldehyde	0.00463488	0.00238405	0.00450759	0.00335758	0.00265705	0.00501386	0.00328479	0.00508107	0.00204175	0.00235998	0.0033896	0.00130732
2-Amino-1-phenylethanol	0.0371031	0.0203521	0.0311986	0.0347209	0.0258061	0.0229956	0.0316064	0.0255325	0.0126868	0.0124118	0.0276656	0.0157776
5-Aminopentanoic acid	0.336403	0.332154	0.346351	0.372421	0.369791	0.3606	0.380591	0.431771	0.345541	0.314587	0.324626	0.267932
3-Hydroxybenzoate	0.452783	0.423607	0.47154	0.524254	0.488792	0.497332	0.511028	0.595944	0.47372	0.430954	0.422763	0.351756
Methyl acetoacetate	0.025962	0.0220721	0.0232642	0.0249603	0.0257998	0.0221541	0.0237522	0.0273782	0.0225347	0.0214084	0.0215693	0.0187507
3-Methoxytyramine	0.0199345	0.018548	0.0167607	0.0186455	0.018574	0.0162251	0.016892	0.0199054	0.0162092	0.0164321	0.0165489	0.0147334
