# Supplementary material for: Association of Intrauterine Microbes with Endometrial Factors in Intrauterine Adhesion Formation and after Medicine Treatment
Source: Pathogens. 2022 Jul 10;11(7):784. doi: 10.3390/pathogens11070784 (PMC9322781; doi:10.3390/pathogens11070784)
Supplement: Supplementary file 1 [file pathogens-11-00784-s001.zip › Table S2.xlsx]

## Sheet: Sheet1
Taxonomy	IUA	control	Tax_detail
Others	0.535559	0.550116	Others
Mycoplasma	0.02927	0.014779	k__Bacteria;p__Tenericutes;c__Mollicutes;o__Mycoplasmatales;f__Mycoplasmataceae;g__Mycoplasma;
Occallatibacter	0.024137	0.026039	k__Bacteria;p__Acidobacteria;c__Acidobacteriia;o__Acidobacteriales;f__unidentified_Acidobacteriales;g__Occallatibacter;
unidentified_Ruminococcaceae	0.021266	0.020025	k__Bacteria;p__Firmicutes;c__Clostridia;o__Clostridiales;f__Ruminococcaceae;g__unidentified_Ruminococcaceae;
Silvanigrella	0.017785	0.019426	k__Bacteria;p__Proteobacteria;c__Deltaproteobacteria;o__Oligoflexales;f__Oligoflexaceae;g__Silvanigrella;
unidentified_Lachnospiraceae	0.016999	0.013997	k__Bacteria;p__Firmicutes;c__Clostridia;o__Clostridiales;f__Lachnospiraceae;g__unidentified_Lachnospiraceae;
Faecalibacterium	0.010862	0.009266	k__Bacteria;p__Firmicutes;c__Clostridia;o__Clostridiales;f__Ruminococcaceae;g__Faecalibacterium;
Agathobacter	0.008455	0.008121	k__Bacteria;p__Firmicutes;c__Clostridia;o__Clostridiales;f__Lachnospiraceae;g__Agathobacter;
Lactobacillus	0.007078	0.00649	k__Bacteria;p__Firmicutes;c__Bacilli;o__Lactobacillales;f__Lactobacillaceae;g__Lactobacillus;
Bifidobacterium	0.004806	0.005704	k__Bacteria;p__Actinobacteria;c__unidentified_Actinobacteria;o__Bifidobacteriales;f__Bifidobacteriaceae;g__Bifidobacterium;
Butyricicoccus	0.004612	0.00434	k__Bacteria;p__Firmicutes;c__Clostridia;o__Clostridiales;f__Ruminococcaceae;g__Butyricicoccus;
Acidothermus	0.004432	0.005242	k__Bacteria;p__Actinobacteria;c__unidentified_Actinobacteria;o__Frankiales;f__Acidothermaceae;g__Acidothermus;
Acidipila	0.004217	0.004932	k__Bacteria;p__Acidobacteria;c__Acidobacteriia;o__Acidobacteriales;f__unidentified_Acidobacteriales;g__Acidipila;
unidentified_Enterobacteriaceae	0.004013	0.004034	k__Bacteria;p__Proteobacteria;c__Gammaproteobacteria;o__Enterobacteriales;f__Enterobacteriaceae;g__unidentified_Enterobacteriaceae;
Romboutsia	0.004009	0.003449	k__Bacteria;p__Firmicutes;c__Clostridia;o__Clostridiales;f__Peptostreptococcaceae;g__Romboutsia;
unidentified_Clostridiales	0.003463	0.002315	k__Bacteria;p__Firmicutes;c__Clostridia;o__Clostridiales;f__unidentified_Clostridiales;g__unidentified_Clostridiales;
Desulfatirhabdium	0.003432	0.003097	k__Bacteria;p__Proteobacteria;c__Deltaproteobacteria;o__Desulfobacterales;f__Desulfobacteraceae;g__Desulfatirhabdium;
Candidatus_Koribacter	0.003403	0.003942	k__Bacteria;p__Acidobacteria;c__Acidobacteriia;o__Acidobacteriales;f__unidentified_Acidobacteriales;g__Candidatus_Koribacter;
unidentified_Acidimicrobiia	0.00315	0.003446	k__Bacteria;p__Actinobacteria;c__Acidimicrobiia;o__unidentified_Acidimicrobiia;f__unidentified_Acidimicrobiia;g__unidentified_Acidimicrobiia;
Faecalibaculum	0.003136	0.002124	k__Bacteria;p__Firmicutes;c__Erysipelotrichia;o__Erysipelotrichales;f__Erysipelotrichaceae;g__Faecalibaculum;
Intestinimonas	0.003083	0.00309	k__Bacteria;p__Firmicutes;c__Clostridia;o__Clostridiales;f__Ruminococcaceae;g__Intestinimonas;
unidentified_Prevotellaceae	0.003058	0.002487	k__Bacteria;p__Bacteroidetes;c__Bacteroidia;o__Bacteroidales;f__Prevotellaceae;g__unidentified_Prevotellaceae;
Subdoligranulum	0.003047	0.00273	k__Bacteria;p__Firmicutes;c__Clostridia;o__Clostridiales;f__Ruminococcaceae;g__Subdoligranulum;
Candidatus_Aquirestis	0.00303	0.002942	k__Bacteria;p__Bacteroidetes;c__Bacteroidia;o__Chitinophagales;f__Saprospiraceae;g__Candidatus_Aquirestis;
Coxiella	0.002988	0.002998	k__Bacteria;p__Proteobacteria;c__Gammaproteobacteria;o__unidentified_Gammaproteobacteria;f__Coxiellaceae;g__Coxiella;
Desulfomonile	0.002885	0.002713	k__Bacteria;p__Proteobacteria;c__Deltaproteobacteria;o__Syntrophobacterales;f__Syntrophaceae;g__Desulfomonile;
unidentified_Gammaproteobacteria	0.002847	0.00304	k__Bacteria;p__Proteobacteria;c__Gammaproteobacteria;o__unidentified_Gammaproteobacteria;f__unidentified_Gammaproteobacteria;g__unidentified_Gammaproteobacteria;
Roseburia	0.002804	0.002325	k__Bacteria;p__Firmicutes;c__Clostridia;o__Clostridiales;f__Lachnospiraceae;g__Roseburia;
Streptococcus	0.002762	0.002473	k__Bacteria;p__Firmicutes;c__Bacilli;o__Lactobacillales;f__Streptococcaceae;g__Streptococcus;
Dorea	0.002723	0.001832	k__Bacteria;p__Firmicutes;c__Clostridia;o__Clostridiales;f__Lachnospiraceae;g__Dorea;
Anaeroplasma	0.002678	0.002265	k__Bacteria;p__Tenericutes;c__Mollicutes;o__Anaeroplasmatales;f__Anaeroplasmataceae;g__Anaeroplasma;
Tyzzerella	0.002357	0.002103	k__Bacteria;p__Firmicutes;c__Clostridia;o__Clostridiales;f__Lachnospiraceae;g__Tyzzerella;
unidentified_Archaea	0.002343	0.002737	k__Archaea;p__unidentified_Archaea;c__unidentified_Archaea;o__unidentified_Archaea;f__unidentified_Archaea;g__unidentified_Archaea;
Acidicaldus	0.002329	0.001994	k__Bacteria;p__Proteobacteria;c__Alphaproteobacteria;o__unidentified_Alphaproteobacteria;f__Acetobacteraceae;g__Acidicaldus;
Klebsiella	0.002241	0.002452	k__Bacteria;p__Proteobacteria;c__Gammaproteobacteria;o__Enterobacteriales;f__Enterobacteriaceae;g__Klebsiella;
Lachnoclostridium	0.002227	0.002205	k__Bacteria;p__Firmicutes;c__Clostridia;o__Clostridiales;f__Lachnospiraceae;g__Lachnoclostridium;
unidentified_Alphaproteobacteria	0.002128	0.002431	k__Bacteria;p__Proteobacteria;c__Alphaproteobacteria;o__unidentified_Alphaproteobacteria;f__unidentified_Alphaproteobacteria;g__unidentified_Alphaproteobacteria;
Lachnospira	0.002107	0.001772	k__Bacteria;p__Firmicutes;c__Clostridia;o__Clostridiales;f__Lachnospiraceae;g__Lachnospira;
unidentified_Spirochaetaceae	0.002072	0.001786	k__Bacteria;p__Spirochaetes;c__Spirochaetia;o__Spirochaetales;f__Spirochaetaceae;g__unidentified_Spirochaetaceae;
Bacillus	0.001857	0.001885	k__Bacteria;p__Firmicutes;c__Bacilli;o__Bacillales;f__Bacillaceae;g__Bacillus;
Fusicatenibacter	0.001843	0.001536	k__Bacteria;p__Firmicutes;c__Clostridia;o__Clostridiales;f__Lachnospiraceae;g__Fusicatenibacter;
Staphylococcus	0.001797	0.000602	k__Bacteria;p__Firmicutes;c__Bacilli;o__Bacillales;f__Staphylococcaceae;g__Staphylococcus;
Collinsella	0.001793	0.001628	k__Bacteria;p__Actinobacteria;c__Coriobacteriia;o__Coriobacteriales;f__Coriobacteriaceae;g__Collinsella;
Desulfobacca	0.001793	0.001885	k__Bacteria;p__Proteobacteria;c__Deltaproteobacteria;o__Syntrophobacterales;f__Syntrophaceae;g__Desulfobacca;
unidentified_Microscillaceae	0.001769	0.001846	k__Bacteria;p__Bacteroidetes;c__Bacteroidia;o__Cytophagales;f__Microscillaceae;g__unidentified_Microscillaceae;
Oscillibacter	0.001705	0.001596	k__Bacteria;p__Firmicutes;c__Clostridia;o__Clostridiales;f__Ruminococcaceae;g__Oscillibacter;
unidentified_Christensenellaceae	0.001705	0.001631	k__Bacteria;p__Firmicutes;c__Clostridia;o__Clostridiales;f__Christensenellaceae;g__unidentified_Christensenellaceae;
unidentified_Acidobacteriia	0.001681	0.002047	k__Bacteria;p__Acidobacteria;c__Acidobacteriia;o__unidentified_Acidobacteriia;f__unidentified_Acidobacteriia;g__unidentified_Acidobacteriia;
Arenimonas	0.001656	0.001744	k__Bacteria;p__Proteobacteria;c__Gammaproteobacteria;o__Xanthomonadales;f__Xanthomonadaceae;g__Arenimonas;
Candidatus_Endomicrobium	0.001617	0.002822	k__Bacteria;p__Elusimicrobia;c__Endomicrobia;o__Endomicrobiales;f__Endomicrobiaceae;g__Candidatus_Endomicrobium;
Roseiarcus	0.001603	0.001698	k__Bacteria;p__Proteobacteria;c__Alphaproteobacteria;o__Rhizobiales;f__Beijerinckiaceae;g__Roseiarcus;
Saccharofermentans	0.001575	0.001268	k__Bacteria;p__Firmicutes;c__Clostridia;o__Clostridiales;f__Ruminococcaceae;g__Saccharofermentans;
Haliangium	0.001536	0.00155	k__Bacteria;p__Proteobacteria;c__Deltaproteobacteria;o__Myxococcales;f__Haliangiaceae;g__Haliangium;
Parabacteroides	0.001533	0.001342	k__Bacteria;p__Bacteroidetes;c__Bacteroidia;o__Bacteroidales;f__Tannerellaceae;g__Parabacteroides;
Desulfovibrio	0.001497	0.001578	k__Bacteria;p__Proteobacteria;c__Deltaproteobacteria;o__Desulfovibrionales;f__Desulfovibrionaceae;g__Desulfovibrio;
Dinghuibacter	0.001497	0.001705	k__Bacteria;p__Bacteroidetes;c__Bacteroidia;o__Chitinophagales;f__Chitinophagaceae;g__Dinghuibacter;
unidentified_Burkholderiaceae	0.001466	0.001564	k__Bacteria;p__Proteobacteria;c__Gammaproteobacteria;o__unidentified_Gammaproteobacteria;f__Burkholderiaceae;g__unidentified_Burkholderiaceae;
Desulfovirga	0.001462	0.001251	k__Bacteria;p__Proteobacteria;c__Deltaproteobacteria;o__Syntrophobacterales;f__Syntrophobacteraceae;g__Desulfovirga;
Shuttleworthia	0.001346	0.001399	k__Bacteria;p__Firmicutes;c__Clostridia;o__Clostridiales;f__Lachnospiraceae;g__Shuttleworthia;
Methanosaeta	0.001342	0.001504	k__Archaea;p__Euryarchaeota;c__Methanomicrobia;o__Methanosarcinales;f__Methanosaetaceae;g__Methanosaeta;
unidentified_Ignavibacteria	0.001335	0.001237	k__Bacteria;p__Bacteroidetes;c__Ignavibacteria;o__unidentified_Ignavibacteria;f__unidentified_Ignavibacteria;g__unidentified_Ignavibacteria;
Acidocella	0.001293	0.001254	k__Bacteria;p__Proteobacteria;c__Alphaproteobacteria;o__unidentified_Alphaproteobacteria;f__Acetobacteraceae;g__Acidocella;
unidentified_Rikenellaceae	0.001286	0.001233	k__Bacteria;p__Bacteroidetes;c__Bacteroidia;o__Bacteroidales;f__Rikenellaceae;g__unidentified_Rikenellaceae;
Methylomonas	0.001258	0.001149	k__Bacteria;p__Proteobacteria;c__Gammaproteobacteria;o__Methylococcales;f__unidentified_Methylococcales;g__Methylomonas;
Pajaroellobacter	0.001237	0.001409	k__Bacteria;p__Proteobacteria;c__Deltaproteobacteria;o__Myxococcales;f__Polyangiaceae;g__Pajaroellobacter;
Geobacter	0.001223	0.001399	k__Bacteria;p__Proteobacteria;c__Deltaproteobacteria;o__Desulfuromonadales;f__Geobacteraceae;g__Geobacter;
Mycobacterium	0.001212	0.001187	k__Bacteria;p__Actinobacteria;c__unidentified_Actinobacteria;o__Corynebacteriales;f__Mycobacteriaceae;g__Mycobacterium;
Hyphomonas	0.001173	0.001226	k__Bacteria;p__Proteobacteria;c__Alphaproteobacteria;o__Caulobacterales;f__Hyphomonadaceae;g__Hyphomonas;
unidentified_Nitrospirae	0.001145	0.001244	k__Bacteria;p__Nitrospirae;c__unidentified_Nitrospirae;o__unidentified_Nitrospirae;f__unidentified_Nitrospirae;g__unidentified_Nitrospirae;
Hirschia	0.001113	0.001078	k__Bacteria;p__Proteobacteria;c__Alphaproteobacteria;o__Caulobacterales;f__Hyphomonadaceae;g__Hirschia;
Megamonas	0.001103	0.001018	k__Bacteria;p__Firmicutes;c__Negativicutes;o__Selenomonadales;f__Veillonellaceae;g__Megamonas;
Gemmatimonas	0.001046	0.001124	k__Bacteria;p__Gemmatimonadetes;c__unidentified_Gemmatimonadetes;o__Gemmatimonadales;f__Gemmatimonadaceae;g__Gemmatimonas;
Legionella	0.001025	0.001039	k__Bacteria;p__Proteobacteria;c__Gammaproteobacteria;o__Legionellales;f__Legionellaceae;g__Legionella;
Ercella	0.001015	0.000884	k__Bacteria;p__Firmicutes;c__Clostridia;o__Clostridiales;f__Ruminococcaceae;g__Ercella;
Sulfuritalea	0.001008	0.000898	k__Bacteria;p__Proteobacteria;c__Gammaproteobacteria;o__unidentified_Gammaproteobacteria;f__Rhodocyclaceae;g__Sulfuritalea;
Sutterella	0.001001	0.000761	k__Bacteria;p__Proteobacteria;c__Gammaproteobacteria;o__unidentified_Gammaproteobacteria;f__Burkholderiaceae;g__Sutterella;
Dialister	0.001001	0.000708	k__Bacteria;p__Firmicutes;c__Negativicutes;o__Selenomonadales;f__Veillonellaceae;g__Dialister;
Candidatus_Babela	0.000994	0.001001	k__Bacteria;p__unidentified_Bacteria;c__unidentified_Bacteria;o__unidentified_Bacteria;f__unidentified_Bacteria;g__Candidatus_Babela;
Alistipes	0.00099	0.000592	k__Bacteria;p__Bacteroidetes;c__Bacteroidia;o__Bacteroidales;f__Rikenellaceae;g__Alistipes;
Dongia	0.00099	0.000789	k__Bacteria;p__Proteobacteria;c__Alphaproteobacteria;o__unidentified_Alphaproteobacteria;f__unidentified_Alphaproteobacteria;g__Dongia;
unidentified_Cyanobacteria	0.000986	0.001282	k__Bacteria;p__Cyanobacteria;c__unidentified_Cyanobacteria;o__unidentified_Cyanobacteria;f__unidentified_Cyanobacteria;g__unidentified_Cyanobacteria;
Aeromonas	0.000972	0.000768	k__Bacteria;p__Proteobacteria;c__Gammaproteobacteria;o__Aeromonadales;f__Aeromonadaceae;g__Aeromonas;
Ferruginibacter	0.000972	0.001113	k__Bacteria;p__Bacteroidetes;c__Bacteroidia;o__Chitinophagales;f__Chitinophagaceae;g__Ferruginibacter;
Dubosiella	0.000972	0.000888	k__Bacteria;p__Firmicutes;c__Erysipelotrichia;o__Erysipelotrichales;f__Erysipelotrichaceae;g__Dubosiella;
unidentified_Rokubacteria	0.000941	0.001113	k__Bacteria;p__Rokubacteria;c__unidentified_Rokubacteria;o__unidentified_Rokubacteria;f__unidentified_Rokubacteria;g__unidentified_Rokubacteria;
Helicobacter	0.000941	0.000592	k__Bacteria;p__unidentified_Bacteria;c__unidentified_Bacteria;o__Campylobacterales;f__Helicobacteraceae;g__Helicobacter;
Succinivibrio	0.000923	0.00086	k__Bacteria;p__Proteobacteria;c__Gammaproteobacteria;o__Aeromonadales;f__Succinivibrionaceae;g__Succinivibrio;
Conexibacter	0.000923	0.000909	k__Bacteria;p__Actinobacteria;c__Thermoleophilia;o__Solirubrobacterales;f__Solirubrobacteraceae;g__Conexibacter;
Pseudolabrys	0.000912	0.001078	k__Bacteria;p__Proteobacteria;c__Alphaproteobacteria;o__Rhizobiales;f__Xanthobacteraceae;g__Pseudolabrys;
Ferritrophicum	0.000905	0.001089	k__Bacteria;p__Proteobacteria;c__Gammaproteobacteria;o__unidentified_Gammaproteobacteria;f__Sulfuricellaceae;g__Ferritrophicum;
unidentified_Gemmatimonadaceae	0.000902	0.001068	k__Bacteria;p__Gemmatimonadetes;c__unidentified_Gemmatimonadetes;o__Gemmatimonadales;f__Gemmatimonadaceae;g__unidentified_Gemmatimonadaceae;
Ruminiclostridium	0.000898	0.000497	k__Bacteria;p__Firmicutes;c__Clostridia;o__Clostridiales;f__Ruminococcaceae;g__Ruminiclostridium;
Negativibacillus	0.000898	0.000916	k__Bacteria;p__Firmicutes;c__Clostridia;o__Clostridiales;f__Ruminococcaceae;g__Negativibacillus;
Ignavibacterium	0.000867	0.000969	k__Bacteria;p__Bacteroidetes;c__Ignavibacteria;o__Ignavibacteriales;f__Ignavibacteriaceae;g__Ignavibacterium;
Rhodoferax	0.000839	0.00087	k__Bacteria;p__Proteobacteria;c__Gammaproteobacteria;o__unidentified_Gammaproteobacteria;f__Burkholderiaceae;g__Rhodoferax;
Methyloparacoccus	0.000839	0.00087	k__Bacteria;p__Proteobacteria;c__Gammaproteobacteria;o__Methylococcales;f__Methylococcaceae;g__Methyloparacoccus;
Haliscomenobacter	0.000839	0.000884	k__Bacteria;p__Bacteroidetes;c__Bacteroidia;o__Chitinophagales;f__Saprospiraceae;g__Haliscomenobacter;
Methylotenera	0.00081	0.000888	k__Bacteria;p__Proteobacteria;c__Gammaproteobacteria;o__unidentified_Gammaproteobacteria;f__Methylophilaceae;g__Methylotenera;
Parasutterella	0.000803	0.000687	k__Bacteria;p__Proteobacteria;c__Gammaproteobacteria;o__unidentified_Gammaproteobacteria;f__Burkholderiaceae;g__Parasutterella;
Granulicella	0.000793	0.000944	k__Bacteria;p__Acidobacteria;c__Acidobacteriia;o__Acidobacteriales;f__unidentified_Acidobacteriales;g__Granulicella;
Sphingomonas	0.000786	0.001244	k__Bacteria;p__Proteobacteria;c__Alphaproteobacteria;o__Sphingomonadales;f__Sphingomonadaceae;g__Sphingomonas;
Sulfuricurvum	0.000782	0.000736	k__Bacteria;p__unidentified_Bacteria;c__unidentified_Bacteria;o__Campylobacterales;f__unidentified_Campylobacterales;g__Sulfuricurvum;
Candidatus_Moduliflexus	0.000775	0.000676	k__Bacteria;p__unidentified_Bacteria;c__unidentified_Bacteria;o__unidentified_Bacteria;f__unidentified_Bacteria;g__Candidatus_Moduliflexus;
Erysipelatoclostridium	0.000775	0.000765	k__Bacteria;p__Firmicutes;c__Erysipelotrichia;o__Erysipelotrichales;f__Erysipelotrichaceae;g__Erysipelatoclostridium;
Edaphobacter	0.000729	0.000712	k__Bacteria;p__Acidobacteria;c__Acidobacteriia;o__Acidobacteriales;f__unidentified_Acidobacteriales;g__Edaphobacter;
unidentified_Gracilibacteria	0.000708	0.000839	k__Bacteria;p__Gracilibacteria;c__unidentified_Gracilibacteria;o__unidentified_Gracilibacteria;f__unidentified_Gracilibacteria;g__unidentified_Gracilibacteria;
Reyranella	0.000698	0.00086	k__Bacteria;p__Proteobacteria;c__Alphaproteobacteria;o__unidentified_Alphaproteobacteria;f__unidentified_Alphaproteobacteria;g__Reyranella;
Pseudomonas	0.00068	0.000779	k__Bacteria;p__Proteobacteria;c__Gammaproteobacteria;o__Pseudomonadales;f__Pseudomonadaceae;g__Pseudomonas;
Syntrophorhabdus	0.000676	0.000687	k__Bacteria;p__Proteobacteria;c__Deltaproteobacteria;o__unidentified_Deltaproteobacteria;f__Syntrophorhabdaceae;g__Syntrophorhabdus;
Nitrosomonas	0.000676	0.000659	k__Bacteria;p__Proteobacteria;c__Gammaproteobacteria;o__unidentified_Gammaproteobacteria;f__Nitrosomonadaceae;g__Nitrosomonas;
Enterococcus	0.000652	0.000779	k__Bacteria;p__Firmicutes;c__Bacilli;o__Lactobacillales;f__Enterococcaceae;g__Enterococcus;
Dehalogenimonas	0.000645	0.000824	k__Bacteria;p__Chloroflexi;c__Dehalococcoidia;o__Dehalococcoidales;f__Dehalococcoidaceae;g__Dehalogenimonas;
Candidatus_Omnitrophus	0.000645	0.000676	k__Bacteria;p__unidentified_Bacteria;c__unidentified_Bacteria;o__unidentified_Bacteria;f__unidentified_Bacteria;g__Candidatus_Omnitrophus;
Rubrivivax	0.000638	0.000641	k__Bacteria;p__Proteobacteria;c__Gammaproteobacteria;o__unidentified_Gammaproteobacteria;f__Burkholderiaceae;g__Rubrivivax;
Olsenella	0.000631	0.000617	k__Bacteria;p__Actinobacteria;c__Coriobacteriia;o__Coriobacteriales;f__Atopobiaceae;g__Olsenella;
Marvinbryantia	0.00062	0.00055	k__Bacteria;p__Firmicutes;c__Clostridia;o__Clostridiales;f__Lachnospiraceae;g__Marvinbryantia;
Neisseria	0.000588	0.000511	k__Bacteria;p__Proteobacteria;c__Gammaproteobacteria;o__unidentified_Gammaproteobacteria;f__Neisseriaceae;g__Neisseria;
Brucella	0.000585	0.001913	k__Bacteria;p__Proteobacteria;c__Alphaproteobacteria;o__Rhizobiales;f__Rhizobiaceae;g__Brucella;
Holdemanella	0.000574	0.000433	k__Bacteria;p__Firmicutes;c__Erysipelotrichia;o__Erysipelotrichales;f__Erysipelotrichaceae;g__Holdemanella;
Cupriavidus	0.000564	0.00074	k__Bacteria;p__Proteobacteria;c__Gammaproteobacteria;o__unidentified_Gammaproteobacteria;f__Burkholderiaceae;g__Cupriavidus;
Bdellovibrio	0.00056	0.000606	k__Bacteria;p__Proteobacteria;c__Deltaproteobacteria;o__Bdellovibrionales;f__Bdellovibrionaceae;g__Bdellovibrio;
unidentified_Oligoflexales	0.000557	0.000447	k__Bacteria;p__Proteobacteria;c__Deltaproteobacteria;o__Oligoflexales;f__unidentified_Oligoflexales;g__unidentified_Oligoflexales;
unidentified_Desulfobacteraceae	0.000543	0.000666	k__Bacteria;p__Proteobacteria;c__Deltaproteobacteria;o__Desulfobacterales;f__Desulfobacteraceae;g__unidentified_Desulfobacteraceae;
Phascolarctobacterium	0.000539	0.000518	k__Bacteria;p__Firmicutes;c__Negativicutes;o__Selenomonadales;f__Acidaminococcaceae;g__Phascolarctobacterium;
Alloprevotella	0.000525	0.000409	k__Bacteria;p__Bacteroidetes;c__Bacteroidia;o__Bacteroidales;f__Prevotellaceae;g__Alloprevotella;
Rodentibacter	0.000504	6.3e-05	k__Bacteria;p__Proteobacteria;c__Gammaproteobacteria;o__Pasteurellales;f__Pasteurellaceae;g__Rodentibacter;
Serratia	0.000497	0.000497	k__Bacteria;p__Proteobacteria;c__Gammaproteobacteria;o__Enterobacteriales;f__Enterobacteriaceae;g__Serratia;
Treponema	0.000497	0.000476	k__Bacteria;p__Spirochaetes;c__Spirochaetia;o__Spirochaetales;f__Spirochaetaceae;g__Treponema;
Plesiomonas	0.000493	0.000493	k__Bacteria;p__Proteobacteria;c__Gammaproteobacteria;o__Enterobacteriales;f__Enterobacteriaceae;g__Plesiomonas;
Acidisoma	0.000476	0.000581	k__Bacteria;p__Proteobacteria;c__Alphaproteobacteria;o__unidentified_Alphaproteobacteria;f__Acetobacteraceae;g__Acidisoma;
Anaerostipes	0.000469	0.000416	k__Bacteria;p__Firmicutes;c__Clostridia;o__Clostridiales;f__Lachnospiraceae;g__Anaerostipes;
Terrimonas	0.000469	0.000588	k__Bacteria;p__Bacteroidetes;c__Bacteroidia;o__Chitinophagales;f__Chitinophagaceae;g__Terrimonas;
Aquicella	0.000469	0.00043	k__Bacteria;p__Proteobacteria;c__Gammaproteobacteria;o__unidentified_Gammaproteobacteria;f__unidentified_Gammaproteobacteria;g__Aquicella;
unidentified_Syntrophobacteraceae	0.000462	0.000525	k__Bacteria;p__Proteobacteria;c__Deltaproteobacteria;o__Syntrophobacterales;f__Syntrophobacteraceae;g__unidentified_Syntrophobacteraceae;
Jeotgalicoccus	0.000454	0.000116	k__Bacteria;p__Firmicutes;c__Bacilli;o__Bacillales;f__Staphylococcaceae;g__Jeotgalicoccus;
Stenotrophomonas	0.000454	0.000624	k__Bacteria;p__Proteobacteria;c__Gammaproteobacteria;o__Xanthomonadales;f__Xanthomonadaceae;g__Stenotrophomonas;
Bilophila	0.000454	0.00049	k__Bacteria;p__Proteobacteria;c__Deltaproteobacteria;o__Desulfovibrionales;f__Desulfovibrionaceae;g__Bilophila;
Labrys	0.000451	0.000493	k__Bacteria;p__Proteobacteria;c__Alphaproteobacteria;o__Rhizobiales;f__unidentified_Rhizobiales;g__Labrys;
unidentified_Ignavibacteriales	0.000451	0.000521	k__Bacteria;p__Bacteroidetes;c__Ignavibacteria;o__Ignavibacteriales;f__unidentified_Ignavibacteriales;g__unidentified_Ignavibacteriales;
Methylobacterium	0.00044	0.000462	k__Bacteria;p__Proteobacteria;c__Alphaproteobacteria;o__Rhizobiales;f__Beijerinckiaceae;g__Methylobacterium;
unidentified_Corynebacteriaceae	0.00043	0.000377	k__Bacteria;p__Actinobacteria;c__unidentified_Actinobacteria;o__Corynebacteriales;f__Corynebacteriaceae;g__unidentified_Corynebacteriaceae;
Lysobacter	0.000419	0.000433	k__Bacteria;p__Proteobacteria;c__Gammaproteobacteria;o__Xanthomonadales;f__Xanthomonadaceae;g__Lysobacter;
Dechloromonas	0.000419	0.000409	k__Bacteria;p__Proteobacteria;c__Gammaproteobacteria;o__unidentified_Gammaproteobacteria;f__Rhodocyclaceae;g__Dechloromonas;
Roseomonas	0.000416	0.00037	k__Bacteria;p__Proteobacteria;c__Alphaproteobacteria;o__unidentified_Alphaproteobacteria;f__Acetobacteraceae;g__Roseomonas;
Caproiciproducens	0.000409	0.000472	k__Bacteria;p__Firmicutes;c__Clostridia;o__Clostridiales;f__Ruminococcaceae;g__Caproiciproducens;
unidentified_Sphingobacteriales	0.000405	0.000373	k__Bacteria;p__Bacteroidetes;c__Bacteroidia;o__Sphingobacteriales;f__unidentified_Sphingobacteriales;g__unidentified_Sphingobacteriales;
Pelolinea	0.000402	0.000363	k__Bacteria;p__Chloroflexi;c__Anaerolineae;o__Anaerolineales;f__Anaerolineaceae;g__Pelolinea;
Novosphingobium	0.000398	0.000373	k__Bacteria;p__Proteobacteria;c__Alphaproteobacteria;o__Sphingomonadales;f__Sphingomonadaceae;g__Novosphingobium;
Geothrix	0.000398	0.000398	k__Bacteria;p__Acidobacteria;c__Holophagae;o__Holophagales;f__Holophagaceae;g__Geothrix;
Desulfococcus	0.000395	0.000511	k__Bacteria;p__Proteobacteria;c__Deltaproteobacteria;o__Desulfobacterales;f__Desulfobacteraceae;g__Desulfococcus;
Alcaligenes	0.000388	0.000211	k__Bacteria;p__Proteobacteria;c__Gammaproteobacteria;o__unidentified_Gammaproteobacteria;f__Burkholderiaceae;g__Alcaligenes;
Skermanella	0.000388	0.000377	k__Bacteria;p__Proteobacteria;c__Alphaproteobacteria;o__unidentified_Alphaproteobacteria;f__unidentified_Alphaproteobacteria;g__Skermanella;
Flavonifractor	0.00037	0.000314	k__Bacteria;p__Firmicutes;c__Clostridia;o__Clostridiales;f__Ruminococcaceae;g__Flavonifractor;
Syntrophobacter	0.000366	0.000402	k__Bacteria;p__Proteobacteria;c__Deltaproteobacteria;o__Syntrophobacterales;f__Syntrophobacteraceae;g__Syntrophobacter;
Rhodobacter	0.000363	0.000405	k__Bacteria;p__Proteobacteria;c__Alphaproteobacteria;o__Rhodobacterales;f__Rhodobacteraceae;g__Rhodobacter;
unidentified_Erysipelotrichaceae	0.000356	0.000345	k__Bacteria;p__Firmicutes;c__Erysipelotrichia;o__Erysipelotrichales;f__Erysipelotrichaceae;g__unidentified_Erysipelotrichaceae;
Raoultella	0.000352	0.000321	k__Bacteria;p__Proteobacteria;c__Gammaproteobacteria;o__Enterobacteriales;f__Enterobacteriaceae;g__Raoultella;
unidentified_Deltaproteobacteria	0.000349	0.000342	k__Bacteria;p__Proteobacteria;c__Deltaproteobacteria;o__unidentified_Deltaproteobacteria;f__unidentified_Deltaproteobacteria;g__unidentified_Deltaproteobacteria;
unidentified_Bacteroidales	0.000349	0.000366	k__Bacteria;p__Bacteroidetes;c__Bacteroidia;o__Bacteroidales;f__unidentified_Bacteroidales;g__unidentified_Bacteroidales;
unidentified_Berkelbacteria	0.000335	0.000317	k__Bacteria;p__Berkelbacteria;c__unidentified_Berkelbacteria;o__unidentified_Berkelbacteria;f__unidentified_Berkelbacteria;g__unidentified_Berkelbacteria;
Thermoanaerobaculum	0.000335	0.000349	k__Bacteria;p__Acidobacteria;c__unidentified_Acidobacteria;o__unidentified_Acidobacteria;f__unidentified_Acidobacteria;g__Thermoanaerobaculum;
Cetobacterium	0.000331	0.000363	k__Bacteria;p__Fusobacteria;c__Fusobacteriia;o__Fusobacteriales;f__Fusobacteriaceae;g__Cetobacterium;
Veillonella	0.000328	0.000352	k__Bacteria;p__Firmicutes;c__Negativicutes;o__Selenomonadales;f__Veillonellaceae;g__Veillonella;
Fodinicola	0.000324	0.000363	k__Bacteria;p__Actinobacteria;c__unidentified_Actinobacteria;o__Frankiales;f__Cryptosporangiaceae;g__Fodinicola;
Defluviimonas	0.000321	0.000412	k__Bacteria;p__Proteobacteria;c__Alphaproteobacteria;o__Rhodobacterales;f__Rhodobacteraceae;g__Defluviimonas;
Acinetobacter	0.000317	0.000416	k__Bacteria;p__Proteobacteria;c__Gammaproteobacteria;o__Pseudomonadales;f__Moraxellaceae;g__Acinetobacter;
unidentified_Actinobacteria	0.000314	0.000338	k__Bacteria;p__Actinobacteria;c__unidentified_Actinobacteria;o__unidentified_Actinobacteria;f__unidentified_Actinobacteria;g__unidentified_Actinobacteria;
Brevundimonas	0.00031	0.000292	k__Bacteria;p__Proteobacteria;c__Alphaproteobacteria;o__Caulobacterales;f__Caulobacteraceae;g__Brevundimonas;
Methanoregula	0.000303	0.000299	k__Archaea;p__Euryarchaeota;c__Methanomicrobia;o__Methanomicrobiales;f__Methanoregulaceae;g__Methanoregula;
Megasphaera	0.000299	0.00038	k__Bacteria;p__Firmicutes;c__Negativicutes;o__Selenomonadales;f__Veillonellaceae;g__Megasphaera;
unidentified_Firestonebacteria	0.000296	0.00025	k__Bacteria;p__Firestonebacteria;c__unidentified_Firestonebacteria;o__unidentified_Firestonebacteria;f__unidentified_Firestonebacteria;g__unidentified_Firestonebacteria;
Hyphomicrobium	0.000296	0.00025	k__Bacteria;p__Proteobacteria;c__Alphaproteobacteria;o__Rhizobiales;f__Hyphomicrobiaceae;g__Hyphomicrobium;
Proteus	0.000292	0.00025	k__Bacteria;p__Proteobacteria;c__Gammaproteobacteria;o__Enterobacteriales;f__Enterobacteriaceae;g__Proteus;
Devosia	0.000285	0.000444	k__Bacteria;p__Proteobacteria;c__Alphaproteobacteria;o__Rhizobiales;f__unidentified_Rhizobiales;g__Devosia;
Caldithrix	0.000285	0.000282	k__Bacteria;p__Calditrichaeota;c__unidentified_Calditrichaeota;o__Calditrichales;f__Calditrichaceae;g__Caldithrix;
Thiobacillus	0.000282	0.000366	k__Bacteria;p__Proteobacteria;c__Gammaproteobacteria;o__unidentified_Gammaproteobacteria;f__Hydrogenophilaceae;g__Thiobacillus;
Bauldia	0.000278	0.000289	k__Bacteria;p__Proteobacteria;c__Alphaproteobacteria;o__Rhizobiales;f__unidentified_Rhizobiales;g__Bauldia;
unidentified_Elusimicrobia	0.000278	0.000292	k__Bacteria;p__Elusimicrobia;c__unidentified_Elusimicrobia;o__unidentified_Elusimicrobia;f__unidentified_Elusimicrobia;g__unidentified_Elusimicrobia;
Catenibacterium	0.000275	0.000159	k__Bacteria;p__Firmicutes;c__Erysipelotrichia;o__Erysipelotrichales;f__Erysipelotrichaceae;g__Catenibacterium;
Anaerotruncus	0.000275	0.000275	k__Bacteria;p__Firmicutes;c__Clostridia;o__Clostridiales;f__Ruminococcaceae;g__Anaerotruncus;
Gemmatirosa	0.000271	0.000335	k__Bacteria;p__Gemmatimonadetes;c__unidentified_Gemmatimonadetes;o__Gemmatimonadales;f__Gemmatimonadaceae;g__Gemmatirosa;
unidentified_Rhizobiaceae	0.000264	0.000458	k__Bacteria;p__Proteobacteria;c__Alphaproteobacteria;o__Rhizobiales;f__Rhizobiaceae;g__unidentified_Rhizobiaceae;
Acidaminococcus	0.000261	0.000229	k__Bacteria;p__Firmicutes;c__Negativicutes;o__Selenomonadales;f__Acidaminococcaceae;g__Acidaminococcus;
Candidatus_Saccharimonas	0.000261	0.000194	k__Bacteria;p__unidentified_Bacteria;c__unidentified_Bacteria;o__unidentified_Bacteria;f__unidentified_Bacteria;g__Candidatus_Saccharimonas;
Curvibacter	0.000261	0.000261	k__Bacteria;p__Proteobacteria;c__Gammaproteobacteria;o__unidentified_Gammaproteobacteria;f__Burkholderiaceae;g__Curvibacter;
Phaselicystis	0.000254	0.000282	k__Bacteria;p__Proteobacteria;c__Deltaproteobacteria;o__Myxococcales;f__Phaselicystidaceae;g__Phaselicystis;
Arthrobacter	0.00024	0.000645	k__Bacteria;p__Actinobacteria;c__unidentified_Actinobacteria;o__Micrococcales;f__Micrococcaceae;g__Arthrobacter;
Vibrio	0.00024	0.000444	k__Bacteria;p__Proteobacteria;c__Gammaproteobacteria;o__Vibrionales;f__Vibrionaceae;g__Vibrio;
Stenotrophobacter	0.000236	0.000278	k__Bacteria;p__Acidobacteria;c__unidentified_Acidobacteria;o__unidentified_Acidobacteria;f__unidentified_Acidobacteria;g__Stenotrophobacter;
Peredibacter	0.000236	0.000194	k__Bacteria;p__Proteobacteria;c__Deltaproteobacteria;o__Bdellovibrionales;f__Bacteriovoracaceae;g__Peredibacter;
Turicibacter	0.000233	0.000349	k__Bacteria;p__Firmicutes;c__Erysipelotrichia;o__Erysipelotrichales;f__Erysipelotrichaceae;g__Turicibacter;
Odoribacter	0.000229	9.2e-05	k__Bacteria;p__Bacteroidetes;c__Bacteroidia;o__Bacteroidales;f__Marinifilaceae;g__Odoribacter;
Crenothrix	0.000225	0.000225	k__Bacteria;p__Proteobacteria;c__Gammaproteobacteria;o__Methylococcales;f__unidentified_Methylococcales;g__Crenothrix;
Denitratisoma	0.000225	0.000215	k__Bacteria;p__Proteobacteria;c__Gammaproteobacteria;o__unidentified_Gammaproteobacteria;f__Rhodocyclaceae;g__Denitratisoma;
Rikenella	0.000225	7.8e-05	k__Bacteria;p__Bacteroidetes;c__Bacteroidia;o__Bacteroidales;f__Rikenellaceae;g__Rikenella;
Tabrizicola	0.000218	0.000229	k__Bacteria;p__Proteobacteria;c__Alphaproteobacteria;o__Rhodobacterales;f__Rhodobacteraceae;g__Tabrizicola;
Anaeromyxobacter	0.000215	0.000268	k__Bacteria;p__Proteobacteria;c__Deltaproteobacteria;o__Myxococcales;f__Archangiaceae;g__Anaeromyxobacter;
Sporosarcina	0.000211	4.6e-05	k__Bacteria;p__Firmicutes;c__Bacilli;o__Bacillales;f__Planococcaceae;g__Sporosarcina;
Neochlamydia	0.000211	0.000137	k__Bacteria;p__Chlamydiae;c__unidentified_Chlamydiae;o__Chlamydiales;f__Parachlamydiaceae;g__Neochlamydia;
Lactococcus	0.000211	0.000155	k__Bacteria;p__Firmicutes;c__Bacilli;o__Lactobacillales;f__Streptococcaceae;g__Lactococcus;
Fusobacterium	0.000208	0.000148	k__Bacteria;p__Fusobacteria;c__Fusobacteriia;o__Fusobacteriales;f__Fusobacteriaceae;g__Fusobacterium;
Acidaminobacter	0.000204	0.000183	k__Bacteria;p__Firmicutes;c__Clostridia;o__Clostridiales;f__unidentified_Clostridiales;g__Acidaminobacter;
unidentified_Saprospiraceae	0.000204	0.000225	k__Bacteria;p__Bacteroidetes;c__Bacteroidia;o__Chitinophagales;f__Saprospiraceae;g__unidentified_Saprospiraceae;
unidentified_Synergistaceae	0.000197	0.000225	k__Bacteria;p__Synergistetes;c__Synergistia;o__Synergistales;f__Synergistaceae;g__unidentified_Synergistaceae;
Lewinella	0.000197	0.000236	k__Bacteria;p__Bacteroidetes;c__Bacteroidia;o__Chitinophagales;f__Saprospiraceae;g__Lewinella;
unidentified_Lentimicrobiaceae	0.000183	0.00018	k__Bacteria;p__Bacteroidetes;c__Bacteroidia;o__Sphingobacteriales;f__Lentimicrobiaceae;g__unidentified_Lentimicrobiaceae;
Thermomonas	0.000183	0.000155	k__Bacteria;p__Proteobacteria;c__Gammaproteobacteria;o__Xanthomonadales;f__Xanthomonadaceae;g__Thermomonas;
Intestinibacter	0.00018	0.000144	k__Bacteria;p__Firmicutes;c__Clostridia;o__Clostridiales;f__Peptostreptococcaceae;g__Intestinibacter;
Curtobacterium	0.000176	0.000197	k__Bacteria;p__Actinobacteria;c__unidentified_Actinobacteria;o__Micrococcales;f__Microbacteriaceae;g__Curtobacterium;
Dokdonella	0.000176	0.000187	k__Bacteria;p__Proteobacteria;c__Gammaproteobacteria;o__Xanthomonadales;f__Rhodanobacteraceae;g__Dokdonella;
Acetitomaculum	0.000173	8.8e-05	k__Bacteria;p__Firmicutes;c__Clostridia;o__Clostridiales;f__Lachnospiraceae;g__Acetitomaculum;
Enterorhabdus	0.000173	0.000123	k__Bacteria;p__Actinobacteria;c__Coriobacteriia;o__Coriobacteriales;f__Eggerthellaceae;g__Enterorhabdus;
Candidatus_Nitrotoga	0.000169	0.000166	k__Bacteria;p__Proteobacteria;c__Gammaproteobacteria;o__unidentified_Gammaproteobacteria;f__Gallionellaceae;g__Candidatus_Nitrotoga;
Atopostipes	0.000166	9.2e-05	k__Bacteria;p__Firmicutes;c__Bacilli;o__Lactobacillales;f__Carnobacteriaceae;g__Atopostipes;
Angelakisella	0.000166	9.9e-05	k__Bacteria;p__Firmicutes;c__Clostridia;o__Clostridiales;f__Ruminococcaceae;g__Angelakisella;
unidentified_Nitrospiraceae	0.000166	0.00018	k__Bacteria;p__Nitrospirae;c__Nitrospira;o__Nitrospirales;f__Nitrospiraceae;g__unidentified_Nitrospiraceae;
Mesorhizobium	0.000162	0.00025	k__Bacteria;p__Proteobacteria;c__Alphaproteobacteria;o__Rhizobiales;f__Rhizobiaceae;g__Mesorhizobium;
Halomonas	0.000162	0.000243	k__Bacteria;p__Proteobacteria;c__Gammaproteobacteria;o__Oceanospirillales;f__Halomonadaceae;g__Halomonas;
Atopobium	0.000162	0.000176	k__Bacteria;p__Actinobacteria;c__Coriobacteriia;o__Coriobacteriales;f__Atopobiaceae;g__Atopobium;
Acetatifactor	0.000159	5.6e-05	k__Bacteria;p__Firmicutes;c__Clostridia;o__Clostridiales;f__Lachnospiraceae;g__Acetatifactor;
Rheinheimera	0.000159	0.000134	k__Bacteria;p__Proteobacteria;c__Gammaproteobacteria;o__Alteromonadales;f__Alteromonadaceae;g__Rheinheimera;
Hydrocarboniphaga	0.000159	0.000144	k__Bacteria;p__Proteobacteria;c__Gammaproteobacteria;o__Salinisphaerales;f__Solimonadaceae;g__Hydrocarboniphaga;
Rhodanobacter	0.000155	0.000204	k__Bacteria;p__Proteobacteria;c__Gammaproteobacteria;o__Xanthomonadales;f__Rhodanobacteraceae;g__Rhodanobacter;
Sulfuricella	0.000155	0.000134	k__Bacteria;p__Proteobacteria;c__Gammaproteobacteria;o__unidentified_Gammaproteobacteria;f__Sulfuricellaceae;g__Sulfuricella;
Haemophilus	0.000151	0.000109	k__Bacteria;p__Proteobacteria;c__Gammaproteobacteria;o__Pasteurellales;f__Pasteurellaceae;g__Haemophilus;
Rhodococcus	0.000148	0.001046	k__Bacteria;p__Actinobacteria;c__unidentified_Actinobacteria;o__Corynebacteriales;f__Nocardiaceae;g__Rhodococcus;
Psychrobacter	0.000148	9.9e-05	k__Bacteria;p__Proteobacteria;c__Gammaproteobacteria;o__Pseudomonadales;f__Moraxellaceae;g__Psychrobacter;
Mucilaginibacter	0.000148	0.000169	k__Bacteria;p__Bacteroidetes;c__Bacteroidia;o__Sphingobacteriales;f__Sphingobacteriaceae;g__Mucilaginibacter;
Steroidobacter	0.000148	0.000148	k__Bacteria;p__Proteobacteria;c__Gammaproteobacteria;o__unidentified_Gammaproteobacteria;f__unidentified_Gammaproteobacteria;g__Steroidobacter;
Candidatus_Paracaedibacter	0.000148	9.9e-05	k__Bacteria;p__Proteobacteria;c__Alphaproteobacteria;o__unidentified_Alphaproteobacteria;f__Paracaedibacteraceae;g__Candidatus_Paracaedibacter;
Thauera	0.000144	0.000116	k__Bacteria;p__Proteobacteria;c__Gammaproteobacteria;o__unidentified_Gammaproteobacteria;f__Rhodocyclaceae;g__Thauera;
Brevinema	0.000141	0.000137	k__Bacteria;p__Spirochaetes;c__Spirochaetia;o__Brevinematales;f__Brevinemataceae;g__Brevinema;
Nitrosospira	0.000134	0.00013	k__Bacteria;p__Proteobacteria;c__Gammaproteobacteria;o__unidentified_Gammaproteobacteria;f__Nitrosomonadaceae;g__Nitrosospira;
Paludibaculum	0.00013	0.00012	k__Bacteria;p__Acidobacteria;c__Acidobacteriia;o__Solibacterales;f__unidentified_Solibacterales;g__Paludibaculum;
unidentified_Nitrosomonadaceae	0.000127	0.000116	k__Bacteria;p__Proteobacteria;c__Gammaproteobacteria;o__unidentified_Gammaproteobacteria;f__Nitrosomonadaceae;g__unidentified_Nitrosomonadaceae;
Phenylobacterium	0.000123	0.000151	k__Bacteria;p__Proteobacteria;c__Alphaproteobacteria;o__Caulobacterales;f__Caulobacteraceae;g__Phenylobacterium;
unidentified_Veillonellaceae	0.000123	0.000144	k__Bacteria;p__Firmicutes;c__Negativicutes;o__Selenomonadales;f__Veillonellaceae;g__unidentified_Veillonellaceae;
unidentified_Microcystaceae	0.000123	0.000169	k__Bacteria;p__Cyanobacteria;c__unidentified_Cyanobacteria;o__Nostocales;f__Microcystaceae;g__unidentified_Microcystaceae;
Inquilinus	0.000123	0.00012	k__Bacteria;p__Proteobacteria;c__Alphaproteobacteria;o__unidentified_Alphaproteobacteria;f__unidentified_Alphaproteobacteria;g__Inquilinus;
Aegiribacteria	0.000123	7.8e-05	k__Bacteria;p__unidentified_Bacteria;c__unidentified_Bacteria;o__unidentified_Bacteria;f__unidentified_Bacteria;g__Aegiribacteria;
Desulfobulbus	0.00012	0.000106	k__Bacteria;p__Proteobacteria;c__Deltaproteobacteria;o__Desulfobacterales;f__Desulfobulbaceae;g__Desulfobulbus;
unidentified_Victivallales	0.00012	0.000183	k__Bacteria;p__Lentisphaerae;c__Lentisphaeria;o__Victivallales;f__unidentified_Victivallales;g__unidentified_Victivallales;
Lautropia	0.00012	0.000113	k__Bacteria;p__Proteobacteria;c__Gammaproteobacteria;o__unidentified_Gammaproteobacteria;f__Burkholderiaceae;g__Lautropia;
Flavihumibacter	0.00012	0.000155	k__Bacteria;p__Bacteroidetes;c__Bacteroidia;o__Chitinophagales;f__Chitinophagaceae;g__Flavihumibacter;
Luteolibacter	0.00012	9.2e-05	k__Bacteria;p__Verrucomicrobia;c__Verrucomicrobiae;o__Verrucomicrobiales;f__Rubritaleaceae;g__Luteolibacter;
Chryseolinea	0.000116	0.000173	k__Bacteria;p__Bacteroidetes;c__Bacteroidia;o__Cytophagales;f__Microscillaceae;g__Chryseolinea;
Delftia	0.000113	0.000197	k__Bacteria;p__Proteobacteria;c__Gammaproteobacteria;o__unidentified_Gammaproteobacteria;f__Burkholderiaceae;g__Delftia;
Syntrophococcus	0.000113	0.000148	k__Bacteria;p__Firmicutes;c__Clostridia;o__Clostridiales;f__Lachnospiraceae;g__Syntrophococcus;
Granulicatella	0.000113	8.5e-05	k__Bacteria;p__Firmicutes;c__Bacilli;o__Lactobacillales;f__Carnobacteriaceae;g__Granulicatella;
Lysinibacillus	0.000109	0.000162	k__Bacteria;p__Firmicutes;c__Bacilli;o__Bacillales;f__Planococcaceae;g__Lysinibacillus;
Altererythrobacter	0.000109	0.000106	k__Bacteria;p__Proteobacteria;c__Alphaproteobacteria;o__Sphingomonadales;f__Sphingomonadaceae;g__Altererythrobacter;
Iamia	0.000109	0.000155	k__Bacteria;p__Actinobacteria;c__Acidimicrobiia;o__unidentified_Acidimicrobiia;f__Iamiaceae;g__Iamia;
unidentified_Zixibacteria	0.000109	6.3e-05	k__Bacteria;p__Zixibacteria;c__unidentified_Zixibacteria;o__unidentified_Zixibacteria;f__unidentified_Zixibacteria;g__unidentified_Zixibacteria;
Sarcina	0.000106	9.2e-05	k__Bacteria;p__Firmicutes;c__Clostridia;o__Clostridiales;f__unidentified_Clostridiales;g__Sarcina;
unidentified_Chloroflexi	0.000106	0.000102	k__Bacteria;p__Chloroflexi;c__unidentified_Chloroflexi;o__unidentified_Chloroflexi;f__unidentified_Chloroflexi;g__unidentified_Chloroflexi;
Sediminibacterium	0.000106	8.5e-05	k__Bacteria;p__Bacteroidetes;c__Bacteroidia;o__Chitinophagales;f__Chitinophagaceae;g__Sediminibacterium;
Kocuria	9.9e-05	0.000377	k__Bacteria;p__Actinobacteria;c__unidentified_Actinobacteria;o__Micrococcales;f__Micrococcaceae;g__Kocuria;
Moryella	9.9e-05	0.000151	k__Bacteria;p__Firmicutes;c__Clostridia;o__Clostridiales;f__Lachnospiraceae;g__Moryella;
Ilumatobacter	9.9e-05	0.000116	k__Bacteria;p__Actinobacteria;c__Acidimicrobiia;o__unidentified_Acidimicrobiia;f__unidentified_Acidimicrobiia;g__Ilumatobacter;
Nordella	9.5e-05	9.5e-05	k__Bacteria;p__Proteobacteria;c__Alphaproteobacteria;o__Rhizobiales;f__unidentified_Rhizobiales;g__Nordella;
Candidatus_Latescibacter	9.5e-05	3.5e-05	k__Bacteria;p__Latescibacteria;c__unidentified_Latescibacteria;o__unidentified_Latescibacteria;f__unidentified_Latescibacteria;g__Candidatus_Latescibacter;
Enterobacter	9.2e-05	9.9e-05	k__Bacteria;p__Proteobacteria;c__Gammaproteobacteria;o__Enterobacteriales;f__Enterobacteriaceae;g__Enterobacter;
unidentified_Parcubacteria	9.2e-05	8.1e-05	k__Bacteria;p__Parcubacteria;c__unidentified_Parcubacteria;o__unidentified_Parcubacteria;f__unidentified_Parcubacteria;g__unidentified_Parcubacteria;
Leptolinea	9.2e-05	3.2e-05	k__Bacteria;p__Chloroflexi;c__Anaerolineae;o__Anaerolineales;f__Anaerolineaceae;g__Leptolinea;
Candidatus_Chloroploca	9.2e-05	5.3e-05	k__Bacteria;p__Chloroflexi;c__Chloroflexia;o__Chloroflexales;f__Chloroflexaceae;g__Candidatus_Chloroploca;
Pedomicrobium	9.2e-05	8.1e-05	k__Bacteria;p__Proteobacteria;c__Alphaproteobacteria;o__Rhizobiales;f__Hyphomicrobiaceae;g__Pedomicrobium;
Succiniclasticum	9.2e-05	5.6e-05	k__Bacteria;p__Firmicutes;c__Negativicutes;o__Selenomonadales;f__Acidaminococcaceae;g__Succiniclasticum;
Actibacter	9.2e-05	8.5e-05	k__Bacteria;p__Bacteroidetes;c__Bacteroidia;o__Flavobacteriales;f__Flavobacteriaceae;g__Actibacter;
Sediminispirochaeta	9.2e-05	0.000109	k__Bacteria;p__Spirochaetes;c__Spirochaetia;o__Spirochaetales;f__Spirochaetaceae;g__Sediminispirochaeta;
Streptomyces	8.8e-05	0.000194	k__Bacteria;p__Actinobacteria;c__unidentified_Actinobacteria;o__Streptomycetales;f__Streptomycetaceae;g__Streptomyces;
Luteimonas	8.8e-05	0.000106	k__Bacteria;p__Proteobacteria;c__Gammaproteobacteria;o__Xanthomonadales;f__Xanthomonadaceae;g__Luteimonas;
Anaerofustis	8.8e-05	8.5e-05	k__Bacteria;p__Firmicutes;c__Clostridia;o__Clostridiales;f__Eubacteriaceae;g__Anaerofustis;
Porphyromonas	8.8e-05	6e-05	k__Bacteria;p__Bacteroidetes;c__Bacteroidia;o__Bacteroidales;f__Porphyromonadaceae;g__Porphyromonas;
unidentified_Methylacidiphilaceae	8.8e-05	8.1e-05	k__Bacteria;p__Verrucomicrobia;c__Verrucomicrobiae;o__Methylacidiphilales;f__Methylacidiphilaceae;g__unidentified_Methylacidiphilaceae;
Desulfocarbo	8.8e-05	8.5e-05	k__Bacteria;p__Proteobacteria;c__Deltaproteobacteria;o__Desulfarculales;f__Desulfarculaceae;g__Desulfocarbo;
unidentified_Gaiellales	8.8e-05	8.1e-05	k__Bacteria;p__Actinobacteria;c__Thermoleophilia;o__Gaiellales;f__unidentified_Gaiellales;g__unidentified_Gaiellales;
Niastella	8.8e-05	4.6e-05	k__Bacteria;p__Bacteroidetes;c__Bacteroidia;o__Chitinophagales;f__Chitinophagaceae;g__Niastella;
unidentified_Dehalococcoidia	8.5e-05	0.000102	k__Bacteria;p__Chloroflexi;c__Dehalococcoidia;o__unidentified_Dehalococcoidia;f__unidentified_Dehalococcoidia;g__unidentified_Dehalococcoidia;
unidentified_Nostocaceae	8.5e-05	7.8e-05	k__Bacteria;p__Cyanobacteria;c__unidentified_Cyanobacteria;o__Nostocales;f__Nostocaceae;g__unidentified_Nostocaceae;
Akkermansia	8.1e-05	0.00019	k__Bacteria;p__Verrucomicrobia;c__Verrucomicrobiae;o__Verrucomicrobiales;f__Akkermansiaceae;g__Akkermansia;
Anaerobiospirillum	8.1e-05	2.8e-05	k__Bacteria;p__Proteobacteria;c__Gammaproteobacteria;o__Aeromonadales;f__Succinivibrionaceae;g__Anaerobiospirillum;
Fretibacterium	8.1e-05	8.1e-05	k__Bacteria;p__Synergistetes;c__Synergistia;o__Synergistales;f__Synergistaceae;g__Fretibacterium;
Allisonella	7.8e-05	6.7e-05	k__Bacteria;p__Firmicutes;c__Negativicutes;o__Selenomonadales;f__Veillonellaceae;g__Allisonella;
Candidatus_Xiphinematobacter	7.8e-05	7e-05	k__Bacteria;p__Verrucomicrobia;c__Verrucomicrobiae;o__Chthoniobacterales;f__unidentified_Chthoniobacterales;g__Candidatus_Xiphinematobacter;
Collimonas	7.8e-05	7e-05	k__Bacteria;p__Proteobacteria;c__Gammaproteobacteria;o__unidentified_Gammaproteobacteria;f__Burkholderiaceae;g__Collimonas;
unidentified_Oligosphaerales	7.8e-05	6.3e-05	k__Bacteria;p__Lentisphaerae;c__Oligosphaeria;o__Oligosphaerales;f__unidentified_Oligosphaerales;g__unidentified_Oligosphaerales;
Gaiella	7.8e-05	5.6e-05	k__Bacteria;p__Actinobacteria;c__Thermoleophilia;o__Gaiellales;f__Gaiellaceae;g__Gaiella;
Exiguobacterium	7.4e-05	6.7e-05	k__Bacteria;p__Firmicutes;c__Bacilli;o__Bacillales;f__unidentified_Bacillales;g__Exiguobacterium;
Holophaga	7.4e-05	7e-05	k__Bacteria;p__Acidobacteria;c__Holophagae;o__Holophagales;f__Holophagaceae;g__Holophaga;
Rhodomicrobium	7.4e-05	7e-05	k__Bacteria;p__Proteobacteria;c__Alphaproteobacteria;o__Rhizobiales;f__unidentified_Rhizobiales;g__Rhodomicrobium;
Rhodovastum	7.4e-05	7.8e-05	k__Bacteria;p__Proteobacteria;c__Alphaproteobacteria;o__unidentified_Alphaproteobacteria;f__Acetobacteraceae;g__Rhodovastum;
Lacibacter	7.4e-05	4.9e-05	k__Bacteria;p__Bacteroidetes;c__Bacteroidia;o__Chitinophagales;f__Chitinophagaceae;g__Lacibacter;
Slackia	7e-05	4.9e-05	k__Bacteria;p__Actinobacteria;c__Coriobacteriia;o__Coriobacteriales;f__Eggerthellaceae;g__Slackia;
Butyricimonas	7e-05	4.2e-05	k__Bacteria;p__Bacteroidetes;c__Bacteroidia;o__Bacteroidales;f__Marinifilaceae;g__Butyricimonas;
Georgfuchsia	7e-05	8.5e-05	k__Bacteria;p__Proteobacteria;c__Gammaproteobacteria;o__unidentified_Gammaproteobacteria;f__Rhodocyclaceae;g__Georgfuchsia;
Massilia	7e-05	6.3e-05	k__Bacteria;p__Proteobacteria;c__Gammaproteobacteria;o__unidentified_Gammaproteobacteria;f__Burkholderiaceae;g__Massilia;
Comamonas	6.7e-05	0.000233	k__Bacteria;p__Proteobacteria;c__Gammaproteobacteria;o__unidentified_Gammaproteobacteria;f__Burkholderiaceae;g__Comamonas;
Rhizobacter	6.7e-05	0.000113	k__Bacteria;p__Proteobacteria;c__Gammaproteobacteria;o__unidentified_Gammaproteobacteria;f__Burkholderiaceae;g__Rhizobacter;
Methyloceanibacter	6.7e-05	8.1e-05	k__Bacteria;p__Proteobacteria;c__Alphaproteobacteria;o__Rhizobiales;f__unidentified_Rhizobiales;g__Methyloceanibacter;
Ralstonia	6.3e-05	0.000123	k__Bacteria;p__Proteobacteria;c__Gammaproteobacteria;o__unidentified_Gammaproteobacteria;f__Burkholderiaceae;g__Ralstonia;
Rothia	6.3e-05	8.8e-05	k__Bacteria;p__Actinobacteria;c__unidentified_Actinobacteria;o__Micrococcales;f__Micrococcaceae;g__Rothia;
Sulfurifustis	6.3e-05	2.8e-05	k__Bacteria;p__Proteobacteria;c__Gammaproteobacteria;o__Acidiferrobacterales;f__Acidiferrobacteraceae;g__Sulfurifustis;
Solirubrobacter	6.3e-05	6.3e-05	k__Bacteria;p__Actinobacteria;c__Thermoleophilia;o__Solirubrobacterales;f__Solirubrobacteraceae;g__Solirubrobacter;
Paracoccus	6e-05	0.000314	k__Bacteria;p__Proteobacteria;c__Alphaproteobacteria;o__Rhodobacterales;f__Rhodobacteraceae;g__Paracoccus;
Pseudogracilibacillus	6e-05	1.4e-05	k__Bacteria;p__Firmicutes;c__Bacilli;o__Bacillales;f__Bacillaceae;g__Pseudogracilibacillus;
Chthoniobacter	6e-05	6.3e-05	k__Bacteria;p__Verrucomicrobia;c__Verrucomicrobiae;o__Chthoniobacterales;f__Chthoniobacteraceae;g__Chthoniobacter;
Barnesiella	6e-05	6e-05	k__Bacteria;p__Bacteroidetes;c__Bacteroidia;o__Bacteroidales;f__Barnesiellaceae;g__Barnesiella;
Candidatus_Berkiella	6e-05	6.7e-05	k__Bacteria;p__Proteobacteria;c__Gammaproteobacteria;o__unidentified_Gammaproteobacteria;f__unidentified_Gammaproteobacteria;g__Candidatus_Berkiella;
Eggerthella	6e-05	6.7e-05	k__Bacteria;p__Actinobacteria;c__Coriobacteriia;o__Coriobacteriales;f__Eggerthellaceae;g__Eggerthella;
Achromobacter	6e-05	3.2e-05	k__Bacteria;p__Proteobacteria;c__Gammaproteobacteria;o__unidentified_Gammaproteobacteria;f__Burkholderiaceae;g__Achromobacter;
Parafilimonas	6e-05	9.5e-05	k__Bacteria;p__Bacteroidetes;c__Bacteroidia;o__Chitinophagales;f__Chitinophagaceae;g__Parafilimonas;
unidentified_Rhizobiales	6e-05	9.5e-05	k__Bacteria;p__Proteobacteria;c__Alphaproteobacteria;o__Rhizobiales;f__unidentified_Rhizobiales;g__unidentified_Rhizobiales;
Candidatus_Megaira	6e-05	6.3e-05	k__Bacteria;p__Proteobacteria;c__Alphaproteobacteria;o__Rickettsiales;f__Rickettsiaceae;g__Candidatus_Megaira;
Abiotrophia	6e-05	3.5e-05	k__Bacteria;p__Firmicutes;c__Bacilli;o__Lactobacillales;f__Aerococcaceae;g__Abiotrophia;
Asteroleplasma	5.6e-05	0.000116	k__Bacteria;p__Firmicutes;c__Erysipelotrichia;o__Erysipelotrichales;f__Erysipelotrichaceae;g__Asteroleplasma;
unidentified_Caldisericales	5.6e-05	4.2e-05	k__Bacteria;p__Caldiserica;c__Caldisericia;o__Caldisericales;f__unidentified_Caldisericales;g__unidentified_Caldisericales;
Candidatus_Ovatusbacter	5.6e-05	6e-05	k__Bacteria;p__Proteobacteria;c__Gammaproteobacteria;o__unidentified_Gammaproteobacteria;f__unidentified_Gammaproteobacteria;g__Candidatus_Ovatusbacter;
Nevskia	5.6e-05	2.8e-05	k__Bacteria;p__Proteobacteria;c__Gammaproteobacteria;o__Salinisphaerales;f__Solimonadaceae;g__Nevskia;
Terrimicrobium	5.6e-05	3.2e-05	k__Bacteria;p__Verrucomicrobia;c__Verrucomicrobiae;o__Chthoniobacterales;f__unidentified_Chthoniobacterales;g__Terrimicrobium;
Candidatus_Electronema	5.6e-05	2.5e-05	k__Bacteria;p__Proteobacteria;c__Deltaproteobacteria;o__Desulfobacterales;f__Desulfobulbaceae;g__Candidatus_Electronema;
Cephaloticoccus	5.6e-05	4.2e-05	k__Bacteria;p__Verrucomicrobia;c__Verrucomicrobiae;o__Opitutales;f__Opitutaceae;g__Cephaloticoccus;
Morganella	5.3e-05	4.6e-05	k__Bacteria;p__Proteobacteria;c__Gammaproteobacteria;o__Enterobacteriales;f__Enterobacteriaceae;g__Morganella;
Adlercreutzia	5.3e-05	7.4e-05	k__Bacteria;p__Actinobacteria;c__Coriobacteriia;o__Coriobacteriales;f__Eggerthellaceae;g__Adlercreutzia;
Archangium	5.3e-05	4.2e-05	k__Bacteria;p__Proteobacteria;c__Deltaproteobacteria;o__Myxococcales;f__Archangiaceae;g__Archangium;
Sandaracinus	5.3e-05	4.6e-05	k__Bacteria;p__Proteobacteria;c__Deltaproteobacteria;o__Myxococcales;f__Sandaracinaceae;g__Sandaracinus;
Candidatus_Tenderia	5.3e-05	4.6e-05	k__Bacteria;p__Proteobacteria;c__Gammaproteobacteria;o__unidentified_Gammaproteobacteria;f__unidentified_Gammaproteobacteria;g__Candidatus_Tenderia;
Oligoflexus	4.9e-05	6.3e-05	k__Bacteria;p__Proteobacteria;c__Deltaproteobacteria;o__Oligoflexales;f__Oligoflexaceae;g__Oligoflexus;
Merdibacter	4.9e-05	5.3e-05	k__Bacteria;p__Firmicutes;c__Erysipelotrichia;o__Erysipelotrichales;f__Erysipelotrichaceae;g__Merdibacter;
Methylocaldum	4.9e-05	4.2e-05	k__Bacteria;p__Proteobacteria;c__Gammaproteobacteria;o__Methylococcales;f__Methylococcaceae;g__Methylocaldum;
unidentified_Latescibacteria	4.9e-05	2.5e-05	k__Bacteria;p__Latescibacteria;c__unidentified_Latescibacteria;o__unidentified_Latescibacteria;f__unidentified_Latescibacteria;g__unidentified_Latescibacteria;
Kurthia	4.9e-05	4.6e-05	k__Bacteria;p__Firmicutes;c__Bacilli;o__Bacillales;f__Planococcaceae;g__Kurthia;
Longilinea	4.9e-05	1.8e-05	k__Bacteria;p__Chloroflexi;c__Anaerolineae;o__Anaerolineales;f__Anaerolineaceae;g__Longilinea;
Actinomadura	4.6e-05	0.000317	k__Bacteria;p__Actinobacteria;c__unidentified_Actinobacteria;o__Streptosporangiales;f__Thermomonosporaceae;g__Actinomadura;
Variovorax	4.6e-05	0.00013	k__Bacteria;p__Proteobacteria;c__Gammaproteobacteria;o__unidentified_Gammaproteobacteria;f__Burkholderiaceae;g__Variovorax;
Quinella	4.6e-05	0.000141	k__Bacteria;p__Firmicutes;c__Negativicutes;o__Selenomonadales;f__Veillonellaceae;g__Quinella;
Facklamia	4.6e-05	5.6e-05	k__Bacteria;p__Firmicutes;c__Bacilli;o__Lactobacillales;f__Aerococcaceae;g__Facklamia;
Microvirga	4.6e-05	7.8e-05	k__Bacteria;p__Proteobacteria;c__Alphaproteobacteria;o__Rhizobiales;f__Beijerinckiaceae;g__Microvirga;
Polynucleobacter	4.6e-05	3.2e-05	k__Bacteria;p__Proteobacteria;c__Gammaproteobacteria;o__unidentified_Gammaproteobacteria;f__Burkholderiaceae;g__Polynucleobacter;
Gemella	4.6e-05	7.4e-05	k__Bacteria;p__Firmicutes;c__Bacilli;o__Bacillales;f__unidentified_Bacillales;g__Gemella;
Dyella	4.6e-05	7.4e-05	k__Bacteria;p__Proteobacteria;c__Gammaproteobacteria;o__Xanthomonadales;f__Rhodanobacteraceae;g__Dyella;
Vogesella	4.6e-05	4.9e-05	k__Bacteria;p__Proteobacteria;c__Gammaproteobacteria;o__unidentified_Gammaproteobacteria;f__Chromobacteriaceae;g__Vogesella;
Carnobacterium	4.6e-05	3.5e-05	k__Bacteria;p__Firmicutes;c__Bacilli;o__Lactobacillales;f__Carnobacteriaceae;g__Carnobacterium;
Senegalimassilia	4.2e-05	5.6e-05	k__Bacteria;p__Actinobacteria;c__Coriobacteriia;o__Coriobacteriales;f__Eggerthellaceae;g__Senegalimassilia;
Marmoricola	4.2e-05	7.4e-05	k__Bacteria;p__Actinobacteria;c__unidentified_Actinobacteria;o__Propionibacteriales;f__Nocardioidaceae;g__Marmoricola;
Anaerovibrio	4.2e-05	0	k__Bacteria;p__Firmicutes;c__Negativicutes;o__Selenomonadales;f__Veillonellaceae;g__Anaerovibrio;
Enteractinococcus	4.2e-05	1.1e-05	k__Bacteria;p__Actinobacteria;c__unidentified_Actinobacteria;o__Micrococcales;f__Micrococcaceae;g__Enteractinococcus;
Peptococcus	4.2e-05	6e-05	k__Bacteria;p__Firmicutes;c__Clostridia;o__Clostridiales;f__Peptococcaceae;g__Peptococcus;
Brachybacterium	4.2e-05	2.8e-05	k__Bacteria;p__Actinobacteria;c__unidentified_Actinobacteria;o__Micrococcales;f__Dermabacteraceae;g__Brachybacterium;
unidentified_Pseudanabaenaceae	4.2e-05	3.5e-05	k__Bacteria;p__Cyanobacteria;c__unidentified_Cyanobacteria;o__unidentified_Cyanobacteria;f__Pseudanabaenaceae;g__unidentified_Pseudanabaenaceae;
Paraprevotella	4.2e-05	6.3e-05	k__Bacteria;p__Bacteroidetes;c__Bacteroidia;o__Bacteroidales;f__Prevotellaceae;g__Paraprevotella;
unidentified_Margulisbacteria	4.2e-05	6e-05	k__Bacteria;p__Margulisbacteria;c__unidentified_Margulisbacteria;o__unidentified_Margulisbacteria;f__unidentified_Margulisbacteria;g__unidentified_Margulisbacteria;
Woeseia	4.2e-05	5.3e-05	k__Bacteria;p__Proteobacteria;c__Gammaproteobacteria;o__unidentified_Gammaproteobacteria;f__Woeseiaceae;g__Woeseia;
Desulfomicrobium	4.2e-05	3.5e-05	k__Bacteria;p__Proteobacteria;c__Deltaproteobacteria;o__Desulfovibrionales;f__Desulfomicrobiaceae;g__Desulfomicrobium;
Caedibacter	4.2e-05	2.1e-05	k__Bacteria;p__Proteobacteria;c__Alphaproteobacteria;o__unidentified_Alphaproteobacteria;f__unidentified_Alphaproteobacteria;g__Caedibacter;
Candidatus_Nitrosotalea	4.2e-05	5.3e-05	k__Archaea;p__Thaumarchaeota;c__Nitrososphaeria;o__unidentified_Nitrososphaeria;f__unidentified_Nitrososphaeria;g__Candidatus_Nitrosotalea;
Sinomonas	4.2e-05	1.4e-05	k__Bacteria;p__Actinobacteria;c__unidentified_Actinobacteria;o__Micrococcales;f__Micrococcaceae;g__Sinomonas;
Acetobacter	4.2e-05	7e-06	k__Bacteria;p__Proteobacteria;c__Alphaproteobacteria;o__unidentified_Alphaproteobacteria;f__Acetobacteraceae;g__Acetobacter;
Mitsuokella	3.9e-05	4.9e-05	k__Bacteria;p__Firmicutes;c__Negativicutes;o__Selenomonadales;f__Veillonellaceae;g__Mitsuokella;
Yaniella	3.9e-05	7e-06	k__Bacteria;p__Actinobacteria;c__unidentified_Actinobacteria;o__Micrococcales;f__Micrococcaceae;g__Yaniella;
Allobaculum	3.9e-05	7e-05	k__Bacteria;p__Firmicutes;c__Erysipelotrichia;o__Erysipelotrichales;f__Erysipelotrichaceae;g__Allobaculum;
Methanobrevibacter	3.9e-05	7e-05	k__Archaea;p__Euryarchaeota;c__Methanobacteria;o__Methanobacteriales;f__Methanobacteriaceae;g__Methanobrevibacter;
Candidatus_Udaeobacter	3.9e-05	6.3e-05	k__Bacteria;p__Verrucomicrobia;c__Verrucomicrobiae;o__Chthoniobacterales;f__Chthoniobacteraceae;g__Candidatus_Udaeobacter;
Flavobacterium	3.9e-05	1.4e-05	k__Bacteria;p__Bacteroidetes;c__Bacteroidia;o__Flavobacteriales;f__Flavobacteriaceae;g__Flavobacterium;
Methanolinea	3.9e-05	7.4e-05	k__Archaea;p__Euryarchaeota;c__Methanomicrobia;o__Methanomicrobiales;f__Methanoregulaceae;g__Methanolinea;
Thioclava	3.9e-05	2.1e-05	k__Bacteria;p__Proteobacteria;c__Alphaproteobacteria;o__Rhodobacterales;f__Rhodobacteraceae;g__Thioclava;
Prevotella	3.9e-05	2.5e-05	k__Bacteria;p__Bacteroidetes;c__Bacteroidia;o__Bacteroidales;f__Prevotellaceae;g__Prevotella;
Kribbella	3.5e-05	0.000211	k__Bacteria;p__Actinobacteria;c__unidentified_Actinobacteria;o__Propionibacteriales;f__Nocardioidaceae;g__Kribbella;
Pseudoalteromonas	3.5e-05	7e-05	k__Bacteria;p__Proteobacteria;c__Gammaproteobacteria;o__Alteromonadales;f__Pseudoalteromonadaceae;g__Pseudoalteromonas;
Holdemania	3.5e-05	1.8e-05	k__Bacteria;p__Firmicutes;c__Erysipelotrichia;o__Erysipelotrichales;f__Erysipelotrichaceae;g__Holdemania;
Candidatus_Captivus	3.5e-05	2.1e-05	k__Bacteria;p__Proteobacteria;c__Alphaproteobacteria;o__unidentified_Alphaproteobacteria;f__Paracaedibacteraceae;g__Candidatus_Captivus;
Actinomyces	3.5e-05	3.5e-05	k__Bacteria;p__Actinobacteria;c__unidentified_Actinobacteria;o__Actinomycetales;f__Actinomycetaceae;g__Actinomyces;
unidentified_Marinifilaceae	3.5e-05	3.9e-05	k__Bacteria;p__Bacteroidetes;c__Bacteroidia;o__Bacteroidales;f__Marinifilaceae;g__unidentified_Marinifilaceae;
Porticoccus	3.5e-05	1.8e-05	k__Bacteria;p__Proteobacteria;c__Gammaproteobacteria;o__Cellvibrionales;f__Porticoccaceae;g__Porticoccus;
Candidatus_Arthromitus	3.5e-05	2.1e-05	k__Bacteria;p__Firmicutes;c__Clostridia;o__Clostridiales;f__unidentified_Clostridiales;g__Candidatus_Arthromitus;
Fibrobacter	3.5e-05	4e-06	k__Bacteria;p__Fibrobacteres;c__Fibrobacteria;o__Fibrobacterales;f__Fibrobacteraceae;g__Fibrobacter;
Deferrisoma	3.5e-05	2.5e-05	k__Bacteria;p__Proteobacteria;c__Deltaproteobacteria;o__unidentified_Deltaproteobacteria;f__unidentified_Deltaproteobacteria;g__Deferrisoma;
Erysipelothrix	3.5e-05	3.2e-05	k__Bacteria;p__Firmicutes;c__Erysipelotrichia;o__Erysipelotrichales;f__Erysipelotrichaceae;g__Erysipelothrix;
Candidatus_Soleaferrea	3.5e-05	7e-06	k__Bacteria;p__Firmicutes;c__Clostridia;o__Clostridiales;f__Ruminococcaceae;g__Candidatus_Soleaferrea;
Lacunisphaera	3.5e-05	3.5e-05	k__Bacteria;p__Verrucomicrobia;c__Verrucomicrobiae;o__Opitutales;f__Opitutaceae;g__Lacunisphaera;
unidentified_Planctomycetes	3.5e-05	1.8e-05	k__Bacteria;p__Planctomycetes;c__unidentified_Planctomycetes;o__unidentified_Planctomycetes;f__unidentified_Planctomycetes;g__unidentified_Planctomycetes;
Maritimimonas	3.5e-05	1.8e-05	k__Bacteria;p__Bacteroidetes;c__Bacteroidia;o__Flavobacteriales;f__Flavobacteriaceae;g__Maritimimonas;
Mogibacterium	3.2e-05	1.1e-05	k__Bacteria;p__Firmicutes;c__Clostridia;o__Clostridiales;f__unidentified_Clostridiales;g__Mogibacterium;
Methyloglobulus	3.2e-05	4.9e-05	k__Bacteria;p__Proteobacteria;c__Gammaproteobacteria;o__Methylococcales;f__unidentified_Methylococcales;g__Methyloglobulus;
Acidicapsa	3.2e-05	3.9e-05	k__Bacteria;p__Acidobacteria;c__Acidobacteriia;o__Acidobacteriales;f__unidentified_Acidobacteriales;g__Acidicapsa;
Candidatus_Accumulibacter	3.2e-05	3.9e-05	k__Bacteria;p__Proteobacteria;c__Gammaproteobacteria;o__unidentified_Gammaproteobacteria;f__Rhodocyclaceae;g__Candidatus_Accumulibacter;
unidentified_Myxococcales	3.2e-05	7e-06	k__Bacteria;p__Proteobacteria;c__Deltaproteobacteria;o__Myxococcales;f__unidentified_Myxococcales;g__unidentified_Myxococcales;
unidentified_Edwardsbacteria	3.2e-05	0	k__Bacteria;p__Edwardsbacteria;c__unidentified_Edwardsbacteria;o__unidentified_Edwardsbacteria;f__unidentified_Edwardsbacteria;g__unidentified_Edwardsbacteria;
Ohtaekwangia	2.8e-05	6.3e-05	k__Bacteria;p__Bacteroidetes;c__Bacteroidia;o__Cytophagales;f__Microscillaceae;g__Ohtaekwangia;
Paenarthrobacter	2.8e-05	2.8e-05	k__Bacteria;p__Actinobacteria;c__unidentified_Actinobacteria;o__Micrococcales;f__Micrococcaceae;g__Paenarthrobacter;
Micavibrio	2.8e-05	2.5e-05	k__Bacteria;p__Proteobacteria;c__Alphaproteobacteria;o__unidentified_Alphaproteobacteria;f__unidentified_Alphaproteobacteria;g__Micavibrio;
unidentified_Xanthobacteraceae	2.8e-05	1.8e-05	k__Bacteria;p__Proteobacteria;c__Alphaproteobacteria;o__Rhizobiales;f__Xanthobacteraceae;g__unidentified_Xanthobacteraceae;
unidentified_Fibrobacteraceae	2.8e-05	2.8e-05	k__Bacteria;p__Fibrobacteres;c__Fibrobacteria;o__Fibrobacterales;f__Fibrobacteraceae;g__unidentified_Fibrobacteraceae;
Methylomagnum	2.8e-05	7.4e-05	k__Bacteria;p__Proteobacteria;c__Gammaproteobacteria;o__Methylococcales;f__Methylococcaceae;g__Methylomagnum;
Rudaea	2.8e-05	1.1e-05	k__Bacteria;p__Proteobacteria;c__Gammaproteobacteria;o__Xanthomonadales;f__Rhodanobacteraceae;g__Rudaea;
Armatimonas	2.8e-05	0	k__Bacteria;p__Armatimonadetes;c__Armatimonadia;o__Armatimonadales;f__Armatimonadaceae;g__Armatimonas;
unidentified_Paracaedibacteraceae	2.8e-05	2.5e-05	k__Bacteria;p__Proteobacteria;c__Alphaproteobacteria;o__unidentified_Alphaproteobacteria;f__Paracaedibacteraceae;g__unidentified_Paracaedibacteraceae;
Nocardioides	2.5e-05	7.8e-05	k__Bacteria;p__Actinobacteria;c__unidentified_Actinobacteria;o__Propionibacteriales;f__Nocardioidaceae;g__Nocardioides;
Bosea	2.5e-05	6.3e-05	k__Bacteria;p__Proteobacteria;c__Alphaproteobacteria;o__Rhizobiales;f__Beijerinckiaceae;g__Bosea;
Caulobacter	2.5e-05	7.4e-05	k__Bacteria;p__Proteobacteria;c__Alphaproteobacteria;o__Caulobacterales;f__Caulobacteraceae;g__Caulobacter;
Pyramidobacter	2.5e-05	1.1e-05	k__Bacteria;p__Synergistetes;c__Synergistia;o__Synergistales;f__Synergistaceae;g__Pyramidobacter;
Bacteriovorax	2.5e-05	4.9e-05	k__Bacteria;p__Proteobacteria;c__Deltaproteobacteria;o__Bdellovibrionales;f__Bacteriovoracaceae;g__Bacteriovorax;
Jatrophihabitans	2.5e-05	9.5e-05	k__Bacteria;p__Actinobacteria;c__unidentified_Actinobacteria;o__Frankiales;f__Frankiaceae;g__Jatrophihabitans;
Pseudoxanthomonas	2.5e-05	4.6e-05	k__Bacteria;p__Proteobacteria;c__Gammaproteobacteria;o__Xanthomonadales;f__Xanthomonadaceae;g__Pseudoxanthomonas;
Desulfuromonas	2.5e-05	1.4e-05	k__Bacteria;p__Proteobacteria;c__Deltaproteobacteria;o__Desulfuromonadales;f__Desulfuromonadaceae;g__Desulfuromonas;
unidentified_Chitinophagaceae	2.5e-05	2.1e-05	k__Bacteria;p__Bacteroidetes;c__Bacteroidia;o__Chitinophagales;f__Chitinophagaceae;g__unidentified_Chitinophagaceae;
Stella	2.5e-05	2.5e-05	k__Bacteria;p__Proteobacteria;c__Alphaproteobacteria;o__unidentified_Alphaproteobacteria;f__unidentified_Alphaproteobacteria;g__Stella;
unidentified_Candidatus_Falkowbacteria	2.5e-05	2.1e-05	k__Bacteria;p__Candidatus_Falkowbacteria;c__unidentified_Candidatus_Falkowbacteria;o__unidentified_Candidatus_Falkowbacteria;f__unidentified_Candidatus_Falkowbacteria;g__unidentified_Candidatus_Falkowbacteria;
Candidatus_Trichorickettsia	2.5e-05	3.5e-05	k__Bacteria;p__Proteobacteria;c__Alphaproteobacteria;o__Rickettsiales;f__Rickettsiaceae;g__Candidatus_Trichorickettsia;
Chlorobaculum	2.5e-05	2.1e-05	k__Bacteria;p__Bacteroidetes;c__Chlorobia;o__Chlorobiales;f__Chlorobiaceae;g__Chlorobaculum;
Eubacterium	2.5e-05	3.9e-05	k__Bacteria;p__Firmicutes;c__Clostridia;o__Clostridiales;f__Eubacteriaceae;g__Eubacterium;
Verticia	2.5e-05	3.9e-05	k__Bacteria;p__Proteobacteria;c__Gammaproteobacteria;o__unidentified_Gammaproteobacteria;f__Burkholderiaceae;g__Verticia;
unidentified_Anaerolineae	2.5e-05	3.2e-05	k__Bacteria;p__Chloroflexi;c__Anaerolineae;o__unidentified_Anaerolineae;f__unidentified_Anaerolineae;g__unidentified_Anaerolineae;
Luteitalea	2.1e-05	6e-05	k__Bacteria;p__Acidobacteria;c__unidentified_Acidobacteria;o__unidentified_Acidobacteria;f__unidentified_Acidobacteria;g__Luteitalea;
Nonomuraea	2.1e-05	4.2e-05	k__Bacteria;p__Actinobacteria;c__unidentified_Actinobacteria;o__Streptosporangiales;f__Streptosporangiaceae;g__Nonomuraea;
unidentified_Melainabacteria	2.1e-05	2.8e-05	k__Bacteria;p__Melainabacteria;c__unidentified_Melainabacteria;o__unidentified_Melainabacteria;f__unidentified_Melainabacteria;g__unidentified_Melainabacteria;
Sporichthya	2.1e-05	6e-05	k__Bacteria;p__Actinobacteria;c__unidentified_Actinobacteria;o__Frankiales;f__Sporichthyaceae;g__Sporichthya;
Phreatobacter	2.1e-05	4.6e-05	k__Bacteria;p__Proteobacteria;c__Alphaproteobacteria;o__Rhizobiales;f__unidentified_Rhizobiales;g__Phreatobacter;
unidentified_Desulfarculaceae	2.1e-05	2.5e-05	k__Bacteria;p__Proteobacteria;c__Deltaproteobacteria;o__Desulfarculales;f__Desulfarculaceae;g__unidentified_Desulfarculaceae;
Asticcacaulis	2.1e-05	2.8e-05	k__Bacteria;p__Proteobacteria;c__Alphaproteobacteria;o__Caulobacterales;f__Caulobacteraceae;g__Asticcacaulis;
Lutispora	2.1e-05	1.8e-05	k__Bacteria;p__Firmicutes;c__Clostridia;o__Clostridiales;f__Gracilibacteraceae;g__Lutispora;
Calorithrix	2.1e-05	2.5e-05	k__Bacteria;p__Calditrichaeota;c__unidentified_Calditrichaeota;o__Calditrichales;f__Calditrichaceae;g__Calorithrix;
Rubellimicrobium	1.8e-05	0.000141	k__Bacteria;p__Proteobacteria;c__Alphaproteobacteria;o__Rhodobacterales;f__Rhodobacteraceae;g__Rubellimicrobium;
Caenimonas	1.8e-05	3.5e-05	k__Bacteria;p__Proteobacteria;c__Gammaproteobacteria;o__unidentified_Gammaproteobacteria;f__Burkholderiaceae;g__Caenimonas;
Empedobacter	1.8e-05	2.1e-05	k__Bacteria;p__Bacteroidetes;c__Bacteroidia;o__Flavobacteriales;f__unidentified_Flavobacteriales;g__Empedobacter;
Denitrobacterium	1.8e-05	1.8e-05	k__Bacteria;p__Actinobacteria;c__Coriobacteriia;o__Coriobacteriales;f__Eggerthellaceae;g__Denitrobacterium;
Campylobacter	1.8e-05	3.2e-05	k__Bacteria;p__unidentified_Bacteria;c__unidentified_Bacteria;o__Campylobacterales;f__Campylobacteraceae;g__Campylobacter;
Gardnerella	1.8e-05	2.1e-05	k__Bacteria;p__Actinobacteria;c__unidentified_Actinobacteria;o__Bifidobacteriales;f__Bifidobacteriaceae;g__Gardnerella;
Solobacterium	1.8e-05	1.4e-05	k__Bacteria;p__Firmicutes;c__Erysipelotrichia;o__Erysipelotrichales;f__Erysipelotrichaceae;g__Solobacterium;
Aminobacter	1.8e-05	3.9e-05	k__Bacteria;p__Proteobacteria;c__Alphaproteobacteria;o__Rhizobiales;f__Rhizobiaceae;g__Aminobacter;
unidentified_Holophagae	1.8e-05	2.5e-05	k__Bacteria;p__Acidobacteria;c__Holophagae;o__unidentified_Holophagae;f__unidentified_Holophagae;g__unidentified_Holophagae;
Schwartzia	1.8e-05	4e-06	k__Bacteria;p__Firmicutes;c__Negativicutes;o__Selenomonadales;f__Veillonellaceae;g__Schwartzia;
Fermentimonas	1.8e-05	2.1e-05	k__Bacteria;p__Bacteroidetes;c__Bacteroidia;o__Bacteroidales;f__unidentified_Bacteroidales;g__Fermentimonas;
Weissella	1.8e-05	2.1e-05	k__Bacteria;p__Firmicutes;c__Bacilli;o__Lactobacillales;f__Leuconostocaceae;g__Weissella;
Methylomicrobium	1.8e-05	2.1e-05	k__Bacteria;p__Proteobacteria;c__Gammaproteobacteria;o__Methylococcales;f__unidentified_Methylococcales;g__Methylomicrobium;
Nocardia	1.8e-05	1.8e-05	k__Bacteria;p__Actinobacteria;c__unidentified_Actinobacteria;o__Corynebacteriales;f__Nocardiaceae;g__Nocardia;
Sideroxydans	1.8e-05	2.8e-05	k__Bacteria;p__Proteobacteria;c__Gammaproteobacteria;o__unidentified_Gammaproteobacteria;f__Gallionellaceae;g__Sideroxydans;
unidentified_Thermomicrobiales	1.8e-05	7e-06	k__Bacteria;p__Chloroflexi;c__Chloroflexia;o__Thermomicrobiales;f__unidentified_Thermomicrobiales;g__unidentified_Thermomicrobiales;
Pedobacter	1.8e-05	1.8e-05	k__Bacteria;p__Bacteroidetes;c__Bacteroidia;o__Sphingobacteriales;f__Sphingobacteriaceae;g__Pedobacter;
Fluviicola	1.8e-05	1.8e-05	k__Bacteria;p__Bacteroidetes;c__Bacteroidia;o__Flavobacteriales;f__Crocinitomicaceae;g__Fluviicola;
Aneurinibacillus	1.8e-05	4e-06	k__Bacteria;p__Firmicutes;c__Bacilli;o__Bacillales;f__Paenibacillaceae;g__Aneurinibacillus;
unidentified_Moraxellaceae	1.8e-05	1.8e-05	k__Bacteria;p__Proteobacteria;c__Gammaproteobacteria;o__Pseudomonadales;f__Moraxellaceae;g__unidentified_Moraxellaceae;
Actinoplanes	1.4e-05	0.000144	k__Bacteria;p__Actinobacteria;c__unidentified_Actinobacteria;o__Micromonosporales;f__Micromonosporaceae;g__Actinoplanes;
Aridibacter	1.4e-05	2.5e-05	k__Bacteria;p__Acidobacteria;c__unidentified_Acidobacteria;o__unidentified_Acidobacteria;f__unidentified_Acidobacteria;g__Aridibacter;
Tepidisphaera	1.4e-05	7e-06	k__Bacteria;p__Planctomycetes;c__Phycisphaerae;o__Tepidisphaerales;f__Tepidisphaeraceae;g__Tepidisphaera;
Paenibacillus	1.4e-05	2.8e-05	k__Bacteria;p__Firmicutes;c__Bacilli;o__Bacillales;f__Paenibacillaceae;g__Paenibacillus;
Thioalkalispira	1.4e-05	3.5e-05	k__Bacteria;p__Proteobacteria;c__Gammaproteobacteria;o__unidentified_Gammaproteobacteria;f__Thioalkalispiraceae;g__Thioalkalispira;
Desulfatiferula	1.4e-05	1.4e-05	k__Bacteria;p__Proteobacteria;c__Deltaproteobacteria;o__Desulfobacterales;f__Desulfobacteraceae;g__Desulfatiferula;
Amphibacillus	1.4e-05	3.2e-05	k__Bacteria;p__Firmicutes;c__Bacilli;o__Bacillales;f__Bacillaceae;g__Amphibacillus;
Candidatus_Jidaibacter	1.4e-05	3.2e-05	k__Bacteria;p__Proteobacteria;c__Alphaproteobacteria;o__Rickettsiales;f__Midichloriaceae;g__Candidatus_Jidaibacter;
unidentified_Fibrobacterales	1.4e-05	4.9e-05	k__Bacteria;p__Candidatus_Raymondbacteria;c__Fibrobacteria;o__Fibrobacterales;f__unidentified_Fibrobacterales;g__unidentified_Fibrobacterales;
Candidatus_Finniella	1.4e-05	3.9e-05	k__Bacteria;p__Proteobacteria;c__Alphaproteobacteria;o__unidentified_Alphaproteobacteria;f__Paracaedibacteraceae;g__Candidatus_Finniella;
Anaerovorax	1.4e-05	2.5e-05	k__Bacteria;p__Firmicutes;c__Clostridia;o__Clostridiales;f__unidentified_Clostridiales;g__Anaerovorax;
Methylosarcina	1.4e-05	4e-06	k__Bacteria;p__Proteobacteria;c__Gammaproteobacteria;o__Methylococcales;f__unidentified_Methylococcales;g__Methylosarcina;
Chlorobium	1.4e-05	5.3e-05	k__Bacteria;p__Bacteroidetes;c__Chlorobia;o__Chlorobiales;f__Chlorobiaceae;g__Chlorobium;
Limnothrix	1.4e-05	3.2e-05	k__Bacteria;p__Cyanobacteria;c__unidentified_Cyanobacteria;o__unidentified_Cyanobacteria;f__unidentified_Cyanobacteria;g__Limnothrix;
Rickettsiella	1.4e-05	4e-06	k__Bacteria;p__Proteobacteria;c__Gammaproteobacteria;o__unidentified_Gammaproteobacteria;f__unidentified_Gammaproteobacteria;g__Rickettsiella;
Opitutus	1.4e-05	2.5e-05	k__Bacteria;p__Verrucomicrobia;c__Verrucomicrobiae;o__Opitutales;f__Opitutaceae;g__Opitutus;
Peptostreptococcus	1.4e-05	0	k__Bacteria;p__Firmicutes;c__Clostridia;o__Clostridiales;f__Peptostreptococcaceae;g__Peptostreptococcus;
Desulfatitalea	1.4e-05	1.4e-05	k__Bacteria;p__Proteobacteria;c__Deltaproteobacteria;o__Desulfobacterales;f__Desulfobacteraceae;g__Desulfatitalea;
Adhaeribacter	1.1e-05	9.5e-05	k__Bacteria;p__Bacteroidetes;c__Bacteroidia;o__Cytophagales;f__Hymenobacteraceae;g__Adhaeribacter;
Cutibacterium	1.1e-05	5.6e-05	k__Bacteria;p__Actinobacteria;c__unidentified_Actinobacteria;o__Propionibacteriales;f__Propionibacteriaceae;g__Cutibacterium;
Pedosphaera	1.1e-05	5.6e-05	k__Bacteria;p__Verrucomicrobia;c__Verrucomicrobiae;o__unidentified_Verrucomicrobiae;f__unidentified_Verrucomicrobiae;g__Pedosphaera;
Tahibacter	1.1e-05	2.5e-05	k__Bacteria;p__Proteobacteria;c__Gammaproteobacteria;o__Xanthomonadales;f__Rhodanobacteraceae;g__Tahibacter;
Sphingoaurantiacus	1.1e-05	3.5e-05	k__Bacteria;p__Proteobacteria;c__Alphaproteobacteria;o__Sphingomonadales;f__Sphingomonadaceae;g__Sphingoaurantiacus;
Dyadobacter	1.1e-05	1.8e-05	k__Bacteria;p__Bacteroidetes;c__Bacteroidia;o__Cytophagales;f__Spirosomaceae;g__Dyadobacter;
Aeromicrobium	1.1e-05	1.8e-05	k__Bacteria;p__Actinobacteria;c__unidentified_Actinobacteria;o__Propionibacteriales;f__Nocardioidaceae;g__Aeromicrobium;
Microbispora	1.1e-05	1.4e-05	k__Bacteria;p__Actinobacteria;c__unidentified_Actinobacteria;o__Streptosporangiales;f__Streptosporangiaceae;g__Microbispora;
Oscillospira	1.1e-05	7e-06	k__Bacteria;p__Firmicutes;c__Clostridia;o__Clostridiales;f__Ruminococcaceae;g__Oscillospira;
Coprothermobacter	1.1e-05	0	k__Bacteria;p__unidentified_Bacteria;c__unidentified_Bacteria;o__unidentified_Bacteria;f__unidentified_Bacteria;g__Coprothermobacter;
Fournierella	1.1e-05	4e-06	k__Bacteria;p__Firmicutes;c__Clostridia;o__Clostridiales;f__Ruminococcaceae;g__Fournierella;
Alteromonas	1.1e-05	4e-06	k__Bacteria;p__Proteobacteria;c__Gammaproteobacteria;o__Alteromonadales;f__Alteromonadaceae;g__Alteromonas;
Parvimonas	1.1e-05	7e-06	k__Bacteria;p__Firmicutes;c__Clostridia;o__Clostridiales;f__unidentified_Clostridiales;g__Parvimonas;
Rickettsia	1.1e-05	7e-06	k__Bacteria;p__Proteobacteria;c__Alphaproteobacteria;o__Rickettsiales;f__Rickettsiaceae;g__Rickettsia;
Prosthecomicrobium	1.1e-05	1.1e-05	k__Bacteria;p__Proteobacteria;c__Alphaproteobacteria;o__Rhizobiales;f__unidentified_Rhizobiales;g__Prosthecomicrobium;
Hydrogenispora	1.1e-05	7e-06	k__Bacteria;p__Firmicutes;c__Clostridia;o__Clostridiales;f__Heliobacteriaceae;g__Hydrogenispora;
unidentified_Candidatus_Jorgensenbacteria	1.1e-05	7e-06	k__Bacteria;p__Candidatus_Jorgensenbacteria;c__unidentified_Candidatus_Jorgensenbacteria;o__unidentified_Candidatus_Jorgensenbacteria;f__unidentified_Candidatus_Jorgensenbacteria;g__unidentified_Candidatus_Jorgensenbacteria;
Parviterribacter	1.1e-05	1.1e-05	k__Bacteria;p__Actinobacteria;c__Thermoleophilia;o__Solirubrobacterales;f__Solirubrobacteraceae;g__Parviterribacter;
Candidimonas	1.1e-05	4e-06	k__Bacteria;p__Proteobacteria;c__Gammaproteobacteria;o__unidentified_Gammaproteobacteria;f__Burkholderiaceae;g__Candidimonas;
Alcanivorax	1.1e-05	4e-06	k__Bacteria;p__Proteobacteria;c__Gammaproteobacteria;o__Oceanospirillales;f__Alcanivoracaceae;g__Alcanivorax;
unidentified_Hyphomonadaceae	1.1e-05	1.1e-05	k__Bacteria;p__Proteobacteria;c__Alphaproteobacteria;o__Caulobacterales;f__Hyphomonadaceae;g__unidentified_Hyphomonadaceae;
Elusimicrobium	1.1e-05	2.5e-05	k__Bacteria;p__Elusimicrobia;c__unidentified_Elusimicrobia;o__Elusimicrobiales;f__Elusimicrobiaceae;g__Elusimicrobium;
Acetivibrio	1.1e-05	4e-06	k__Bacteria;p__Firmicutes;c__Clostridia;o__Clostridiales;f__Ruminococcaceae;g__Acetivibrio;
Aggregatibacter	1.1e-05	0	k__Bacteria;p__Proteobacteria;c__Gammaproteobacteria;o__Pasteurellales;f__Pasteurellaceae;g__Aggregatibacter;
Fonticella	1.1e-05	1.4e-05	k__Bacteria;p__Firmicutes;c__Clostridia;o__Clostridiales;f__unidentified_Clostridiales;g__Fonticella;
Alkalibacter	1.1e-05	1.1e-05	k__Bacteria;p__Firmicutes;c__Clostridia;o__Clostridiales;f__Eubacteriaceae;g__Alkalibacter;
Pseudoscardovia	7e-06	4.2e-05	k__Bacteria;p__Actinobacteria;c__unidentified_Actinobacteria;o__Bifidobacteriales;f__Bifidobacteriaceae;g__Pseudoscardovia;
Amycolatopsis	7e-06	2.1e-05	k__Bacteria;p__Actinobacteria;c__unidentified_Actinobacteria;o__Pseudonocardiales;f__Pseudonocardiaceae;g__Amycolatopsis;
Flavisolibacter	7e-06	2.8e-05	k__Bacteria;p__Bacteroidetes;c__Bacteroidia;o__Chitinophagales;f__Chitinophagaceae;g__Flavisolibacter;
Tumebacillus	7e-06	3.5e-05	k__Bacteria;p__Firmicutes;c__Bacilli;o__Bacillales;f__Alicyclobacillaceae;g__Tumebacillus;
Arcobacter	7e-06	1.4e-05	k__Bacteria;p__unidentified_Bacteria;c__unidentified_Bacteria;o__Campylobacterales;f__unidentified_Campylobacterales;g__Arcobacter;
Lacihabitans	7e-06	1.4e-05	k__Bacteria;p__Bacteroidetes;c__Bacteroidia;o__Cytophagales;f__Spirosomaceae;g__Lacihabitans;
unidentified_Puniceicoccaceae	7e-06	1.8e-05	k__Bacteria;p__Verrucomicrobia;c__Verrucomicrobiae;o__Opitutales;f__Puniceicoccaceae;g__unidentified_Puniceicoccaceae;
Methylobacillus	7e-06	1.1e-05	k__Bacteria;p__Proteobacteria;c__Gammaproteobacteria;o__unidentified_Gammaproteobacteria;f__Methylophilaceae;g__Methylobacillus;
Magnetospirillum	7e-06	4e-06	k__Bacteria;p__Proteobacteria;c__Alphaproteobacteria;o__Rhodospirillales;f__unidentified_Rhodospirillales;g__Magnetospirillum;
Magnetococcus	7e-06	1.4e-05	k__Bacteria;p__Proteobacteria;c__unidentified_Proteobacteria;o__Magnetococcales;f__Magnetococcaceae;g__Magnetococcus;
Phocea	7e-06	4e-06	k__Bacteria;p__Firmicutes;c__Clostridia;o__Clostridiales;f__Ruminococcaceae;g__Phocea;
Defluviicoccus	7e-06	0	k__Bacteria;p__Proteobacteria;c__Alphaproteobacteria;o__Rhodospirillales;f__unidentified_Rhodospirillales;g__Defluviicoccus;
Pirellula	7e-06	7e-06	k__Bacteria;p__Planctomycetes;c__Planctomycetacia;o__unidentified_Planctomycetacia;f__unidentified_Planctomycetacia;g__Pirellula;
Fusibacter	7e-06	7e-06	k__Bacteria;p__Firmicutes;c__Clostridia;o__Clostridiales;f__unidentified_Clostridiales;g__Fusibacter;
Gordonibacter	7e-06	7e-06	k__Bacteria;p__Actinobacteria;c__Coriobacteriia;o__Coriobacteriales;f__Eggerthellaceae;g__Gordonibacter;
Dechlorosoma	7e-06	1.1e-05	k__Bacteria;p__Proteobacteria;c__Gammaproteobacteria;o__unidentified_Gammaproteobacteria;f__Rhodocyclaceae;g__Dechlorosoma;
Marivita	7e-06	0	k__Bacteria;p__Proteobacteria;c__Alphaproteobacteria;o__Rhodobacterales;f__Rhodobacteraceae;g__Marivita;
Vicinamibacter	7e-06	7e-06	k__Bacteria;p__Acidobacteria;c__unidentified_Acidobacteria;o__unidentified_Acidobacteria;f__unidentified_Acidobacteria;g__Vicinamibacter;
Actinospica	7e-06	4e-06	k__Bacteria;p__Actinobacteria;c__unidentified_Actinobacteria;o__Catenulisporales;f__Actinospicaceae;g__Actinospica;
Vagococcus	7e-06	4e-06	k__Bacteria;p__Firmicutes;c__Bacilli;o__Lactobacillales;f__Enterococcaceae;g__Vagococcus;
Luteibacter	7e-06	0	k__Bacteria;p__Proteobacteria;c__Gammaproteobacteria;o__Xanthomonadales;f__Rhodanobacteraceae;g__Luteibacter;
Blastocatella	7e-06	7e-06	k__Bacteria;p__Acidobacteria;c__unidentified_Acidobacteria;o__unidentified_Acidobacteria;f__unidentified_Acidobacteria;g__Blastocatella;
Ktedonobacter	4e-06	9.5e-05	k__Bacteria;p__Chloroflexi;c__Ktedonobacteria;o__Ktedonobacterales;f__Ktedonobacteraceae;g__Ktedonobacter;
Actinoallomurus	4e-06	6.7e-05	k__Bacteria;p__Actinobacteria;c__unidentified_Actinobacteria;o__Streptosporangiales;f__Thermomonosporaceae;g__Actinoallomurus;
Cellvibrio	4e-06	1.8e-05	k__Bacteria;p__Proteobacteria;c__Gammaproteobacteria;o__Cellvibrionales;f__Cellvibrionaceae;g__Cellvibrio;
Geothermobacter	4e-06	2.5e-05	k__Bacteria;p__Proteobacteria;c__Deltaproteobacteria;o__Desulfuromonadales;f__Geobacteraceae;g__Geothermobacter;
Rhodocytophaga	4e-06	1.1e-05	k__Bacteria;p__Bacteroidetes;c__Bacteroidia;o__Cytophagales;f__Cytophagaceae;g__Rhodocytophaga;
Mucispirillum	4e-06	1.4e-05	k__Bacteria;p__Deferribacteres;c__unidentified_Deferribacteres;o__Deferribacterales;f__Deferribacteraceae;g__Mucispirillum;
Howardella	4e-06	2.5e-05	k__Bacteria;p__Firmicutes;c__Clostridia;o__Clostridiales;f__Lachnospiraceae;g__Howardella;
Lawsonella	4e-06	2.1e-05	k__Bacteria;p__Actinobacteria;c__unidentified_Actinobacteria;o__Corynebacteriales;f__Corynebacteriaceae;g__Lawsonella;
Capnocytophaga	4e-06	1.4e-05	k__Bacteria;p__Bacteroidetes;c__Bacteroidia;o__Flavobacteriales;f__Flavobacteriaceae;g__Capnocytophaga;
Prosthecobacter	4e-06	1.1e-05	k__Bacteria;p__Verrucomicrobia;c__Verrucomicrobiae;o__Verrucomicrobiales;f__Verrucomicrobiaceae;g__Prosthecobacter;
Coprobacillus	4e-06	1.1e-05	k__Bacteria;p__Firmicutes;c__Erysipelotrichia;o__Erysipelotrichales;f__Erysipelotrichaceae;g__Coprobacillus;
Sanguibacteroides	4e-06	0	k__Bacteria;p__Bacteroidetes;c__Bacteroidia;o__Bacteroidales;f__Marinifilaceae;g__Sanguibacteroides;
Thermosporothrix	4e-06	4e-06	k__Bacteria;p__Chloroflexi;c__Ktedonobacteria;o__Ktedonobacterales;f__Ktedonobacteraceae;g__Thermosporothrix;
Phaeodactylibacter	4e-06	0	k__Bacteria;p__Bacteroidetes;c__Bacteroidia;o__Chitinophagales;f__Saprospiraceae;g__Phaeodactylibacter;
Oribacterium	4e-06	0	k__Bacteria;p__Firmicutes;c__Clostridia;o__Clostridiales;f__Lachnospiraceae;g__Oribacterium;
Dysgonomonas	4e-06	7e-06	k__Bacteria;p__Bacteroidetes;c__Bacteroidia;o__Bacteroidales;f__unidentified_Bacteroidales;g__Dysgonomonas;
Oceanobacillus	4e-06	0	k__Bacteria;p__Firmicutes;c__Bacilli;o__Bacillales;f__Bacillaceae;g__Oceanobacillus;
Brachyspira	4e-06	0	k__Bacteria;p__Spirochaetes;c__unidentified_Spirochaetes;o__Brachyspirales;f__Brachyspiraceae;g__Brachyspira;
Tessaracoccus	4e-06	0	k__Bacteria;p__Actinobacteria;c__unidentified_Actinobacteria;o__Propionibacteriales;f__Propionibacteriaceae;g__Tessaracoccus;
unidentified_Kiritimatiellae	4e-06	1.1e-05	k__Bacteria;p__Kiritimatiellaeota;c__Kiritimatiellae;o__unidentified_Kiritimatiellae;f__unidentified_Kiritimatiellae;g__unidentified_Kiritimatiellae;
Candidatus_Methylopumilus	4e-06	7e-06	k__Bacteria;p__Proteobacteria;c__Gammaproteobacteria;o__unidentified_Gammaproteobacteria;f__Methylophilaceae;g__Candidatus_Methylopumilus;
Taonella	4e-06	0	k__Bacteria;p__Proteobacteria;c__Alphaproteobacteria;o__Sneathiellales;f__Sneathiellaceae;g__Taonella;
unidentified_Candidatus_Magasanikbacteria	4e-06	0	k__Bacteria;p__Candidatus_Magasanikbacteria;c__unidentified_Candidatus_Magasanikbacteria;o__unidentified_Candidatus_Magasanikbacteria;f__unidentified_Candidatus_Magasanikbacteria;g__unidentified_Candidatus_Magasanikbacteria;
Pseudonocardia	0	3.5e-05	k__Bacteria;p__Actinobacteria;c__unidentified_Actinobacteria;o__Pseudonocardiales;f__Pseudonocardiaceae;g__Pseudonocardia;
Camelimonas	0	1.4e-05	k__Bacteria;p__Proteobacteria;c__Alphaproteobacteria;o__Rhizobiales;f__Beijerinckiaceae;g__Camelimonas;
Sphingobacterium	0	1.4e-05	k__Bacteria;p__Bacteroidetes;c__Bacteroidia;o__Sphingobacteriales;f__Sphingobacteriaceae;g__Sphingobacterium;
Constrictibacter	0	1.1e-05	k__Bacteria;p__Proteobacteria;c__Alphaproteobacteria;o__unidentified_Alphaproteobacteria;f__unidentified_Alphaproteobacteria;g__Constrictibacter;
Thermoactinomyces	0	1.4e-05	k__Bacteria;p__Firmicutes;c__Bacilli;o__Bacillales;f__Thermoactinomycetaceae;g__Thermoactinomyces;
Moheibacter	0	1.1e-05	k__Bacteria;p__Bacteroidetes;c__Bacteroidia;o__Flavobacteriales;f__unidentified_Flavobacteriales;g__Moheibacter;
Aminobacterium	0	1.1e-05	k__Bacteria;p__Synergistetes;c__Synergistia;o__Synergistales;f__Synergistaceae;g__Aminobacterium;
Sedimentibacter	0	1.1e-05	k__Bacteria;p__Firmicutes;c__Clostridia;o__Clostridiales;f__unidentified_Clostridiales;g__Sedimentibacter;
Sulfurovum	0	1.1e-05	k__Bacteria;p__unidentified_Bacteria;c__unidentified_Bacteria;o__Campylobacterales;f__unidentified_Campylobacterales;g__Sulfurovum;
Truepera	0	7e-06	k__Bacteria;p__Deinococcus-Thermus;c__Deinococci;o__Deinococcales;f__Trueperaceae;g__Truepera;
Marinomonas	0	7e-06	k__Bacteria;p__Proteobacteria;c__Gammaproteobacteria;o__Oceanospirillales;f__unidentified_Oceanospirillales;g__Marinomonas;
Runella	0	7e-06	k__Bacteria;p__Bacteroidetes;c__Bacteroidia;o__Cytophagales;f__Spirosomaceae;g__Runella;
unidentified_Ktedonobacterales	0	1.1e-05	k__Bacteria;p__Chloroflexi;c__Ktedonobacteria;o__Ktedonobacterales;f__unidentified_Ktedonobacterales;g__unidentified_Ktedonobacterales;
unidentified_Phycisphaerae	0	2.5e-05	k__Bacteria;p__Planctomycetes;c__Phycisphaerae;o__unidentified_Phycisphaerae;f__unidentified_Phycisphaerae;g__unidentified_Phycisphaerae;
unidentified_Calditrichaceae	0	2.1e-05	k__Bacteria;p__Calditrichaeota;c__unidentified_Calditrichaeota;o__Calditrichales;f__Calditrichaceae;g__unidentified_Calditrichaceae;
Desulfurispora	0	7e-06	k__Bacteria;p__Firmicutes;c__Clostridia;o__Clostridiales;f__Peptococcaceae;g__Desulfurispora;
Desulfonema	0	1.1e-05	k__Bacteria;p__Proteobacteria;c__Deltaproteobacteria;o__Desulfobacterales;f__Desulfobacteraceae;g__Desulfonema;
Sphaerochaeta	0	7e-06	k__Bacteria;p__Spirochaetes;c__Spirochaetia;o__Spirochaetales;f__Spirochaetaceae;g__Sphaerochaeta;
Marinobacter	0	4e-06	k__Bacteria;p__Proteobacteria;c__Gammaproteobacteria;o__Alteromonadales;f__unidentified_Alteromonadales;g__Marinobacter;
Macellibacteroides	0	4e-06	k__Bacteria;p__Bacteroidetes;c__Bacteroidia;o__Bacteroidales;f__Tannerellaceae;g__Macellibacteroides;
Lachnoanaerobaculum	0	4e-06	k__Bacteria;p__Firmicutes;c__Clostridia;o__Clostridiales;f__Lachnospiraceae;g__Lachnoanaerobaculum;
unidentified_Candidatus_Buchananbacteria	0	7e-06	k__Bacteria;p__Candidatus_Buchananbacteria;c__unidentified_Candidatus_Buchananbacteria;o__unidentified_Candidatus_Buchananbacteria;f__unidentified_Candidatus_Buchananbacteria;g__unidentified_Candidatus_Buchananbacteria;
unidentified_Candidatus_Peribacteria	0	1.4e-05	k__Bacteria;p__Gracilibacteria;c__Candidatus_Peribacteria;o__unidentified_Candidatus_Peribacteria;f__unidentified_Candidatus_Peribacteria;g__unidentified_Candidatus_Peribacteria;
Defluviitoga	0	4e-06	k__Bacteria;p__Thermotogae;c__unidentified_Thermotogae;o__Petrotogales;f__unidentified_Petrotogales;g__Defluviitoga;
unidentified_Micropepsaceae	0	4e-06	k__Bacteria;p__Proteobacteria;c__Alphaproteobacteria;o__Micropepsales;f__Micropepsaceae;g__unidentified_Micropepsaceae;
Candidatus_Alysiosphaera	0	4e-06	k__Bacteria;p__Proteobacteria;c__Alphaproteobacteria;o__unidentified_Alphaproteobacteria;f__Geminicoccaceae;g__Candidatus_Alysiosphaera;
