# Supplementary material for: Association of Intrauterine Microbes with Endometrial Factors in Intrauterine Adhesion Formation and after Medicine Treatment
Source: Pathogens. 2022 Jul 10;11(7):784. doi: 10.3390/pathogens11070784 (PMC9322781; doi:10.3390/pathogens11070784)
Supplement: Supplementary file 1 [file pathogens-11-00784-s001.zip › Table S20.xlsx]

## Sheet: Sheet1
gene_id	IUA1	IUA2	IUA3	IUA4	IUA5	IUA6	Control1	Control2	Control3	Control4	Control5	Control6	IUA	control	log2FoldChange	pvalue	padj	gene_name	gene_description
ENSRNOG00000049394	10.813	356.129	12.7186	287.725	797.524	9.56022	10.3839	3.5868	3.55709	4.37662	4.06457	2.09388	245.745	4.67715	5.71332	1.93663e-10	4.25923e-06	LOC679739	NADH dehydrogenase (ubiquinone) Fe-S protein 6 [Source:RGD Symbol;Acc:1584802]
ENSRNOG00000014940	37.8455	9.39929	27.7496	132.119	6.95226	2.86807	0	0.896699	1.77854	4.37662	0	3.14082	36.1556	1.69878	4.43542	5.5051e-06	0.0469265	Sfrp5	secreted frizzled-related protein 5 [Source:RGD Symbol;Acc:1310369]
ENSRNOG00000020455	446.037	185.897	505.274	1532.58	75.4817	69.7896	50.9757	112.984	40.9065	48.1429	52.8394	95.2714	469.176	66.8533	2.81091	6.4011e-06	0.0469265	Cst6	cystatin E/M [Source:RGD Symbol;Acc:628799]
ENSRNOG00000003666	125.251	21.9317	469.431	591.109	2.97954	12.4283	10.3839	12.5538	13.3391	8.75325	2.03228	32.4551	203.855	13.2529	3.94353	1.26174e-05	0.0693737	Igj	Immunoglobulin joining chain; Uncharacterized protein [Source:UniProtKB/TrEMBL;Acc:G3V6G1]
ENSRNOG00000049743	18.9228	11.488	11.5623	12.7225	17.8772	37.2849	2196.68	1968.25	16.8962	6.56494	8.12914	29.3143	18.3096	704.306	-5.26489	2.04355e-05	0.0898874	Gstm5	glutathione S-transferase, mu 5 [Source:RGD Symbol;Acc:61964]
ENSRNOG00000049829	1710.26	599.466	4096.53	5128.16	217.506	102.294	61.3597	196.377	96.9307	291.046	300.778	513	1975.7	243.248	3.02209	4.12425e-05	0.137417	Igkc	immunoglobulin kappa constant [Source:MGI Symbol;Acc:MGI:96495]
ENSRNOG00000022242	1498.5	660.039	1365.51	1607.93	16.8841	1.91204	54.7517	45.7316	55.1349	75.4968	19.3067	49.2061	858.464	49.938	4.10363	4.37375e-05	0.137417	Cxcl9	chemokine (C-X-C motif) ligand 9 [Source:RGD Symbol;Acc:628798]
ENSRNOG00000034190	617.243	200.518	2445.43	3588.73	127.127	171.128	247.327	168.579	160.958	97.3799	189.002	228.233	1191.7	181.913	2.71158	6.94734e-05	0.181141	Ighm	immunoglobulin heavy constant mu [Source:MGI Symbol;Acc:MGI:96448]
ENSRNOG00000049115	252.304	118.013	275.184	207.475	57.6044	43.977	54.7517	36.7647	59.5813	47.0487	44.7102	52.3469	159.093	49.2006	1.69258	8.33047e-05	0.181141	Ccr5	chemokine (C-C motif) receptor 5 [Source:RGD Symbol;Acc:620596]
ENSRNOG00000040005	1.80217	3.1331	13.8748	4.89328	4.9659	11.4723	6.60796	8.07029	280.121	687.13	5.08071	7.32857	6.69025	165.723	-4.63366	8.35485e-05	0.181141	Ndufa1	NADH dehydrogenase (ubiquinone) 1 alpha subcomplex, 1 [Source:RGD Symbol;Acc:1560955]
ENSRNOG00000016826	1276.84	590.066	1382.85	1612.83	206.581	186.424	226.559	147.059	253.443	130.205	275.374	332.926	875.932	227.594	1.94434	9.05995e-05	0.181141	Pla2g2d	phospholipase A2, group IID [Source:RGD Symbol;Acc:1309862]
ENSRNOG00000027079	63.0759	5.22183	69.374	1.95731	2.97954	2.86807	2.83198	1.7934	1.77854	1.09416	2.03228	0	24.2461	1.58839	3.91917	0.000134003	0.23131	Impad1	inositol monophosphatase domain containing 1 [Source:RGD Symbol;Acc:1306455]
ENSRNOG00000024264	171.206	93.9929	239.34	283.81	62.5703	64.0535	52.8637	39.4547	50.6885	41.5779	45.7264	79.5673	152.496	51.6464	1.56213	0.000136727	0.23131	Amz1	archaelysin family metallopeptidase 1 [Source:RGD Symbol;Acc:1311314]
ENSRNOG00000038286	41.4499	33.4197	42.7806	117.439	0	0.956022	0.943995	2.6901	7.11418	1.09416	0	3.14082	39.3408	2.49721	3.96505	0.000175637	0.275912	Slamf6	SLAM family member 6 [Source:RGD Symbol;Acc:1561848]
ENSRNOG00000023943	1.80217	15.6655	314.495	43.0609	5.95908	8.6042	3.77598	3.5868	14.2284	5.47078	3.04843	2.09388	64.9312	5.36737	3.58926	0.000190682	0.279578	Gbp1	guanylate binding protein 1, interferon-inducible [Source:RGD Symbol;Acc:1311877]
ENSRNOG00000023068	492.893	19.8429	93.6549	283.81	0.99318	3.82409	2.83198	5.38019	0	1.09416	0	15.7041	149.17	4.1684	5.16434	0.000204133	0.280594	Cd5l	Cd5 molecule-like [Source:RGD Symbol;Acc:1308526]
ENSRNOG00000043451	3748.51	3178	2335.59	10405.1	116.202	249.522	694.78	81.5996	606.484	698.072	276.391	629.21	3338.82	497.756	2.74588	0.000228876	0.287779	Spp1	secreted phosphoprotein 1 [Source:RGD Symbol;Acc:3752]
ENSRNOG00000023122	45.9553	42.819	94.8111	89.0578	4.9659	33.4608	12.2719	17.934	14.2284	15.3182	3.04843	5.23469	51.845	11.3393	2.18775	0.000250271	0.287779	Apol11a	apolipoprotein L 11a [Source:RGD Symbol;Acc:1309798]
ENSRNOG00000016812	44.1531	24.0204	91.3424	40.1249	3.97272	0	1.88799	4.48349	2.66782	8.75325	1.01614	1.04694	33.9356	3.30927	3.36277	0.000253491	0.287779	Adamts16	ADAM metallopeptidase with thrombospondin type 1 motif, 16 [Source:RGD Symbol;Acc:1310046]
ENSRNOG00000000461	64.8781	297.644	23.1247	310.234	27.809	22.9445	24.5439	35.868	20.4533	18.6007	19.3067	26.1735	124.439	24.1577	2.36403	0.000261701	0.287779	Brd2	bromodomain containing 2 [Source:RGD Symbol;Acc:1303324]
novel.1569	5.40651	9.39929	18.4997	37.189	0	0	0	0	0	0	0	0	11.7491	0	6.028	0.000307317	0.288726	-	PF07686:Immunoglobulin V-set domain
ENSRNOG00000038740	62.1748	53.2626	149.154	91.0151	31.7818	39.1969	18.8799	18.8307	15.1176	28.4481	42.678	23.0326	71.0975	24.4978	1.53829	0.000308408	0.288726	Gimap7	GTPase, IMAP family member 7 [Source:RGD Symbol;Acc:1565750]
ENSRNOG00000011484	27.0325	16.7098	26.5934	28.381	32.7749	22.9445	50.9757	40.3514	45.3529	52.5195	58.9362	43.9714	25.7394	48.6845	-0.916416	0.0003107	0.288726	LOC680700	similar to ribosomal protein L10a [Source:RGD Symbol;Acc:1588266]
novel.1362	3.60434	3.1331	60.1241	18.5945	0	0	0	0	0	0	0	0	14.2427	0	6.30374	0.000324903	0.288726	-	PF07686:Immunoglobulin V-set domain
ENSRNOG00000058087	34.2412	12.5324	10.4061	8.80791	11.9182	7.64818	0.943995	2.6901	5.33563	1.09416	0	4.18775	14.259	2.37527	2.57372	0.000328202	0.288726	AC115145.1	Protein Lilrc2 [Source:UniProtKB/TrEMBL;Acc:D4AAQ4]
ENSRNOG00000058909	1129.06	1929.99	1181.67	3093.53	2924.92	1993.31	4208.33	4207.31	4147.57	2892.95	4181.42	4592.92	2042.08	4038.42	-0.983728	0.000347768	0.294171	LOC103689992	40S ribosomal protein S9 [Source:RGD Symbol;Acc:9089855]
ENSRNOG00000054489	172.107	174.409	179.216	239.771	250.281	321.223	835.436	294.117	718.532	211.172	1371.79	324.551	222.835	625.933	-1.48994	0.000376366	0.306571	AABR07042821.1	-
ENSRNOG00000020263	295.556	55.3514	168.81	830.88	3.97272	20.0765	10.3839	25.1076	50.6885	40.4838	15.2421	45.0184	229.108	31.1541	2.87888	0.000420065	0.329946	Atp1a3	ATPase, Na+/K+ transporting, alpha 3 polypeptide [Source:RGD Symbol;Acc:2169]
ENSRNOG00000013526	760.515	205.74	530.711	1198.85	79.4544	110.899	153.871	85.1864	96.9307	73.3085	101.614	224.045	481.029	122.493	1.97365	0.000500407	0.379498	Rassf4	Ras association (RalGDS/AF-6) domain family member 4 [Source:RGD Symbol;Acc:1307785]
ENSRNOG00000007475	208.151	104.437	165.341	236.835	64.5567	14.3403	24.5439	57.3887	37.3494	31.7305	51.8232	30.3612	132.277	38.8662	1.76623	0.000521234	0.380573	Gpihbp1	glycosylphosphatidylinositol anchored high density lipoprotein binding protein 1 [Source:RGD Symbol;Acc:1564237]
ENSRNOG00000008873	30.6369	4.17746	311.027	78.2925	4.9659	17.2084	8.49595	12.5538	14.2284	2.18831	4.06457	14.6571	74.3847	9.36469	2.9847	0.000536432	0.380573	Ino80b	INO80 complex subunit B [Source:RGD Symbol;Acc:1562258]
ENSRNOG00000001216	85.603	44.9077	94.8111	116.46	25.8227	25.8126	9.43995	34.9713	27.5674	22.9773	10.1614	19.8918	65.5695	20.8349	1.65104	0.000600673	0.412831	Trpm2	transient receptor potential cation channel, subfamily M, member 2 [Source:RGD Symbol;Acc:1311889]
ENSRNOG00000061739	95.515	118.013	397.744	155.606	28.8022	58.3173	42.4798	50.2151	21.3425	31.7305	45.7264	58.6286	142.333	41.6872	1.77054	0.000622213	0.414677	Klrk1	NKG2-D type II integral membrane protein [Source:UniProtKB/Swiss-Prot;Acc:O70215]
ENSRNOG00000029911	1406.59	925.308	2825.83	2078.67	234.391	208.413	256.767	135.402	353.93	433.286	323.133	582.098	1279.87	347.436	1.88129	0.000703481	0.455049	Cilp	cartilage intermediate layer protein, nucleotide pyrophosphohydrolase [Source:RGD Symbol;Acc:1305124]
ENSRNOG00000012303	4.50542	5.22183	4.62493	1.95731	5.95908	16.2524	17.9359	26.0043	8.00345	89.7208	6.09685	47.1122	6.42016	32.4789	-2.33176	0.000848625	0.523304	Apobec2	apolipoprotein B mRNA editing enzyme, catalytic polypeptide-like 2 [Source:RGD Symbol;Acc:1308727]
ENSRNOG00000040153	105.427	171.276	205.81	20.5518	180.759	206.501	317.182	122.848	1603.36	101.757	1901.2	271.157	148.387	719.584	-2.27808	0.000856588	0.523304	Eif3h	eukaryotic translation initiation factor 3, subunit H [Source:RGD Symbol;Acc:735178]
ENSRNOG00000032835	66.6803	91.9041	79.7801	122.332	234.391	86.998	211.455	133.608	220.54	237.432	358.698	407.259	113.681	261.499	-1.20117	0.000901679	0.525489	Rpl39	ribosomal protein L39 [Source:RGD Symbol;Acc:3593]
ENSRNOG00000017414	9838.04	6823.88	42340.1	17663.8	1591.07	4015.29	1659.54	2698.17	3804.31	2566.89	1973.35	7636.37	13712	3389.77	2.01618	0.000926418	0.525489	Irf7	interferon regulatory factor 7 [Source:RGD Symbol;Acc:1307828]
ENSRNOG00000048321	6.30759	14.6211	26.5934	45.9969	2.97954	0.956022	2.83198	0	3.55709	2.18831	0	0	16.2424	1.42956	3.49276	0.000931845	0.525489	Tnfsf8	tumor necrosis factor (ligand) superfamily, member 8 [Source:RGD Symbol;Acc:1590403]
ENSRNOG00000027171	64.8781	40.7302	23.1247	1.95731	16.8841	9.56022	14.1599	2.6901	0.889272	2.18831	1.01614	3.14082	26.1891	4.01409	2.70214	0.000981441	0.539621	Ndst2	N-deacetylase/N-sulfotransferase (heparan glucosaminyl) 2 [Source:RGD Symbol;Acc:1304700]
ENSRNOG00000028548	434.323	65.795	175.747	950.276	0.99318	5.73613	9.43995	1.7934	6.22491	0	0	42.9245	272.145	10.0638	4.75848	0.00115276	0.614901	Ccl9	chemokine (C-C motif) ligand 9 [Source:RGD Symbol;Acc:1310563]
ENSRNOG00000008369	137.866	128.457	239.34	193.774	81.4408	93.6902	77.4076	95.0501	76.4774	75.4968	70.1138	59.6755	145.761	75.7035	0.9426	0.0011752	0.614901	Gimap4	GTPase, IMAP family member 4 [Source:RGD Symbol;Acc:628765]
ENSRNOG00000009291	263.117	58.4845	75.1552	128.204	56.6113	17.2084	36.8158	23.3142	43.5744	22.9773	24.3874	37.6898	99.7967	31.4598	1.66581	0.00120223	0.614901	Dnase1l3	deoxyribonuclease 1-like 3 [Source:RGD Symbol;Acc:620669]
ENSRNOG00000009347	152.283	132.634	209.278	237.814	92.3658	83.1739	106.671	61.8722	81.8131	59.0844	80.2752	74.3326	151.258	77.3415	0.966233	0.00147003	0.734782	Arhgap25	Rho GTPase activating protein 25 [Source:RGD Symbol;Acc:1562105]
ENSRNOG00000049024	0	3.1331	40.4682	11.7439	0	2.86807	0	0	0	0	0	1.04694	9.7022	0.17449	5.26703	0.00159782	0.749607	AABR07051611.1	Uncharacterized protein [Source:UniProtKB/TrEMBL;Acc:M0RD98]
novel.461	16.2195	9.39929	10.4061	15.6585	17.8772	14.3403	34.9278	13.4505	44.4636	16.4123	53.8555	50.2531	13.9835	35.5605	-1.34159	0.00161174	0.749607	-	PF01247:Ribosomal protein L35Ae
ENSRNOG00000001959	2277.04	1306.5	8980.46	1870.21	232.404	536.328	455.006	647.417	597.591	760.438	233.713	1067.88	2533.83	627.007	2.01473	0.00162741	0.749607	Mx1	myxovirus (influenza virus) resistance 1 [Source:RGD Symbol;Acc:3127]
ENSRNOG00000016294	1724.68	821.916	1740.13	2201	460.836	448.374	668.348	384.684	602.927	327.153	586.314	510.906	1232.82	513.389	1.26373	0.00163603	0.749607	Cd4	Cd4 molecule [Source:RGD Symbol;Acc:2306]
ENSRNOG00000019118	166.701	36.5528	42.7806	207.475	16.8841	0	9.43995	21.5208	1.77854	10.9416	13.2098	0	78.3989	9.48178	3.04683	0.00169113	0.751813	Slc13a3	solute carrier family 13 (sodium-dependent dicarboxylate transporter), member 3 [Source:RGD Symbol;Acc:628786]
ENSRNOG00000026672	152.283	64.7507	3.4687	107.652	53.6317	3.82409	0.943995	2.6901	1.77854	32.8247	7.11299	0	64.2684	7.55839	3.09886	0.00171096	0.751813	MGC94199	similar to RIKEN cDNA 2610301B20; EST AI428449 [Source:RGD Symbol;Acc:1549749]
ENSRNOG00000049299	18.0217	7.31056	77.4676	71.4419	0	0	1.88799	0	0	0	0	0	29.0403	0.314665	6.37215	0.00174339	0.751813	LOC100912707	Ig kappa chain V19-17-like [Source:RGD Symbol;Acc:6485939]
ENSRNOG00000000454	32.439	15.6655	41.6244	49.9115	17.8772	13.3843	17.9359	10.7604	8.00345	8.75325	10.1614	8.37551	28.4837	10.665	1.41316	0.00184271	0.765852	RT1-DOb	RT1 class II, locus DOb [Source:RGD Symbol;Acc:1595814]
novel.381	1.80217	1.04437	8.09363	8.80791	2.97954	6.69215	0	0	0	1.09416	0	1.04694	4.9033	0.356849	3.8026	0.00187006	0.765852	-	-
ENSRNOG00000009705	179.316	148.3	387.338	286.746	92.3658	119.503	82.1276	99.5336	71.1418	99.5682	111.776	112.022	202.261	96.0282	1.07428	0.00188042	0.765852	Lck	LCK proto-oncogene, Src family tyrosine kinase [Source:RGD Symbol;Acc:2994]
ENSRNOG00000021303	44.1531	96.0816	97.1236	39.1463	32.7749	39.1969	24.5439	30.4878	18.6747	33.9188	25.4035	26.1735	58.0794	26.5337	1.12814	0.00197086	0.788093	Lrrc48	leucine rich repeat containing 48 [Source:RGD Symbol;Acc:1309150]
ENSRNOG00000001324	2.70325	4.17746	2.31247	3.91463	6.95226	4.78011	0.943995	0	0	1.09416	0	0	4.14003	0.339692	3.56459	0.00209738	0.788257	Asmt	acetylserotonin O-methyltransferase [Source:RGD Symbol;Acc:708472]
ENSRNOG00000013922	291.951	185.897	275.184	530.432	70.5158	89.8661	69.8556	76.2194	106.713	90.815	93.4851	138.196	240.641	95.8806	1.32794	0.00213466	0.788257	Dok2	docking protein 2 [Source:RGD Symbol;Acc:1310966]
ENSRNOG00000016069	73.8889	24.0204	163.029	87.1004	7.94544	10.5162	16.9919	18.8307	8.89272	12.0357	5.08071	26.1735	61.0834	14.6675	2.05696	0.00214927	0.788257	Cd3e	CD3 molecule, epsilon [Source:RGD Symbol;Acc:1309222]
ENSRNOG00000015945	128.855	44.9077	188.466	137.012	8.93862	11.4723	31.1518	23.3142	1.77854	14.224	2.03228	28.2673	86.6086	16.7947	2.36626	0.00219423	0.788257	Cd3g	CD3 molecule, gamma [Source:RGD Symbol;Acc:1307718]
ENSRNOG00000005389	393.774	492.94	632.46	910.151	430.047	500.956	213.343	413.378	159.18	420.156	321.101	142.384	560.055	278.257	1.00925	0.0022153	0.788257	Ppp2ca	protein phosphatase 2, catalytic subunit, alpha isozyme [Source:RGD Symbol;Acc:3380]
ENSRNOG00000010478	2304.97	1797.35	906.487	3996.83	39.7272	15.2964	235.999	92.36	376.162	195.854	181.889	173.792	1510.11	209.343	2.85067	0.00224181	0.788257	LOC299282	Serine protease inhibitor [Source:RGD Symbol;Acc:3745]
ENSRNOG00000004409	219.865	134.723	189.622	332.743	64.5567	86.998	90.6235	81.5996	72.0311	78.7792	91.4528	56.5347	171.418	78.5035	1.12659	0.00225344	0.788257	Sash3	SAM and SH3 domain containing 3 [Source:RGD Symbol;Acc:1560293]
ENSRNOG00000014776	249.6	149.344	212.747	225.091	140.038	98.4703	90.6235	135.402	95.1522	120.357	89.4205	78.5204	179.215	101.579	0.818732	0.002258	0.788257	Adcy7	adenylate cyclase 7 [Source:RGD Symbol;Acc:619966]
ENSRNOG00000012067	113.537	148.3	738.833	733.014	6.95226	26.7686	107.615	43.9382	64.0276	55.802	3.04843	23.0326	294.567	49.5774	2.57007	0.00232338	0.798408	Fam111a	family with sequence similarity 111, member A [Source:RGD Symbol;Acc:1560913]
ENSRNOG00000030246	12.6152	1.04437	3.4687	16.6372	0.99318	0	0	0	0	0	0	0	5.7931	0	5.01162	0.00237318	0.802974	Btla	B and T lymphocyte associated [Source:RGD Symbol;Acc:1303280]
ENSRNOG00000019660	15.3184	6.26619	60.1241	71.4419	5.95908	6.69215	9.43995	4.48349	5.33563	7.65909	4.06457	0	27.6337	5.16379	2.41591	0.00242187	0.807032	Spib	Spi-B transcription factor (Spi-1/PU.1 related) [Source:RGD Symbol;Acc:1565899]
ENSRNOG00000006932	66.6803	79.3718	102.905	145.82	22.8431	18.1644	23.5999	22.4175	32.9031	39.3896	21.339	19.8918	72.6307	26.5901	1.4494	0.0024703	0.810885	Dock2	dedicator of cytokinesis 2 [Source:RGD Symbol;Acc:1564189]
novel.2329	3.60434	1.04437	15.031	15.6585	0.99318	1.91204	0	0	1.77854	0	0	0	6.37391	0.296424	4.18032	0.00260121	0.8413	-	-
ENSRNOG00000023387	1249.8	6.26619	1204.8	5.87194	7.94544	12.4283	10.3839	15.2439	7.11418	4.37662	10.1614	104.694	414.519	25.329	4.03331	0.0026498	0.844594	LOC100912599	NADH dehydrogenase [ubiquinone] iron-sulfur protein 6, mitochondrial-like [Source:RGD Symbol;Acc:6485961]
ENSRNOG00000029876	6.30759	4.17746	4.62493	2.93597	7.94544	3.82409	0	0	1.77854	1.09416	0	0	4.96925	0.478784	3.35747	0.00272259	0.84736	Gucy1a2	guanylate cyclase 1, soluble, alpha 2 [Source:RGD Symbol;Acc:621655]
ENSRNOG00000001869	18.0217	6.26619	10.4061	33.2743	2.97954	9.56022	0.943995	2.6901	3.55709	6.56494	3.04843	2.09388	13.418	3.14974	2.10532	0.00275991	0.84736	Rab44	RAB44, member RAS oncogene family [Source:RGD Symbol;Acc:1560150]
ENSRNOG00000021724	145.976	75.1943	617.429	304.362	65.5499	88.9101	84.9595	74.426	27.5674	40.4838	46.7425	130.867	216.237	67.5078	1.67903	0.00277406	0.84736	Ptprcap	protein tyrosine phosphatase, receptor type, C-associated protein [Source:RGD Symbol;Acc:1559601]
ENSRNOG00000006715	180.217	123.235	97.1236	164.414	26.8159	19.1204	32.0958	30.4878	40.0173	51.4253	41.6618	18.8449	101.821	35.7555	1.51062	0.00282212	0.850231	Ccr1	chemokine (C-C motif) receptor 1 [Source:RGD Symbol;Acc:708446]
ENSRNOG00000004192	322.588	190.074	385.026	445.289	118.188	141.491	161.423	90.5666	135.169	100.662	93.4851	180.073	267.109	126.897	1.07359	0.00286258	0.850766	Arhgap30	Rho GTPase activating protein 30 [Source:RGD Symbol;Acc:1561419]
ENSRNOG00000015049	18.0217	5.22183	19.656	22.5091	10.925	7.64818	7.55196	1.7934	0	3.28247	5.08071	0	13.997	2.95142	2.24899	0.00290348	0.851418	Scn5a	sodium channel, voltage-gated, type V, alpha subunit [Source:RGD Symbol;Acc:3637]
ENSRNOG00000054954	35.1423	4.17746	42.7806	50.8901	3.97272	18.1644	9.43995	6.27689	5.33563	3.28247	7.11299	9.42245	25.8546	6.81173	1.92291	0.0030026	0.856184	Lilrb3	leukocyte immunoglobulin-like receptor, subfamily B (with TM and ITIM domains), member 3 [Source:RGD Symbol;Acc:70895]
ENSRNOG00000012402	0	3.1331	2.31247	4.89328	2.97954	2.86807	26.4319	2.6901	11.5605	7.65909	16.2583	7.32857	2.69774	11.9881	-2.15943	0.00301283	0.856184	RGD1565212	similar to 4930578I06Rik protein [Source:RGD Symbol;Acc:1565212]
ENSRNOG00000046379	35.1423	26.1091	20.8122	31.317	32.7749	101.338	10.3839	2314.38	3.55709	40.4838	700.122	10.4694	41.249	513.233	-3.63689	0.00303653	0.856184	LOC100912604	spermidine synthase-like [Source:RGD Symbol;Acc:6485978]
ENSRNOG00000017063	2163.5	1317.99	1471.88	4132.87	252.268	294.455	719.324	312.051	621.601	472.675	470.474	609.318	1605.49	534.241	1.58747	0.00312322	0.860848	Fcna	ficolin A [Source:RGD Symbol;Acc:621221]
ENSRNOG00000005008	549.662	230.805	352.651	359.167	139.045	11.4723	84.9595	55.5953	56.9134	80.9675	137.179	100.506	273.8	86.0202	1.67094	0.00313135	0.860848	Angpt4	angiopoietin 4 [Source:RGD Symbol;Acc:1307539]
ENSRNOG00000050000	52.2629	11.488	217.372	529.453	10.925	14.3403	60.4157	12.5538	13.3391	6.56494	5.08071	39.7837	139.307	22.9563	2.60075	0.00318338	0.864346	RGD1564318	similar to immunoglobulin light chain variable region [Source:RGD Symbol;Acc:1564318]
ENSRNOG00000036728	197.338	56.3957	36.9995	124.289	13.9045	9.56022	19.8239	21.5208	21.3425	25.1656	9.14528	26.1735	73.0811	20.5286	1.83358	0.00336054	0.889867	Cd300lb	CD300 molecule-like family member b [Source:RGD Symbol;Acc:1583718]
ENSRNOG00000020150	585.705	285.112	647.491	846.538	174.8	165.392	150.095	200.861	221.429	195.854	224.567	227.186	450.839	203.332	1.14874	0.00336406	0.889867	Il18bp	interleukin 18 binding protein [Source:RGD Symbol;Acc:620042]
ENSRNOG00000007539	282.941	467.876	2007.22	183.009	419.122	133.843	88.7355	68.1491	74.6989	129.11	291.633	341.302	582.335	165.605	1.81424	0.00339876	0.889867	Rsad2	radical S-adenosyl methionine domain containing 2 [Source:RGD Symbol;Acc:620495]
ENSRNOG00000055148	7.20868	0	0	0	0	0.956022	12.2719	10.7604	4.44636	20.789	8.12914	8.37551	1.36078	10.7954	-2.92925	0.00351683	0.899152	AABR07031588.1	-
ENSRNOG00000019216	2.70325	2.08873	12.7186	2.93597	0	7.64818	0	0.896699	0	0	0	0	4.68245	0.14945	4.21426	0.00353134	0.899152	Il12rb1	interleukin 12 receptor, beta 1 [Source:RGD Symbol;Acc:620025]
ENSRNOG00000013309	549.662	1022.43	575.804	507.923	387.34	465.583	158.591	305.774	441.968	342.471	291.633	394.696	584.791	322.522	0.858398	0.00355687	0.899152	Pik3ap1	phosphoinositide-3-kinase adaptor protein 1 [Source:RGD Symbol;Acc:1307744]
ENSRNOG00000000964	44.1531	16.7098	9.24987	69.4846	33.7681	20.0765	156.703	79.8062	85.3702	87.5325	83.3236	26.1735	32.2403	86.4848	-1.42044	0.00365892	0.908286	Frg1l1	FSHD region gene 1-like 1 [Source:RGD Symbol;Acc:1592278]
ENSRNOG00000003769	5.40651	2.08873	10.4061	7.82925	0	0.956022	0	0	0	0	0	0	4.44777	0	4.62387	0.0036756	0.908286	Tmem163	transmembrane protein 163 [Source:RGD Symbol;Acc:1306212]
ENSRNOG00000010045	216.26	111.747	127.186	299.469	53.6317	65.0095	90.6235	34.9713	54.2456	36.1072	54.8717	92.1306	145.551	60.4916	1.26732	0.00412165	0.992088	Clec4a	C-type lectin domain family 4, member A [Source:RGD Symbol;Acc:1359662]
ENSRNOG00000037409	140.569	73.1056	228.934	255.429	47.6726	43.977	54.7517	19.7274	37.3494	27.3539	18.2906	108.882	131.615	44.3924	1.56854	0.00416793	0.992088	Scimp	SLP adaptor and CSK interacting membrane protein [Source:RGD Symbol;Acc:1593299]
ENSRNOG00000055526	5.40651	4.17746	4.62493	1.95731	7.94544	5.73613	31.1518	11.6571	16.0069	3.28247	7.11299	35.5959	4.97463	17.4679	-1.81124	0.00417992	0.992088	AC126292.2	-
ENSRNOG00000002014	98.2182	43.8633	62.4366	156.585	15.8909	27.7246	25.4879	17.934	37.3494	14.224	23.3713	30.3612	67.4531	24.788	1.44343	0.00424514	0.992088	Stap1	signal transducing adaptor family member 1 [Source:RGD Symbol;Acc:1311584]
ENSRNOG00000020431	370.346	109.658	235.872	646.892	84.4203	72.6577	121.775	68.1491	97.82	59.0844	95.5173	125.633	253.308	94.6631	1.42015	0.00425822	0.992088	Matk	megakaryocyte-associated tyrosine kinase [Source:RGD Symbol;Acc:69058]
ENSRNOG00000033444	100.921	50.1295	425.494	216.283	52.6385	59.2734	32.0958	19.7274	56.0242	25.1656	43.6941	109.929	150.79	47.7726	1.65802	0.00430072	0.992088	F10	coagulation factor X [Source:RGD Symbol;Acc:61850]
ENSRNOG00000007129	45.0542	14.6211	89.03	62.634	4.9659	6.69215	22.6559	7.17359	7.11418	6.56494	6.09685	7.32857	37.1662	9.489	1.96527	0.00433049	0.992088	Cd8b	CD8b molecule [Source:RGD Symbol;Acc:2317]
ENSRNOG00000002820	146.877	154.566	123.717	178.116	16.8841	29.6367	14.1599	47.525	43.5744	63.4611	19.3067	33.502	108.299	36.9215	1.55293	0.00444217	0.99983	LOC24906	RoBo-1 [Source:RGD Symbol;Acc:3683]
ENSRNOG00000051235	1356.13	967.082	1740.13	1965.14	714.097	773.422	437.07	438.486	1166.73	696.977	673.702	467.982	1252.67	646.824	0.953403	0.00456838	0.99983	C2	complement component 2 [Source:RGD Symbol;Acc:2231]
ENSRNOG00000037118	0	0	0	0	0	0	26.4319	1.7934	0	0	4.06457	7.32857	0	6.60307	-5.16388	0.00465738	0.99983	Rn60_2_2279.4	-
ENSRNOG00000019890	1504.81	1078.83	1365.51	2299.84	410.183	386.233	593.773	310.258	708.75	411.403	542.62	598.849	1174.24	527.609	1.15414	0.00471168	0.99983	Folr2	folate receptor 2 (fetal) [Source:RGD Symbol;Acc:1308515]
ENSRNOG00000046139	0	0	0	0	0	0	3.77598	4.48349	5.33563	0	4.06457	3.14082	0	3.46675	-4.23908	0.00480516	0.99983	Syt14	synaptotagmin XIV [Source:RGD Symbol;Acc:1592654]
ENSRNOG00000042139	841.613	434.456	1024.42	950.276	294.975	287.763	445.566	245.695	333.477	175.065	322.117	344.443	638.917	311.061	1.03813	0.0048937	0.99983	Clec4a1	C-type lectin domain family 4, member A1 [Source:RGD Symbol;Acc:1359109]
ENSRNOG00000061595	55.8672	46.9964	47.4056	61.6554	6.95226	21.9885	15.1039	12.5538	21.3425	15.3182	20.3228	12.5633	40.1442	16.2008	1.30804	0.00497395	0.99983	Tfec	Transcription factor EC [Source:UniProtKB/Swiss-Prot;Acc:Q63302]
ENSRNOG00000059140	285.644	121.146	434.744	392.441	32.7749	81.2619	92.5115	80.7029	86.2594	76.5909	67.0654	108.882	224.669	85.3353	1.39623	0.00502897	0.99983	Myo1g	myosin IG [Source:MGI Symbol;Acc:MGI:1927091]
ENSRNOG00000021424	178.415	40.7302	189.622	187.902	35.7545	21.0325	67.9676	43.0415	29.346	15.3182	32.5165	32.4551	108.909	36.7742	1.56462	0.0050593	0.99983	Cd300lf	Cd300 molecule-like family member F [Source:RGD Symbol;Acc:1309733]
ENSRNOG00000055329	1.80217	2.08873	4.62493	3.91463	1.98636	1.91204	0	0	0	0	0	0	2.72148	0	3.91284	0.00518007	0.99983	AABR07047528.1	-
ENSRNOG00000029308	141.47	90.8598	151.467	188.881	69.5226	69.7896	51.9197	52.0085	68.474	66.7435	68.0815	86.8959	118.665	65.6872	0.854093	0.00518748	0.99983	Lrmp	lymphoid-restricted membrane protein [Source:RGD Symbol;Acc:1562062]
ENSRNOG00000002256	1262.42	971.26	2000.28	1703.84	406.211	177.82	623.981	154.232	475.761	317.305	636.105	195.778	1086.97	400.527	1.44023	0.00529542	0.99983	Art3	ADP-ribosyltransferase 3 [Source:RGD Symbol;Acc:628833]
ENSRNOG00000023085	68.4824	57.4401	73.9989	80.2498	99.318	63.0975	1073.32	140.782	35.5709	150.994	78.2429	72.2388	73.7645	258.525	-1.80949	0.00536983	0.99983	Pmel	premelanosome protein [Source:RGD Symbol;Acc:1307513]
novel.1120	2.70325	5.22183	1.15623	0.978657	2.97954	2.86807	11.3279	10.7604	11.5605	6.56494	7.11299	5.23469	2.65126	8.76025	-1.72784	0.00541551	0.99983	-	-
ENSRNOG00000014037	114.438	104.437	113.311	94.9297	114.216	87.954	80.2396	62.7689	76.4774	87.5325	72.1461	71.1918	104.881	75.0594	0.483665	0.00560084	0.99983	Dcun1d3	DCN1, defective in cullin neddylation 1, domain containing 3 [Source:RGD Symbol;Acc:1308893]
ENSRNOG00000051383	56.7683	46.9964	41.6244	35.2316	86.4067	77.4378	84.9595	109.397	89.8165	84.25	133.115	83.7551	57.4109	97.5488	-0.762835	0.005639	0.99983	Srsf12	serine/arginine-rich splicing factor 12 [Source:RGD Symbol;Acc:1561162]
ENSRNOG00000046683	737.087	13.5767	314.495	292.618	56.6113	6.69215	7.55196	85.1864	2.66782	5.47078	65.0331	10.4694	236.847	29.3966	3.00965	0.00569	0.99983	RGD1566307	similar to PIRB1 [Source:RGD Symbol;Acc:1566307]
ENSRNOG00000018254	73.8889	119.058	49.718	77.3139	71.509	74.5697	75.5196	161.406	147.619	194.76	91.4528	145.524	77.6762	136.047	-0.807449	0.00569076	0.99983	Sncaip	synuclein, alpha interacting protein [Source:RGD Symbol;Acc:1309283]
ENSRNOG00000009596	13.5163	5.22183	13.8748	45.0182	15.8909	19.1204	112.335	130.021	21.3425	146.617	8.12914	11.5163	18.7737	71.6603	-1.93112	0.00576074	0.99983	Zswim8	zinc finger, SWIM-type containing 8 [Source:RGD Symbol;Acc:1309414]
ENSRNOG00000012061	107.229	69.9725	113.311	174.201	187.711	46.8451	41.5358	54.6986	46.2422	78.7792	85.3559	35.5959	116.545	57.0346	1.03236	0.00582439	0.99983	Prkcb	protein kinase C, beta [Source:RGD Symbol;Acc:3396]
ENSRNOG00000001167	3.60434	2.08873	18.4997	18.5945	3.97272	2.86807	0.943995	2.6901	1.77854	2.18831	1.01614	0	8.27134	1.43618	2.50715	0.00582574	0.99983	Ubash3a	ubiquitin associated and SH3 domain containing, A [Source:RGD Symbol;Acc:1310305]
ENSRNOG00000037757	106.328	52.2183	254.371	164.414	21.85	29.6367	44.3678	37.6614	26.6782	9.8474	13.2098	65.9571	104.803	32.9536	1.66762	0.00586079	0.99983	Fam26f	family with sequence similarity 26, member F [Source:RGD Symbol;Acc:1304835]
novel.2232	1.80217	5.22183	178.06	31.317	4.9659	2.86807	0.943995	3.5868	5.33563	13.1299	5.08071	6.28163	37.3725	5.72644	2.7091	0.00587861	0.99983	-	-
ENSRNOG00000032232	29.7358	48.0408	84.405	37.189	65.5499	72.6577	76.4636	96.8435	96.0414	115.981	98.5658	91.0837	56.263	95.8297	-0.771708	0.00588836	0.99983	LOC687679	similar to small nuclear ribonucleoprotein polypeptide G [Source:RGD Symbol;Acc:1583028]
ENSRNOG00000014025	16.2195	5.22183	102.905	17.6158	6.95226	10.5162	9.43995	0	5.33563	9.8474	0	2.09388	26.5717	4.45281	2.57693	0.00591525	0.99983	Rasgrf1	RAS protein-specific guanine nucleotide-releasing factor 1 [Source:RGD Symbol;Acc:620395]
ENSRNOG00000006167	200.041	203.651	205.81	268.152	102.298	123.327	146.319	92.36	110.27	109.416	104.663	109.929	183.88	112.159	0.712881	0.00592034	0.99983	Rasal3	RAS protein activator like 3 [Source:RGD Symbol;Acc:1309019]
ENSRNOG00000002336	9.91193	7.31056	3.4687	1.95731	15.8909	4.78011	1.88799	0	0	2.18831	2.03228	2.09388	7.21992	1.36708	2.44069	0.00604637	0.99983	Gabra4	gamma-aminobutyric acid (GABA) A receptor, alpha 4 [Source:RGD Symbol;Acc:621670]
ENSRNOG00000020117	217.161	17.7542	8.09363	13.7012	17.8772	28.6807	648.525	389.167	14.2284	250.562	133.115	43.9714	50.5447	246.595	-2.28449	0.00611353	0.99983	Brms1	breast cancer metastasis-suppressor 1 [Source:RGD Symbol;Acc:1311057]
ENSRNOG00000061070	40.5488	14.6211	35.8432	82.2072	24.8295	19.1204	16.0479	8.07029	16.0069	0	16.2583	13.6102	36.195	11.6656	1.62999	0.00611643	0.99983	Irf4	Interferon regulatory factor 4 (Predicted); Protein Irf4 [Source:UniProtKB/TrEMBL;Acc:D3ZEX6]
ENSRNOG00000016469	1418.31	841.758	1343.54	2846.91	327.749	296.367	774.076	315.638	502.439	396.084	426.78	456.465	1179.11	478.58	1.30082	0.00616618	0.99983	Fxyd2	FXYD domain-containing ion transport regulator 2 [Source:RGD Symbol;Acc:2173]
ENSRNOG00000039668	63.977	6.26619	181.529	19.5731	0	2.86807	0	10.7604	1.77854	6.56494	3.04843	12.5633	45.7022	5.78593	2.98262	0.00617359	0.99983	Col8a1	collagen, type VIII, alpha 1 [Source:RGD Symbol;Acc:1309361]
ENSRNOG00000016846	586.606	482.497	926.143	850.453	381.381	566.921	301.134	275.287	478.429	459.546	373.94	437.62	632.333	387.659	0.705875	0.00621855	0.99983	Pik3cd	phosphatidylinositol-4,5-bisphosphate 3-kinase, catalytic subunit delta [Source:RGD Symbol;Acc:1310990]
ENSRNOG00000001795	1591.32	1360.81	2621.18	2195.13	1589.09	1719.88	1095.03	951.397	1403.27	1493.52	1273.23	1329.61	1846.23	1257.68	0.553804	0.00625579	0.99983	Itgb5	integrin, beta 5 [Source:RGD Symbol;Acc:628869]
ENSRNOG00000019170	3.60434	0	10.4061	2.93597	0.99318	6.69215	0	0	0.889272	0	0	0	4.10529	0.148212	4.02617	0.00637806	0.99983	Il27	interleukin 27 [Source:RGD Symbol;Acc:1561420]
ENSRNOG00000026607	41.4499	21.9317	39.3119	60.6767	0.99318	0	2.83198	3.5868	8.00345	9.8474	2.03228	4.18775	27.3939	5.08161	2.43254	0.00638146	0.99983	Tnfsf18	tumor necrosis factor (ligand) superfamily, member 18 [Source:RGD Symbol;Acc:1305066]
ENSRNOG00000048425	1.80217	0	32.3745	50.8901	0	0	0	0	1.77854	0	0	1.04694	14.1778	0.470914	4.87841	0.00648236	0.99983	LOC691828	uncharacterized LOC691828 [Source:RGD Symbol;Acc:7592549]
ENSRNOG00000050430	231.579	91.9041	269.402	380.697	93.3589	87.954	100.063	52.9052	95.1522	72.2143	56.9039	143.431	192.483	86.7783	1.14952	0.00655879	0.99983	Vav1	vav 1 guanine nucleotide exchange factor [Source:RGD Symbol;Acc:3951]
ENSRNOG00000006545	907.392	778.052	655.584	616.554	857.114	818.355	1042.17	1117.29	966.639	982.552	872.866	1093	772.175	1012.42	-0.390465	0.00656053	0.99983	Sept7	septin 7 [Source:RGD Symbol;Acc:620469]
ENSRNOG00000048426	307.27	344.641	119.092	137.012	318.811	178.776	404.974	243.902	429.519	364.354	533.474	626.069	234.267	433.715	-0.887921	0.00667309	0.99983	LOC100909911	40S ribosomal protein S20-like [Source:RGD Symbol;Acc:6500917]
ENSRNOG00000048222	95.515	83.5492	129.498	84.1645	27.809	76.4818	29.2638	43.0415	51.5778	47.0487	22.3551	57.5816	82.8363	41.8114	0.985381	0.00668021	0.99983	Nlrc5	NLR family, CARD domain containing 5 [Source:MGI Symbol;Acc:MGI:3612191]
ENSRNOG00000050312	11.7141	13.5767	67.0615	3.91463	10.925	4.78011	9.43995	5.38019	1.77854	0	3.04843	0	18.662	3.27452	2.49102	0.00674608	0.99983	Ism2	isthmin 2 [Source:RGD Symbol;Acc:1589343]
ENSRNOG00000017283	38.7466	22.976	115.623	51.8688	69.5226	25.8126	5.66397	9.86369	16.0069	22.9773	47.7587	16.751	54.0917	19.8369	1.44905	0.00678666	0.99983	Kcnt1	potassium channel, sodium-activated subfamily T, member 1 [Source:RGD Symbol;Acc:621106]
ENSRNOG00000057827	0	1.04437	0	0	0.99318	0	3.77598	6.27689	0.889272	3.28247	8.12914	1.04694	0.339591	3.90011	-3.44202	0.00684187	0.99983	AC109100.2	-
novel.1916	1.80217	0	15.031	38.1676	0	0	0	0	0	0	0	0	9.1668	0	5.67029	0.00697335	0.99983	-	PF07686:Immunoglobulin V-set domain
ENSRNOG00000006926	89.2074	18.7986	31.2183	241.728	0	0	0	2.6901	0	0	0	6.28163	63.4921	1.49529	5.41144	0.00703505	0.99983	Atp6v0d2	ATPase, H+ transporting, lysosomal V0 subunit D2 [Source:RGD Symbol;Acc:1306900]
ENSRNOG00000008176	5.40651	0	1098.42	160.5	19.8636	1.91204	53.8077	2.6901	5.33563	2.18831	10.1614	5.23469	214.351	13.2363	4.01637	0.00716884	0.99983	Nppa	natriuretic peptide A [Source:RGD Symbol;Acc:3193]
ENSRNOG00000003954	211.755	121.146	327.214	354.274	72.5022	65.0095	72.6876	101.327	66.6954	82.0617	89.4205	115.163	191.983	87.8926	1.12699	0.00729966	0.99983	Il2rg	interleukin 2 receptor, gamma [Source:RGD Symbol;Acc:621466]
ENSRNOG00000007437	633.462	416.702	812.832	889.599	198.636	257.17	274.703	245.695	264.114	230.867	193.067	411.447	534.734	269.982	0.98588	0.00740629	0.99983	Irf5	interferon regulatory factor 5 [Source:RGD Symbol;Acc:1310447]
ENSRNOG00000057376	0	11.488	8.09363	29.3597	0	0	0	0	0	0	0	0	8.15689	0	5.50183	0.00748309	0.99983	AABR07051548.2	-
ENSRNOG00000013547	21.626	11.488	33.5308	54.8048	0.99318	3.82409	7.55196	8.07029	1.77854	0	4.06457	0	21.0445	3.57756	2.54286	0.00750907	0.99983	Slc6a12	solute carrier family 6 (neurotransmitter transporter), member 12 [Source:RGD Symbol;Acc:620255]
ENSRNOG00000031974	44.1531	27.1535	71.6865	45.9969	79.4544	58.3173	36.8158	82.4963	126.277	317.305	186.97	51.3	54.4603	133.527	-1.29336	0.00761042	0.99983	Pcdh10	protocadherin 10 [Source:RGD Symbol;Acc:1565811]
ENSRNOG00000048070	0	0	31.2183	19.5731	0	1.91204	0	0	0	0	1.01614	0	8.78391	0.169357	5.12549	0.00771678	0.99983	AABR07051563.1	Uncharacterized protein [Source:UniProtKB/TrEMBL;Acc:F1M1R0]
ENSRNOG00000020296	2206.76	1721.11	1638.38	1804.64	2054.89	2255.26	2932.05	2674.85	2295.21	2191.59	2345.26	3690.46	1946.84	2688.24	-0.465369	0.00772631	0.99983	Usmg5	up-regulated during skeletal muscle growth 5 homolog (mouse) [Source:RGD Symbol;Acc:631426]
ENSRNOG00000015505	4413.51	2178.55	3977.44	3228.59	602.86	253.346	1041.23	345.229	660.729	837.029	979.561	1460.48	2442.38	887.376	1.46073	0.0077628	0.99983	Mfap5	microfibrillar associated protein 5 [Source:RGD Symbol;Acc:1307919]
ENSRNOG00000002548	69.3835	1.04437	438.212	98.8443	5.95908	10.5162	0	5.38019	2.66782	35.013	1.01614	12.5633	103.993	9.44007	3.46549	0.00777134	0.99983	Tnn	tenascin N [Source:RGD Symbol;Acc:1306002]
ENSRNOG00000029262	151.382	71.0168	33.5308	156.585	51.6454	151.051	258.655	182.927	344.148	63.4611	141.244	568.488	102.535	259.82	-1.34023	0.00778574	0.99983	RGD1560017	similar to Ac2-210 [Source:RGD Symbol;Acc:1560017]
ENSRNOG00000010266	166.701	91.9041	100.592	194.753	36.7477	27.7246	42.4798	29.5911	42.6851	36.1072	46.7425	70.1449	103.07	44.6251	1.20904	0.00782895	0.99983	Cd180	CD180 molecule [Source:RGD Symbol;Acc:1308170]
ENSRNOG00000017473	42.351	54.307	86.7175	79.2712	43.6999	31.5487	39.6478	30.4878	34.6816	32.8247	28.452	20.9388	56.3159	31.1721	0.847791	0.00788067	0.99983	Ttc25	tetratricopeptide repeat domain 25 [Source:RGD Symbol;Acc:1311859]
ENSRNOG00000004399	5.40651	0	9.24987	12.7225	2.97954	0	0	0	0.889272	0	0	0	5.05974	0.148212	4.33114	0.00795777	0.99983	Dlx4	distal-less homeobox 4 [Source:RGD Symbol;Acc:1308744]
ENSRNOG00000013179	530.739	607.821	1431.42	688.974	685.294	242.83	343.614	347.022	237.436	469.393	439.989	368.522	697.846	367.663	0.924398	0.0080552	0.99983	Tinagl1	tubulointerstitial nephritis antigen-like 1 [Source:RGD Symbol;Acc:70956]
ENSRNOG00000025925	19.8239	22.976	36.9995	27.4024	16.8841	28.6807	7.55196	14.3472	11.5605	12.0357	9.14528	21.9857	25.4611	12.7711	0.994957	0.0082077	0.99983	Txk	TXK tyrosine kinase [Source:RGD Symbol;Acc:1306481]
ENSRNOG00000017539	152.283	11.488	33.5308	439.417	20.8568	12.4283	14.1599	40.3514	5.33563	9.8474	33.5327	46.0653	111.667	24.8821	2.16683	0.00824265	0.99983	Mmp9	matrix metallopeptidase 9 [Source:RGD Symbol;Acc:621320]
ENSRNOG00000028015	1315.58	1033.92	1424.48	2855.72	476.726	563.097	848.651	489.598	803.013	587.562	569.039	453.324	1278.25	625.198	1.0317	0.00831703	0.99983	Pf4	platelet factor 4 [Source:RGD Symbol;Acc:3305]
novel.284	18.9228	11.488	25.4371	32.2957	7.94544	20.0765	4.71997	8.07029	14.2284	7.65909	8.12914	2.09388	19.3609	7.48345	1.36169	0.00835494	0.99983	-	PF09036:Bcr-Abl oncoprotein oligomerisation domain
ENSRNOG00000053118	4.50542	1.04437	0	2.93597	2.97954	5.73613	2.83198	59.1821	95.1522	4.37662	0	0	2.86691	26.9238	-3.22336	0.00846578	0.99983	AABR07024068.1	-
ENSRNOG00000007907	120.745	43.8633	317.964	222.155	17.8772	21.9885	84.0155	24.2109	49.7993	19.6948	16.2583	29.3143	124.099	37.2155	1.73538	0.00847259	0.99983	Tmem178a	transmembrane protein 178A [Source:RGD Symbol;Acc:1303057]
ENSRNOG00000009331	523.53	285.112	655.584	912.108	117.195	182.6	288.862	140.782	194.751	143.334	168.68	260.688	446.022	199.516	1.16048	0.00851771	0.99983	Hck	hemopoietic cell kinase [Source:RGD Symbol;Acc:2785]
ENSRNOG00000039200	0	0	0	0.978657	1.98636	0	14.1599	0.896699	0.889272	7.65909	7.11299	2.09388	0.494169	5.46864	-3.43677	0.00862692	0.99983	AABR07070046.1	Uncharacterized protein [Source:UniProtKB/TrEMBL;Acc:D3ZV53]
ENSRNOG00000012807	5935.44	2550.34	12131.2	13851.9	3632.06	3349.9	5660.19	2587.87	2664.26	2180.65	2891.94	3140.82	6908.48	3187.62	1.11586	0.00870555	0.99983	C1qa	complement component 1, q subcomponent, A chain [Source:RGD Symbol;Acc:1306716]
ENSRNOG00000022110	61.2737	39.6859	72.8427	70.4633	24.8295	14.3403	28.3198	13.4505	20.4533	9.8474	35.565	11.5163	47.2392	19.8587	1.24739	0.00871951	0.99983	Gcsam	germinal center-associated, signaling and motility [Source:RGD Symbol;Acc:1591321]
ENSRNOG00000009177	46.8564	39.6859	67.0615	90.0364	4.9659	8.6042	20.7679	6.27689	20.4533	10.9416	15.2421	10.4694	42.8684	14.0252	1.60934	0.00876222	0.99983	Fcer1a	Fc fragment of IgE, high affinity I, receptor for; alpha polypeptide [Source:RGD Symbol;Acc:2597]
ENSRNOG00000047175	23.4282	17.7542	4.62493	12.7225	0	0	0	0	0	3.28247	0	0	9.75498	0.547078	4.27516	0.00876729	0.99983	Cryaa	crystallin, alpha A [Source:RGD Symbol;Acc:2413]
ENSRNOG00000057089	0	0	0	0	0	0	24.5439	0	3.55709	1.09416	0	5.23469	0	5.7383	-4.96196	0.00882709	0.99983	AC117096.1	-
ENSRNOG00000042523	1580.5	1244.88	1041.77	1259.53	1227.57	1494.26	1800.2	1860.65	1571.34	1530.72	1539.45	2420.52	1308.09	1787.15	-0.449917	0.00897891	0.99983	Ube2d2	ubiquitin-conjugating enzyme E2D 2 [Source:RGD Symbol;Acc:1591897]
ENSRNOG00000010172	17.1206	16.7098	17.3435	26.4237	21.85	27.7246	14.1599	12.5538	11.5605	9.8474	4.06457	1.04694	21.1954	8.87219	1.24661	0.00912515	0.99983	Mkrn3	makorin, ring finger protein, 3 [Source:RGD Symbol;Acc:1311197]
ENSRNOG00000059891	1.80217	52.2183	32.3745	9.78657	0.99318	4.78011	0.943995	3.5868	6.22491	0	4.06457	3.14082	16.9925	2.99351	2.49033	0.00925743	0.99983	AABR07054968.1	-
ENSRNOG00000007467	169.404	129.501	200.028	280.874	263.193	40.1529	23.5999	28.6944	40.0173	70.026	178.841	81.6612	180.526	70.4733	1.35848	0.00939435	0.99983	Ace	angiotensin I converting enzyme [Source:RGD Symbol;Acc:2493]
novel.927	73.8889	59.5288	53.1867	64.5913	126.134	131.931	162.367	137.195	142.284	68.9318	146.324	390.508	84.8768	174.602	-1.03938	0.00948513	0.99983	-	-
novel.571	1.80217	8.35492	45.0931	0	2.97954	0	0	1.7934	0	0	1.01614	1.04694	9.70495	0.642746	3.9028	0.0094974	0.99983	-	-
ENSRNOG00000004062	72.9878	95.0372	65.9053	63.6127	0	0.956022	1.88799	0	9.782	16.4123	11.1776	0	49.7498	6.54331	2.9301	0.00953983	0.99983	C4bpa	complement component 4 binding protein, alpha [Source:RGD Symbol;Acc:2235]
ENSRNOG00000053145	56.7683	12.5324	25.4371	32.2957	19.8636	22.9445	6.60796	15.2439	23.1211	8.75325	10.1614	9.42245	28.3069	12.2183	1.20786	0.00957069	0.99983	Vwa8	von Willebrand factor A domain containing 8 [Source:MGI Symbol;Acc:MGI:1919008]
ENSRNOG00000052219	12882.8	8443.69	10799.2	18064	6238.16	4148.18	5319.41	3962.51	6180.44	5872.34	7647.48	4865.12	10096	5641.22	0.839716	0.00964139	0.99983	Gm2a	GM2 ganglioside activator [Source:RGD Symbol;Acc:628651]
novel.2401	66.6803	59.5288	70.5302	29.3597	40.7204	64.0535	148.207	61.8722	150.287	75.4968	65.0331	96.3183	55.1455	99.5358	-0.853962	0.00970983	0.99983	-	-
ENSRNOG00000048958	14.4174	15.6655	33.5308	42.0822	56.6113	47.8011	81.1836	41.2481	66.6954	49.237	97.5496	83.7551	35.018	69.9448	-0.997782	0.00973379	0.99983	Rpl37-ps1	ribosomal protein L37, pseudogene 1 [Source:RGD Symbol;Acc:1587113]
ENSRNOG00000050143	30.6369	0	3.4687	11.7439	0	0	0	0	0	0	0	0	7.64158	0	5.41056	0.00992722	0.99983	AABR07065815.1	RCG21069; Uncharacterized protein [Source:UniProtKB/TrEMBL;Acc:D3ZCD6]
ENSRNOG00000013554	13.5163	3.1331	25.4371	14.6799	5.95908	6.69215	0	4.48349	5.33563	3.28247	2.03228	4.18775	11.5696	3.22027	1.8356	0.0100243	0.99983	Treml2	triggering receptor expressed on myeloid cells-like 2 [Source:RGD Symbol;Acc:1587039]
ENSRNOG00000032877	43.2521	28.1979	36.9995	26.4237	54.6249	55.4493	83.0716	48.4217	70.2525	43.7662	68.0815	143.431	40.8246	76.1707	-0.897584	0.0100784	0.99983	Rps15al2	ribosomal protein S15A-like 2 [Source:RGD Symbol;Acc:2318744]
ENSRNOG00000011612	11.7141	28.1979	21.9684	20.5518	14.8977	17.2084	4.71997	7.17359	305.02	14.224	65.0331	59.6755	19.0897	75.9744	-1.99499	0.0101507	0.99983	Tdo2	tryptophan 2,3-dioxygenase [Source:RGD Symbol;Acc:68370]
ENSRNOG00000005900	89.2074	63.7063	126.029	162.457	37.7408	103.25	33.0398	60.0788	38.2387	57.9903	34.5488	77.4735	97.0652	50.2283	0.95154	0.0102443	0.99983	Slc2a6	solute carrier family 2 (facilitated glucose transporter), member 6 [Source:RGD Symbol;Acc:1309317]
ENSRNOG00000026605	6818.51	3240.67	26655.8	13512.3	1728.13	7086.99	2715.87	2179.87	5013.72	1439.91	1732.52	8038.39	9840.4	3520.05	1.48311	0.0103238	0.99983	Ifi27l2b	interferon, alpha-inducible protein 27 like 2B [Source:RGD Symbol;Acc:1559721]
ENSRNOG00000058222	8.10976	0	4.62493	3.91463	3.97272	6.69215	17.9359	10.7604	12.4498	8.75325	24.3874	6.28163	4.55237	13.4281	-1.54981	0.0103703	0.99983	AABR07013802.1	-
ENSRNOG00000004574	105.427	145.167	104.061	87.1004	118.188	132.887	149.151	121.951	209.868	153.182	162.583	212.529	115.472	168.211	-0.542592	0.0104326	0.99983	Ofd1	oral-facial-digital syndrome 1 [Source:RGD Symbol;Acc:1562231]
ENSRNOG00000050509	109.031	40.7302	306.402	273.045	21.85	52.5812	46.2558	43.0415	41.7958	13.1299	29.4681	96.3183	133.94	45.0016	1.5728	0.0104328	0.99983	Ebi3	Epstein-Barr virus induced 3 [Source:RGD Symbol;Acc:1589467]
novel.1293	9.91193	13.5767	89.03	11.7439	1.98636	0	0	0	8.89272	1.09416	0	3.14082	21.0415	2.18795	3.25266	0.0104782	0.99983	-	PF02263:Guanylate-binding protein, N-terminal domain|PF02841:Guanylate-binding protein, C-terminal domain
ENSRNOG00000019346	7.20868	6.26619	2.31247	0	1.98636	11.4723	46.2558	30.4878	8.89272	50.3312	1.01614	4.18775	4.87433	23.5286	-2.2647	0.0105703	0.99983	Tmco3	transmembrane and coiled-coil domains 3 [Source:RGD Symbol;Acc:1306586]
ENSRNOG00000014414	8.10976	3.1331	1.15623	0.978657	3.97272	0.956022	0	0	0	0	1.01614	0	3.05108	0.169357	3.6112	0.01063	0.99983	Qrfpr	pyroglutamylated RFamide peptide receptor [Source:RGD Symbol;Acc:728380]
ENSRNOG00000061813	130.657	77.283	733.052	174.201	17.8772	189.292	16.9919	27.7977	61.3598	85.3442	47.7587	159.135	220.394	66.3978	1.7313	0.0106548	0.99983	AABR07046141.1	Ly6-C antigen precursor [Source:RefSeq peptide;Acc:NP_064488]
ENSRNOG00000003554	17.1206	37.5972	32.3745	29.3597	24.8295	17.2084	37.7598	37.6614	67.5847	41.5779	35.565	53.3939	26.415	45.5904	-0.794853	0.0108298	0.99983	Piga	phosphatidylinositol glycan anchor biosynthesis, class A [Source:RGD Symbol;Acc:1589723]
ENSRNOG00000031202	19.8239	2.08873	30.0621	12.7225	1.98636	3.82409	2.83198	3.5868	0	5.47078	1.01614	0	11.7513	2.15095	2.45491	0.0108573	0.99983	Trim30c	tripartite motif-containing 30C [Source:MGI Symbol;Acc:MGI:4821257]
ENSRNOG00000005565	61.2737	40.7302	82.0926	77.3139	42.7067	24.8566	45.3118	18.8307	17.7854	9.8474	17.2744	42.9245	54.829	25.329	1.11252	0.0109681	0.99983	Traf3ip3	TRAF3 interacting protein 3 [Source:RGD Symbol;Acc:1304848]
ENSRNOG00000030111	9.91193	3.1331	86.7175	19.5731	12.9113	10.5162	8.49595	0	8.00345	0	4.06457	8.37551	23.7939	4.82325	2.29535	0.0110134	0.99983	Cyp11b2	cytochrome P450, family 11, subfamily b, polypeptide 2 [Source:RGD Symbol;Acc:2454]
ENSRNOG00000020563	373.95	331.064	772.364	1226.26	57.6044	69.7896	187.855	129.125	194.751	172.877	157.502	190.543	471.838	172.109	1.45487	0.0110455	0.99983	Cma1	chymase 1, mast cell [Source:RGD Symbol;Acc:2365]
ENSRNOG00000033815	58.5705	27.1535	167.654	72.4206	19.8636	29.6367	33.0398	16.1406	15.1176	18.6007	23.3713	42.9245	62.5498	24.8657	1.32986	0.0111398	0.99983	AC142181.1	Uncharacterized protein [Source:UniProtKB/TrEMBL;Acc:F1M7Z6]
ENSRNOG00000049782	576.694	300.777	1085.7	1482.66	281.07	319.311	463.502	340.746	324.584	261.503	226.6	315.129	674.37	322.01	1.06615	0.0111679	0.99983	Csf2ra	colony stimulating factor 2 receptor, alpha, low-affinity (granulocyte-macrophage) [Source:RGD Symbol;Acc:1594330]
ENSRNOG00000054840	0	1.04437	2.31247	0	0	0	25.4879	5.38019	5.33563	2.18831	0	1.04694	0.559472	6.57316	-3.68435	0.0112505	0.99983	AABR07053837.1	-
ENSRNOG00000027466	18.9228	24.0204	62.4366	41.1036	11.9182	4.78011	10.3839	7.17359	0	10.9416	13.2098	7.32857	27.1969	8.17292	1.73696	0.0113881	0.99983	Cd27	CD27 molecule [Source:RGD Symbol;Acc:1560499]
ENSRNOG00000042083	10.813	0	13.8748	15.6585	0	0	0	0	0	0	0	0	6.72439	0	5.22328	0.0113988	0.99983	AABR07051562.1	Uncharacterized protein [Source:UniProtKB/TrEMBL;Acc:F1M1Q7]
ENSRNOG00000015850	114.438	127.413	72.8427	148.756	27.809	15.2964	35.8718	34.9713	37.3494	47.0487	37.5972	27.2204	84.4257	36.6765	1.20328	0.0115013	0.99983	Rbp7	retinol binding protein 7, cellular [Source:RGD Symbol;Acc:1562168]
ENSRNOG00000003305	45.0542	16.7098	258.996	88.0791	30.7886	37.2849	40.5918	34.9713	19.564	8.75325	28.452	33.502	79.4855	27.639	1.52049	0.0115937	0.99983	Cxcr3	chemokine (C-X-C motif) receptor 3 [Source:RGD Symbol;Acc:621528]
ENSRNOG00000008490	920.007	877.267	882.206	956.148	834.271	907.265	1061.99	1174.68	1024.44	956.292	1092.35	1061.6	896.194	1061.89	-0.244874	0.0116992	0.99983	Cwc15	CWC15 spliceosome-associated protein [Source:RGD Symbol;Acc:1310669]
novel.2211	10.813	16.7098	20.8122	22.5091	9.9318	12.4283	7.55196	210.724	5.33563	8.75325	14.226	131.914	15.534	63.0842	-2.02384	0.0116993	0.99983	-	PF00627:UBA/TS-N domain|PF00443:Ubiquitin carboxyl-terminal hydrolase
ENSRNOG00000032307	193.733	215.139	97.1236	130.161	231.411	186.424	205.791	275.287	244.55	317.305	286.552	260.688	175.665	265.029	-0.591732	0.011721	0.99983	Dsel	dermatan sulfate epimerase-like [Source:RGD Symbol;Acc:1307724]
novel.491	129.756	119.058	126.029	134.076	218.5	185.468	235.055	225.968	182.301	193.666	226.6	238.702	152.148	217.048	-0.511643	0.011734	0.99983	-	-
ENSRNOG00000054560	189.228	134.723	371.151	343.509	148.977	160.612	139.711	146.162	148.509	133.487	137.179	81.6612	224.7	131.118	0.775712	0.011759	0.99983	Sh2d3c	Protein Sh2d3c; Sh2d3c protein [Source:UniProtKB/TrEMBL;Acc:B0BN10]
ENSRNOG00000049642	13.5163	7.31056	19.656	10.7652	1.98636	4.78011	3.77598	5.38019	2.66782	1.09416	0	0	9.66908	2.15302	2.13318	0.0117625	0.99983	Smim5	small integral membrane protein 5 [Source:RGD Symbol;Acc:1586374]
ENSRNOG00000046050	84.7019	21.9317	80.9363	83.1858	21.85	35.3728	45.3118	23.3142	26.6782	15.3182	19.3067	17.798	54.6631	24.6212	1.14743	0.0117635	0.99983	Dennd1c	DENN/MADD domain containing 1C [Source:MGI Symbol;Acc:MGI:1918035]
ENSRNOG00000005214	398.279	276.757	457.868	502.051	123.154	138.623	240.719	117.468	137.837	138.958	105.679	229.28	316.122	161.657	0.967477	0.0118516	0.99983	Plek	pleckstrin [Source:RGD Symbol;Acc:1308269]
ENSRNOG00000016041	48.6586	18.7986	49.718	47.9542	13.9045	21.9885	9.43995	4.48349	8.89272	15.3182	27.4358	18.8449	33.5037	14.0692	1.25903	0.0119937	0.99983	Zc3h12d	zinc finger CCCH type containing 12D [Source:RGD Symbol;Acc:1597152]
ENSRNOG00000058590	6.30759	0	4.62493	49.9115	0	0	0	0	0	0	0	2.09388	10.1407	0.34898	4.8554	0.0120696	0.99983	AABR07034739.1	-
novel.976	156.789	155.61	117.936	83.1858	229.425	217.017	226.559	194.584	321.027	222.114	253.019	315.129	159.994	255.405	-0.674075	0.0121797	0.99983	-	-
ENSRNOG00000007942	47.7575	15.6655	43.9369	38.1676	84.4203	17.2084	18.8799	22.4175	18.6747	8.75325	29.4681	8.37551	41.1927	17.7615	1.21013	0.0122078	0.99983	Fscn3	fascin actin-bundling protein 3, testicular [Source:RGD Symbol;Acc:1303047]
ENSRNOG00000010319	2723.08	1528.95	2481.28	3240.33	586.969	693.116	1218.7	729.913	949.743	812.958	817.994	1156.87	1875.62	947.695	0.984866	0.0122896	0.99983	Lcp1	lymphocyte cytosolic protein 1 [Source:RGD Symbol;Acc:1308288]
ENSRNOG00000030021	5095.63	2486.63	3435.17	4223.88	942.528	1653.92	1847.4	716.462	1886.15	500.029	1060.85	2281.28	2972.96	1382.03	1.1051	0.0123453	0.99983	Ccl6	chemokine (C-C motif) ligand 6 [Source:RGD Symbol;Acc:1303200]
novel.1344	10.813	2.08873	3.4687	3.91463	0	0.956022	0	0	0	0	0	1.04694	3.54018	0.17449	3.82251	0.0123821	0.99983	-	-
novel.1281	4.50542	15.6655	1.15623	7.82925	0	0	0.943995	0	0	0	0	0	4.8594	0.157332	4.27396	0.0125808	0.99983	-	-
ENSRNOG00000008416	68.4824	83.5492	181.529	124.289	74.4885	69.7896	50.0317	72.6326	70.2525	54.7078	25.4035	60.7224	100.355	55.6251	0.847379	0.0125873	0.99983	Gimap5	GTPase, IMAP family member 5 [Source:RGD Symbol;Acc:628871]
ENSRNOG00000039783	1187.63	1034.97	1119.23	1431.77	2185	1649.14	2524.24	1610.47	2217.85	1742.99	2514.95	2069.8	1434.62	2113.38	-0.558801	0.0126595	0.99983	Rpl26-ps2	ribosomal protein L26, pseudogene 2 [Source:RGD Symbol;Acc:1565215]
ENSRNOG00000055229	0	2.08873	2.31247	0.978657	0.99318	3.82409	0	7.17359	2.66782	7.65909	34.5488	7.32857	1.69952	9.89632	-2.54838	0.0126827	0.99983	AABR07002177.1	leucyl-cystinyl aminopeptidase isoform 1 [Source:RefSeq peptide;Acc:NP_001106874]
ENSRNOG00000057189	23.4282	0	0	64.5913	0	0	1.88799	0.896699	0.889272	0	0	0	14.6699	0.612327	4.55819	0.0127352	0.99983	AC141967.1	-
ENSRNOG00000042133	27.9336	18.7986	70.5302	44.0396	9.9318	17.2084	13.2159	12.5538	24.8996	8.75325	5.08071	2.09388	31.407	11.0995	1.48833	0.0127798	0.99983	Gm8369	predicted gene 8369 [Source:MGI Symbol;Acc:MGI:3645380]
ENSRNOG00000052945	532.541	489.807	707.615	1115.67	488.645	403.441	534.301	428.622	321.917	424.533	305.859	215.669	622.953	371.817	0.744279	0.0128062	0.99983	AABR07002969.1	-
ENSRNOG00000027096	109.932	63.7063	309.871	139.948	23.8363	30.5927	70.7996	77.1161	19.564	27.3539	20.3228	28.2673	112.981	40.5706	1.47485	0.0129079	0.99983	Ctsw	cathepsin W [Source:RGD Symbol;Acc:1309354]
novel.2372	16.2195	5.22183	5.78117	1.95731	20.8568	62.1414	31.1518	42.1448	81.8131	24.0714	36.5811	163.322	18.6963	63.1808	-1.75287	0.0129836	0.99983	-	-
ENSRNOG00000021856	117.141	76.2387	128.342	194.753	20.8568	21.9885	72.6876	31.3845	27.5674	30.6364	29.4681	36.6429	93.2199	38.0645	1.29151	0.0129957	0.99983	Lat2	linker for activation of T cells family, member 2 [Source:RGD Symbol;Acc:631397]
ENSRNOG00000027049	5233.5	4402	3844.48	4289.45	4253.79	5729.44	6126.53	6269.72	5575.74	5435.77	5386.57	9093.71	4625.44	6314.67	-0.449045	0.0130158	0.99983	Atp5j2	ATP synthase, H+ transporting, mitochondrial Fo complex, subunit F2 [Source:RGD Symbol;Acc:1596067]
novel.1263	2.70325	1.04437	6.9374	0.978657	0.99318	8.6042	0	0.896699	0	1.09416	0	0	3.54351	0.331809	3.3341	0.0131407	0.99983	-	-
ENSRNOG00000026235	251.403	43.8633	566.554	668.423	6.95226	27.7246	158.591	27.7977	16.0069	12.0357	13.2098	55.4877	260.82	47.1882	2.46613	0.0132159	0.99983	Hk3	hexokinase 3 (white cell) [Source:RGD Symbol;Acc:2798]
novel.1248	23.4282	29.2422	5.78117	9.78657	6.95226	0.956022	7.55196	2.6901	2.66782	1.09416	4.06457	2.09388	12.6911	3.36041	1.91124	0.0133266	0.99983	-	-
novel.1361	3.60434	1.04437	2.31247	23.4878	0	0	0	0	0	0	0	0	5.07482	0	4.81902	0.013455	0.99983	-	PF07686:Immunoglobulin V-set domain
ENSRNOG00000014294	990.292	766.564	1617.57	1645.12	439.979	569.789	708.94	545.193	563.799	493.464	435.925	684.698	1004.89	572.003	0.812751	0.0136291	0.99983	Ptpn6	protein tyrosine phosphatase, non-receptor type 6 [Source:RGD Symbol;Acc:620660]
ENSRNOG00000002906	0	2.08873	5.78117	0	0.99318	0	133.103	0	396.616	0	1.01614	0	1.47718	88.4558	-5.91632	0.0136585	0.99983	Nr1i2	nuclear receptor subfamily 1, group I, member 2 [Source:RGD Symbol;Acc:69057]
ENSRNOG00000023896	844.316	1211.46	1054.48	1242.89	688.274	837.475	641.917	736.19	830.581	551.455	694.025	772.641	979.818	704.468	0.475576	0.0136616	0.99983	Dusp6	dual specificity phosphatase 6 [Source:RGD Symbol;Acc:70978]
ENSRNOG00000051653	5.40651	0	1.15623	39.1463	0	0	0	0	0	0	0	0	7.61817	0	5.40486	0.0137549	0.99983	AABR07065772.2	-
ENSRNOG00000006741	17.1206	6.26619	33.5308	17.6158	1.98636	0	1.88799	1.7934	0	4.37662	1.01614	5.23469	12.7533	2.38481	2.43302	0.0138773	0.99983	Podnl1	podocan-like 1 [Source:RGD Symbol;Acc:1307753]
ENSRNOG00000014956	273.029	62.6619	482.149	490.307	42.7067	75.5257	103.839	75.3227	121.83	61.2727	37.5972	135.055	237.73	89.1529	1.41443	0.0138883	0.99983	Slc11a1	solute carrier family 11 (proton-coupled divalent metal ion transporter), member 1 [Source:RGD Symbol;Acc:1601463]
ENSRNOG00000019208	138.767	111.747	113.311	210.411	31.7818	38.2409	69.8556	27.7977	54.2456	47.0487	52.8394	54.4408	107.376	51.038	1.07335	0.013893	0.99983	P2rx5	purinergic receptor P2X, ligand-gated ion channel, 5 [Source:RGD Symbol;Acc:620256]
novel.908	182.92	262.136	190.778	166.372	391.313	208.413	237.887	232.245	607.373	608.351	563.959	260.688	233.655	418.417	-0.840414	0.0139189	0.99983	-	-
ENSRNOG00000017897	44.1531	37.5972	408.15	112.546	14.8977	25.8126	57.5837	21.5208	41.7958	13.1299	19.3067	43.9714	107.193	32.8847	1.70218	0.0139678	0.99983	Adam8	ADAM metallopeptidase domain 8 [Source:RGD Symbol;Acc:1566394]
ENSRNOG00000024426	8.10976	1.04437	5.78117	4.89328	0	0.956022	0.943995	0	0	0	0	0	3.4641	0.157332	3.78691	0.0141761	0.99983	Mro	maestro [Source:MGI Symbol;Acc:MGI:2152817]
ENSRNOG00000012471	9.91193	26.1091	389.651	25.4451	172.813	25.8126	2.83198	13.4505	24.8996	43.7662	54.8717	27.2204	108.29	27.8401	1.96013	0.0144037	0.99983	Thbs4	thrombospondin 4 [Source:RGD Symbol;Acc:62046]
ENSRNOG00000024457	45.9553	17.7542	36.9995	17.6158	26.8159	31.5487	25.4879	49.3184	61.3598	79.8734	73.1622	39.7837	29.4482	54.8309	-0.894156	0.0144543	0.99983	Cyct	cytochrome c, testis [Source:RGD Symbol;Acc:2452]
ENSRNOG00000008045	722.67	295.555	1935.53	1113.71	169.834	329.828	379.486	188.307	269.45	150.994	231.68	629.21	761.189	308.188	1.30433	0.0145593	0.99983	Slamf9	SLAM family member 9 [Source:RGD Symbol;Acc:1305945]
ENSRNOG00000000989	1011.02	1116.43	904.174	896.45	1230.55	1176.86	1511.34	1466.1	1205.85	1247.34	1148.24	1587.16	1055.91	1361	-0.366073	0.0146145	0.99983	Bud31	BUD31 homolog (S. cerevisiae) [Source:RGD Symbol;Acc:621103]
ENSRNOG00000008596	3.60434	1.04437	16.1873	4.89328	10.925	3.82409	3.77598	0	1.77854	1.09416	1.01614	0	6.74639	1.27747	2.3804	0.0146361	0.99983	Ttll9	tubulin tyrosine ligase-like family, member 9 [Source:RGD Symbol;Acc:1359622]
ENSRNOG00000027008	1208.35	898.154	2287.03	1486.58	543.27	790.63	587.165	649.21	1024.44	490.182	529.41	801.955	1202.34	680.394	0.821081	0.0146458	0.99983	Igtp	interferon gamma induced GTPase [Source:RGD Symbol;Acc:1306896]
novel.644	14.4174	5.22183	3.4687	2.93597	0	0	0	0	0.889272	0	0	0	4.34064	0.148212	4.11483	0.0146689	0.99983	-	-
ENSRNOG00000017333	3.60434	1.04437	0	0.978657	0.99318	0	2.83198	14.3472	2.66782	9.8474	3.04843	3.14082	1.10342	5.9806	-2.39931	0.014791	0.99983	Syt4	synaptotagmin IV [Source:RGD Symbol;Acc:68397]
ENSRNOG00000047782	24.3293	26.1091	12.7186	10.7652	1.98636	0.956022	3.77598	1.7934	6.22491	1.09416	3.04843	4.18775	12.8108	3.3541	1.92575	0.0148131	0.99983	LOC100910885	apolipoprotein L3-like [Source:RGD Symbol;Acc:6496055]
novel.721	7.20868	0	3.4687	0.978657	1.98636	1.91204	52.8637	10.7604	8.00345	0	6.09685	6.28163	2.59241	14.001	-2.42751	0.0148291	0.99983	-	-
novel.1350	10.813	19.8429	6.9374	5.87194	11.9182	10.5162	37.7598	34.9713	20.4533	12.0357	7.11299	43.9714	10.9833	26.0507	-1.24736	0.0149195	0.99983	-	-
ENSRNOG00000017804	147.778	84.5936	316.808	228.027	98.3248	102.294	93.4555	76.2194	88.9272	71.1201	105.679	112.022	162.971	91.2372	0.835816	0.0151943	0.99983	Sept1	septin 1 [Source:RGD Symbol;Acc:1307216]
ENSRNOG00000033564	45375	31543	25222.1	58806.5	2472.03	1002.87	9960.09	3755.37	16590.3	8301.36	9378.99	4262.09	27403.6	8708.03	1.65394	0.0152552	0.99983	Cfd	complement factor D (adipsin) [Source:RGD Symbol;Acc:2498]
ENSRNOG00000016749	0.901084	0	1.15623	0	3.97272	0	0	15.2439	5.33563	10.9416	4.06457	6.28163	1.00501	6.97788	-2.79918	0.0152822	0.99983	Klhl10	kelch-like family member 10 [Source:RGD Symbol;Acc:1303290]
ENSRNOG00000060878	0.901084	1.04437	1.15623	0	0.99318	0	16.9919	3.5868	8.89272	2.18831	1.01614	0	0.682477	5.44598	-3.02285	0.0153433	0.99983	AABR07066020.1	-
ENSRNOG00000033665	36.0434	10.4437	17.3435	63.6127	2.97954	3.82409	0	14.3472	7.11418	2.18831	3.04843	0	22.3745	4.44968	2.31816	0.0154512	0.99983	Mrgprx2	MAS-related GPR, member X2 [Source:RGD Symbol;Acc:738048]
ENSRNOG00000047864	46.8564	18.7986	35.8432	50.8901	17.8772	25.8126	33.0398	272.596	34.6816	165.218	22.3551	27.2204	32.6797	92.5185	-1.50106	0.0155188	0.99983	RT1-DMa	RT1 class II, locus DMa [Source:RGD Symbol;Acc:735053]
ENSRNOG00000022784	156.789	83.5492	73.9989	50.8901	133.086	200.765	416.302	243.005	185.858	128.016	78.2429	426.104	116.513	246.255	-1.07888	0.0156152	0.99983	AABR07036035.1	-
ENSRNOG00000042940	36.9445	26.1091	17.3435	30.3384	39.7272	40.1529	70.7996	32.2812	64.9169	36.1072	50.8071	71.1918	31.7693	54.3506	-0.769923	0.0157457	0.99983	AC135389.1	-
ENSRNOG00000001752	380.258	242.293	387.338	563.706	113.223	100.382	128.383	165.889	154.733	187.101	131.082	165.416	297.867	155.434	0.938428	0.0157739	0.99983	Nrros	negative regulator of reactive oxygen species [Source:RGD Symbol;Acc:1310771]
ENSRNOG00000022071	151.382	95.0372	124.873	131.14	132.093	200.765	91.5675	75.3227	120.941	85.3442	112.792	84.802	139.215	95.1282	0.550102	0.0157803	0.99983	Itga2b	integrin, alpha 2B [Source:RGD Symbol;Acc:1596428]
ENSRNOG00000057837	15.3184	36.5528	4.62493	11.7439	15.8909	13.3843	6.60796	0	2.66782	3.28247	14.226	2.09388	16.2525	4.81302	1.76298	0.0159839	0.99983	AABR07017236.1	-
ENSRNOG00000010018	995.698	525.316	1194.39	1005.08	319.804	245.698	444.622	166.786	409.065	173.971	364.795	538.126	714.331	349.561	1.03094	0.0160225	0.99983	Clec4a3	C-type lectin domain family 4, member A3 [Source:RGD Symbol;Acc:1359528]
ENSRNOG00000061379	7484.41	4788.42	7564.08	9573.22	2557.44	1653.92	3386.11	1809.54	3035.98	4228.91	2955.96	1975.57	5603.58	2898.68	0.950965	0.0160432	0.99983	C7	complement component 7 [Source:MGI Symbol;Acc:MGI:88235]
ENSRNOG00000042825	991.193	460.565	1866.16	1666.65	431.04	405.353	590.941	210.724	631.383	277.916	612.734	462.747	970.161	464.407	1.06266	0.0161443	0.99983	Cd300le	Cd300 molecule-like family member E [Source:RGD Symbol;Acc:1305426]
ENSRNOG00000052564	16220.4	10370.5	30080.6	16436.5	4810.96	3452.2	9761.85	3552.72	5669.11	6410.66	7037.8	6273.26	13561.9	6450.9	1.07197	0.016224	0.99983	Gpx3	glutathione peroxidase 3 [Source:RGD Symbol;Acc:69224]
ENSRNOG00000019614	39.6477	25.0648	60.1241	41.1036	16.8841	25.8126	18.8799	22.4175	15.1176	14.224	18.2906	24.0796	34.7728	18.8349	0.880407	0.0162275	0.99983	Ptpn22	protein tyrosine phosphatase, non-receptor type 22 (lymphoid) [Source:RGD Symbol;Acc:1307992]
ENSRNOG00000012804	8891	4766.48	11277.9	13382.2	3476.13	2836.52	5783.86	2953.73	3652.24	2976.1	4533.01	3883.1	7438.36	3963.67	0.908134	0.0163699	0.99983	C1qc	complement component 1, q subcomponent, C chain [Source:RGD Symbol;Acc:1306828]
novel.1905	1751.71	1147.76	1510.04	1404.37	1829.44	1430.21	1975.78	2386.12	1419.28	2247.4	1901.2	2299.08	1512.25	2038.14	-0.430389	0.0164939	0.99983	-	PF08039:Mitochondrial proteolipid
ENSRNOG00000004578	1311.08	241.248	2246.56	1089.24	181.752	154.876	605.101	367.647	114.716	301.987	256.068	279.533	870.793	320.842	1.44035	0.0165109	0.99983	Cthrc1	collagen triple helix repeat containing 1 [Source:RGD Symbol;Acc:628801]
ENSRNOG00000047261	107.229	46.9964	144.529	190.838	124.148	75.5257	12.2719	19.7274	95.1522	64.5552	65.0331	57.5816	114.878	52.3869	1.13334	0.0165454	0.99983	LOC100911918	microtubule-associated protein RP/EB family member 2-like [Source:RGD Symbol;Acc:6489637]
ENSRNOG00000051510	9.01084	2.08873	33.5308	4.89328	2.97954	2.86807	5.66397	0	0.889272	2.18831	0	0	9.22854	1.45693	2.65342	0.01662	0.99983	Ccdc113	coiled-coil domain containing 113 [Source:MGI Symbol;Acc:MGI:3606076]
ENSRNOG00000049075	1038.05	479.364	581.585	1777.24	158.909	103.25	502.205	276.183	196.529	178.347	179.857	317.222	689.733	275.057	1.32627	0.0167518	0.99983	Fabp5	fatty acid binding protein 5, epidermal [Source:RGD Symbol;Acc:70997]
ENSRNOG00000020736	195.535	212.006	189.622	183.987	117.195	177.82	143.487	126.435	113.827	133.487	99.5819	158.088	179.361	129.151	0.474183	0.0167802	0.99983	Nadsyn1	NAD synthetase 1 [Source:RGD Symbol;Acc:727801]
ENSRNOG00000008575	2.70325	15.6655	1042.92	142.884	388.333	75.5257	8.49595	14.3472	40.9065	132.393	58.9362	37.6898	278.006	48.7948	2.51092	0.0167816	0.99983	Aoc1	amine oxidase, copper containing 1 [Source:RGD Symbol;Acc:61296]
ENSRNOG00000015867	2.70325	3.1331	0	0	0	3.82409	24.5439	4.48349	9.782	3.28247	1.01614	9.42245	1.61007	8.75507	-2.42823	0.0167972	0.99983	Chst9	carbohydrate (N-acetylgalactosamine 4-0) sulfotransferase 9 [Source:RGD Symbol;Acc:1307302]
ENSRNOG00000000907	508.212	365.528	537.648	784.883	403.231	270.554	370.046	341.642	308.578	248.373	351.585	241.843	478.343	310.345	0.623753	0.0168417	0.99983	Alox5ap	arachidonate 5-lipoxygenase activating protein [Source:RGD Symbol;Acc:2097]
ENSRNOG00000030729	8345.84	5321.04	10447.7	14193.5	2534.6	5832.69	3657.98	2208.57	7332.05	4421.48	2329	4165.77	7779.23	4019.14	0.952725	0.0169762	0.99983	C4b	complement component 4B (Chido blood group) [Source:RGD Symbol;Acc:1591983]
ENSRNOG00000027257	304.567	263.18	378.088	383.633	215.52	195.985	235.055	186.513	152.066	202.419	194.083	233.467	290.162	200.6	0.532523	0.0170135	0.99983	Gmip	Gem-interacting protein [Source:RGD Symbol;Acc:1565577]
ENSRNOG00000015331	9.01084	4.17746	13.8748	10.7652	2.97954	5.73613	4.71997	1.7934	2.66782	0	0	3.14082	7.75733	2.05367	1.89498	0.0170387	0.99983	Gdf3	growth differentiation factor 3 [Source:RGD Symbol;Acc:1564178]
ENSRNOG00000003104	295.556	106.525	394.276	596.002	131.1	61.1854	105.727	79.8062	80.9238	187.101	145.308	115.163	264.107	119.005	1.15076	0.0170623	0.99983	Trpv2	transient receptor potential cation channel, subfamily V, member 2 [Source:RGD Symbol;Acc:3965]
ENSRNOG00000024159	2612.24	1381.7	3738.1	3957.69	1266.3	1136.71	1674.65	918.22	1158.72	910.338	1327.08	1817.49	2348.79	1301.08	0.852181	0.0171264	0.99983	Fcer1g	Fc fragment of IgE, high affinity I, receptor for; gamma polypeptide [Source:RGD Symbol;Acc:2599]
ENSRNOG00000056989	2.70325	1.04437	0	0	0	1.91204	2.83198	4.48349	3.55709	1.09416	5.08071	17.798	0.943277	5.80757	-2.57772	0.0172271	0.99983	AC130391.6	-
novel.1363	10.813	0	18.4997	5.87194	0	0	0	0.896699	0	0	0	0	5.86411	0.14945	4.54303	0.0173031	0.99983	-	PF07686:Immunoglobulin V-set domain
ENSRNOG00000002540	94.6139	35.5084	135.279	60.6767	19.8636	44.933	28.3198	21.5208	35.5709	29.5422	28.452	47.1122	65.1458	31.753	1.03618	0.0173756	0.99983	Rhoh	ras homolog family member H [Source:RGD Symbol;Acc:1307623]
ENSRNOG00000006037	17.1206	1.04437	11.5623	22.5091	0.99318	6.69215	0	3.5868	4.44636	2.18831	0	0	9.98696	1.70358	2.53248	0.0174105	0.99983	Snap25	synaptosomal-associated protein 25 [Source:RGD Symbol;Acc:3728]
novel.64	8.10976	8.35492	20.8122	4.89328	31.7818	18.1644	54.7517	25.1076	32.0138	22.9773	29.4681	32.4551	15.3527	32.7956	-1.09992	0.0174373	0.99983	-	-
ENSRNOG00000005807	250.501	103.392	182.685	374.826	68.5294	94.6462	103.839	72.6326	103.156	79.8734	106.695	100.506	179.097	94.4503	0.923429	0.0174617	0.99983	Ptpn7	protein tyrosine phosphatase, non-receptor type 7 [Source:RGD Symbol;Acc:708516]
ENSRNOG00000028768	141.47	63.7063	327.214	118.417	36.7477	77.4378	34.9278	32.2812	81.8131	31.7305	24.3874	113.069	127.499	53.0349	1.26444	0.0174942	0.99983	Gbp4	guanylate binding protein 4 [Source:RGD Symbol;Acc:1310579]
ENSRNOG00000022839	392.873	183.808	3748.51	488.35	51.6454	152.964	210.511	71.7359	195.64	85.3442	91.4528	472.169	836.358	187.809	2.15477	0.0175661	0.99983	Ifit3	interferon-induced protein with tetratricopeptide repeats 3 [Source:RGD Symbol;Acc:1359681]
novel.469	10.813	9.39929	4.62493	4.89328	0	3.82409	0	0	0.889272	0	1.01614	3.14082	5.59243	0.841038	2.75846	0.0175691	0.99983	-	-
ENSRNOG00000020699	525.332	206.784	764.27	698.761	197.643	248.566	370.99	206.241	199.197	173.971	200.18	258.594	440.226	234.862	0.906093	0.0176081	0.99983	Cd37	CD37 molecule [Source:RGD Symbol;Acc:62035]
ENSRNOG00000053899	0	18.7986	21.9684	110.588	0	0	0	0	0	0	0	0	25.2259	0	7.13118	0.0176572	0.99983	AABR07051731.1	-
novel.975	2.70325	7.31056	13.8748	2.93597	0	1.91204	1.88799	0	0.889272	0	0	0	4.78944	0.462877	3.29147	0.0177023	0.99983	-	-
novel.732	8.10976	2.08873	5.78117	4.89328	11.9182	14.3403	0.943995	1.7934	6.22491	0	2.03228	0	7.85524	1.83243	2.06678	0.0177414	0.99983	-	-
ENSRNOG00000006324	94.6139	78.3274	78.6239	70.4633	119.182	86.998	113.279	185.617	105.823	186.007	114.824	93.1775	88.0347	133.121	-0.5956	0.0178499	0.99983	Trpc6	transient receptor potential cation channel, subfamily C, member 6 [Source:RGD Symbol;Acc:619788]
ENSRNOG00000036829	772.229	339.419	690.271	1001.17	246.309	282.027	462.558	245.695	333.477	205.701	282.487	292.096	555.237	303.669	0.870406	0.0179485	0.99983	Nckap1l	NCK associated protein 1 like [Source:RGD Symbol;Acc:1312032]
ENSRNOG00000014282	37.8455	48.0408	52.0305	126.247	2.97954	28.6807	18.8799	13.4505	32.9031	16.4123	8.12914	19.8918	49.304	18.2778	1.42951	0.0179876	0.99983	Cebpe	CCAAT/enhancer binding protein (C/EBP), epsilon [Source:RGD Symbol;Acc:2329]
novel.929	8.10976	4.17746	10.4061	6.8506	15.8909	6.69215	30.2078	11.6571	16.0069	8.75325	22.3551	24.0796	8.68783	18.8433	-1.11922	0.0180081	0.99983	-	-
ENSRNOG00000012972	564.98	263.18	385.026	747.694	133.086	99.4263	212.399	176.65	200.086	192.571	189.002	99.4592	365.565	178.361	1.03526	0.0180133	0.99983	Alox5	arachidonate 5-lipoxygenase [Source:RGD Symbol;Acc:2096]
ENSRNOG00000042580	36.0434	32.3753	18.4997	18.5945	53.6317	18.1644	7.55196	13.4505	18.6747	13.1299	19.3067	18.8449	29.5515	15.1598	0.966055	0.0180713	0.99983	Zfp866	zinc finger protein 866 [Source:RGD Symbol;Acc:2318899]
ENSRNOG00000024557	67.5813	57.4401	55.4992	48.9328	88.393	65.9655	174.639	51.1118	141.394	79.8734	115.84	80.6143	63.9687	107.246	-0.745532	0.0181502	0.99983	Cep112	centrosomal protein 112kDa [Source:RGD Symbol;Acc:1564168]
novel.1490	3.60434	19.8429	5.78117	6.8506	2.97954	8.6042	0.943995	0.896699	3.55709	3.28247	4.06457	0	7.9438	2.12414	1.90309	0.0181612	0.99983	-	-
novel.842	1.80217	3.1331	0	3.91463	0.99318	1.91204	14.1599	1.7934	14.2284	2.18831	3.04843	12.5633	1.95919	7.99695	-2.02006	0.0181621	0.99983	-	-
novel.668	29.7358	44.9077	32.3745	38.1676	62.5703	26.7686	65.1356	64.5623	48.91	72.2143	55.8878	56.5347	39.0874	60.5408	-0.631116	0.0181903	0.99983	-	-
ENSRNOG00000002273	725.373	581.711	678.709	1188.09	650.533	246.654	416.302	279.77	465.979	273.539	562.943	382.133	678.512	396.777	0.773983	0.0182258	0.99983	Naaa	N-acylethanolamine acid amidase [Source:RGD Symbol;Acc:1307267]
ENSRNOG00000047414	16.2195	9.39929	54.343	24.4664	4.9659	5.73613	6.60796	8.96699	5.33563	1.09416	3.04843	11.5163	19.1884	6.09492	1.6443	0.0182567	0.99983	AABR07058479.1	-
ENSRNOG00000003207	555.068	309.132	618.585	825.008	191.684	164.436	243.551	204.447	244.55	262.597	255.052	248.124	443.985	243.054	0.869262	0.0183435	0.99983	Fmnl1	formin-like 1 [Source:RGD Symbol;Acc:1311042]
ENSRNOG00000014603	690.231	526.36	607.022	810.328	107.263	73.6137	223.727	102.224	254.332	160.841	345.488	74.3326	469.136	193.491	1.27762	0.0183597	0.99983	Sgcg	sarcoglycan, gamma [Source:RGD Symbol;Acc:1359577]
ENSRNOG00000011040	285.644	240.204	144.529	193.774	217.506	220.841	288.862	343.436	297.906	264.786	230.664	466.935	217.083	315.431	-0.537906	0.0183627	0.99983	AABR07063855.1	-
ENSRNOG00000000528	340.61	251.692	441.681	570.557	132.093	152.008	185.967	125.538	167.183	112.698	187.986	254.406	314.773	172.296	0.869333	0.0183856	0.99983	Fgd2	FYVE, RhoGEF and PH domain containing 2 [Source:RGD Symbol;Acc:1309840]
ENSRNOG00000037563	1786.85	762.387	2166.78	3268.71	397.272	667.303	867.531	482.424	664.287	377.484	418.65	1307.63	1508.22	686.334	1.13586	0.0184144	0.99983	Cd68	Cd68 molecule [Source:RGD Symbol;Acc:1305970]
ENSRNOG00000010841	291.05	130.546	801.27	388.527	138.052	101.338	140.655	122.848	110.27	262.597	121.937	79.5673	308.464	139.646	1.14322	0.0184484	0.99983	Col8a2	collagen, type VIII, alpha 2 [Source:RGD Symbol;Acc:1305182]
novel.1918	6.30759	0	15.031	12.7225	0	0	0	0	0	0	0	0	5.67686	0	4.97781	0.0186454	0.99983	-	PF07686:Immunoglobulin V-set domain
ENSRNOG00000007690	371.247	341.507	1643.01	294.576	404.224	169.216	219.007	149.749	236.546	155.37	374.956	331.88	537.296	244.585	1.135	0.0189839	0.99983	Cmpk2	cytidine monophosphate (UMP-CMP) kinase 2, mitochondrial [Source:RGD Symbol;Acc:1305881]
ENSRNOG00000001224	1323.69	404.169	522.617	1731.24	127.127	261.95	235.999	333.572	362.823	176.159	160.55	552.784	728.467	303.648	1.26252	0.0191658	0.99983	Itgb2	integrin, beta 2 [Source:RGD Symbol;Acc:1305581]
ENSRNOG00000038881	592.013	341.507	1027.89	1114.69	225.452	254.302	496.541	280.667	210.758	276.821	207.293	329.786	592.643	300.311	0.980518	0.0192019	0.99983	Hcls1	hematopoietic cell specific Lyn substrate 1 [Source:RGD Symbol;Acc:1304754]
novel.919	53.164	55.3514	34.687	42.0822	111.236	104.206	136.879	142.575	109.381	47.0487	130.066	169.604	66.7879	122.592	-0.875255	0.0192301	0.99983	-	-
novel.336	8.10976	0	3.4687	0.978657	3.97272	0.956022	0	0	0	0	0	0	2.91431	0	4.02125	0.019307	0.99983	-	-
ENSRNOG00000004839	19.8239	53.2626	119.092	76.3352	36.7477	34.4168	42.4798	24.2109	8.00345	26.2597	29.4681	27.2204	56.613	26.2737	1.10568	0.019328	0.99983	B4galnt1	beta-1,4-N-acetyl-galactosaminyl transferase 1 [Source:RGD Symbol;Acc:620490]
ENSRNOG00000054828	0	2.08873	117.936	20.5518	0	0	0	0	0	0	0	0	23.4294	0	7.024	0.0194428	0.99983	AABR07051708.1	Uncharacterized protein [Source:UniProtKB/TrEMBL;Acc:D3ZHM9]
ENSRNOG00000025156	2.70325	1.04437	10.4061	6.8506	5.95908	72.6577	9.43995	0.896699	2.66782	4.37662	3.04843	1.04694	16.6035	3.57941	2.21551	0.0195008	0.99983	Timm17b	translocase of inner mitochondrial membrane 17b [Source:RGD Symbol;Acc:1561744]
ENSRNOG00000001757	123.449	28.1979	90.1862	221.176	8.93862	12.4283	35.8718	40.3514	39.128	12.0357	19.3067	18.8449	80.7293	27.5898	1.54676	0.0197904	0.99983	Tm4sf19	transmembrane 4 L six family member 19 [Source:RGD Symbol;Acc:1560486]
ENSRNOG00000006384	420.806	366.572	633.616	254.451	173.807	214.149	126.495	326.398	232.1	159.747	161.567	170.651	343.9	196.16	0.808734	0.0198545	0.99983	Ddx58	DEAD (Asp-Glu-Ala-Asp) box polypeptide 58 [Source:RGD Symbol;Acc:1309460]
ENSRNOG00000003218	28.8347	10.4437	3.4687	11.7439	22.8431	17.2084	24.5439	43.0415	33.7924	15.3182	37.5972	45.0184	15.7571	33.2186	-1.06691	0.0199229	0.99983	Zfp286a	zinc finger protein 286A [Source:RGD Symbol;Acc:1561950]
ENSRNOG00000011132	17.1206	9.39929	82.0926	21.5304	4.9659	0.956022	7.55196	10.7604	0	6.56494	0	1.04694	22.6775	4.3207	2.38546	0.0199825	0.99983	LOC100362814	hypothetical protein LOC100362814 [Source:RGD Symbol;Acc:2323964]
ENSRNOG00000000699	206.348	129.501	334.151	349.38	43.6999	72.6577	108.559	87.8765	87.1487	71.1201	66.0492	126.68	189.29	91.2389	1.05232	0.020092	0.99983	Selplg	selectin P ligand [Source:RGD Symbol;Acc:1307971]
ENSRNOG00000022012	25.2304	3.1331	32.3745	34.253	8.93862	0.956022	0.943995	7.17359	0.889272	1.09416	4.06457	11.5163	17.4809	4.28032	2.03233	0.0200965	0.99983	Tnfrsf18	tumor necrosis factor receptor superfamily, member 18 [Source:RGD Symbol;Acc:1565872]
novel.1288	5.40651	2.08873	1.15623	0.978657	2.97954	3.82409	10.3839	4.48349	5.33563	1.09416	14.226	21.9857	2.73896	9.58482	-1.78655	0.0202935	0.99983	-	-
ENSRNOG00000012172	979.479	421.924	1364.36	1559	394.293	381.453	697.612	433.106	362.823	409.214	407.473	434.48	850.084	457.451	0.893861	0.0204146	0.99983	Spi1	Spi-1 proto-oncogene [Source:RGD Symbol;Acc:1359607]
ENSRNOG00000019430	1630.06	995.28	3643.29	2904.65	534.331	929.253	1168.67	626.792	713.197	678.377	611.717	1474.09	1772.81	878.806	1.01238	0.0204344	0.99983	Coro1a	coronin, actin binding protein 1A [Source:RGD Symbol;Acc:620009]
ENSRNOG00000019377	22.5271	5.22183	30.0621	38.1676	10.925	11.4723	10.3839	13.4505	5.33563	8.75325	6.09685	5.23469	19.7293	8.20914	1.26032	0.0204867	0.99983	Amh	anti-Mullerian hormone [Source:RGD Symbol;Acc:2108]
ENSRNOG00000030187	1396.68	168.143	607.022	2457.41	16.8841	71.7017	340.782	137.195	39.128	10.9416	19.3067	298.377	786.306	140.955	2.47983	0.0204871	0.99983	Mmp12	matrix metallopeptidase 12 [Source:RGD Symbol;Acc:620195]
ENSRNOG00000015845	2448.25	2299.69	2195.69	2597.35	1701.32	2064.05	1945.57	1901.9	1568.68	1380.82	1538.44	1978.71	2217.72	1719.02	0.367437	0.0206312	0.99983	Fam129b	family with sequence similarity 129, member B [Source:RGD Symbol;Acc:1307018]
ENSRNOG00000010463	49.5596	9.39929	24.2809	9.78657	1.98636	0	0	2.6901	8.89272	0	2.03228	0	15.8355	2.26918	2.78389	0.0206407	0.99983	Cpa4	carboxypeptidase A4 [Source:RGD Symbol;Acc:1563619]
ENSRNOG00000003622	1939.13	1045.41	1320.42	2455.45	422.102	482.791	730.652	590.028	811.906	399.367	596.475	876.288	1277.55	667.453	0.936612	0.0209207	0.99983	Cybb	cytochrome b-245, beta polypeptide [Source:RGD Symbol;Acc:620574]
ENSRNOG00000025923	23.4282	27.1535	18.4997	59.6981	8.93862	16.2524	116.111	164.993	114.716	8.75325	23.3713	16.751	25.6617	74.1159	-1.53141	0.0209364	0.99983	Zmiz2	zinc finger, MIZ-type containing 2 [Source:RGD Symbol;Acc:1309256]
ENSRNOG00000028566	1456.15	854.291	2865.15	2024.84	756.803	679.732	1025.18	636.656	702.525	647.74	950.093	920.259	1439.49	813.742	0.822799	0.0210837	0.99983	Pld4	phospholipase D family, member 4 [Source:RGD Symbol;Acc:1598308]
ENSRNOG00000018290	25.2304	22.976	18.4997	26.4237	46.6795	70.7456	104.783	93.2567	24.0104	57.9903	50.8071	90.0367	35.0925	70.1474	-0.996665	0.0212046	0.99983	Alx3	ALX homeobox 3 [Source:RGD Symbol;Acc:1359270]
ENSRNOG00000059900	4573.9	2680.89	9338.9	7061.99	4041.25	3286.8	3002.85	3856.7	2908.81	3685.12	3205.93	2615.25	5163.95	3212.44	0.684758	0.0213849	0.99983	Bst2	bone marrow stromal cell antigen 2 [Source:RGD Symbol;Acc:727849]
ENSRNOG00000031515	256.809	120.102	211.591	180.073	92.3658	63.0975	115.167	59.1821	88.038	40.4838	72.1461	125.633	154.006	83.4417	0.883775	0.0215918	0.99983	Klra2	killer cell lectin-like receptor, subfamily A, member 2 [Source:RGD Symbol;Acc:1359667]
ENSRNOG00000050746	1.80217	1.04437	1.15623	2.93597	0.99318	1.91204	4.71997	6.27689	8.00345	3.28247	9.14528	2.09388	1.64066	5.58699	-1.76286	0.0216539	0.99983	Rn60_16_0006.1	-
ENSRNOG00000053891	422.609	518.005	940.018	297.512	82.434	176.864	130.271	230.452	205.422	187.101	94.5012	294.19	406.24	190.323	1.09344	0.0216742	0.99983	AABR07018078.1	Protein Phf11b [Source:UniProtKB/TrEMBL;Acc:M0RB46]
ENSRNOG00000051777	0	0	0	0	6.95226	0	15.1039	8.07029	7.11418	0	15.2421	13.6102	1.15871	9.85679	-3.08497	0.0216833	0.99983	Terc	telomerase RNA component [Source:RGD Symbol;Acc:727802]
ENSRNOG00000021161	527.134	254.825	578.117	793.691	107.263	111.855	338.894	159.612	167.183	137.864	122.953	186.355	395.481	185.477	1.0921	0.0217073	0.99983	Fermt3	fermitin family member 3 [Source:RGD Symbol;Acc:1310168]
ENSRNOG00000059207	33.3401	50.1295	97.1236	44.0396	13.9045	18.1644	25.4879	25.1076	17.7854	5.47078	7.11299	27.2204	42.7836	18.0308	1.23959	0.0217638	0.99983	Oas3	2'-5' oligoadenylate synthetase 3 [Source:MGI Symbol;Acc:MGI:2180850]
ENSRNOG00000001527	17.1206	12.5324	15.031	25.4451	5.95908	6.69215	4.71997	8.07029	5.33563	5.47078	7.11299	6.28163	13.7967	6.16522	1.1614	0.0218319	0.99983	Cd80	Cd80 molecule [Source:RGD Symbol;Acc:2314]
novel.2106	18.0217	21.9317	15.031	22.5091	4.9659	2.86807	6.60796	1.7934	0	4.37662	9.14528	5.23469	14.2212	4.52633	1.66186	0.0218532	0.99983	-	-
ENSRNOG00000004647	165.8	197.385	290.215	537.283	15.8909	13.3843	103.839	78.9095	94.2629	68.9318	40.6457	33.502	203.326	70.0152	1.53729	0.0218583	0.99983	Il10	interleukin 10 [Source:RGD Symbol;Acc:2886]
ENSRNOG00000004180	0	1.04437	0	0	2.97954	8.6042	12.2719	1.7934	11.5605	5.47078	8.12914	23.0326	2.10468	10.3764	-2.28716	0.0218603	0.99983	Fam19a2	family with sequence similarity 19 (chemokine (C-C motif)-like), member A2 [Source:RGD Symbol;Acc:1589429]
ENSRNOG00000004444	133.361	134.723	152.623	129.183	24.8295	54.4933	68.9116	47.525	54.2456	52.5195	34.5488	73.2857	104.869	55.1727	0.925914	0.0219548	0.99983	Ikzf1	IKAROS family zinc finger 1 [Source:RGD Symbol;Acc:1562979]
ENSRNOG00000051684	17.1206	5.22183	4.62493	2.93597	5.95908	2.86807	4.71997	0.896699	0	1.09416	2.03228	0	6.45508	1.45719	2.15041	0.0220399	0.99983	St8sia6	ST8 alpha-N-acetyl-neuraminide alpha-2,8-sialyltransferase 6 [Source:RGD Symbol;Acc:1303161]
novel.146	6.30759	3.1331	3.4687	1.95731	0	0.956022	0	0	0	0	0	0	2.63712	0	3.87458	0.0220697	0.99983	-	-
novel.1680	90.1084	97.126	67.0615	69.4846	97.3317	139.579	131.215	111.191	144.951	112.698	132.098	185.308	93.4486	136.244	-0.541928	0.0221233	0.99983	-	-
ENSRNOG00000009211	97.3171	33.4197	134.123	149.734	23.8363	54.4933	58.5277	30.4878	41.7958	37.2013	44.7102	31.4082	82.154	40.6885	1.01274	0.0221311	0.99983	C3ar1	complement component 3a receptor 1 [Source:RGD Symbol;Acc:620537]
ENSRNOG00000002746	5371.36	3729.43	5312.89	4411.78	3009.34	2204.59	1951.24	2714.31	2807.43	3249.64	3340.06	1927.41	4006.57	2665.02	0.588218	0.0223297	0.99983	Fstl1	follistatin-like 1 [Source:RGD Symbol;Acc:68955]
novel.1433	0	0	2.31247	0.978657	0	0.956022	7.55196	8.07029	0.889272	3.28247	2.03228	3.14082	0.707858	4.16118	-2.61274	0.0223836	0.99983	-	PF01352:KRAB box
ENSRNOG00000043176	68.4824	62.6619	24.2809	62.634	1.98636	4.78011	12.2719	5.38019	8.00345	9.8474	10.1614	27.2204	37.471	12.1475	1.62927	0.0225322	0.99983	RGD1565355	similar to fatty acid translocase/CD36 [Source:EntrezGene;Acc:499985]
ENSRNOG00000008515	19.8239	15.6655	12.7186	17.6158	15.8909	29.6367	168.975	43.0415	32.9031	13.1299	14.226	18.8449	18.5585	48.5201	-1.38638	0.0226753	0.99983	Tmem45b	transmembrane protein 45b [Source:RGD Symbol;Acc:1305586]
ENSRNOG00000014125	206.348	118.013	195.403	228.027	35.7545	53.5372	75.5196	39.4547	78.256	49.237	51.8232	115.163	139.514	68.2423	1.03179	0.0227613	0.99983	Evi2b	ecotropic viral integration site 2B [Source:RGD Symbol;Acc:6495961]
ENSRNOG00000009063	768.625	799.984	749.239	674.294	662.451	579.349	984.587	865.314	685.629	1041.64	794.623	1120.22	705.657	915.336	-0.37513	0.0227873	0.99983	Dnajc15	DnaJ (Hsp40) homolog, subfamily C, member 15 [Source:RGD Symbol;Acc:1307154]
ENSRNOG00000000825	178.415	290.334	160.716	121.353	138.052	130.019	44.3678	122.848	109.381	57.9903	134.131	131.914	169.815	100.105	0.761811	0.0230192	0.99983	Fam26e	family with sequence similarity 26, member E [Source:RGD Symbol;Acc:1310405]
ENSRNOG00000017874	979.479	468.92	796.645	916.023	238.363	255.258	387.038	284.254	359.266	157.558	249.971	508.812	609.115	324.483	0.908462	0.0232173	0.99983	Cd53	Cd53 molecule [Source:RGD Symbol;Acc:2310]
ENSRNOG00000004978	245.095	293.467	254.371	275.003	272.131	183.556	139.711	208.034	182.301	129.11	250.987	74.3326	253.937	164.079	0.628999	0.0232531	0.99983	Prkacb	protein kinase, cAMP dependent, catalytic, beta [Source:RGD Symbol;Acc:1310574]
ENSRNOG00000030819	7.20868	8.35492	0	5.87194	0.99318	2.86807	0.943995	0	0.889272	1.09416	1.01614	0	4.21613	0.657261	2.69699	0.023344	0.99983	AABR07036974.1	-
ENSRNOG00000028273	53.164	37.5972	108.686	99.823	14.8977	22.9445	32.0958	19.7274	15.1176	17.5065	29.4681	40.8306	56.1854	25.791	1.1229	0.0235044	0.99983	Tmem150b	transmembrane protein 150B [Source:RGD Symbol;Acc:1306181]
ENSRNOG00000034230	8.10976	3.1331	1.15623	9.78657	0	0	0	0	0	0	0	0	3.69761	0	4.36417	0.0235383	0.99983	Fcrl1	Fc receptor-like 1 [Source:RGD Symbol;Acc:1589411]
ENSRNOG00000056226	16.2195	8.35492	8.09363	4.89328	1.98636	4.78011	57.5837	5.38019	11.5605	13.1299	11.1776	25.1265	7.38797	20.6597	-1.48011	0.0235521	0.99983	Cenpq	centromere protein Q [Source:MGI Symbol;Acc:MGI:1933744]
ENSRNOG00000022975	504.607	261.091	484.462	611.66	118.188	120.459	258.655	154.232	148.509	130.205	205.261	206.247	350.078	183.851	0.929049	0.0237177	0.99983	Nfam1	NFAT activating protein with ITAM motif 1 [Source:RGD Symbol;Acc:1308316]
ENSRNOG00000016338	538.849	498.162	291.371	256.408	359.531	495.219	601.325	549.676	612.709	428.909	549.733	826.035	406.59	594.731	-0.548221	0.0237655	0.99983	Fam92a1	family with sequence similarity 92, member A1 [Source:RGD Symbol;Acc:1310681]
ENSRNOG00000012749	5905.71	3335.7	6877.28	9057.47	2043.96	1470.36	4147.91	2005.02	2242.75	2175.18	2499.71	2142.04	4781.75	2535.43	0.915285	0.0238208	0.99983	C1qb	complement component 1, q subcomponent, B chain [Source:RGD Symbol;Acc:2229]
ENSRNOG00000049096	37.8455	27.1535	38.1557	25.4451	12.9113	5.73613	4.71997	7.17359	8.00345	25.1656	8.12914	9.42245	24.5412	10.4357	1.24255	0.0239556	0.99983	Mcpt8l2	mast cell protease 8-like 2 [Source:RGD Symbol;Acc:1302938]
ENSRNOG00000025327	38.7466	42.819	40.4682	32.2957	29.7954	43.021	26.4319	31.3845	22.2318	20.789	30.4843	16.751	37.8576	24.6787	0.612535	0.0240655	0.99983	Tert	telomerase reverse transcriptase [Source:RGD Symbol;Acc:70494]
ENSRNOG00000018927	25.2304	37.5972	25.4371	11.7439	33.7681	22.9445	13.2159	20.6241	11.5605	9.8474	19.3067	11.5163	26.1202	14.3452	0.859148	0.0241736	0.99983	Sprn	shadow of prion protein homolog (zebrafish) [Source:RGD Symbol;Acc:1561845]
ENSRNOG00000045545	8.10976	8.35492	25.4371	13.7012	14.8977	17.2084	33.0398	15.2439	32.0138	18.6007	28.452	33.502	14.6182	26.8087	-0.884286	0.0242353	0.99983	Eid2b	EP300 interacting inhibitor of differentiation 2B [Source:RGD Symbol;Acc:1560818]
ENSRNOG00000030930	235.183	114.88	99.4361	126.247	41.7136	34.4168	57.5837	41.2481	49.7993	44.8604	38.6134	94.2245	108.646	54.3882	0.999704	0.0242911	0.99983	Samsn1	SAM domain, SH3 domain and nuclear localization signals, 1 [Source:RGD Symbol;Acc:620926]
ENSRNOG00000053410	19.8239	14.6211	12.7186	14.6799	8.93862	20.0765	2.83198	0.896699	3.55709	6.56494	17.2744	5.23469	15.1431	6.05997	1.33785	0.0243711	0.99983	Adcy10	Adenylate cyclase type 10 [Source:UniProtKB/Swiss-Prot;Acc:Q9Z286]
ENSRNOG00000027791	63.0759	74.1499	75.1552	78.2925	131.1	70.7456	156.703	108.501	108.491	94.0974	108.727	139.243	82.0865	119.294	-0.539896	0.0246663	0.99983	Cox7a2	cytochrome c oxidase subunit VIIa polypeptide 2 [Source:RGD Symbol;Acc:68365]
ENSRNOG00000013231	460.454	314.354	564.242	584.258	184.732	161.568	275.647	155.129	232.1	155.37	216.438	284.767	378.268	219.909	0.782244	0.0247878	0.99983	Ptafr	platelet-activating factor receptor [Source:RGD Symbol;Acc:61897]
ENSRNOG00000020991	471.267	285.112	763.114	462.905	88.393	130.975	185.023	84.2897	128.055	149.899	110.759	363.288	366.961	170.219	1.10838	0.0247902	0.99983	Ms4a6a	membrane-spanning 4-domains, subfamily A, member 6A [Source:RGD Symbol;Acc:1305800]
ENSRNOG00000046343	7.20868	8.35492	10.4061	2.93597	10.925	2.86807	0	0.896699	2.66782	0	6.09685	0	7.11645	1.61023	2.13434	0.0249226	0.99983	AABR07067896.1	Uncharacterized protein [Source:UniProtKB/TrEMBL;Acc:M0R5G4]
ENSRNOG00000036837	63.0759	83.5492	64.7491	67.5273	32.7749	44.933	11.3279	22.4175	25.7889	53.6136	22.3551	55.4877	59.4349	31.8318	0.905869	0.0250598	0.99983	Nfe2	nuclear factor, erythroid 2 [Source:RGD Symbol;Acc:1306888]
ENSRNOG00000046195	13.5163	30.2866	15.031	12.7225	28.8022	17.2084	11.3279	9.86369	12.4498	5.47078	11.1776	0	19.5945	8.38163	1.21397	0.0252928	0.99983	Slc22a4	solute carrier family 22 (organic cation/zwitterion transporter), member 4 [Source:RGD Symbol;Acc:621149]
ENSRNOG00000038197	46.8564	40.7302	28.9058	27.4024	11.9182	12.4283	9.43995	8.96699	5.33563	8.75325	30.4843	12.5633	28.0402	12.5906	1.16032	0.0253217	0.99983	Cd226	CD226 molecule [Source:RGD Symbol;Acc:1311513]
ENSRNOG00000059656	0	0	0	0.978657	0	1.91204	6.60796	5.38019	0	3.28247	5.08071	3.14082	0.481783	3.91536	-2.97047	0.025376	0.99983	AABR07028839.1	-
ENSRNOG00000050024	184.722	106.525	196.56	360.146	61.5772	112.811	181.247	28.6944	79.1453	59.0844	55.8878	88.9898	170.39	82.1748	1.05188	0.0254144	0.99983	AABR07006267.1	Uncharacterized protein [Source:UniProtKB/TrEMBL;Acc:M0R3W2]
ENSRNOG00000009912	291.05	180.675	270.559	368.954	79.4544	85.086	141.599	67.2524	63.1383	74.4026	86.3721	212.529	212.63	107.549	0.983931	0.0254395	0.99983	Fgr	FGR proto-oncogene, Src family tyrosine kinase [Source:RGD Symbol;Acc:621319]
ENSRNOG00000009191	37.8455	12.5324	30.0621	12.7225	8.93862	20.0765	10.3839	16.1406	3.55709	9.8474	0	5.23469	20.3629	7.52729	1.4319	0.0254472	0.99983	Ccm2l	cerebral cavernous malformation 2-like [Source:RGD Symbol;Acc:1305202]
ENSRNOG00000059492	118.943	103.392	104.061	63.6127	151.957	193.116	174.639	133.608	243.661	150.994	214.406	217.763	122.514	189.178	-0.626131	0.0255484	0.99983	Zfp160	zinc finger protein 160 [Source:MGI Symbol;Acc:MGI:108187]
ENSRNOG00000008400	490.19	699.725	1025.58	554.898	375.422	360.42	302.078	449.246	358.377	506.594	334.311	315.129	584.372	377.622	0.629465	0.0256164	0.99983	Pml	promyelocytic leukemia [Source:RGD Symbol;Acc:1562602]
ENSRNOG00000006263	22.5271	31.331	46.2493	20.5518	39.7272	18.1644	8.49595	7.17359	8.00345	3.28247	13.2098	37.6898	29.7585	12.9758	1.20021	0.0258028	0.99983	Sh2d1a	SH2 domain containing 1A [Source:RGD Symbol;Acc:1562408]
ENSRNOG00000001187	596.518	355.084	2562.21	647.871	107.263	300.191	293.582	366.75	354.82	180.536	126.002	523.469	761.523	307.526	1.30784	0.0259213	0.99983	Oasl	2'-5'-oligoadenylate synthetase-like [Source:RGD Symbol;Acc:1308586]
ENSRNOG00000060987	0	0	18.4997	92.9724	0	0	0	0	0	0	0	0	18.5787	0	6.68995	0.0260604	0.99983	AABR07051716.2	-
ENSRNOG00000046744	81.9987	69.9725	45.0931	65.57	73.4953	85.086	170.863	96.8435	89.8165	97.3799	107.711	70.1449	70.2026	105.46	-0.585174	0.0260992	0.99983	Ankrd29	ankyrin repeat domain 29 [Source:RGD Symbol;Acc:1587260]
ENSRNOG00000039315	59.4716	38.6415	53.1867	43.0609	35.7545	25.8126	79.2956	88.7732	64.0276	37.2013	67.0654	62.8163	42.6546	66.5299	-0.644456	0.0261919	0.99983	LOC499781	similar to CG17122-PA [Source:RGD Symbol;Acc:1560002]
ENSRNOG00000015503	12.6152	8.35492	26.5934	16.6372	28.8022	23.9006	23.5999	70.8392	27.5674	50.3312	32.5165	20.9388	19.4839	37.6322	-0.952985	0.0262942	0.99983	Otud7a	OTU deubiquitinase 7A [Source:RGD Symbol;Acc:1563721]
ENSRNOG00000030551	0	0	0	0	0	0	9.43995	2.6901	2.66782	5.47078	0	0	0	3.37811	-4.19725	0.0263397	0.99983	LOC102551265	phospholipid scramblase 1-like [Source:RGD Symbol;Acc:7575278]
ENSRNOG00000029785	842.514	754.032	619.741	625.362	750.844	701.72	927.003	815.099	854.591	774.663	888.108	1227.01	715.702	914.413	-0.353048	0.0263795	0.99983	Cdc26	cell division cycle 26 [Source:RGD Symbol;Acc:1311342]
novel.907	38.7466	62.6619	18.4997	42.0822	30.7886	24.8566	22.6559	7.17359	31.1245	9.8474	18.2906	23.0326	36.2726	18.6874	0.955274	0.0263801	0.99983	-	-
ENSRNOG00000024452	63.977	8.35492	41.6244	43.0609	26.8159	32.5048	10.3839	15.2439	32.0138	8.75325	21.339	15.7041	36.0563	17.2397	1.062	0.0264	0.99983	Rltpr	RGD motif, leucine rich repeats, tropomodulin domain and proline-rich containing [Source:RGD Symbol;Acc:1562390]
ENSRNOG00000021221	263.117	276.757	343.401	326.871	334.702	306.883	244.495	264.526	181.412	273.539	230.664	263.829	308.622	243.077	0.344782	0.0264946	0.99983	Pced1a	PC-esterase domain containing 1A [Source:RGD Symbol;Acc:1308836]
ENSRNOG00000018938	9.91193	10.4437	38.1557	14.6799	35.7545	33.4608	4.71997	10.7604	17.7854	15.3182	9.14528	7.32857	23.7344	10.843	1.12582	0.0265892	0.99983	Mkx	mohawk homeobox [Source:RGD Symbol;Acc:1305652]
ENSRNOG00000027655	16.2195	4.17746	18.4997	14.6799	5.95908	8.6042	2.83198	0	6.22491	3.28247	5.08071	7.32857	11.3566	4.12477	1.46706	0.0266171	0.99983	Clec4b2	C-type lectin domain family 4, member B2 [Source:RGD Symbol;Acc:1359354]
ENSRNOG00000018715	2151.79	1227.13	1964.44	2575.82	978.282	1221.8	1331.03	512.015	867.041	587.562	1045.61	1661.49	1686.54	1000.79	0.752992	0.0268614	0.99983	Clec10a	C-type lectin domain family 10, member A [Source:RGD Symbol;Acc:621158]
ENSRNOG00000051722	4.50542	0	28.9058	0.978657	0	0	0	0	0	0	0	0	5.73165	0	4.98896	0.0269044	0.99983	AABR07065772.3	-
ENSRNOG00000020830	0.901084	0	5.78117	0	0	0.956022	35.8718	2.6901	7.11418	4.37662	0	3.14082	1.27305	8.86559	-2.84224	0.0269818	0.99983	Syne4	spectrin repeat containing, nuclear envelope family member 4 [Source:RGD Symbol;Acc:1304580]
ENSRNOG00000042732	1.80217	1.04437	0	1.95731	6.95226	0	0	9.86369	8.89272	14.224	19.3067	4.18775	1.95935	9.41248	-2.25267	0.0270609	0.99983	AABR07061755.1	Uncharacterized protein [Source:UniProtKB/TrEMBL;Acc:D3ZMI1]
ENSRNOG00000014837	683.923	398.948	564.242	749.651	177.779	86.042	202.959	306.671	233.879	215.549	217.454	208.341	443.431	230.809	0.941831	0.0271952	0.99983	Emilin2	elastin microfibril interfacer 2 [Source:RGD Symbol;Acc:1305343]
ENSRNOG00000010076	77.4933	109.658	143.373	61.6554	18.8704	43.021	41.5358	60.9755	29.346	41.5779	21.339	35.5959	75.6786	38.395	0.975913	0.0272055	0.99983	Pkp1	plakophilin 1 [Source:RGD Symbol;Acc:1307472]
ENSRNOG00000000634	51.3618	43.8633	113.311	38.1676	33.7681	29.6367	33.0398	15.2439	32.0138	20.789	30.4843	37.6898	51.6847	28.2101	0.869693	0.027437	0.99983	RGD1306739	similar to RIKEN cDNA 1700040L02 [Source:RGD Symbol;Acc:1306739]
ENSRNOG00000049097	1143.48	7309.51	1294.98	1028.57	5723.7	1675.91	1769.99	1723.46	1264.55	1076.65	1604.49	1336.94	3029.36	1462.68	1.05036	0.0274456	0.99983	Rpl7a	ribosomal protein L7a [Source:RGD Symbol;Acc:1307586]
ENSRNOG00000050846	113.537	123.235	83.2488	111.567	137.059	148.183	200.127	220.588	103.156	137.864	159.534	218.81	119.472	173.346	-0.535816	0.027502	0.99983	Timm10b	translocase of inner mitochondrial membrane 10 homolog B (yeast) [Source:RGD Symbol;Acc:71097]
ENSRNOG00000018200	0	14.6211	85.5613	0	0	1.91204	3.77598	0.896699	1.77854	2.18831	0	3.14082	17.0157	1.96339	3.11273	0.0275419	0.99983	Gad2	glutamate decarboxylase 2 [Source:RGD Symbol;Acc:2653]
ENSRNOG00000031947	28.8347	29.2422	31.2183	22.5091	31.7818	25.8126	58.5277	43.0415	53.3563	32.8247	29.4681	38.7367	28.2331	42.6592	-0.601605	0.0276223	0.99983	LOC100361060	ribosomal protein L36-like [Source:RGD Symbol;Acc:2320900]
ENSRNOG00000003095	71.1857	249.603	84.405	4.89328	8.93862	18.1644	13.2159	37.6614	10.6713	50.3312	2.03228	6.28163	72.8651	20.0323	1.86312	0.0276325	0.99983	Fgfbp1	fibroblast growth factor binding protein 1 [Source:RGD Symbol;Acc:621211]
novel.2257	14.4174	8.35492	5.78117	11.7439	2.97954	0	2.83198	0	0.889272	1.09416	4.06457	0	7.21281	1.48	2.29246	0.0277065	0.99983	-	-
ENSRNOG00000024115	2562.68	3082.97	1153.92	3811.87	192.677	155.832	446.51	506.635	827.913	911.432	1009.03	631.304	1826.66	722.137	1.33891	0.0277697	0.99983	C6	complement component 6 [Source:RGD Symbol;Acc:2238]
ENSRNOG00000053494	1033.54	994.236	1367.82	2599.31	151.957	113.767	587.165	353.299	461.532	482.523	386.134	391.555	1043.44	443.701	1.23365	0.0277945	0.99983	Mcpt1	Mast cell protease 1 [Source:UniProtKB/Swiss-Prot;Acc:P09650]
ENSRNOG00000029859	35.1423	32.3753	32.3745	17.6158	33.7681	31.5487	40.5918	38.5581	50.6885	39.3896	47.7587	52.3469	30.4708	44.8889	-0.558989	0.0280425	0.99983	LOC688776	similar to 60S ribosomal protein L23a [Source:RGD Symbol;Acc:1585232]
ENSRNOG00000030530	191.03	245.426	576.96	338.615	249.288	279.158	168.031	174.856	105.823	110.51	218.471	332.926	313.413	185.103	0.759456	0.0280729	0.99983	Gzmm	granzyme M (lymphocyte met-ase 1) [Source:RGD Symbol;Acc:620022]
ENSRNOG00000045992	156.789	79.3718	76.3114	134.076	11.9182	27.7246	33.9838	14.3472	47.1314	33.9188	34.5488	53.3939	81.0318	36.2207	1.16306	0.0281103	0.99983	Tlr8	toll-like receptor 8 [Source:RGD Symbol;Acc:1590327]
novel.2234	12.6152	5.22183	31.2183	25.4451	20.8568	20.0765	37.7598	13.4505	29.346	107.227	49.791	21.9857	19.2389	43.26	-1.16834	0.0282088	0.99983	-	-
novel.268	4.50542	0	3.4687	1.95731	6.95226	7.64818	0.943995	0	1.77854	1.09416	0	0	4.08865	0.636116	2.67188	0.0282849	0.99983	-	-
ENSRNOG00000023026	6.30759	1.04437	1.15623	0.978657	4.9659	1.91204	0.943995	0	0.889272	0	0	0	2.72747	0.305545	2.97099	0.0283218	0.99983	Fbxo48	F-box protein 48 [Source:RGD Symbol;Acc:1309073]
ENSRNOG00000008668	12.6152	4.17746	9.24987	24.4664	4.9659	0.956022	0	6.27689	3.55709	0	0	0	9.40514	1.639	2.48591	0.0283571	0.99983	Vsig8	V-set and immunoglobulin domain containing 8 [Source:RGD Symbol;Acc:1562464]
ENSRNOG00000011562	18.9228	15.6655	5.78117	18.5945	14.8977	4.78011	34.9278	59.1821	45.3529	18.6007	35.565	2.09388	13.107	32.6204	-1.31514	0.0283768	0.99983	Slitrk2	SLIT and NTRK-like family, member 2 [Source:RGD Symbol;Acc:1561361]
ENSRNOG00000012094	107.229	37.5972	1052.17	234.878	260.213	367.112	62.3037	66.3557	161.848	180.536	138.195	226.139	343.2	139.229	1.30151	0.0284535	0.99983	Ltbp2	latent transforming growth factor beta binding protein 2 [Source:RGD Symbol;Acc:68380]
ENSRNOG00000002776	137.866	110.703	105.217	123.311	11.9182	31.5487	4.71997	59.1821	43.5744	30.6364	14.226	54.4408	86.7606	34.4633	1.3313	0.0285621	0.99983	Sell	selectin L [Source:RGD Symbol;Acc:3655]
ENSRNOG00000006132	7.20868	8.35492	15.031	4.89328	0.99318	0	0	3.5868	0	0	0	1.04694	6.08018	0.772289	2.94223	0.0285925	0.99983	Fam71f1	family with sequence similarity 71, member F1 [Source:RGD Symbol;Acc:1564147]
ENSRNOG00000008865	41.4499	27.1535	27.7496	38.1676	13.9045	0	5.66397	4.48349	12.4498	13.1299	12.1937	3.14082	24.7375	8.51028	1.5412	0.0286085	0.99983	Stac	SH3 and cysteine rich domain [Source:RGD Symbol;Acc:1305745]
ENSRNOG00000010301	261.314	189.03	234.715	273.045	192.677	127.151	77.4076	144.369	164.515	143.334	168.68	168.557	212.989	144.477	0.560284	0.0288135	0.99983	Eif4e3	eukaryotic translation initiation factor 4E family member 3 [Source:RGD Symbol;Acc:1586185]
ENSRNOG00000028077	27.9336	11.488	39.3119	43.0609	0.99318	4.78011	15.1039	0	9.782	3.28247	2.03228	3.14082	21.2613	5.55691	1.92955	0.0289544	0.99983	Cfap44	cilia and flagella associated protein 44 [Source:RGD Symbol;Acc:1559942]
ENSRNOG00000031955	13.5163	63.7063	62.4366	35.2316	18.8704	3.82409	12.2719	4.48349	18.6747	13.1299	21.339	2.09388	32.9309	11.9988	1.45275	0.029159	0.99983	Calml3	calmodulin-like 3 [Source:RGD Symbol;Acc:1305499]
ENSRNOG00000042833	21.626	14.6211	18.4997	12.7225	27.809	25.8126	18.8799	32.2812	81.8131	25.1656	28.452	39.7837	20.1818	37.7292	-0.904059	0.0291803	0.99983	Gm884	predicted gene 884 [Source:MGI Symbol;Acc:MGI:2685730]
ENSRNOG00000013532	27.0325	32.3753	19.656	39.1463	22.8431	16.2524	15.1039	18.8307	48.91	235.244	49.791	27.2204	26.2176	65.8499	-1.32575	0.0294247	0.99983	Pgam2	phosphoglycerate mutase 2 (muscle) [Source:RGD Symbol;Acc:3313]
ENSRNOG00000014705	66.6803	55.3514	57.8117	39.1463	65.5499	65.0095	58.5277	75.3227	106.713	164.123	74.1784	69.0979	58.2582	91.3271	-0.646358	0.0294471	0.99983	Rbm20	RNA binding motif protein 20 [Source:RGD Symbol;Acc:1307427]
ENSRNOG00000003715	599.221	356.129	1220.98	429.63	484.672	161.568	329.454	391.857	219.65	240.714	392.231	215.669	542.034	298.263	0.861266	0.0294499	0.99983	Srpx2	sushi-repeat-containing protein, X-linked 2 [Source:RGD Symbol;Acc:1562444]
novel.90	41.4499	21.9317	11.5623	16.6372	37.7408	51.6252	47.1997	86.9798	70.2525	57.9903	43.6941	29.3143	30.1578	55.9051	-0.886925	0.029705	0.99983	-	-
ENSRNOG00000045760	237.886	11.488	10.4061	183.987	7.94544	112.811	283.198	359.576	267.671	309.646	100.598	303.612	94.0873	270.717	-1.52348	0.0297216	0.99983	Ebna1bp2	EBNA1 binding protein 2 [Source:RGD Symbol;Acc:1305762]
novel.470	36.9445	27.1535	5.78117	20.5518	0	0	6.60796	3.5868	0	3.28247	2.03228	2.09388	15.0718	2.9339	2.3631	0.029795	0.99983	-	-
ENSRNOG00000012779	304.567	229.76	158.404	240.75	54.6249	38.2409	63.2477	88.7732	128.945	73.3085	65.0331	98.4122	171.058	86.2865	0.986978	0.0297957	0.99983	Msr1	macrophage scavenger receptor 1 [Source:RGD Symbol;Acc:1564316]
ENSRNOG00000036831	5.40651	2.08873	5.78117	0.978657	0.99318	0	0	0	0	0	0	0	2.54137	0	3.8165	0.029829	0.99983	Gtsf1	gametocyte specific factor 1 [Source:RGD Symbol;Acc:1310791]
ENSRNOG00000012721	237.886	320.62	235.872	273.045	509.501	289.675	473.885	364.06	428.629	477.052	530.426	354.912	311.1	438.161	-0.493829	0.0298466	0.99983	Ednra	endothelin receptor type A [Source:RGD Symbol;Acc:2535]
novel.1469	9.01084	12.5324	19.656	26.4237	18.8704	15.2964	66.0796	17.934	24.8996	26.2597	26.4197	28.2673	16.965	31.6433	-0.90263	0.0299624	0.99983	-	-
novel.2174	2.70325	1.04437	0	3.91463	3.97272	9.56022	33.9838	5.38019	10.6713	2.18831	2.03228	26.1735	3.53253	13.4049	-1.91182	0.0300527	0.99983	-	-
ENSRNOG00000016776	26.1314	11.488	38.1557	51.8688	23.8363	6.69215	14.1599	17.0373	13.3391	5.47078	9.14528	0	26.3621	9.85872	1.40943	0.030106	0.99983	Extl1	exostosin-like glycosyltransferase 1 [Source:RGD Symbol;Acc:1309572]
ENSRNOG00000020980	87.4052	61.6176	119.092	72.4206	17.8772	28.6807	27.3759	12.5538	47.1314	18.6007	23.3713	55.4877	64.5155	30.7535	1.06769	0.0301105	0.99983	AABR07006278.1	Uncharacterized protein [Source:UniProtKB/TrEMBL;Acc:D4A4D6]
ENSRNOG00000010807	5793.97	4303.83	3925.41	4250.31	6095.15	4652	7393.37	7070.47	5015.5	4878.84	6897.57	6881.53	4836.78	6356.21	-0.394079	0.030143	0.99983	Cox6c	cytochrome c oxidase, subunit VIc [Source:RGD Symbol;Acc:620616]
ENSRNOG00000020371	469.465	599.466	482.149	571.536	528.372	443.594	381.374	354.196	439.301	394.99	450.151	480.545	515.764	416.759	0.307691	0.0301516	0.99983	Pgap2	post-GPI attachment to proteins 2 [Source:RGD Symbol;Acc:619744]
ENSRNOG00000056359	45.9553	21.9317	25.4371	105.695	48.6658	17.2084	13.2159	9.86369	8.89272	9.8474	45.7264	27.2204	44.1489	19.1278	1.21128	0.0301757	0.99983	AABR07035722.1	-
ENSRNOG00000010843	246.897	279.89	165.341	216.283	174.8	193.116	133.103	176.65	202.754	163.029	112.792	138.196	212.721	154.421	0.461566	0.0303313	0.99983	Nhlrc3	NHL repeat containing 3 [Source:RGD Symbol;Acc:1565414]
ENSRNOG00000031816	245.095	273.624	292.527	221.176	224.459	216.061	182.191	220.588	122.72	199.136	218.471	168.557	245.49	185.277	0.405761	0.0304371	0.99983	Nckipsd	NCK interacting protein with SH3 domain [Source:RGD Symbol;Acc:1311323]
ENSRNOG00000006767	262.216	90.8598	380.401	327.85	37.7408	90.8221	56.6397	47.525	56.9134	64.5552	66.0492	228.233	198.315	86.6525	1.19515	0.0305083	0.99983	Cst7	cystatin F (leukocystatin) [Source:RGD Symbol;Acc:1309154]
ENSRNOG00000050817	119.844	82.5049	79.7801	84.1645	84.4203	96.5582	209.567	140.782	114.716	117.075	80.2752	134.008	91.212	132.737	-0.540521	0.0305214	0.99983	AABR07065113.1	-
ENSRNOG00000000137	440.63	179.631	622.053	458.99	109.25	113.767	218.063	137.195	169.851	90.815	175.793	208.341	320.72	166.676	0.943791	0.0306569	0.99983	Ly86	lymphocyte antigen 86 [Source:RGD Symbol;Acc:1309936]
novel.641	45.9553	63.7063	36.9995	52.8475	32.7749	26.7686	11.3279	37.6614	34.6816	29.5422	16.2583	18.8449	43.1753	24.7194	0.801183	0.0307859	0.99983	-	-
ENSRNOG00000028403	127.954	137.856	115.623	128.204	116.202	149.139	176.527	183.823	133.391	144.429	155.47	213.575	129.163	167.869	-0.377105	0.0309313	0.99983	Ptcd2	pentatricopeptide repeat domain 2 [Source:RGD Symbol;Acc:1310308]
ENSRNOG00000007540	34.2412	15.6655	108.686	110.588	6.95226	11.4723	34.9278	7.17359	10.6713	19.6948	23.3713	6.28163	47.9342	17.0201	1.49295	0.0309987	0.99983	Msc	musculin [Source:RGD Symbol;Acc:1305496]
ENSRNOG00000016995	98.2182	35.5084	147.998	126.247	32.7749	16.2524	24.5439	57.3887	23.1211	33.9188	37.5972	38.7367	76.1664	35.8844	1.08465	0.0310903	0.99983	Zap70	zeta-chain (TCR) associated protein kinase 70 [Source:RGD Symbol;Acc:3983]
ENSRNOG00000047534	0	0	28.9058	67.5273	0	0	0	0	0	0	0	0	16.0722	0	6.48069	0.0311341	0.99983	AABR07027447.1	Uncharacterized protein [Source:UniProtKB/TrEMBL;Acc:M0RAV0]
ENSRNOG00000001478	107.229	51.1739	36.9995	88.0791	27.809	76.4818	118.943	91.4633	99.5985	82.0617	87.3882	186.355	64.6287	110.968	-0.776576	0.031188	0.99983	Gtf2ird1	GTF2I repeat domain containing 1 [Source:RGD Symbol;Acc:620856]
ENSRNOG00000029662	130.657	64.7507	182.685	185.945	55.6181	38.2409	77.4076	54.6986	55.1349	53.6136	63.0008	61.7694	109.649	60.9375	0.846591	0.031249	0.99983	Wdfy4	WDFY family member 4 [Source:RGD Symbol;Acc:1564142]
ENSRNOG00000004247	22.5271	17.7542	1071.83	1586.4	9.9318	4.78011	11.3279	25.1076	8.89272	21.8831	283.504	17.798	452.204	61.4188	2.8804	0.0314556	0.99983	Nhp2	NHP2 ribonucleoprotein [Source:RGD Symbol;Acc:1309435]
novel.1478	0.901084	0	1.15623	0	0	0.956022	4.71997	0	9.782	0	6.09685	4.18775	0.502223	4.1311	-3.06164	0.031495	0.99983	-	-
ENSRNOG00000013862	119.844	55.3514	237.028	183.009	31.7818	34.4168	85.9035	78.0128	39.128	30.6364	25.4035	42.9245	110.238	50.3348	1.12859	0.0315801	0.99983	Dusp2	dual specificity phosphatase 2 [Source:RGD Symbol;Acc:1305804]
ENSRNOG00000017035	369.445	323.753	321.433	308.277	391.313	451.242	564.509	358.68	577.138	391.708	489.78	450.184	360.91	472	-0.386999	0.0319871	0.99983	Cep120	centrosomal protein 120 [Source:RGD Symbol;Acc:1565619]
ENSRNOG00000047800	546.057	290.334	524.93	823.05	167.847	179.732	336.062	193.687	265.892	168.5	220.503	246.031	421.992	238.446	0.823335	0.0319893	0.99983	C5ar1	complement component 5a receptor 1 [Source:RGD Symbol;Acc:70553]
ENSRNOG00000011406	146.877	33.4197	648.647	323.935	21.85	51.6252	145.375	69.0458	54.2456	67.8377	46.7425	72.2388	204.392	75.9143	1.4281	0.0322566	0.99983	Ccl4	chemokine (C-C motif) ligand 4 [Source:RGD Symbol;Acc:620441]
ENSRNOG00000001893	20.7249	7.31056	21.9684	53.8261	12.9113	63.0975	132.159	35.868	99.5985	19.6948	56.9039	67.0041	29.9731	68.5381	-1.19237	0.0323337	0.99983	AABR07034742.1	-
novel.1130	4.50542	0	1.15623	1.95731	5.95908	0.956022	0	0	0	0	0	0	2.42235	0	3.75599	0.0324915	0.99983	-	-
novel.2013	18.9228	24.0204	17.3435	13.7012	38.734	41.1089	48.1437	23.3142	48.0207	28.4481	64.0169	61.7694	25.6385	45.6188	-0.828655	0.0325933	0.99983	-	PF00096:Zinc finger, C2H2 type
ENSRNOG00000021130	4.50542	3.1331	5.78117	6.8506	4.9659	0	0	0	0	0	3.04843	0	4.20603	0.508071	3.06865	0.0326196	0.99983	Abcc8	ATP-binding cassette, subfamily C (CFTR/MRP), member 8 [Source:RGD Symbol;Acc:3786]
ENSRNOG00000026177	1.80217	16.7098	5.78117	0	0	5.73613	0	0	1.77854	0	0	1.04694	5.00489	0.470914	3.37109	0.0327599	0.99983	Mgam	maltase-glucoamylase [Source:MGI Symbol;Acc:MGI:1203495]
ENSRNOG00000049099	141.47	80.4161	100.592	263.259	260.213	120.459	316.238	311.154	277.453	160.841	373.94	177.98	161.068	269.601	-0.742911	0.0328875	0.99983	LOC100361240	ribosomal protein S10-like [Source:RGD Symbol;Acc:2320523]
ENSRNOG00000054438	0	3.1331	5.78117	8.80791	1.98636	0.956022	0	0	0	2.18831	0	0	3.44409	0.364719	3.29129	0.0329279	0.99983	LOC292543	similar to solute carrier family 7 (cationic amino acid transporter, y+ system), member 3 [Source:RGD Symbol;Acc:1565097]
ENSRNOG00000038957	36.9445	29.2422	137.592	74.3779	4.9659	19.1204	12.2719	7.17359	11.5605	16.4123	1.01614	50.2531	50.3738	16.4479	1.61621	0.0329701	0.99983	RGD1305184	similar to CDNA sequence BC023105 [Source:RGD Symbol;Acc:1305184]
novel.1670	4.50542	26.1091	9.24987	10.7652	5.95908	4.78011	6.60796	4.48349	1.77854	5.47078	3.04843	1.04694	10.2281	3.73936	1.44628	0.0330428	0.99983	-	-
novel.1134	38.7466	7.31056	75.1552	23.4878	0.99318	7.64818	0.943995	7.17359	11.5605	1.09416	7.11299	15.7041	25.5569	7.26489	1.81102	0.0333684	0.99983	-	-
ENSRNOG00000001911	3.60434	6.26619	4.62493	20.5518	2.97954	0	1.88799	2.6901	1.77854	1.09416	1.01614	0	6.3378	1.41115	2.14639	0.0333764	0.99983	Map6d1	MAP6 domain containing 1 [Source:RGD Symbol;Acc:1560102]
ENSRNOG00000052070	629.858	300.777	1334.29	1208.64	42.7067	165.392	349.278	154.232	229.432	60.1786	150.389	477.404	613.611	236.819	1.3734	0.033433	0.99983	Aldh1a3	aldehyde dehydrogenase 1 family, member A3 [Source:RGD Symbol;Acc:628662]
ENSRNOG00000011690	151.382	178.586	160.716	155.606	118.188	178.776	112.335	158.716	118.273	125.828	98.5658	96.3183	157.209	118.339	0.40806	0.0334576	0.99983	Rmdn3	regulator of microtubule dynamics 3 [Source:RGD Symbol;Acc:1308697]
ENSRNOG00000009074	174.81	98.1703	208.122	162.457	22.8431	28.6807	55.6957	52.0085	43.5744	37.2013	40.6457	99.4592	115.847	54.7641	1.08073	0.0335795	0.99983	LOC100364854	similar to RIKEN cDNA A430107P09 gene-like [Source:RGD Symbol;Acc:2320211]
ENSRNOG00000019162	63.977	28.1979	86.7175	143.863	83.4271	57.3613	74.5756	36.7647	44.4636	36.1072	44.7102	21.9857	77.2572	43.1012	0.840331	0.0336696	0.99983	Emc9	ER membrane protein complex subunit 9 [Source:RGD Symbol;Acc:1308113]
novel.1373	12.6152	0	15.031	62.634	0	0	0	0	0	0	0	0	15.0467	0	6.38583	0.0337007	0.99983	-	PF07686:Immunoglobulin V-set domain
ENSRNOG00000010253	499.201	369.705	312.183	667.444	67.5362	82.2179	167.087	100.43	226.764	173.971	169.696	150.759	333.048	164.785	1.01523	0.0339327	0.99983	Cd163	CD163 molecule [Source:RGD Symbol;Acc:1310382]
ENSRNOG00000038047	1007.41	973.348	299.464	302.405	476.726	2012.43	1137.51	916.426	2444.61	321.682	771.252	7713.84	845.297	2217.55	-1.39135	0.0340793	0.99983	Mt1	metallothionein 1 [Source:RGD Symbol;Acc:3117]
ENSRNOG00000016618	0	0	1.15623	0	0	0	1.88799	0.896699	0	20.789	1.01614	0	0.192706	4.0983	-3.98655	0.0343245	0.99983	Tmem52	transmembrane protein 52 [Source:RGD Symbol;Acc:2318502]
ENSRNOG00000011054	2532.05	1267.86	2757.62	3896.03	876.978	903.441	1816.25	1059.9	915.061	1143.39	1031.38	1098.24	2039	1177.37	0.792273	0.0343808	0.99983	Laptm5	lysosomal protein transmembrane 5 [Source:RGD Symbol;Acc:621838]
ENSRNOG00000042990	29.7358	24.0204	67.0615	35.2316	18.8704	5.73613	5.66397	7.17359	16.0069	8.75325	25.4035	16.751	30.1093	13.292	1.17762	0.0345791	0.99983	AABR07021804.1	Protein LOC102556096 [Source:UniProtKB/TrEMBL;Acc:F1M0K4]
ENSRNOG00000038894	82.8998	9.39929	99.4361	118.417	6.95226	4.78011	13.2159	17.0373	29.346	1.09416	29.4681	9.42245	53.6475	16.5973	1.68961	0.0346192	0.99983	Timd4	T-cell immunoglobulin and mucin domain containing 4 [Source:RGD Symbol;Acc:1564516]
ENSRNOG00000018111	0	1.04437	3.4687	1.95731	0	1.91204	10.3839	2.6901	5.33563	1.09416	5.08071	7.32857	1.39707	5.31885	-1.96543	0.0346412	0.99983	Slc12a5	solute carrier family 12 (potassium-chloride transporter), member 5 [Source:RGD Symbol;Acc:620811]
ENSRNOG00000047276	442.432	628.708	626.678	305.341	402.238	1497.13	192.575	290.53	273.896	458.451	631.024	326.645	650.421	362.187	0.844974	0.0346637	0.99983	Pkm	pyruvate kinase, muscle [Source:MGI Symbol;Acc:MGI:97591]
ENSRNOG00000049009	0	3.1331	4.62493	20.5518	0	0	0	0	0	0	0	0	4.7183	0	4.71222	0.0347063	0.99983	AABR07051532.1	Uncharacterized protein [Source:UniProtKB/TrEMBL;Acc:F1LYU4]
ENSRNOG00000019112	178.415	277.801	321.433	251.515	205.588	118.547	154.815	64.5623	168.073	160.841	195.099	116.21	225.55	143.267	0.654339	0.0347351	0.99983	Chp2	calcineurin-like EF hand protein 2 [Source:RGD Symbol;Acc:727796]
ENSRNOG00000006471	3.60434	0	72.8427	8.80791	0.99318	37.2849	631.533	29.5911	8.89272	414.685	0	38.7367	20.5888	187.24	-3.18638	0.0347708	0.99983	Pvalb	parvalbumin [Source:RGD Symbol;Acc:3457]
ENSRNOG00000009625	1380.46	1160.29	1441.82	1682.31	1106.4	871.892	632.477	1007.89	780.781	1230.93	1109.63	552.784	1273.86	885.747	0.524324	0.0347958	0.99983	Dpysl2	dihydropyrimidinase-like 2 [Source:RGD Symbol;Acc:2517]
novel.531	4.50542	0	2.31247	0	0	4.78011	51.9197	14.3472	9.782	0	0	6.28163	1.933	13.7218	-2.82134	0.0349382	0.99983	-	-
ENSRNOG00000038902	477.575	336.286	308.714	362.103	425.081	500.956	552.237	491.391	538.01	400.461	488.764	903.508	401.786	562.395	-0.4845	0.035086	0.99983	RGD1565641	RGD1565641 [Source:RGD Symbol;Acc:1565641]
ENSRNOG00000010262	51.3618	15.6655	80.9363	171.265	5.95908	7.64818	25.4879	17.0373	24.8996	18.6007	24.3874	12.5633	55.4726	20.496	1.43537	0.0350909	0.99983	Hdc	histidine decarboxylase [Source:RGD Symbol;Acc:2790]
novel.2102	204.546	227.672	186.154	193.774	291.002	286.807	254.879	286.944	299.685	275.727	311.956	420.869	231.659	308.343	-0.411616	0.0351496	0.99983	-	-
ENSRNOG00000019766	200.942	239.16	270.559	243.686	271.138	303.059	138.767	216.104	192.972	240.714	214.406	158.088	254.757	193.509	0.396829	0.0351898	0.99983	Exoc8	exocyst complex component 8 [Source:RGD Symbol;Acc:620245]
ENSRNOG00000003030	3.60434	1.04437	1.15623	19.5731	0	0	0.943995	0	0.889272	0	0	0	4.22968	0.305545	3.59589	0.0353359	0.99983	Awat2	acyl-CoA wax alcohol acyltransferase 2 [Source:RGD Symbol;Acc:1565111]
ENSRNOG00000011184	2.70325	4.17746	17.3435	1.95731	6.95226	6.69215	0	0	0	3.28247	4.06457	2.09388	6.63766	1.57349	2.10635	0.0354211	0.99983	Slc13a4	solute carrier family 13 (sodium/sulfate symporter), member 4 [Source:RGD Symbol;Acc:1359715]
ENSRNOG00000004959	2547.37	3929.95	1838.41	2242.1	3590.35	1491.39	1329.14	2139.52	1441.51	1955.26	2322.9	1071.02	2606.59	1709.89	0.608268	0.0354755	0.99983	Actr2	ARP2 actin-related protein 2 homolog (yeast) [Source:RGD Symbol;Acc:1310826]
ENSRNOG00000018239	954.248	947.239	640.553	806.413	701.185	586.998	691.948	679.698	491.768	567.867	579.201	573.722	772.773	597.367	0.371538	0.0354808	0.99983	Dhrs4	dehydrogenase/reductase (SDR family) member 4 [Source:RGD Symbol;Acc:708482]
ENSRNOG00000049282	275.732	290.334	428.963	247.6	163.875	174.952	199.183	192.79	200.086	76.5909	52.8394	197.871	263.576	153.227	0.781062	0.0356035	0.99983	Oas2	2'-5' oligoadenylate synthetase 2 [Source:RGD Symbol;Acc:1359697]
ENSRNOG00000020686	0	0	2.31247	0	0	0	10.3839	1.7934	0	4.37662	1.01614	3.14082	0.385411	3.45182	-3.26405	0.0357715	0.99983	Dkkl1	dickkopf-like 1 [Source:RGD Symbol;Acc:1563523]
ENSRNOG00000007069	95.515	152.477	147.998	207.475	50.6522	27.7246	76.4636	58.2854	67.5847	38.2955	75.1945	49.2061	113.64	60.8383	0.899719	0.0357864	0.99983	Adhfe1	alcohol dehydrogenase, iron containing, 1 [Source:RGD Symbol;Acc:1308863]
ENSRNOG00000020945	11.7141	4.17746	1.15623	41.1036	1.98636	1.91204	0	0	4.44636	1.09416	5.08071	2.09388	10.3416	2.11918	2.29078	0.0360564	0.99983	Ms4a1	membrane-spanning 4-domains, subfamily A, member 1 [Source:RGD Symbol;Acc:1311999]
ENSRNOG00000032970	17.1206	4.17746	28.9058	17.6158	11.9182	3.82409	1.88799	6.27689	12.4498	0	4.06457	3.14082	13.927	4.63668	1.56588	0.0362346	0.99983	Gpr174	G protein-coupled receptor 174 [Source:RGD Symbol;Acc:1564689]
ENSRNOG00000015807	251.403	236.027	400.057	502.051	250.281	308.795	219.007	165.889	216.982	216.643	294.681	256.5	324.769	228.284	0.508762	0.0362477	0.99983	Pyroxd2	pyridine nucleotide-disulphide oxidoreductase domain 2 [Source:RGD Symbol;Acc:1303232]
ENSRNOG00000058824	0	1.04437	30.0621	106.674	0	0	0	0	0.889272	0	3.04843	0	22.9633	0.656283	5.13032	0.0362649	0.99983	AABR07065789.3	Protein Ighv7-1 [Source:UniProtKB/TrEMBL;Acc:F1LXY6]
ENSRNOG00000005854	80.1965	78.3274	24.2809	50.8901	23.8363	20.0765	16.9919	22.4175	26.6782	21.8831	42.678	11.5163	46.268	23.6942	0.966704	0.0363697	0.99983	Angpt1	angiopoietin 1 [Source:RGD Symbol;Acc:628896]
ENSRNOG00000021232	1242.6	1150.89	1630.29	1793.88	1182.88	1372.85	1516.06	1065.28	892.83	1068.99	831.204	886.757	1395.56	1043.52	0.419238	0.0365598	0.99983	Ddrgk1	DDRGK domain containing 1 [Source:RGD Symbol;Acc:1309979]
ENSRNOG00000030447	15.3184	18.7986	42.7806	44.0396	66.5431	33.4608	59.4717	44.8349	68.474	43.7662	77.2268	84.802	36.8235	63.0959	-0.778412	0.0366013	0.99983	LOC100364191	hCG1994130-like [Source:RGD Symbol;Acc:2321567]
ENSRNOG00000048039	13.5163	6.26619	5.78117	19.5731	2.97954	5.73613	0	3.5868	0	5.47078	0	5.23469	8.97541	2.38204	1.93694	0.0368211	0.99983	LOC679149	similar to carboxylesterase 2 (intestine, liver) [Source:RGD Symbol;Acc:1591847]
ENSRNOG00000010524	1027.24	597.377	7941.01	1596.19	1027.94	442.638	1347.08	728.119	607.373	1062.43	1126.9	494.155	2105.4	894.343	1.23509	0.0368838	0.99983	Cryab	crystallin, alpha B [Source:RGD Symbol;Acc:2414]
ENSRNOG00000013753	0	0	1.15623	0	0	0	1.88799	0	8.89272	1.09416	0	8.37551	0.192706	3.37506	-3.71526	0.0370914	0.99983	Tssk5	testis-specific serine kinase 5 [Source:RGD Symbol;Acc:1308613]
ENSRNOG00000021719	3461.97	3119.52	3099.86	3280.46	2058.86	2035.37	1355.58	2027.44	2058.67	1611.69	2574.9	2657.13	2842.67	2047.57	0.473355	0.0372668	0.99983	Slfn5	schlafen family member 5 [Source:RGD Symbol;Acc:1312025]
ENSRNOG00000000008	0	5.22183	2.31247	8.80791	16.8841	6.69215	11.3279	17.0373	27.5674	18.6007	23.3713	6.28163	6.65307	17.3644	-1.38418	0.0373224	0.99983	Alx4	ALX homeobox 4 [Source:RGD Symbol;Acc:1310201]
ENSRNOG00000001079	412.697	344.641	441.681	489.328	271.138	236.137	302.078	157.819	251.664	269.162	258.1	310.941	365.937	258.294	0.502886	0.0373408	0.99983	Daglb	diacylglycerol lipase, beta [Source:RGD Symbol;Acc:1310193]
novel.2081	1.80217	4.17746	3.4687	1.95731	5.95908	15.2964	8.49595	10.7604	25.7889	5.47078	6.09685	32.4551	5.44351	14.8447	-1.44465	0.0373984	0.99983	-	-
ENSRNOG00000009342	173.008	408.347	283.277	88.0791	12.9113	55.4493	27.3759	46.6283	23.1211	184.912	3.04843	54.4408	170.179	56.5878	1.58968	0.0375544	0.99983	Fcnb	ficolin B [Source:RGD Symbol;Acc:621222]
ENSRNOG00000038784	218.062	118.013	280.965	122.332	109.25	53.5372	21.7119	98.6369	56.9134	83.1559	151.405	51.3	150.36	77.1872	0.961859	0.0378334	0.99983	Piezo2	piezo-type mechanosensitive ion channel component 2 [Source:RGD Symbol;Acc:1582973]
ENSRNOG00000025494	7.20868	8.35492	8.09363	3.91463	6.95226	5.73613	3.77598	3.5868	3.55709	0	1.01614	3.14082	6.71004	2.5128	1.38823	0.0378579	0.99983	Nsun7	NOP2/Sun domain family, member 7 [Source:RGD Symbol;Acc:1310137]
ENSRNOG00000030689	172.107	63.7063	149.154	259.344	20.8568	21.9885	120.831	23.3142	24.0104	19.6948	20.3228	62.8163	114.526	45.165	1.34212	0.0378583	0.99983	LOC100912573	membrane-spanning 4-domains subfamily A member 6B-like [Source:RGD Symbol;Acc:6486317]
ENSRNOG00000003596	73.8889	90.8598	1423.32	272.067	511.488	168.26	102.895	151.542	109.381	256.033	333.295	60.7224	423.314	168.978	1.32471	0.0378714	0.99983	Itgb1bp2	integrin beta 1 binding protein 2 [Source:RGD Symbol;Acc:1565015]
ENSRNOG00000017571	1702.15	1245.93	2038.44	2192.19	2482.95	1993.31	3027.39	2708.03	2044.44	2403.86	2575.92	2501.14	1942.49	2543.46	-0.388882	0.0378771	0.99983	Ndufa2	NADH dehydrogenase (ubiquinone) 1 alpha subcomplex, 2 [Source:RGD Symbol;Acc:1309997]
ENSRNOG00000017319	264.018	182.764	126.029	219.219	127.127	152.964	129.327	113.881	166.294	70.026	113.808	135.055	178.687	121.398	0.557459	0.0380205	0.99983	Mertk	c-mer proto-oncogene tyrosine kinase [Source:RGD Symbol;Acc:69283]
ENSRNOG00000053196	1658.9	1275.17	3918.47	2303.76	1520.56	1340.34	1522.66	1089.49	1372.15	1318.46	1433.78	1270.98	2002.87	1334.59	0.585512	0.0381339	0.99983	Slc48a1	solute carrier family 48 (heme transporter), member 1 [Source:RGD Symbol;Acc:1562880]
ENSRNOG00000002757	327.094	316.443	267.09	317.085	336.688	309.751	468.221	403.514	382.387	354.507	330.246	347.584	312.358	381.077	-0.286878	0.0381415	0.99983	Tada2a	transcriptional adaptor 2A [Source:RGD Symbol;Acc:1309959]
ENSRNOG00000007338	1225.47	581.711	1363.2	2109.98	323.777	187.38	564.509	237.625	358.377	589.75	669.638	443.902	965.254	477.3	1.01612	0.03827	0.99983	Fbln2	fibulin 2 [Source:RGD Symbol;Acc:628685]
ENSRNOG00000037198	635.265	637.063	3479.11	775.096	323.777	624.282	372.878	545.193	632.273	181.63	231.68	980.981	1079.1	490.773	1.13643	0.0382862	0.99983	Usp18	ubiquitin specific peptidase 18 [Source:RGD Symbol;Acc:1359153]
ENSRNOG00000060524	53.164	26.1091	160.716	70.4633	45.6863	34.4168	13.2159	25.1076	32.9031	38.2955	63.0008	20.9388	65.0926	32.2436	1.01233	0.038607	0.99983	AABR07030366.1	-
ENSRNOG00000057526	0	0	27.7496	12.7225	0	0	0	0	0	0	0	0	6.74536	0	5.22586	0.0388513	0.99983	AABR07051642.1	-
ENSRNOG00000002925	0	1.04437	0	0	1.98636	3.82409	13.2159	0.896699	14.2284	0	2.03228	10.4694	1.14247	6.80711	-2.56685	0.0389265	0.99983	Tsx	testis specific X-linked gene [Source:RGD Symbol;Acc:3914]
ENSRNOG00000018949	0	0	0	1.95731	0	0	2.83198	8.96699	0	2.18831	11.1776	0	0.326219	4.19414	-3.54751	0.0390404	0.99983	Dlk2	delta-like 2 homolog (Drosophila) [Source:RGD Symbol;Acc:1309143]
novel.1442	0	0	2.31247	0	0	0.956022	2.83198	2.6901	2.66782	2.18831	1.01614	7.32857	0.544748	3.12049	-2.627	0.0390646	0.99983	-	-
ENSRNOG00000028884	5087.52	3965.46	4986.83	5124.25	5105.94	4400.57	6590.97	6286.76	4642.89	5296.81	6030.8	5883.79	4778.43	5788.67	-0.276687	0.0390803	0.99983	Atp5l	ATP synthase, H+ transporting, mitochondrial Fo complex, subunit G [Source:RGD Symbol;Acc:1303259]
ENSRNOG00000056003	0	8.35492	3.4687	8.80791	0.99318	1.91204	0	0	0	1.09416	2.03228	0	3.92279	0.521073	2.96609	0.0392332	0.99983	SNORA5	Small nucleolar RNA SNORA5 [Source:RFAM;Acc:RF00392]
ENSRNOG00000053873	2.70325	0	10.4061	12.7225	0	0	0	0	0	0	0	0	4.30531	0	4.57857	0.0393565	0.99983	AABR07024303.2	-
ENSRNOG00000021084	849.723	456.388	1219.83	1303.57	207.575	391.969	304.91	344.332	718.532	399.367	329.23	346.537	738.175	407.151	0.858137	0.0394321	0.99983	Mpeg1	macrophage expressed 1 [Source:RGD Symbol;Acc:69275]
ENSRNOG00000001652	35.1423	38.6415	53.1867	52.8475	35.7545	47.8011	21.7119	31.3845	30.2353	27.3539	44.7102	14.6571	43.8956	28.3421	0.628095	0.0394372	0.99983	Erg	v-ets avian erythroblastosis virus E26 oncogene [Source:RGD Symbol;Acc:621108]
ENSRNOG00000047786	13.5163	20.8873	26.5934	74.3779	44.6931	74.5697	7.55196	2.6901	8.00345	38.2955	37.5972	6.28163	42.4396	16.7366	1.34951	0.0394433	0.99983	Ogn	osteoglycin [Source:RGD Symbol;Acc:1308171]
novel.1549	14.4174	2.08873	10.4061	9.78657	0	0	0.943995	0	0	3.28247	0	0	6.11646	0.704411	3.15975	0.0395749	0.99983	-	PF07686:Immunoglobulin V-set domain
ENSRNOG00000019215	0	0	5.78117	2.93597	1.98636	9.56022	0	0.896699	0	1.09416	0	0	3.37729	0.331809	3.26623	0.0398377	0.99983	Cd151	CD151 molecule (Raph blood group) [Source:RGD Symbol;Acc:621290]
ENSRNOG00000014907	9.91193	10.4437	3.4687	0	6.95226	5.73613	6.60796	6.27689	22.2318	14.224	18.2906	21.9857	6.08545	14.9362	-1.28883	0.0398472	0.99983	Aldh8a1	aldehyde dehydrogenase 8 family, member A1 [Source:RGD Symbol;Acc:1590218]
ENSRNOG00000003195	29.7358	6.26619	24.2809	27.4024	19.8636	26.7686	36.8158	32.2812	28.4567	29.5422	45.7264	52.3469	22.3862	37.5282	-0.740223	0.0402432	0.99983	Caskin1	CASK interacting protein 1 [Source:RGD Symbol;Acc:620191]
ENSRNOG00000036864	3.60434	8.35492	13.8748	15.6585	7.94544	0.956022	5.66397	2.6901	1.77854	3.28247	1.01614	3.14082	8.399	2.92867	1.51281	0.0402748	0.99983	Actl10	actin-like 10 [Source:RGD Symbol;Acc:6491130]
ENSRNOG00000057822	13.5163	8.35492	61.2804	38.1676	30.7886	35.3728	9.43995	17.934	27.5674	14.224	13.2098	9.42245	31.2468	15.2996	1.02183	0.0402776	0.99983	Rn60_20_0058.5	-
novel.1514	5.40651	5.22183	13.8748	15.6585	2.97954	4.78011	3.77598	3.5868	3.55709	0	4.06457	2.09388	7.98688	2.84638	1.46561	0.0404102	0.99983	-	-
ENSRNOG00000011420	16.2195	10.4437	21.9684	8.80791	5.95908	6.69215	34.9278	32.2812	11.5605	17.5065	17.2744	19.8918	11.6818	22.2404	-0.93839	0.0405352	0.99983	Mtmr7	myotubularin related protein 7 [Source:RGD Symbol;Acc:1306608]
ENSRNOG00000016978	185.623	41.7746	142.217	223.134	48.6658	31.5487	49.0877	69.9425	49.7993	24.0714	37.5972	95.2714	112.16	54.2949	1.04646	0.0406034	0.99983	LOC308990	hypothetical protein LOC308990 [Source:RGD Symbol;Acc:1564503]
ENSRNOG00000057278	9.91193	4.17746	0	8.80791	2.97954	6.69215	3.77598	12.5538	18.6747	8.75325	13.2098	26.1735	5.42817	13.8568	-1.33424	0.0406809	0.99983	SNORD47	Small nucleolar RNA SNORD47 [Source:RFAM;Acc:RF00281]
ENSRNOG00000021125	4087.32	2807.25	3479.11	5907.17	2275.38	2158.7	2751.75	2580.7	1788.33	2638.01	2038.38	2467.63	3452.49	2377.47	0.538246	0.0407644	0.99983	Prdx5	peroxiredoxin 5 [Source:RGD Symbol;Acc:71007]
ENSRNOG00000017514	51.3618	32.3753	67.0615	100.802	126.134	133.843	136.879	77.1161	216.093	427.815	158.518	38.7367	85.2629	175.86	-1.04352	0.040796	0.99983	Btn1a1	butyrophilin, subfamily 1, member A1 [Source:RGD Symbol;Acc:1306984]
ENSRNOG00000047046	803.767	785.363	1134.26	1904.47	482.686	225.621	408.75	269.906	644.723	455.169	804.784	261.735	889.361	474.178	0.907282	0.0409388	0.99983	Plin4	perilipin 4 [Source:MGI Symbol;Acc:MGI:1929709]
ENSRNOG00000011153	724.472	479.364	639.397	735.95	364.497	419.694	369.102	454.626	417.069	415.779	352.601	471.122	560.562	413.383	0.439432	0.04114	0.99983	Il17ra	interleukin 17 receptor A [Source:RGD Symbol;Acc:1306559]
ENSRNOG00000013641	76.5922	78.3274	137.592	89.0578	38.734	50.6692	67.0236	41.2481	39.128	54.7078	49.791	47.1122	78.4954	49.8351	0.653507	0.0412232	0.99983	Myo7a	myosin VIIA [Source:RGD Symbol;Acc:628830]
ENSRNOG00000001219	3.60434	0	9.24987	6.8506	2.97954	0	0.943995	0.896699	0	0	0	1.04694	3.78072	0.481272	2.94721	0.0413423	0.99983	Tspear	thrombospondin-type laminin G domain and EAR repeats [Source:RGD Symbol;Acc:1563108]
ENSRNOG00000022884	152.283	41.7746	109.842	180.073	44.6931	51.6252	80.2396	35.868	56.9134	19.6948	56.9039	57.5816	96.7152	51.2002	0.917072	0.0413524	0.99983	Cd84	CD84 molecule [Source:RGD Symbol;Acc:1564553]
ENSRNOG00000005620	376.653	226.627	486.774	448.225	115.209	182.6	247.327	162.302	178.744	100.662	134.131	260.688	306.015	180.642	0.759965	0.0413615	0.99983	Lcp2	lymphocyte cytosolic protein 2 [Source:RGD Symbol;Acc:619743]
ENSRNOG00000013239	425.312	332.108	406.994	406.143	433.027	533.46	601.325	541.606	574.47	489.088	423.731	537.079	422.841	527.883	-0.320062	0.0413808	0.99983	Tle4	transducin-like enhancer of split 4 [Source:RGD Symbol;Acc:3868]
ENSRNOG00000030575	0	0	12.7186	26.4237	0	0	0	0	0	0	0	0	6.52372	0	5.17929	0.0414484	0.99983	AABR07013111.1	Uncharacterized protein [Source:UniProtKB/TrEMBL;Acc:D3ZMS7]
ENSRNOG00000050059	2.70325	2.08873	26.5934	2.93597	2.97954	0.956022	1.88799	0	0	4.37662	0	0	6.37615	1.0441	2.63349	0.04152	0.99983	AABR07035776.1	Uncharacterized protein [Source:UniProtKB/TrEMBL;Acc:M0R4W2]
ENSRNOG00000046231	0	0	1.15623	0	0	0.956022	0	0	0	36.1072	5.08071	0	0.352043	6.86464	-4.25334	0.0415896	0.99983	Cacna1s	calcium channel, voltage-dependent, L type, alpha 1S subunit [Source:RGD Symbol;Acc:70983]
ENSRNOG00000060422	2.70325	2.08873	5.78117	10.7652	0.99318	0	0	0	1.77854	1.09416	0	0	3.72193	0.478784	2.94251	0.0416021	0.99983	AC120076.1	-
ENSRNOG00000025558	16.2195	4.17746	27.7496	14.6799	10.925	0.956022	4.71997	7.17359	4.44636	2.18831	6.09685	0	12.4512	4.10418	1.58627	0.0416089	0.99983	Palm2	paralemmin 2 [Source:RGD Symbol;Acc:6497336]
ENSRNOG00000034229	0	1.04437	2.31247	0	0	0	7.55196	0	1.77854	1.09416	10.1614	3.14082	0.559472	3.95448	-2.94653	0.0416146	0.99983	Serpinb1b	serine (or cysteine) peptidase inhibitor, clade B, member 1b [Source:RGD Symbol;Acc:1560658]
ENSRNOG00000049495	1.80217	8.35492	2.31247	0.978657	0.99318	1.91204	0	0	1.77854	0	0	0	2.72557	0.296424	2.95388	0.0416265	0.99983	Krt71	keratin 71, type II [Source:RGD Symbol;Acc:1584538]
ENSRNOG00000008543	393.774	355.084	485.618	617.532	363.504	230.401	259.599	282.46	300.574	353.412	316.02	239.749	407.652	291.969	0.481449	0.0416683	0.99983	Pdlim2	PDZ and LIM domain 2 [Source:RGD Symbol;Acc:1359203]
ENSRNOG00000033603	201.843	132.634	126.029	190.838	286.036	352.772	388.926	236.728	345.927	159.747	368.86	634.445	215.025	355.772	-0.725752	0.0417298	0.99983	RGD1563835	similar to ribosomal protein L27 [Source:RGD Symbol;Acc:1563835]
ENSRNOG00000017241	610.034	524.271	534.18	485.414	506.522	640.535	647.581	691.355	578.916	675.094	609.685	845.926	550.159	674.76	-0.293903	0.0417638	0.99983	Dpcd	deleted in primary ciliary dyskinesia [Source:RGD Symbol;Acc:1307648]
ENSRNOG00000040273	1111.04	1008.86	709.927	785.861	916.705	803.059	1052.55	962.158	946.186	1028.51	1480.52	1614.38	889.241	1180.72	-0.408616	0.0418071	0.99983	AABR07003017.1	-
ENSRNOG00000017158	11123	10928.2	9193.21	9367.7	10837.6	11447.4	14882.1	12608.5	12889.1	10777.4	11520	12184.3	10482.9	12476.9	-0.251228	0.0418279	0.99983	Eif4g2	eukaryotic translation initiation factor 4, gamma 2 [Source:RGD Symbol;Acc:1305294]
ENSRNOG00000011683	318.984	625.575	352.651	404.185	143.018	241.874	151.039	168.579	262.335	202.419	111.776	351.771	347.714	207.987	0.741365	0.0418956	0.99983	Fes	FES proto-oncogene, tyrosine kinase [Source:RGD Symbol;Acc:1564385]
novel.963	3.60434	1.04437	1.15623	0.978657	0	5.73613	25.4879	2.6901	15.1176	0	3.04843	7.32857	2.08662	8.94543	-2.08956	0.0419362	0.99983	-	-
ENSRNOG00000046264	18.9228	8.35492	15.031	5.87194	16.8841	9.56022	17.9359	33.1779	16.0069	24.0714	17.2744	23.0326	12.4375	21.9165	-0.816251	0.0419425	0.99983	Pcdhb7	protocadherin beta 7 [Source:MGI Symbol;Acc:MGI:2136741]
ENSRNOG00000018735	31723.6	9005.56	23994.2	24792.3	10197	8214.14	16443.4	9218.06	6395.65	4554.97	10404.3	13757.8	17987.8	10129	0.828519	0.0420133	0.99983	Cd74	Cd74 molecule, major histocompatibility complex, class II invariant chain [Source:RGD Symbol;Acc:2313]
ENSRNOG00000049560	8762.15	10271.3	9263.74	12299.8	9209.76	10461.7	7790.79	4574.96	9332.91	5761.83	7718.61	9774.22	10044.7	7492.22	0.42298	0.0420527	0.99983	Glul	glutamate-ammonia ligase [Source:RGD Symbol;Acc:2710]
ENSRNOG00000051669	145.976	152.477	134.123	115.481	142.025	143.403	253.935	171.269	180.522	128.016	153.437	219.857	138.914	184.506	-0.410113	0.042097	0.99983	AABR07040855.1	-
ENSRNOG00000019440	244.194	73.1056	166.498	295.554	31.7818	76.4818	123.663	52.9052	47.1314	28.4481	32.5165	128.773	147.936	68.9063	1.10243	0.0421033	0.99983	Kcnn4	potassium channel, calcium activated intermediate/small conductance subfamily N alpha, member 4 [Source:RGD Symbol;Acc:621476]
novel.254	0	0	0	0	0	0	0	3.5868	1.77854	0	2.03228	10.4694	0	2.97783	-4.01262	0.0421522	0.99983	-	-
ENSRNOG00000021802	1883.27	1123.74	7640.39	1573.68	318.811	1090.82	707.052	1401.54	1103.59	575.526	360.73	1776.65	2271.78	987.515	1.20184	0.0421653	0.99983	Isg15	ISG15 ubiquitin-like modifier [Source:RGD Symbol;Acc:1310312]
ENSRNOG00000031058	366.741	167.098	480.993	471.713	84.4203	119.503	255.823	121.054	123.609	148.805	130.066	147.618	281.745	154.496	0.866562	0.042174	0.99983	Was	Wiskott-Aldrich syndrome [Source:RGD Symbol;Acc:1563567]
ENSRNOG00000012273	156.789	287.2	165.341	180.073	167.847	105.162	92.5115	107.604	141.394	149.899	136.163	40.8306	177.069	111.4	0.668	0.0421782	0.99983	Dmtn	dematin actin binding protein [Source:RGD Symbol;Acc:1311419]
novel.1778	0.901084	0	1.15623	2.93597	2.97954	2.86807	5.66397	4.48349	4.44636	0	11.1776	13.6102	1.80682	6.5636	-1.85092	0.0421851	0.99983	-	-
ENSRNOG00000021100	856.931	465.787	1108.83	1311.4	395.286	413.958	662.684	315.638	461.532	339.188	465.393	554.877	758.698	466.552	0.701377	0.042204	0.99983	Tnfaip8l2	tumor necrosis factor, alpha-induced protein 8-like 2 [Source:RGD Symbol;Acc:1310519]
ENSRNOG00000000536	9.01084	11.488	24.2809	19.5731	10.925	9.56022	7.55196	8.07029	7.11418	6.56494	6.09685	9.42245	14.1397	7.47011	0.910487	0.0424572	0.99983	Mdga1	MAM domain containing glycosylphosphatidylinositol anchor 1 [Source:RGD Symbol;Acc:1307031]
novel.1912	0	0	20.8122	17.6158	0	0	0	0	0	0	0	0	6.40467	0	5.15167	0.0424933	0.99983	-	-
ENSRNOG00000018247	727.175	496.074	1548.2	647.871	224.459	399.617	345.502	495.874	333.477	272.445	193.067	603.037	673.899	373.9	0.849529	0.0425484	0.99983	Dhx58	DEXH (Asp-Glu-X-His) box polypeptide 58 [Source:RGD Symbol;Acc:1310093]
ENSRNOG00000028016	242.392	194.252	298.308	481.499	96.3385	75.5257	94.3995	94.1534	118.273	212.266	103.646	147.618	231.386	128.393	0.850409	0.0425673	0.99983	Ncf2	neutrophil cytosolic factor 2 [Source:RGD Symbol;Acc:1309424]
ENSRNOG00000010104	333.401	417.746	416.244	397.335	316.824	413.958	290.75	332.675	342.37	342.471	298.746	283.72	382.585	315.122	0.279	0.0426146	0.99983	Pofut1	protein O-fucosyltransferase 1 [Source:RGD Symbol;Acc:1303001]
ENSRNOG00000028749	147.778	91.9041	144.529	154.628	153.943	125.239	194.463	220.588	149.398	176.159	169.696	157.041	136.337	177.891	-0.383872	0.0427282	0.99983	Atxn7l2	ataxin 7-like 2 [Source:RGD Symbol;Acc:1307047]
ENSRNOG00000005753	338.808	259.003	126.029	167.35	165.861	222.753	281.31	328.192	322.806	217.737	270.294	475.31	213.301	315.942	-0.565747	0.042754	0.99983	Alg13	ALG13, UDP-N-acetylglucosaminyltransferase subunit [Source:RGD Symbol;Acc:1359416]
ENSRNOG00000011821	1227.28	1029.74	1507.73	2117.81	401.245	579.349	825.052	398.134	820.799	782.322	315.004	797.767	1143.86	656.513	0.801	0.0428055	0.99983	S100a4	S100 calcium-binding protein A4 [Source:RGD Symbol;Acc:3245]
ENSRNOG00000001943	1043.46	432.367	901.862	852.41	225.452	904.397	413.47	270.803	714.975	196.948	375.972	539.173	726.657	418.557	0.795696	0.0428131	0.99983	Retnlg	resistin-like gamma [Source:RGD Symbol;Acc:727934]
ENSRNOG00000002959	50.4607	89.8154	34.687	34.253	58.5976	120.459	90.6235	69.0458	139.616	78.7792	98.5658	184.261	64.7121	110.149	-0.766046	0.0428179	0.99983	Shroom4	shroom family member 4 [Source:RGD Symbol;Acc:1563434]
ENSRNOG00000055138	65.7792	30.2866	3.4687	0.978657	1.98636	61.1854	175.583	185.617	52.4671	14.224	7.11299	145.524	27.2808	96.7547	-1.82457	0.0429697	0.99983	Cldn16	claudin 16 [Source:RGD Symbol;Acc:620322]
ENSRNOG00000050560	1.80217	5.22183	3.4687	0	1.98636	3.82409	6.60796	11.6571	4.44636	6.56494	3.04843	11.5163	2.71719	7.30685	-1.44015	0.0430923	0.99983	Polr2i	polymerase (RNA) II (DNA directed) polypeptide I [Source:RGD Symbol;Acc:1309395]
ENSRNOG00000052407	148.679	103.392	147.998	196.71	55.6181	42.065	88.7355	34.0746	77.3667	43.7662	66.0492	85.849	115.744	65.9735	0.810639	0.0431546	0.99983	Btk	Bruton agammaglobulinemia tyrosine kinase [Source:EntrezGene;Acc:367901]
ENSRNOG00000017819	1134.47	991.103	1049.86	1710.69	378.402	456.979	677.788	469.87	693.633	687.13	450.151	577.91	953.583	592.747	0.685939	0.0431822	0.99983	Cd14	CD14 molecule [Source:RGD Symbol;Acc:620588]
ENSRNOG00000040287	511.816	129.501	167.654	281.853	145.004	23.9006	108.559	87.8765	62.2491	88.6266	198.148	38.7367	209.955	97.366	1.10914	0.0432435	0.99983	Cyp1b1	cytochrome P450, family 1, subfamily b, polypeptide 1 [Source:RGD Symbol;Acc:2460]
ENSRNOG00000021062	971.369	969.171	1372.45	1388.71	336.688	560.229	619.261	506.635	575.359	660.87	408.489	769.5	933.103	590.019	0.661229	0.0434385	0.99983	Fxyd5	FXYD domain-containing ion transport regulator 5 [Source:RGD Symbol;Acc:620827]
ENSRNOG00000001369	1277.74	763.431	2835.08	1228.21	322.784	325.048	583.389	805.236	441.968	381.86	315.004	890.945	1125.38	569.734	0.981864	0.0435658	0.99983	Oas1a	2'-5' oligoadenylate synthetase 1A [Source:RGD Symbol;Acc:621760]
ENSRNOG00000021536	100.02	54.307	130.654	118.417	110.243	197.897	471.053	179.34	168.962	98.474	136.163	183.214	118.59	206.201	-0.798391	0.0435695	0.99983	Plxdc1	plexin domain containing 1 [Source:RGD Symbol;Acc:1307496]
ENSRNOG00000007412	302.764	231.849	435.9	383.633	198.636	245.698	277.535	164.096	216.093	229.773	175.793	219.857	299.747	213.858	0.486633	0.0436152	0.99983	Dok1	docking protein 1 [Source:RGD Symbol;Acc:1309499]
ENSRNOG00000042970	15.3184	0	3.4687	5.87194	0	0	0	0	0	0	0	0	4.10985	0	4.51627	0.0436419	0.99983	LOC679475	hypothetical protein LOC679475 [Source:RGD Symbol;Acc:1588291]
ENSRNOG00000001963	3560.18	2197.34	7917.89	1716.56	982.255	1336.52	1230.97	2497.31	1550.89	1180.59	730.606	1991.28	2951.79	1530.27	0.947695	0.0437702	0.99983	Mx2	myxovirus (influenza virus) resistance 2 [Source:RGD Symbol;Acc:628821]
ENSRNOG00000014795	62.1748	114.88	108.686	125.268	153.943	155.832	364.382	178.443	123.609	156.464	141.244	161.229	120.131	187.562	-0.643287	0.0439369	0.99983	Nr2f1	nuclear receptor subfamily 2, group F, member 1 [Source:RGD Symbol;Acc:621682]
ENSRNOG00000053260	318.083	82.5049	179.216	359.167	64.5567	59.2734	93.4555	73.5293	126.277	31.7305	58.9362	141.337	177.133	87.5442	1.01655	0.0440424	0.99983	Lilrb3l	Protein Lilrb3l; RCG56800, isoform CRA_b [Source:UniProtKB/TrEMBL;Acc:D3ZVK8]
ENSRNOG00000000024	491.091	439.678	575.804	839.687	430.047	566.921	493.709	310.258	406.398	402.649	417.634	470.075	557.205	416.787	0.419113	0.0440577	0.99983	Hebp1	heme binding protein 1 [Source:RGD Symbol;Acc:1304581]
ENSRNOG00000061515	36.9445	38.6415	10.4061	21.5304	31.7818	11.4723	6.60796	13.4505	20.4533	19.6948	8.12914	9.42245	25.1294	12.9597	0.957395	0.0441172	0.99983	Fbxo45	F-box protein 45 [Source:MGI Symbol;Acc:MGI:2447775]
ENSRNOG00000006870	417.202	638.107	292.527	407.121	360.524	286.807	266.207	260.939	385.055	303.081	293.665	170.651	400.381	279.933	0.515962	0.0441494	0.99983	Mtdh	metadherin [Source:RGD Symbol;Acc:620992]
ENSRNOG00000017531	674.011	570.223	234.715	130.161	26.8159	1.91204	41.5358	43.9382	36.4602	117.075	116.856	177.98	272.973	88.9741	1.61802	0.0441535	0.99983	Akr1c3	aldo-keto reductase family 1, member C3 [Source:RGD Symbol;Acc:708428]
ENSRNOG00000038375	213.557	169.187	219.684	285.768	233.397	368.068	478.605	271.7	369.048	273.539	252.003	502.531	248.277	357.904	-0.527251	0.0443392	0.99983	AABR07026311.1	-
ENSRNOG00000019854	148.679	216.184	411.619	290.661	33.7681	94.6462	101.007	81.5996	108.491	103.945	50.8071	166.463	199.259	102.052	0.96482	0.0443441	0.99983	Napsa	napsin A aspartic peptidase [Source:RGD Symbol;Acc:61940]
novel.264	0	4.17746	2.31247	1.95731	0.99318	0.956022	2.83198	7.17359	5.33563	5.47078	3.04843	7.32857	1.73274	5.19816	-1.61464	0.0444279	0.99983	-	-
ENSRNOG00000032703	127.954	118.013	123.717	199.646	81.4408	69.7896	77.4076	69.0458	106.713	71.1201	95.5173	65.9571	120.093	80.9601	0.567925	0.0445789	0.99983	Rasgrp3	RAS guanyl releasing protein 3 (calcium and DAG-regulated) [Source:RGD Symbol;Acc:1304612]
ENSRNOG00000025704	32.439	37.5972	20.8122	23.4878	28.8022	39.1969	10.3839	16.1406	32.9031	22.9773	12.1937	14.6571	30.3892	18.2093	0.738197	0.0446295	0.99983	Yod1	YOD1 deubiquitinase [Source:RGD Symbol;Acc:1359726]
ENSRNOG00000007115	57.6694	67.8837	83.2488	90.0364	89.3862	100.382	33.0398	58.2854	98.7092	43.7662	48.7748	28.2673	81.4345	51.8071	0.648325	0.0446326	0.99983	Crebl2	cAMP responsive element binding protein-like 2 [Source:RGD Symbol;Acc:1309502]
ENSRNOG00000011705	17.1206	3.1331	1.15623	16.6372	0	2.86807	0.943995	0	1.77854	4.37662	0	0	6.81919	1.18319	2.55098	0.0447179	0.99983	Stmn2	stathmin 2 [Source:RGD Symbol;Acc:68947]
ENSRNOG00000011917	36.9445	24.0204	28.9058	111.567	4.9659	15.2964	15.1039	25.1076	17.7854	8.75325	20.3228	6.28163	36.95	15.5591	1.24474	0.0447336	0.99983	Cd79b	Cd79b molecule, immunoglobulin-associated beta [Source:RGD Symbol;Acc:620012]
ENSRNOG00000025811	1339.01	585.889	1331.98	1930.89	473.747	956.022	623.037	468.973	587.809	340.283	450.151	1337.99	1102.92	634.707	0.797251	0.0447604	0.99983	Cfp	complement factor properdin [Source:RGD Symbol;Acc:1594557]
ENSRNOG00000021243	658.693	239.16	1042.92	776.075	187.711	260.038	278.479	193.687	272.117	91.9091	198.148	576.863	527.433	268.534	0.973755	0.0447864	0.99983	Siglec1	sialic acid binding Ig-like lectin 1, sialoadhesin [Source:RGD Symbol;Acc:1311953]
ENSRNOG00000006019	1030.84	849.069	677.553	1691.12	178.772	69.7896	440.846	203.551	430.408	397.179	368.86	270.11	749.524	351.825	1.09114	0.0448485	0.99983	G0s2	G0/G1switch 2 [Source:RGD Symbol;Acc:1311675]
ENSRNOG00000031081	1430.02	1304.41	2835.08	1511.05	928.623	1087	662.684	939.74	1046.67	1272.5	1008.01	1216.54	1516.03	1024.36	0.565485	0.0450945	0.99983	Stat2	signal transducer and activator of transcription 2 [Source:RGD Symbol;Acc:1311649]
ENSRNOG00000016151	0	4.17746	4.62493	7.82925	3.97272	4.78011	13.2159	3.5868	5.33563	30.6364	12.1937	5.23469	4.23075	11.7005	-1.4663	0.0451194	0.99983	Ankrd23	ankyrin repeat domain 23 [Source:RGD Symbol;Acc:1310398]
ENSRNOG00000059100	127.954	85.638	124.873	137.991	148.977	134.799	205.791	165.889	131.612	190.383	152.421	150.759	126.705	166.143	-0.389662	0.0451768	0.99983	AABR07073038.2	-
ENSRNOG00000048915	666.803	398.948	994.361	1010.95	438.986	391.013	490.877	526.362	257	544.89	391.215	279.533	650.177	414.979	0.647685	0.0451948	0.99983	Twf2	twinfilin actin-binding protein 2 [Source:RGD Symbol;Acc:1591460]
ENSRNOG00000007060	2460.86	1544.62	1688.1	2096.28	1840.36	1389.1	1382.01	1080.52	1322.35	1033.98	1724.39	1733.73	1836.55	1379.5	0.413012	0.0452564	0.99983	Plin2	perilipin 2 [Source:RGD Symbol;Acc:728889]
ENSRNOG00000007091	10653.5	8392.52	27064	14163.1	7143.94	8413.95	5937.73	6509.14	8424.97	5901.88	7051.01	13008.2	12638.5	7805.49	0.695247	0.0452714	0.99983	Ly6e	lymphocyte antigen 6 complex, locus E [Source:RGD Symbol;Acc:1565342]
ENSRNOG00000025881	167.602	97.126	131.811	99.823	128.12	108.03	135.935	170.373	179.633	236.338	186.97	108.882	122.085	169.688	-0.47393	0.0453311	0.99983	Rbms3	RNA binding motif, single stranded interacting protein 3 [Source:RGD Symbol;Acc:1588240]
ENSRNOG00000015421	549.662	229.76	953.892	616.554	411.177	259.082	347.39	378.407	309.467	275.727	363.779	222.998	503.354	316.295	0.669716	0.0453872	0.99983	Slc27a3	solute carrier family 27 (fatty acid transporter), member 3 [Source:RGD Symbol;Acc:1310605]
ENSRNOG00000048771	908.293	531.582	937.705	1396.54	242.336	561.185	634.365	318.328	342.37	372.013	293.665	715.059	762.941	445.967	0.774728	0.0453894	0.99983	RGD1559482	similar to immunoglobulin superfamily, member 7 [Source:RGD Symbol;Acc:1559482]
ENSRNOG00000031731	464.96	349.862	358.432	406.143	489.638	541.108	613.597	605.272	518.446	482.523	537.539	499.39	435.024	542.794	-0.318865	0.0454823	0.99983	Fam216a	family with sequence similarity 216, member A [Source:RGD Symbol;Acc:1310861]
ENSRNOG00000019626	0	0	2.31247	0.978657	2.97954	0	2.83198	0.896699	18.6747	3.28247	2.03228	3.14082	1.04511	5.14316	-2.33348	0.0455491	0.99983	Slc27a5	solute carrier family 27 (fatty acid transporter), member 5 [Source:RGD Symbol;Acc:708535]
ENSRNOG00000000853	2475.28	1679.34	2032.66	2545.49	1032.91	944.55	1853.06	885.042	927.511	867.666	1064.92	1390.33	1785.04	1164.76	0.615928	0.0457507	0.99983	Aif1	allograft inflammatory factor 1 [Source:RGD Symbol;Acc:61924]
ENSRNOG00000016413	177.514	100.259	265.934	363.082	73.4953	84.1299	124.607	62.7689	101.377	74.4026	57.9201	163.322	177.402	97.3997	0.864892	0.0457841	0.99983	Pstpip1	proline-serine-threonine phosphatase-interacting protein 1 [Source:RGD Symbol;Acc:1307557]
ENSRNOG00000022009	13.5163	0	52.0305	71.4419	3.97272	1.91204	0	14.3472	0	1.09416	9.14528	2.09388	23.8122	4.44675	2.41648	0.0458958	0.99983	Mzb1	marginal zone B and B1 cell-specific protein [Source:RGD Symbol;Acc:1310251]
ENSRNOG00000003285	11.7141	10.4437	12.7186	10.7652	15.8909	9.56022	5.66397	8.07029	0.889272	4.37662	9.14528	7.32857	11.8488	5.91233	1.00769	0.0460029	0.99983	Mpv17l	MPV17 mitochondrial membrane protein-like [Source:RGD Symbol;Acc:2324483]
ENSRNOG00000048850	0	0	23.1247	0.978657	2.97954	0	0	0	0	0	0	0	4.51381	0	4.64291	0.0460545	0.99983	LOC300024	similar to Ly6-B antigen gene [Source:RGD Symbol;Acc:1586182]
ENSRNOG00000033652	0.901084	0	1.15623	0	0.99318	0	7.55196	0	2.66782	2.18831	4.06457	2.09388	0.508416	3.09442	-2.6316	0.0460823	0.99983	RGD1564370	similar to 60S ribosomal protein L7a [Source:RGD Symbol;Acc:1564370]
ENSRNOG00000010573	8.10976	31.331	2.31247	4.89328	9.9318	8.6042	0	2.6901	3.55709	0	10.1614	0	10.8637	2.73477	1.98596	0.0461175	0.99983	Stra8	stimulated by retinoic acid 8 [Source:RGD Symbol;Acc:1562852]
ENSRNOG00000005302	200.942	107.57	287.902	279.896	116.202	150.095	117.999	86.9798	165.405	90.815	153.437	129.82	190.434	124.076	0.617235	0.0462632	0.99983	Slc2a9	solute carrier family 2 (facilitated glucose transporter), member 9 [Source:RGD Symbol;Acc:1597012]
ENSRNOG00000011863	20.7249	32.3753	16.1873	33.2743	26.8159	45.8891	70.7996	46.6283	48.91	35.013	25.4035	55.4877	29.2111	47.0404	-0.686242	0.0463381	0.99983	Gins3	GINS complex subunit 3 (Psf3 homolog) [Source:RGD Symbol;Acc:1308153]
ENSRNOG00000001924	0.901084	3.1331	2.31247	0.978657	4.9659	3.82409	4.71997	6.27689	7.11418	5.47078	11.1776	5.23469	2.68588	6.66568	-1.31685	0.0464745	0.99983	Tp63	tumor protein p63 [Source:RGD Symbol;Acc:620863]
ENSRNOG00000014202	213.557	98.1703	477.524	366.018	94.3521	157.744	214.287	95.0501	110.27	78.7792	130.066	155.994	234.561	130.741	0.842516	0.0465932	0.99983	Snx20	sorting nexin 20 [Source:RGD Symbol;Acc:1307787]
ENSRNOG00000054495	0.901084	14.6211	30.0621	8.80791	4.9659	12.4283	0	0	2.66782	2.18831	3.04843	11.5163	11.9644	3.23681	1.89454	0.0466113	0.99983	Cldn2	claudin 2 [Source:RGD Symbol;Acc:1560247]
novel.1913	0	16.7098	8.09363	0.978657	0	0	0	0	0	0	0	0	4.29702	0	4.57418	0.0466928	0.99983	-	-
novel.1474	1.80217	0	2.31247	2.93597	5.95908	6.69215	8.49595	4.48349	16.8962	0	1.01614	52.3469	3.28364	13.8731	-2.07383	0.0467054	0.99983	-	-
ENSRNOG00000021718	194.634	200.518	174.591	157.564	212.541	246.654	194.463	262.733	295.238	207.89	280.455	283.72	197.75	254.083	-0.361411	0.0467745	0.99983	Cspp1	centrosome and spindle pole associated protein 1 [Source:RGD Symbol;Acc:1307055]
ENSRNOG00000019057	58.5705	37.5972	61.2804	66.5487	34.7613	35.3728	34.9278	34.9713	33.7924	37.2013	28.452	33.502	49.0218	33.8078	0.5354	0.0469372	0.99983	Prkcq	protein kinase C, theta [Source:RGD Symbol;Acc:620968]
ENSRNOG00000055450	0	0	1.15623	0	0	0	6.60796	0.896699	0	10.9416	1.01614	0	0.192706	3.24373	-3.65137	0.0470168	0.99983	Ckmt2	creatine kinase, mitochondrial 2 [Source:MGI Symbol;Acc:MGI:1923972]
ENSRNOG00000021682	1289.45	911.731	1455.7	1051.08	1150.1	1170.17	1776.6	1710.9	1199.63	1566.83	1285.42	1330.66	1171.37	1478.34	-0.335911	0.0472111	0.99983	Dcakd	dephospho-CoA kinase domain containing [Source:RGD Symbol;Acc:1359211]
ENSRNOG00000003298	18.0217	32.3753	83.2488	52.8475	11.9182	10.5162	16.9919	10.7604	12.4498	7.65909	18.2906	30.3612	34.8213	16.0855	1.11133	0.0472666	0.99983	Cd247	Cd247 molecule [Source:RGD Symbol;Acc:2305]
ENSRNOG00000014838	97.3171	168.143	280.965	205.518	145.997	105.162	65.1356	130.021	92.4843	173.971	86.3721	91.0837	167.184	106.511	0.649833	0.0472827	0.99983	Glipr2	GLI pathogenesis-related 2 [Source:RGD Symbol;Acc:1583669]
ENSRNOG00000029564	21.626	10.4437	18.4997	6.8506	0	1.91204	0.943995	3.5868	1.77854	0	0	7.32857	9.88868	2.27298	2.1196	0.0473326	0.99983	Trat1	T cell receptor associated transmembrane adaptor 1 [Source:RGD Symbol;Acc:1563011]
ENSRNOG00000004249	229.777	182.764	254.371	216.283	91.3726	101.338	117.999	62.7689	109.381	91.9091	92.4689	197.871	179.318	112.066	0.678488	0.0473515	0.99983	Tlr7	toll-like receptor 7 [Source:RGD Symbol;Acc:1563357]
novel.1600	219.865	191.119	243.965	250.536	339.668	304.015	395.534	363.163	259.668	326.059	365.811	303.612	258.195	335.641	-0.378191	0.0473685	0.99983	-	-
ENSRNOG00000017749	191.03	172.32	282.121	158.542	139.045	76.4818	93.4555	100.43	24.8996	75.4968	170.712	119.351	169.923	97.3908	0.803176	0.0473713	0.99983	Nkg7	natural killer cell granule protein 7 [Source:RGD Symbol;Acc:621523]
ENSRNOG00000047967	196.436	157.699	225.465	139.948	188.704	261.95	314.35	199.964	302.353	196.948	240.826	343.396	195.034	266.306	-0.449604	0.0474817	0.99983	Arhgef19	Rho guanine nucleotide exchange factor (GEF) 19 [Source:RGD Symbol;Acc:1304766]
ENSRNOG00000004049	299.16	436.545	252.059	350.359	355.558	150.095	165.199	243.005	154.733	286.669	195.099	227.186	307.296	211.982	0.536265	0.0475402	0.99983	Baiap2	BAI1-associated protein 2 [Source:RGD Symbol;Acc:619814]
ENSRNOG00000017512	144.174	86.6823	235.872	265.216	65.5499	160.612	94.3995	117.468	136.948	68.9318	66.0492	101.553	159.684	97.5582	0.709196	0.0476167	0.99983	Aldh3b1	aldehyde dehydrogenase 3 family, member B1 [Source:RGD Symbol;Acc:1359546]
ENSRNOG00000047647	6.30759	6.26619	21.9684	26.4237	7.94544	3.82409	8.49595	5.38019	2.66782	1.09416	6.09685	5.23469	12.1226	4.82828	1.31795	0.0476215	0.99983	Il2ra	interleukin 2 receptor, alpha [Source:RGD Symbol;Acc:2895]
ENSRNOG00000053136	1.80217	1.04437	2.31247	0.978657	1.98636	4.78011	2.83198	0.896699	9.782	4.37662	0	35.5959	2.15069	8.91387	-2.04493	0.0478724	0.99983	1700016D06Rik	RIKEN cDNA 1700016D06 gene [Source:MGI Symbol;Acc:MGI:1923663]
ENSRNOG00000017459	18.9228	0	10.4061	8.80791	3.97272	9.56022	1.88799	0	6.22491	2.18831	3.04843	2.09388	8.61162	2.57392	1.74167	0.0479995	0.99983	C1ql3	complement component 1, q subcomponent-like 3 [Source:RGD Symbol;Acc:1591795]
ENSRNOG00000025094	100.02	84.5936	114.467	116.46	73.4953	47.8011	84.0155	37.6614	48.91	43.7662	33.5327	91.0837	89.4729	56.4949	0.663183	0.0481631	0.99983	Gpr183	G protein-coupled receptor 183 [Source:RGD Symbol;Acc:1598095]
ENSRNOG00000016961	12458.4	11032.7	11701.1	12044.3	22318.7	19440.7	22847.5	14989.2	18903.3	13065.3	26950.1	35869.2	14832.7	22104.1	-0.575528	0.0482906	0.99983	Rps27	ribosomal protein S27 [Source:RGD Symbol;Acc:621045]
ENSRNOG00000059776	49.5596	4.17746	1.15623	34.253	136.066	27.7246	1.88799	5.38019	49.7993	2.18831	6.09685	2.09388	42.1561	11.2411	1.90162	0.0483832	0.99983	AABR07024382.1	Protein LOC100910717 [Source:UniProtKB/TrEMBL;Acc:D3ZRP5]
ENSRNOG00000054086	6.30759	5.22183	9.24987	7.82925	4.9659	32.5048	35.8718	5.38019	24.0104	14.224	13.2098	72.2388	11.0132	27.4892	-1.31551	0.0484679	0.99983	Sp5	Sp5 transcription factor [Source:RGD Symbol;Acc:1308499]
ENSRNOG00000010657	2.70325	6.26619	1.15623	3.91463	0	7.64818	0.943995	0	1.77854	0	0	1.04694	3.61475	0.628246	2.50206	0.0486801	0.99983	LOC100363289	LRRGT00022-like [Source:RGD Symbol;Acc:2324602]
ENSRNOG00000019662	235.183	202.607	358.432	294.576	182.745	198.853	163.311	217.001	167.183	170.688	182.906	203.106	245.399	184.033	0.41394	0.048708	0.99983	Tm6sf1	transmembrane 6 superfamily member 1 [Source:RGD Symbol;Acc:1307978]
ENSRNOG00000020879	18.0217	3.1331	16.1873	7.82925	4.9659	0	1.88799	1.7934	6.22491	2.18831	0	0	8.3562	2.01577	2.03168	0.0487326	0.99983	Nags	N-acetylglutamate synthase [Source:RGD Symbol;Acc:1565783]
ENSRNOG00000004757	382.961	203.651	320.277	442.353	723.035	478.967	924.171	781.921	456.197	513.159	683.863	499.39	425.207	643.117	-0.596769	0.0487927	0.99983	Tmem158	transmembrane protein 158 [Source:RGD Symbol;Acc:708473]
ENSRNOG00000038328	56.7683	34.4641	132.967	134.076	79.4544	69.7896	36.8158	60.0788	35.5709	78.7792	56.9039	37.6898	84.5865	50.9731	0.731029	0.0489095	0.99983	Gjc2	gap junction protein, gamma 2 [Source:RGD Symbol;Acc:1562712]
ENSRNOG00000027259	226.172	184.853	486.774	277.939	199.629	228.489	141.599	88.7732	302.353	113.792	180.873	183.214	267.309	168.434	0.665094	0.0489733	0.99983	Faxdc2	fatty acid hydroxylase domain containing 2 [Source:RGD Symbol;Acc:1586284]
ENSRNOG00000056580	11.7141	1.04437	1.15623	6.8506	0	0	0	0.896699	0	0	0	1.04694	3.46088	0.32394	3.31111	0.0490129	0.99983	En1	engrailed 1 [Source:MGI Symbol;Acc:MGI:95389]
ENSRNOG00000048562	0.901084	2.08873	53.1867	18.5945	47.6726	114.723	29.2638	9.86369	2.66782	18.6007	6.09685	7.32857	39.5277	12.3036	1.6845	0.0492302	0.99983	LOC681193	similar to DNA-directed RNA polymerase II 7.6 kDa polypeptide (RPB10) (RPB7.6) (RPABC5) [Source:RGD Symbol;Acc:1583498]
ENSRNOG00000004719	45.9553	68.9281	33.5308	30.3384	68.5294	77.4378	71.7436	86.0831	73.8096	65.6494	72.1461	119.351	54.12	81.4638	-0.588266	0.0492376	0.99983	Pp2d1	protein phosphatase 2C-like domain containing 1 [Source:RGD Symbol;Acc:1564811]
ENSRNOG00000003895	540.651	310.177	659.053	657.657	164.868	439.77	606.989	228.658	257	144.429	169.696	172.745	462.029	263.253	0.811017	0.0493812	0.99983	Rgs1	regulator of G-protein signaling 1 [Source:RGD Symbol;Acc:3561]
novel.980	0	0	2.31247	0	0	0	6.60796	0.896699	3.55709	2.18831	0	4.18775	0.385411	2.9063	-3.0188	0.0493928	0.99983	-	-
ENSRNOG00000048176	16.2195	24.0204	8.09363	9.78657	11.9182	31.5487	27.3759	14.3472	33.7924	20.789	42.678	47.1122	16.9312	31.0158	-0.867799	0.0496635	0.99983	AABR07024593.2	-
ENSRNOG00000017429	68.4824	20.8873	165.341	133.097	23.8363	11.4723	48.1437	26.901	24.8996	17.5065	34.5488	38.7367	70.5195	31.7894	1.14776	0.0498292	0.99983	Lat	linker for activation of T cells [Source:RGD Symbol;Acc:620802]
ENSRNOG00000023410	1153.39	1289.79	2258.12	1326.08	512.481	739.005	876.971	993.542	719.421	617.104	449.135	946.432	1213.14	767.101	0.660979	0.0498461	0.99983	Apol9a	apolipoprotein L 9a [Source:RGD Symbol;Acc:1562332]
