# Supplementary material for: Association of Intrauterine Microbes with Endometrial Factors in Intrauterine Adhesion Formation and after Medicine Treatment
Source: Pathogens. 2022 Jul 10;11(7):784. doi: 10.3390/pathogens11070784 (PMC9322781; doi:10.3390/pathogens11070784)
Supplement: Supplementary file 1 [file pathogens-11-00784-s001.zip › Table S21.xlsx]

## Sheet: Sheet1
gene_id	IUA1	IUA2	IUA3	IUA4	IUA5	IUA6	Control1	Control2	Control3	Control4	Control5	Control6	IUA	control	log2FC	pvalue	padj	gene_name	gene_description
ENSRNOG00000049829	1710.26	599.466	4096.53	5128.16	217.506	102.294	61.3597	196.377	96.9307	291.046	300.778	513	1975.7	243.248	3.02209	4.12e-05	0.137417	Igkc	immunoglobulin kappa constant [Source:MGI Symbol;Acc:MGI:96495]
ENSRNOG00000022242	1498.5	660.039	1365.51	1607.93	16.8841	1.91204	54.7517	45.7316	55.1349	75.4968	19.3067	49.2061	858.464	49.938	4.10363	4.37e-05	0.137417	Cxcl9	chemokine (C-X-C motif) ligand 9 [Source:RGD Symbol;Acc:628798]
ENSRNOG00000023387	1249.8	6.26619	1204.8	5.87194	7.94544	12.4283	10.3839	15.2439	7.11418	4.37662	10.1614	104.694	414.519	25.329	4.03331	0.0026498	0.844594	LOC100912599	NADH dehydrogenase [ubiquinone] iron-sulfur protein 6, mitochondrial-like [Source:RGD Symbol;Acc:6485961]
ENSRNOG00000008176	5.40651	0	1098.42	160.5	19.8636	1.91204	53.8077	2.6901	5.33563	2.18831	10.1614	5.23469	214.351	13.2363	4.01637	0.00716884	0.99983	Nppa	natriuretic peptide A [Source:RGD Symbol;Acc:3193]
ENSRNOG00000046683	737.087	13.5767	314.495	292.618	56.6113	6.69215	7.55196	85.1864	2.66782	5.47078	65.0331	10.4694	236.847	29.3966	3.00965	0.00569	0.99983	RGD1566307	similar to PIRB1 [Source:RGD Symbol;Acc:1566307]
ENSRNOG00000003666	125.251	21.9317	469.431	591.109	2.97954	12.4283	10.3839	12.5538	13.3391	8.75325	2.03228	32.4551	203.855	13.2529	3.94353	1.26e-05	0.0693737	Igj	Immunoglobulin joining chain; Uncharacterized protein [Source:UniProtKB/TrEMBL;Acc:G3V6G1]
ENSRNOG00000019118	166.701	36.5528	42.7806	207.475	16.8841	0	9.43995	21.5208	1.77854	10.9416	13.2098	0	78.3989	9.48178	3.04683	0.00169113	0.751813	Slc13a3	solute carrier family 13 (sodium-dependent dicarboxylate transporter), member 3 [Source:RGD Symbol;Acc:628786]
ENSRNOG00000023943	1.80217	15.6655	314.495	43.0609	5.95908	8.6042	3.77598	3.5868	14.2284	5.47078	3.04843	2.09388	64.9312	5.36737	3.58926	0.000190682	0.279578	Gbp1	guanylate binding protein 1, interferon-inducible [Source:RGD Symbol;Acc:1311877]
ENSRNOG00000002548	69.3835	1.04437	438.212	98.8443	5.95908	10.5162	0	5.38019	2.66782	35.013	1.01614	12.5633	103.993	9.44007	3.46549	0.00777134	0.99983	Tnn	tenascin N [Source:RGD Symbol;Acc:1306002]
ENSRNOG00000028548	434.323	65.795	175.747	950.276	0.99318	5.73613	9.43995	1.7934	6.22491	0	0	42.9245	272.145	10.0638	4.75848	0.00115276	0.614901	Ccl9	chemokine (C-C motif) ligand 9 [Source:RGD Symbol;Acc:1310563]
ENSRNOG00000026672	152.283	64.7507	3.4687	107.652	53.6317	3.82409	0.943995	2.6901	1.77854	32.8247	7.11299	0	64.2684	7.55839	3.09886	0.00171096	0.751813	MGC94199	similar to RIKEN cDNA 2610301B20; EST AI428449 [Source:RGD Symbol;Acc:1549749]
ENSRNOG00000049394	10.813	356.129	12.7186	287.725	797.524	9.56022	10.3839	3.5868	3.55709	4.37662	4.06457	2.09388	245.745	4.67715	5.71332	1.94e-10	4.26e-06	LOC679739	NADH dehydrogenase (ubiquinone) Fe-S protein 6 [Source:RGD Symbol;Acc:1584802]
ENSRNOG00000016812	44.1531	24.0204	91.3424	40.1249	3.97272	0	1.88799	4.48349	2.66782	8.75325	1.01614	1.04694	33.9356	3.30927	3.36277	0.000253491	0.287779	Adamts16	ADAM metallopeptidase with thrombospondin type 1 motif, 16 [Source:RGD Symbol;Acc:1310046]
ENSRNOG00000023068	492.893	19.8429	93.6549	283.81	0.99318	3.82409	2.83198	5.38019	0	1.09416	0	15.7041	149.17	4.1684	5.16434	0.000204133	0.280594	Cd5l	Cd5 molecule-like [Source:RGD Symbol;Acc:1308526]
ENSRNOG00000038286	41.4499	33.4197	42.7806	117.439	0	0.956022	0.943995	2.6901	7.11418	1.09416	0	3.14082	39.3408	2.49721	3.96505	0.000175637	0.275912	Slamf6	SLAM family member 6 [Source:RGD Symbol;Acc:1561848]
ENSRNOG00000027079	63.0759	5.22183	69.374	1.95731	2.97954	2.86807	2.83198	1.7934	1.77854	1.09416	2.03228	0	24.2461	1.58839	3.91917	0.000134003	0.23131	Impad1	inositol monophosphatase domain containing 1 [Source:RGD Symbol;Acc:1306455]
ENSRNOG00000014940	37.8455	9.39929	27.7496	132.119	6.95226	2.86807	0	0.896699	1.77854	4.37662	0	3.14082	36.1556	1.69878	4.43542	5.51e-06	0.0469265	Sfrp5	secreted frizzled-related protein 5 [Source:RGD Symbol;Acc:1310369]
ENSRNOG00000006926	89.2074	18.7986	31.2183	241.728	0	0	0	2.6901	0	0	0	6.28163	63.4921	1.49529	5.41144	0.00703505	0.99983	Atp6v0d2	ATPase, H+ transporting, lysosomal V0 subunit D2 [Source:RGD Symbol;Acc:1306900]
ENSRNOG00000049299	18.0217	7.31056	77.4676	71.4419	0	0	1.88799	0	0	0	0	0	29.0403	0.314665	6.37215	0.00174339	0.751813	LOC100912707	Ig kappa chain V19-17-like [Source:RGD Symbol;Acc:6485939]
ENSRNOG00000053899	0	18.7986	21.9684	110.588	0	0	0	0	0	0	0	0	25.2259	0	7.13118	0.0176572	0.99983	AABR07051731.1	-
ENSRNOG00000054828	0	2.08873	117.936	20.5518	0	0	0	0	0	0	0	0	23.4294	0	7.024	0.0194428	0.99983	AABR07051708.1	Uncharacterized protein [Source:UniProtKB/TrEMBL;Acc:D3ZHM9]
ENSRNOG00000058824	0	1.04437	30.0621	106.674	0	0	0	0	0.889272	0	3.04843	0	22.9633	0.656283	5.13032	0.0362649	0.99983	AABR07065789.3	Protein Ighv7-1 [Source:UniProtKB/TrEMBL;Acc:F1LXY6]
novel.1293	9.91193	13.5767	89.03	11.7439	1.98636	0	0	0	8.89272	1.09416	0	3.14082	21.0415	2.18795	3.25266	0.0104782	0.99983	novel.1293	PF02263:Guanylate-binding protein, N-terminal domain|PF02841:Guanylate-binding protein, C-terminal domain
ENSRNOG00000060987	0	0	18.4997	92.9724	0	0	0	0	0	0	0	0	18.5787	0	6.68995	0.0260604	0.99983	AABR07051716.2	-
ENSRNOG00000018200	0	14.6211	85.5613	0	0	1.91204	3.77598	0.896699	1.77854	2.18831	0	3.14082	17.0157	1.96339	3.11273	0.0275419	0.99983	Gad2	glutamate decarboxylase 2 [Source:RGD Symbol;Acc:2653]
ENSRNOG00000048321	6.30759	14.6211	26.5934	45.9969	2.97954	0.956022	2.83198	0	3.55709	2.18831	0	0	16.2424	1.42956	3.49276	0.000931845	0.525489	Tnfsf8	tumor necrosis factor (ligand) superfamily, member 8 [Source:RGD Symbol;Acc:1590403]
ENSRNOG00000047534	0	0	28.9058	67.5273	0	0	0	0	0	0	0	0	16.0722	0	6.48069	0.0311341	0.99983	AABR07027447.1	Uncharacterized protein [Source:UniProtKB/TrEMBL;Acc:M0RAV0]
novel.1373	12.6152	0	15.031	62.634	0	0	0	0	0	0	0	0	15.0467	0	6.38583	0.0337007	0.99983	novel.1373	PF07686:Immunoglobulin V-set domain
ENSRNOG00000057189	23.4282	0	0	64.5913	0	0	1.88799	0.896699	0.889272	0	0	0	14.6699	0.612327	4.55819	0.0127352	0.99983	AC141967.1	-
novel.1362	3.60434	3.1331	60.1241	18.5945	0	0	0	0	0	0	0	0	14.2427	0	6.30374	0.000324903	0.288726	novel.1362	PF07686:Immunoglobulin V-set domain
ENSRNOG00000048425	1.80217	0	32.3745	50.8901	0	0	0	0	1.77854	0	0	1.04694	14.1778	0.470914	4.87841	0.00648236	0.99983	LOC691828	uncharacterized LOC691828 [Source:RGD Symbol;Acc:7592549]
novel.1569	5.40651	9.39929	18.4997	37.189	0	0	0	0	0	0	0	0	11.7491	0	6.028	0.000307317	0.288726	novel.1569	PF07686:Immunoglobulin V-set domain
ENSRNOG00000058590	6.30759	0	4.62493	49.9115	0	0	0	0	0	0	0	2.09388	10.1407	0.34898	4.8554	0.0120696	0.99983	AABR07034739.1	-
ENSRNOG00000047175	23.4282	17.7542	4.62493	12.7225	0	0	0	0	0	3.28247	0	0	9.75498	0.547078	4.27516	0.00876729	0.99983	Cryaa	crystallin, alpha A [Source:RGD Symbol;Acc:2413]
novel.571	1.80217	8.35492	45.0931	0	2.97954	0	0	1.7934	0	0	1.01614	1.04694	9.70495	0.642746	3.9028	0.0094974	0.99983	novel.571	-
ENSRNOG00000049024	0	3.1331	40.4682	11.7439	0	2.86807	0	0	0	0	0	1.04694	9.7022	0.17449	5.26703	0.00159782	0.749607	AABR07051611.1	Uncharacterized protein [Source:UniProtKB/TrEMBL;Acc:M0RD98]
novel.1916	1.80217	0	15.031	38.1676	0	0	0	0	0	0	0	0	9.1668	0	5.67029	0.00697335	0.99983	novel.1916	PF07686:Immunoglobulin V-set domain
ENSRNOG00000048070	0	0	31.2183	19.5731	0	1.91204	0	0	0	0	1.01614	0	8.78391	0.169357	5.12549	0.00771678	0.99983	AABR07051563.1	Uncharacterized protein [Source:UniProtKB/TrEMBL;Acc:F1M1R0]
ENSRNOG00000057376	0	11.488	8.09363	29.3597	0	0	0	0	0	0	0	0	8.15689	0	5.50183	0.00748309	0.99983	AABR07051548.2	-
ENSRNOG00000050143	30.6369	0	3.4687	11.7439	0	0	0	0	0	0	0	0	7.64158	0	5.41056	0.00992722	0.99983	AABR07065815.1	RCG21069; Uncharacterized protein [Source:UniProtKB/TrEMBL;Acc:D3ZCD6]
ENSRNOG00000051653	5.40651	0	1.15623	39.1463	0	0	0	0	0	0	0	0	7.61817	0	5.40486	0.0137549	0.99983	AABR07065772.2	-
ENSRNOG00000057526	0	0	27.7496	12.7225	0	0	0	0	0	0	0	0	6.74536	0	5.22586	0.0388513	0.99983	AABR07051642.1	-
ENSRNOG00000042083	10.813	0	13.8748	15.6585	0	0	0	0	0	0	0	0	6.72439	0	5.22328	0.0113988	0.99983	AABR07051562.1	Uncharacterized protein [Source:UniProtKB/TrEMBL;Acc:F1M1Q7]
ENSRNOG00000030575	0	0	12.7186	26.4237	0	0	0	0	0	0	0	0	6.52372	0	5.17929	0.0414484	0.99983	AABR07013111.1	Uncharacterized protein [Source:UniProtKB/TrEMBL;Acc:D3ZMS7]
novel.1912	0	0	20.8122	17.6158	0	0	0	0	0	0	0	0	6.40467	0	5.15167	0.0424933	0.99983	novel.1912	-
novel.2329	3.60434	1.04437	15.031	15.6585	0.99318	1.91204	0	0	1.77854	0	0	0	6.37391	0.296424	4.18032	0.00260121	0.8413	novel.2329	-
novel.1549	14.4174	2.08873	10.4061	9.78657	0	0	0.943995	0	0	3.28247	0	0	6.11646	0.704411	3.15975	0.0395749	0.99983	novel.1549	PF07686:Immunoglobulin V-set domain
novel.1363	10.813	0	18.4997	5.87194	0	0	0	0.896699	0	0	0	0	5.86411	0.14945	4.54303	0.0173031	0.99983	novel.1363	PF07686:Immunoglobulin V-set domain
ENSRNOG00000030246	12.6152	1.04437	3.4687	16.6372	0.99318	0	0	0	0	0	0	0	5.7931	0	5.01162	0.00237318	0.802974	Btla	B and T lymphocyte associated [Source:RGD Symbol;Acc:1303280]
ENSRNOG00000051722	4.50542	0	28.9058	0.978657	0	0	0	0	0	0	0	0	5.73165	0	4.98896	0.0269044	0.99983	AABR07065772.3	-
novel.1918	6.30759	0	15.031	12.7225	0	0	0	0	0	0	0	0	5.67686	0	4.97781	0.0186454	0.99983	novel.1918	PF07686:Immunoglobulin V-set domain
novel.1361	3.60434	1.04437	2.31247	23.4878	0	0	0	0	0	0	0	0	5.07482	0	4.81902	0.013455	0.99983	novel.1361	PF07686:Immunoglobulin V-set domain
ENSRNOG00000004399	5.40651	0	9.24987	12.7225	2.97954	0	0	0	0.889272	0	0	0	5.05974	0.148212	4.33114	0.00795777	0.99983	Dlx4	distal-less homeobox 4 [Source:RGD Symbol;Acc:1308744]
ENSRNOG00000026177	1.80217	16.7098	5.78117	0	0	5.73613	0	0	1.77854	0	0	1.04694	5.00489	0.470914	3.37109	0.0327599	0.99983	Mgam	maltase-glucoamylase [Source:MGI Symbol;Acc:MGI:1203495]
ENSRNOG00000029876	6.30759	4.17746	4.62493	2.93597	7.94544	3.82409	0	0	1.77854	1.09416	0	0	4.96925	0.478784	3.35747	0.00272259	0.84736	Gucy1a2	guanylate cyclase 1, soluble, alpha 2 [Source:RGD Symbol;Acc:621655]
novel.381	1.80217	1.04437	8.09363	8.80791	2.97954	6.69215	0	0	0	1.09416	0	1.04694	4.9033	0.356849	3.8026	0.00187006	0.765852	novel.381	-
novel.1281	4.50542	15.6655	1.15623	7.82925	0	0	0.943995	0	0	0	0	0	4.8594	0.157332	4.27396	0.0125808	0.99983	novel.1281	-
novel.975	2.70325	7.31056	13.8748	2.93597	0	1.91204	1.88799	0	0.889272	0	0	0	4.78944	0.462877	3.29147	0.0177023	0.99983	novel.975	-
ENSRNOG00000049009	0	3.1331	4.62493	20.5518	0	0	0	0	0	0	0	0	4.7183	0	4.71222	0.0347063	0.99983	AABR07051532.1	Uncharacterized protein [Source:UniProtKB/TrEMBL;Acc:F1LYU4]
ENSRNOG00000019216	2.70325	2.08873	12.7186	2.93597	0	7.64818	0	0.896699	0	0	0	0	4.68245	0.14945	4.21426	0.00353134	0.899152	Il12rb1	interleukin 12 receptor, beta 1 [Source:RGD Symbol;Acc:620025]
ENSRNOG00000048850	0	0	23.1247	0.978657	2.97954	0	0	0	0	0	0	0	4.51381	0	4.64291	0.0460545	0.99983	LOC300024	similar to Ly6-B antigen gene [Source:RGD Symbol;Acc:1586182]
ENSRNOG00000003769	5.40651	2.08873	10.4061	7.82925	0	0.956022	0	0	0	0	0	0	4.44777	0	4.62387	0.0036756	0.908286	Tmem163	transmembrane protein 163 [Source:RGD Symbol;Acc:1306212]
novel.644	14.4174	5.22183	3.4687	2.93597	0	0	0	0	0.889272	0	0	0	4.34064	0.148212	4.11483	0.0146689	0.99983	novel.644	-
ENSRNOG00000053873	2.70325	0	10.4061	12.7225	0	0	0	0	0	0	0	0	4.30531	0	4.57857	0.0393565	0.99983	AABR07024303.2	-
novel.1913	0	16.7098	8.09363	0.978657	0	0	0	0	0	0	0	0	4.29702	0	4.57418	0.0466928	0.99983	novel.1913	-
ENSRNOG00000003030	3.60434	1.04437	1.15623	19.5731	0	0	0.943995	0	0.889272	0	0	0	4.22968	0.305545	3.59589	0.0353359	0.99983	Awat2	acyl-CoA wax alcohol acyltransferase 2 [Source:RGD Symbol;Acc:1565111]
ENSRNOG00000021130	4.50542	3.1331	5.78117	6.8506	4.9659	0	0	0	0	0	3.04843	0	4.20603	0.508071	3.06865	0.0326196	0.99983	Abcc8	ATP-binding cassette, subfamily C (CFTR/MRP), member 8 [Source:RGD Symbol;Acc:3786]
ENSRNOG00000001324	2.70325	4.17746	2.31247	3.91463	6.95226	4.78011	0.943995	0	0	1.09416	0	0	4.14003	0.339692	3.56459	0.00209738	0.788257	Asmt	acetylserotonin O-methyltransferase [Source:RGD Symbol;Acc:708472]
ENSRNOG00000042970	15.3184	0	3.4687	5.87194	0	0	0	0	0	0	0	0	4.10985	0	4.51627	0.0436419	0.99983	LOC679475	hypothetical protein LOC679475 [Source:RGD Symbol;Acc:1588291]
ENSRNOG00000019170	3.60434	0	10.4061	2.93597	0.99318	6.69215	0	0	0.889272	0	0	0	4.10529	0.148212	4.02617	0.00637806	0.99983	Il27	interleukin 27 [Source:RGD Symbol;Acc:1561420]
ENSRNOG00000034230	8.10976	3.1331	1.15623	9.78657	0	0	0	0	0	0	0	0	3.69761	0	4.36417	0.0235383	0.99983	Fcrl1	Fc receptor-like 1 [Source:RGD Symbol;Acc:1589411]
novel.1263	2.70325	1.04437	6.9374	0.978657	0.99318	8.6042	0	0.896699	0	1.09416	0	0	3.54351	0.331809	3.3341	0.0131407	0.99983	novel.1263	-
novel.1344	10.813	2.08873	3.4687	3.91463	0	0.956022	0	0	0	0	0	1.04694	3.54018	0.17449	3.82251	0.0123821	0.99983	novel.1344	-
ENSRNOG00000024426	8.10976	1.04437	5.78117	4.89328	0	0.956022	0.943995	0	0	0	0	0	3.4641	0.157332	3.78691	0.0141761	0.99983	Mro	maestro [Source:MGI Symbol;Acc:MGI:2152817]
ENSRNOG00000056580	11.7141	1.04437	1.15623	6.8506	0	0	0	0.896699	0	0	0	1.04694	3.46088	0.32394	3.31111	0.0490129	0.99983	En1	engrailed 1 [Source:MGI Symbol;Acc:MGI:95389]
ENSRNOG00000054438	0	3.1331	5.78117	8.80791	1.98636	0.956022	0	0	0	2.18831	0	0	3.44409	0.364719	3.29129	0.0329279	0.99983	LOC292543	similar to solute carrier family 7 (cationic amino acid transporter, y+ system), member 3 [Source:RGD Symbol;Acc:1565097]
ENSRNOG00000019215	0	0	5.78117	2.93597	1.98636	9.56022	0	0.896699	0	1.09416	0	0	3.37729	0.331809	3.26623	0.0398377	0.99983	Cd151	CD151 molecule (Raph blood group) [Source:RGD Symbol;Acc:621290]
ENSRNOG00000014414	8.10976	3.1331	1.15623	0.978657	3.97272	0.956022	0	0	0	0	1.01614	0	3.05108	0.169357	3.6112	0.01063	0.99983	Qrfpr	pyroglutamylated RFamide peptide receptor [Source:RGD Symbol;Acc:728380]
novel.336	8.10976	0	3.4687	0.978657	3.97272	0.956022	0	0	0	0	0	0	2.91431	0	4.02125	0.019307	0.99983	novel.336	-
ENSRNOG00000055329	1.80217	2.08873	4.62493	3.91463	1.98636	1.91204	0	0	0	0	0	0	2.72148	0	3.91284	0.00518007	0.99983	AABR07047528.1	-
novel.146	6.30759	3.1331	3.4687	1.95731	0	0.956022	0	0	0	0	0	0	2.63712	0	3.87458	0.0220697	0.99983	novel.146	-
ENSRNOG00000036831	5.40651	2.08873	5.78117	0.978657	0.99318	0	0	0	0	0	0	0	2.54137	0	3.8165	0.029829	0.99983	Gtsf1	gametocyte specific factor 1 [Source:RGD Symbol;Acc:1310791]
novel.1130	4.50542	0	1.15623	1.95731	5.95908	0.956022	0	0	0	0	0	0	2.42235	0	3.75599	0.0324915	0.99983	novel.1130	-
