# Supplementary material for: Association of Intrauterine Microbes with Endometrial Factors in Intrauterine Adhesion Formation and after Medicine Treatment
Source: Pathogens. 2022 Jul 10;11(7):784. doi: 10.3390/pathogens11070784 (PMC9322781; doi:10.3390/pathogens11070784)
Supplement: Supplementary file 1 [file pathogens-11-00784-s001.zip › Table S22.xlsx]

## Sheet: Sheet1
gene_id	IUA1	IUA2	IUA3	IUA4	IUA5	IUA6	Con1	Con2	Con3	Con4	Con5	Con6	IUA	con	log2FC	pvalue	padj	gene_name	gene_description
ENSRNOG00000037118	0	0	0	0	0	0	26.4319	1.7934	0	0	4.06457	7.32857	0	6.60307	-5.16388	0.00465738	0.99983	Rn60_2_2279.4	-
ENSRNOG00000057089	0	0	0	0	0	0	24.5439	0	3.55709	1.09416	0	5.23469	0	5.7383	-4.96196	0.00882709	0.99983	AC117096.1	-
ENSRNOG00000046139	0	0	0	0	0	0	3.77598	4.48349	5.33563	0	4.06457	3.14082	0	3.46675	-4.23908	0.00480516	0.99983	Syt14	synaptotagmin XIV [Source:RGD Symbol;Acc:1592654]
ENSRNOG00000030551	0	0	0	0	0	0	9.43995	2.6901	2.66782	5.47078	0	0	0	3.37811	-4.19725	0.0263397	0.99983	LOC102551265	phospholipid scramblase 1-like [Source:RGD Symbol;Acc:7575278]
novel.254	0	0	0	0	0	0	0	3.5868	1.77854	0	2.03228	10.4694	0	2.97783	-4.01262	0.0421522	0.99983	-	-
ENSRNOG00000016618	0	0	1.15623	0	0	0	1.88799	0.896699	0	20.789	1.01614	0	0.192706	4.0983	-3.98655	0.0343245	0.99983	Tmem52	transmembrane protein 52 [Source:RGD Symbol;Acc:2318502]
ENSRNOG00000013753	0	0	1.15623	0	0	0	1.88799	0	8.89272	1.09416	0	8.37551	0.192706	3.37506	-3.71526	0.0370914	0.99983	Tssk5	testis-specific serine kinase 5 [Source:RGD Symbol;Acc:1308613]
ENSRNOG00000055450	0	0	1.15623	0	0	0	6.60796	0.896699	0	10.9416	1.01614	0	0.192706	3.24373	-3.65137	0.0470168	0.99983	Ckmt2	creatine kinase, mitochondrial 2 [Source:MGI Symbol;Acc:MGI:1923972]
ENSRNOG00000018949	0	0	0	1.95731	0	0	2.83198	8.96699	0	2.18831	11.1776	0	0.326219	4.19414	-3.54751	0.0390404	0.99983	Dlk2	delta-like 2 homolog (Drosophila) [Source:RGD Symbol;Acc:1309143]
ENSRNOG00000057827	0	1.04437	0	0	0.99318	0	3.77598	6.27689	0.889272	3.28247	8.12914	1.04694	0.339591	3.90011	-3.44202	0.00684187	0.99983	AC109100.2	-
ENSRNOG00000046231	0	0	1.15623	0	0	0.956022	0	0	0	36.1072	5.08071	0	0.352043	6.86464	-4.25334	0.0415896	0.99983	Cacna1s	calcium channel, voltage-dependent, L type, alpha 1S subunit [Source:RGD Symbol;Acc:70983]
ENSRNOG00000020686	0	0	2.31247	0	0	0	10.3839	1.7934	0	4.37662	1.01614	3.14082	0.385411	3.45182	-3.26405	0.0357715	0.99983	Dkkl1	dickkopf-like 1 [Source:RGD Symbol;Acc:1563523]
novel.980	0	0	2.31247	0	0	0	6.60796	0.896699	3.55709	2.18831	0	4.18775	0.385411	2.9063	-3.0188	0.0493928	0.99983	-	-
ENSRNOG00000039200	0	0	0	0.978657	1.98636	0	14.1599	0.896699	0.889272	7.65909	7.11299	2.09388	0.494169	5.46864	-3.43677	0.00862692	0.99983	AABR07070046.1	Uncharacterized protein [Source:UniProtKB/TrEMBL;Acc:D3ZV53]
novel.1478	0.901084	0	1.15623	0	0	0.956022	4.71997	0	9.782	0	6.09685	4.18775	0.502223	4.1311	-3.06164	0.031495	0.99983	-	-
ENSRNOG00000054840	0	1.04437	2.31247	0	0	0	25.4879	5.38019	5.33563	2.18831	0	1.04694	0.559472	6.57316	-3.68435	0.0112505	0.99983	AABR07053837.1	-
ENSRNOG00000060878	0.901084	1.04437	1.15623	0	0.99318	0	16.9919	3.5868	8.89272	2.18831	1.01614	0	0.682477	5.44598	-3.02285	0.0153433	0.99983	AABR07066020.1	-
ENSRNOG00000051777	0	0	0	0	6.95226	0	15.1039	8.07029	7.11418	0	15.2421	13.6102	1.15871	9.85679	-3.08497	0.0216833	0.99983	Terc	telomerase RNA component [Source:RGD Symbol;Acc:727802]
ENSRNOG00000002906	0	2.08873	5.78117	0	0.99318	0	133.103	0	396.616	0	1.01614	0	1.47718	88.4558	-5.91632	0.0136585	0.99983	Nr1i2	nuclear receptor subfamily 1, group I, member 2 [Source:RGD Symbol;Acc:69057]
ENSRNOG00000053118	4.50542	1.04437	0	2.93597	2.97954	5.73613	2.83198	59.1821	95.1522	4.37662	0	0	2.86691	26.9238	-3.22336	0.00846578	0.99983	AABR07024068.1	-
ENSRNOG00000040005	1.80217	3.1331	13.8748	4.89328	4.9659	11.4723	6.60796	8.07029	280.121	687.13	5.08071	7.32857	6.69025	165.723	-4.63366	8.35485e-05	0.181141	Ndufa1	NADH dehydrogenase (ubiquinone) 1 alpha subcomplex, 1 [Source:RGD Symbol;Acc:1560955]
ENSRNOG00000049743	18.9228	11.488	11.5623	12.7225	17.8772	37.2849	2196.68	1968.25	16.8962	6.56494	8.12914	29.3143	18.3096	704.306	-5.26489	2.04355e-05	0.0898874	Gstm5	glutathione S-transferase, mu 5 [Source:RGD Symbol;Acc:61964]
ENSRNOG00000006471	3.60434	0	72.8427	8.80791	0.99318	37.2849	631.533	29.5911	8.89272	414.685	0	38.7367	20.5888	187.24	-3.18638	0.0347708	0.99983	Pvalb	parvalbumin [Source:RGD Symbol;Acc:3457]
ENSRNOG00000046379	35.1423	26.1091	20.8122	31.317	32.7749	101.338	10.3839	2314.38	3.55709	40.4838	700.122	10.4694	41.249	513.233	-3.63689	0.00303653	0.856184	LOC100912604	spermidine synthase-like [Source:RGD Symbol;Acc:6485978]
