# Supplementary material for: Association of Intrauterine Microbes with Endometrial Factors in Intrauterine Adhesion Formation and after Medicine Treatment
Source: Pathogens. 2022 Jul 10;11(7):784. doi: 10.3390/pathogens11070784 (PMC9322781; doi:10.3390/pathogens11070784)
Supplement: Supplementary file 1 [file pathogens-11-00784-s001.zip › Table S23.xlsx]

## Sheet: Sheet1
KEGGID	Description	GeneRatio	BgRatio	pvalue	padj	Count
rno04620	Toll-like receptor signaling pathway - Rattus norvegicus (rat)	10/218	89/7608	0.00021334	0.00291939	10
rno05235	PD-L1 expression and PD-1 checkpoint pathway in cancer - Rattus norvegicus (rat)	10/218	88/7608	0.000194152	0.00280441	10
rno04664	Fc epsilon RI signaling pathway - Rattus norvegicus (rat)	10/218	77/7608	6.21008e-05	0.00107641	10
rno05133	Pertussis - Rattus norvegicus (rat)	10/218	75/7608	4.93313e-05	0.000986627	10
rno04670	Leukocyte transendothelial migration - Rattus norvegicus (rat)	10/218	120/7608	0.00225273	0.0201969	10
rno04064	NF-kappa B signaling pathway - Rattus norvegicus (rat)	10/218	114/7608	0.00153289	0.0147612	10
rno05142	Chagas disease - Rattus norvegicus (rat)	10/218	111/7608	0.00125063	0.0138803	10
rno04061	Viral protein interaction with cytokine and cytokine receptor - Rattus norvegicus (rat)	11/218	85/7608	2.74975e-05	0.000595778	11
rno04380	Osteoclast differentiation - Rattus norvegicus (rat)	11/218	123/7608	0.00076614	0.00905438	11
rno04658	Th1 and Th2 cell differentiation - Rattus norvegicus (rat)	12/218	83/7608	3.64549e-06	0.000118478	12
rno05160	Hepatitis C - Rattus norvegicus (rat)	12/218	157/7608	0.00177894	0.0165187	12
rno05322	Systemic lupus erythematosus - Rattus norvegicus (rat)	12/218	128/7608	0.000287254	0.0037343	12
rno04659	Th17 cell differentiation - Rattus norvegicus (rat)	13/218	99/7608	4.30285e-06	0.000124304	13
rno04662	B cell receptor signaling pathway - Rattus norvegicus (rat)	13/218	86/7608	8.41414e-07	5.46919e-05	13
rno04610	Complement and coagulation cascades - Rattus norvegicus (rat)	13/218	77/7608	2.23132e-07	2.90072e-05	13
rno04621	NOD-like receptor signaling pathway - Rattus norvegicus (rat)	13/218	172/7608	0.00128126	0.0138803	13
rno05135	Yersinia infection - Rattus norvegicus (rat)	13/218	138/7608	0.000153118	0.0023418	13
rno04640	Hematopoietic cell lineage - Rattus norvegicus (rat)	14/218	96/7608	4.95918e-07	4.29796e-05	14
rno05150	Staphylococcus aureus infection - Rattus norvegicus (rat)	14/218	84/7608	8.91877e-08	2.31888e-05	14
rno05164	Influenza A - Rattus norvegicus (rat)	14/218	154/7608	0.000125445	0.00203849	14
rno05162	Measles - Rattus norvegicus (rat)	14/218	144/7608	6.04235e-05	0.00107641	14
rno04660	T cell receptor signaling pathway - Rattus norvegicus (rat)	14/218	107/7608	1.90675e-06	7.9434e-05	14
rno04650	Natural killer cell mediated cytotoxicity - Rattus norvegicus (rat)	14/218	105/7608	1.51324e-06	7.86885e-05	14
rno04062	Chemokine signaling pathway - Rattus norvegicus (rat)	18/218	194/7608	1.01442e-05	0.00026375	18
rno04060	Cytokine-cytokine receptor interaction - Rattus norvegicus (rat)	22/218	248/7608	2.13861e-06	7.9434e-05	22
rno04614	Renin-angiotensin system - Rattus norvegicus (rat)	4/218	26/7608	0.00597289	0.0470592	4
rno05310	Asthma - Rattus norvegicus (rat)	5/218	30/7608	0.00146439	0.0146726	5
rno04973	Carbohydrate digestion and absorption - Rattus norvegicus (rat)	6/218	44/7608	0.00146726	0.0146726	6
rno05020	Prion diseases - Rattus norvegicus (rat)	6/218	35/7608	0.000418118	0.00517669	6
rno04970	Salivary secretion - Rattus norvegicus (rat)	8/218	86/7608	0.00311022	0.0252705	8
rno05140	Leishmaniasis - Rattus norvegicus (rat)	8/218	85/7608	0.00289047	0.0242427	8
rno04911	Insulin secretion - Rattus norvegicus (rat)	8/218	84/7608	0.00268304	0.023253	8
rno05340	Primary immunodeficiency - Rattus norvegicus (rat)	8/218	41/7608	1.68927e-05	0.000399283	8
