# Supplementary material for: Association of Intrauterine Microbes with Endometrial Factors in Intrauterine Adhesion Formation and after Medicine Treatment
Source: Pathogens. 2022 Jul 10;11(7):784. doi: 10.3390/pathogens11070784 (PMC9322781; doi:10.3390/pathogens11070784)
Supplement: Supplementary file 1 [file pathogens-11-00784-s001.zip › Table S24.xlsx]

## Sheet: Sheet1
KEGGID	Description	GeneRatio	BgRatio	pvalue	padj	Count
rno03010	Ribosome - Rattus norvegicus (rat)	20/61	414/7608	2.5992e-11	2.57321e-09	20
