# Supplementary material for: Association of Intrauterine Microbes with Endometrial Factors in Intrauterine Adhesion Formation and after Medicine Treatment
Source: Pathogens. 2022 Jul 10;11(7):784. doi: 10.3390/pathogens11070784 (PMC9322781; doi:10.3390/pathogens11070784)
Supplement: Supplementary file 1 [file pathogens-11-00784-s001.zip › Table S25.xlsx]

## Sheet: Sheet1
Sample name	observed species	shannon	simpson	chao1	ACE	goods coverage	PD_whole_tree
Con.1	1072	4.863	0.871	1437.61	1483.14	0.989	1074.7
Con.2	881	4.563	0.782	1176.1	1211.07	0.991	644.055
Con.3	911	4.979	0.873	1180.51	1212.62	0.991	756.619
Con.4	779	3.109	0.534	1042.23	1025.33	0.992	732.216
Con.5	1339	5.416	0.909	1916.78	2009.02	0.983	1181.01
Con.6	1234	4.988	0.852	1495.43	1578.57	0.989	1149.7
GXN.1	1175	4.168	0.623	1253.8	1284.48	0.994	1040.96
GXN.2	1138	4.904	0.842	1447.92	1490.08	0.989	1087.88
GXN.3	942	4.916	0.839	1138.63	1159.7	0.992	798.556
GXN.4	743	5.079	0.901	821.062	893.409	0.995	702.348
GXN.5	645	4.761	0.855	716.115	738.858	0.996	587.208
GXN.6	1128	4.714	0.753	1340.44	1368.5	0.991	895.512
OTC.1	853	4.901	0.882	1058.28	1070.75	0.993	877.239
OTC.2	932	5.205	0.871	1049	1075.44	0.994	884.584
OTC.3	590	4.533	0.832	651.312	653.416	0.997	533.931
OTC.4	1089	4.954	0.814	1356.84	1362.19	0.991	941.346
OTC.5	697	3.717	0.665	890.157	923.407	0.993	653.782
OTC.6	439	4.573	0.895	598.194	591.229	0.996	320.298
E2.1	900	5.391	0.928	1241.07	1250.26	0.991	807.269
E2.2	948	5.063	0.895	1466.24	1515.18	0.988	722.768
E2.3	905	4.343	0.814	1236.09	1285.97	0.99	817.568
E2.4	864	4.348	0.74	972.073	1027.48	0.994	709.075
E2.5	466	5.399	0.945	543.04	556.602	0.997	383.647
