# Supplementary material for: Association of Intrauterine Microbes with Endometrial Factors in Intrauterine Adhesion Formation and after Medicine Treatment
Source: Pathogens. 2022 Jul 10;11(7):784. doi: 10.3390/pathogens11070784 (PMC9322781; doi:10.3390/pathogens11070784)
Supplement: Supplementary file 1 [file pathogens-11-00784-s001.zip › Table S26.xlsx]

## Sheet: Sheet1
Taxonomy	Con	GXN	OTC	E2
Proteobacteria	0.396888	0.411401	0.419888	0.277283
Firmicutes	0.19365	0.217374	0.251441	0.307806
Actinobacteriota	0.076972	0.074988	0.066476	0.111354
Bacteroidota	0.010838	0.014593	0.021507	0.031916
Desulfobacterota	0.000298	0.010223	0.000635	7.1e-05
unidentified_Bacteria	0.007604	0.013512	0.020099	0.014166
Cyanobacteria	0.008234	0.006513	0.003517	0.005791
Thermotogae	0	0.000724	1.5e-05	0
Fusobacteriota	0.001245	0.001181	0.0006	0.000857
Chloroflexi	9.4e-05	0	0.000303	6e-05
Others	0.304177	0.249492	0.215519	0.250695
