# Supplementary material for: Association of Intrauterine Microbes with Endometrial Factors in Intrauterine Adhesion Formation and after Medicine Treatment
Source: Pathogens. 2022 Jul 10;11(7):784. doi: 10.3390/pathogens11070784 (PMC9322781; doi:10.3390/pathogens11070784)
Supplement: Supplementary file 1 [file pathogens-11-00784-s001.zip › Table S27.xlsx]

## Sheet: Sheet1
Taxonomy	Con	GXN	OTC	E2
Ralstonia	0.359756	0.384051	0.370793	0.245814
Pseudogracilibacillus	0.065821	0.06915	0.092636	0.109223
Corynebacterium	0.051616	0.047434	0.035569	0.049683
Jeotgalicoccus	0.018616	0.023372	0.01987	0.053076
Escherichia-Shigella	0.003844	0.004097	0.025872	0.001577
Staphylococcus	0.011255	0.016096	0.028526	0.014464
Sporosarcina	0.02298	0.015079	0.017743	0.020237
Ulvibacter	0.005531	0.009008	0.019424	0.020422
Desulfovibrio	0.000278	0.010213	0.000635	6.5e-05
Enteractinococcus	0.004504	0.003824	0.004742	0.014464
Others	0.4558	0.417676	0.38419	0.470974
