# Supplementary material for: Association of Intrauterine Microbes with Endometrial Factors in Intrauterine Adhesion Formation and after Medicine Treatment
Source: Pathogens. 2022 Jul 10;11(7):784. doi: 10.3390/pathogens11070784 (PMC9322781; doi:10.3390/pathogens11070784)
Supplement: Supplementary file 1 [file pathogens-11-00784-s001.zip › Table S28.xlsx]

## Sheet: Sheet1
Taxa	mean (E2)	variance (E2)	standard error(E2)	mean (control)	variance (control)	standard error(group2)	E2-vs-control
Ralstonia	0.245814	0.0387724	0.0880596	0.359756	0.0329797	0.0741392	0.473492
Pseudogracilibacillus	0.109223	0.00434074	0.0294644	0.0658215	0.00277081	0.0214896	0.238642
Corynebacterium	0.049683	0.0022549	0.0212363	0.0516155	0.00143434	0.0154615	0.966258
Jeotgalicoccus	0.0530758	0.00228433	0.0213744	0.0186155	0.000200403	0.00577932	0.0987667
Escherichia-Shigella	0.00157733	1.59252e-06	0.000564362	0.00384413	3.63001e-05	0.00245968	0.537771
Staphylococcus	0.0144639	0.000123792	0.00497578	0.0112546	5.10987e-05	0.00291829	0.762833
Sporosarcina	0.0202375	0.000111255	0.00471709	0.0229805	0.000540735	0.00949328	0.890558
Ulvibacter	0.020422	0.000258399	0.00718887	0.00553059	1.34255e-05	0.00149586	0.0330667
Desulfovibrio	6.54742e-05	1.34629e-08	5.18901e-05	0.00027777	9.34138e-08	0.000124776	0.094175
Enteractinococcus	0.0144639	0.000234967	0.00685518	0.00450383	8.55946e-06	0.00119439	0.130679
Atopostipes	0.0100473	2.21702e-05	0.00210572	0.00733609	1.73182e-05	0.00169893	0.356358
unidentified_Chloroplast	0.00555341	2.04426e-05	0.00202201	0.00823388	0.000118884	0.0044513	0.766579
Bacillus	0.0066248	9.40881e-06	0.00137177	0.00687976	1.14929e-05	0.00138401	0.945917
Acinetobacter	0.00701765	2.52374e-05	0.00224666	0.00841741	8.63977e-05	0.00379468	0.8654
Lactobacillus	0.00619624	8.77558e-05	0.00418941	0.00734601	2.91608e-05	0.00220457	0.894587
Nosocomiicoccus	0.00801167	4.66886e-05	0.00305577	0.00890847	3.23013e-05	0.00232025	0.899554
Pseudomonas	0.000624981	1.37729e-07	0.000165969	0.00326875	3.81835e-05	0.00252268	0.328075
Brevibacterium	0.00555936	3.14069e-05	0.00250627	0.000912671	8.45211e-07	0.000375325	0.0518708
Turicibacter	0.00322609	4.5772e-05	0.00302562	0.000729145	2.17444e-07	0.00019037	0.590721
unidentified_Xanthomonadaceae	0.00550579	1.74154e-05	0.0018663	0.00420622	1.33725e-05	0.0014929	0.768471
Faecalibaculum	0.00252969	3.18088e-05	0.00252225	9.92034e-06	5.90479e-10	9.92034e-06	0.461929
Schlegelella	0.00252969	3.1435e-05	0.00250739	0	0	0	0.350075
Facklamia	0.00560102	1.59024e-05	0.00178339	0.00347212	1.39365e-06	0.000481949	0.259788
Romboutsia	0.00394631	1.86265e-05	0.0019301	0.00192455	1.26433e-06	0.000459045	0.343796
Leucobacter	0.00320824	1.66145e-05	0.00182288	0.00116068	5.35682e-07	0.000298798	0.286792
Vogesella	0	0	0	0.00167158	1.6765e-05	0.00167158	0.356979
Brachybacterium	0.0018928	1.60696e-06	0.000566914	0.00150293	1.53575e-06	0.000505923	0.783654
Prevotella	0.000613077	1.09209e-07	0.00014779	0.00196423	3.30656e-06	0.000742357	0.0557958
Limnobacter	0	0	0	0.00157733	1.49279e-05	0.00157733	0.356979
Neisseria	0.00431535	9.60871e-06	0.00138627	0.00437983	9.31897e-06	0.00124626	0.980596
Vulcaniibacterium	0.00177971	1.58368e-05	0.00177971	0	0	0	0.356979
Amphibacillus	0.00317252	1.72653e-06	0.000587628	0.00217751	1.26566e-06	0.000459286	0.176737
Streptococcus	0.00222612	2.91552e-06	0.000763612	0.00283722	4.63786e-06	0.000879191	0.778362
Cutibacterium	0.000547603	1.10095e-07	0.000148388	0.00028273	7.64375e-08	0.00011287	0.133817
Oligella	0.00299396	4.55684e-06	0.000954656	0.00242552	1.56657e-06	0.000510975	0.7783
