# Supplementary material for: Association of Intrauterine Microbes with Endometrial Factors in Intrauterine Adhesion Formation and after Medicine Treatment
Source: Pathogens. 2022 Jul 10;11(7):784. doi: 10.3390/pathogens11070784 (PMC9322781; doi:10.3390/pathogens11070784)
Supplement: Supplementary file 1 [file pathogens-11-00784-s001.zip › Table S29.xlsx]

## Sheet: Sheet1
Taxa	mean (GXN)	variance (GXN)	standard error (GXN)	mean (control)	variance (control)	standard error (control)	GXN-vs-control
Ralstonia	0.384051	0.022059	0.0606342	0.359756	0.0329797	0.0741392	0.876878
Pseudogracilibacillus	0.0691497	0.00178204	0.0172339	0.0658215	0.00277081	0.0214896	0.93845
Corynebacterium	0.0474341	0.00267067	0.0210977	0.0516155	0.00143434	0.0154615	0.9169
Jeotgalicoccus	0.0233723	0.000424193	0.00840826	0.0186155	0.000200403	0.00577932	0.779432
Escherichia-Shigella	0.0040971	6.1248e-06	0.00101035	0.00384413	3.63001e-05	0.00245968	0.946991
Staphylococcus	0.0160958	0.000284786	0.00688943	0.0112546	5.10987e-05	0.00291829	0.684035
Sporosarcina	0.0150789	7.78471e-05	0.00360202	0.0229805	0.000540735	0.00949328	0.615843
Ulvibacter	0.00900767	5.87443e-05	0.00312901	0.00553059	1.34255e-05	0.00149586	0.343288
Desulfovibrio	0.010213	0.000543722	0.00951947	0.00027777	9.34138e-08	0.000124776	0.313288
Enteractinococcus	0.00382429	4.66481e-06	0.000881742	0.00450383	8.55946e-06	0.00119439	0.781795
Atopostipes	0.0153319	0.000124568	0.00455645	0.00733609	1.73182e-05	0.00169893	0.0766332
unidentified_Chloroplast	0.00647302	7.92334e-05	0.00363395	0.00823388	0.000118884	0.0044513	0.85231
Bacillus	0.00469728	1.37447e-05	0.00151353	0.00687976	1.14929e-05	0.00138401	0.301275
Acinetobacter	0.00614565	8.58606e-06	0.00119625	0.00841741	8.63977e-05	0.00379468	0.722555
Lactobacillus	0.00476672	1.45525e-05	0.00155737	0.00734601	2.91608e-05	0.00220457	0.504616
Nosocomiicoccus	0.00814956	2.27776e-05	0.0019484	0.00890847	3.23013e-05	0.00232025	0.877581
Pseudomonas	0.000659703	1.76228e-07	0.000171381	0.00326875	3.81835e-05	0.00252268	0.319424
Brevibacterium	0.00087795	4.94497e-07	0.000287082	0.000912671	8.45211e-07	0.000375325	0.958812
Turicibacter	0.000629942	1.0112e-07	0.00012982	0.000729145	2.17444e-07	0.00019037	0.793092
unidentified_Xanthomonadaceae	0.00244536	8.5894e-07	0.000378361	0.00420622	1.33725e-05	0.0014929	0.255803
Faecalibaculum	0	0	0	9.92034e-06	5.90479e-10	9.92034e-06	0.499999
Schlegelella	0	0	0	0	0	0	1
Facklamia	0.00319435	1.97078e-06	0.000573118	0.00347212	1.39365e-06	0.000481949	0.825279
Romboutsia	0.00251977	4.19748e-06	0.000836409	0.00192455	1.26433e-06	0.000459045	0.697533
Leucobacter	0.00108132	6.47165e-07	0.000328422	0.00116068	5.35682e-07	0.000298798	0.907952
Vogesella	0	0	0	0.00167158	1.6765e-05	0.00167158	0.346266
Brachybacterium	0.00341756	1.80483e-05	0.00173437	0.00150293	1.53575e-06	0.000505923	0.306869
Prevotella	0.00312987	1.44281e-05	0.00155071	0.00196423	3.30656e-06	0.000742357	0.670511
Limnobacter	0	0	0	0.00157733	1.49279e-05	0.00157733	0.346266
Neisseria	0.00349196	8.71712e-06	0.00120534	0.00437983	9.31897e-06	0.00124626	0.751738
Vulcaniibacterium	0	0	0	0	0	0	1
Amphibacillus	0.00342748	8.11864e-06	0.00116323	0.00217751	1.26566e-06	0.000459286	0.475541
Streptococcus	0.00316955	9.73785e-06	0.00127396	0.00283722	4.63786e-06	0.000879191	0.893
Cutibacterium	0.000252969	1.72715e-08	5.36524e-05	0.00028273	7.64375e-08	0.00011287	0.880336
Oligella	0.00289178	1.32695e-06	0.000470275	0.00242552	1.56657e-06	0.000510975	0.673096
