# Supplementary material for: Association of Intrauterine Microbes with Endometrial Factors in Intrauterine Adhesion Formation and after Medicine Treatment
Source: Pathogens. 2022 Jul 10;11(7):784. doi: 10.3390/pathogens11070784 (PMC9322781; doi:10.3390/pathogens11070784)
Supplement: Supplementary file 1 [file pathogens-11-00784-s001.zip › Table S3.xlsx]

## Sheet: Sheet1
Sample name	Group	Observed species	chao1	Shannon	Simpson
C2	Con	89	89	3.23592	0.70159
C3	Con	68	68	3.09149	0.694894
C4	Con	119	119	3.66861	0.730795
D1	Non	34	34	3.32256	0.841654
D2	Non	27	27	2.74964	0.772421
D3	Non	28	28	2.95547	0.764968
D4	Non	39	39	3.06641	0.784678
D5	Non	36	36	3.06208	0.799242
D6	Non	23	23	1.14537	0.31646
D7	Non	29	29	3.0679	0.784158
D8	Non	38	38	3.12967	0.806398
D9	Non	27	27	2.9326	0.78391
D10	Non	36	36	3.41618	0.824777
S1	IUA	30	30	1.14122	0.302464
S2	IUA	30	30	1.49535	0.4196
S3	IUA	20	20	2.79007	0.790793
S4	IUA	24	24	2.73776	0.770092
S5	IUA	26	26	2.84242	0.781322
S6	IUA	36	36	0.646131	0.148214
S7	IUA	30	30	2.79778	0.774845
S8	IUA	31	31	2.69717	0.753382
S9	IUA	36	36	2.47591	0.673517
S10	IUA	51	51	3.8545	0.878772
