# Supplementary material for: Association of Intrauterine Microbes with Endometrial Factors in Intrauterine Adhesion Formation and after Medicine Treatment
Source: Pathogens. 2022 Jul 10;11(7):784. doi: 10.3390/pathogens11070784 (PMC9322781; doi:10.3390/pathogens11070784)
Supplement: Supplementary file 1 [file pathogens-11-00784-s001.zip › Table S30.xlsx]

## Sheet: Sheet1
Taxa	mean (control)	variance (control)	standard error (control)	mean (OTC)	variance (OTC)	standard error (OTC)	control-vs-OTC
Ralstonia	0.359756	0.0329797	0.0741392	0.370793	0.0147129	0.0495192	0.939186
Pseudogracilibacillus	0.0658215	0.00277081	0.0214896	0.0926361	0.000279536	0.00682564	0.232339
Corynebacterium	0.0516155	0.00143434	0.0154615	0.0355694	9.98961e-05	0.00408036	0.351529
Jeotgalicoccus	0.0186155	0.000200403	0.00577932	0.0198704	9.88893e-05	0.00405975	0.913932
Escherichia-Shigella	0.00384413	3.63001e-05	0.00245968	0.0258722	0.00105425	0.0132555	0.0776425
Staphylococcus	0.0112546	5.10987e-05	0.00291829	0.0285259	0.000435783	0.00852236	0.0412308
Sporosarcina	0.0229805	0.000540735	0.00949328	0.0177425	2.53101e-05	0.00205386	0.731204
Ulvibacter	0.00553059	1.34255e-05	0.00149586	0.019424	0.000466853	0.00882094	0.102611
Desulfovibrio	0.00027777	9.34138e-08	0.000124776	0.000634902	7.69394e-07	0.000358095	0.496688
Enteractinococcus	0.00450383	8.55946e-06	0.00119439	0.00474192	6.41354e-06	0.00103389	0.927104
Atopostipes	0.00733609	1.73182e-05	0.00169893	0.00933008	1.11132e-05	0.00136096	0.514217
unidentified_Chloroplast	0.00823388	0.000118884	0.0044513	0.003487	9.41675e-06	0.00125278	0.329611
Bacillus	0.00687976	1.14929e-05	0.00138401	0.0123855	8.14334e-05	0.00368405	0.156018
Acinetobacter	0.00841741	8.63977e-05	0.00379468	0.00837773	2.23912e-05	0.0019318	0.981172
Lactobacillus	0.00734601	2.91608e-05	0.00220457	0.00116068	1.83875e-07	0.00017506	0.00562443
Nosocomiicoccus	0.00890847	3.23013e-05	0.00232025	0.0128468	1.98995e-05	0.00182115	0.178443
Pseudomonas	0.00326875	3.81835e-05	0.00252268	0.000431535	2.1523e-08	5.98929e-05	0.273068
Brevibacterium	0.000912671	8.45211e-07	0.000375325	0.00162198	1.61227e-06	0.000518375	0.279276
Turicibacter	0.000729145	2.17444e-07	0.00019037	0.000337292	5.83393e-08	9.86064e-05	0.0499955
unidentified_Xanthomonadaceae	0.00420622	1.33725e-05	0.0014929	0.00438975	8.57827e-06	0.00119571	0.956136
Faecalibaculum	9.92034e-06	5.90479e-10	9.92034e-06	0	0	0	0.499999
Schlegelella	0	0	0	0.000138885	8.84537e-08	0.000121418	0.261611
Facklamia	0.00347212	1.39365e-06	0.000481949	0.00286202	1.75812e-06	0.000541313	0.56648
Romboutsia	0.00192455	1.26433e-06	0.000459045	0.00141365	9.59321e-07	0.000399859	0.567321
Leucobacter	0.00116068	5.35682e-07	0.000298798	0.000560499	1.90754e-07	0.000178304	0.0652127
Vogesella	0.00167158	1.6765e-05	0.00167158	0	0	0	0.354973
Brachybacterium	0.00150293	1.53575e-06	0.000505923	0.0021924	2.85083e-07	0.000217977	0.204652
Prevotella	0.00196423	3.30656e-06	0.000742357	0.000401774	1.86887e-08	5.58102e-05	0.0261041
Limnobacter	0.00157733	1.49279e-05	0.00157733	0	0	0	0.354973
Neisseria	0.00437983	9.31897e-06	0.00124626	0.00183526	1.70755e-06	0.000533471	0.0448326
Vulcaniibacterium	0	0	0	1.98407e-05	2.36192e-09	1.98407e-05	0.124998
Amphibacillus	0.00217751	1.26566e-06	0.000459286	0.00276777	4.96427e-06	0.000909604	0.713149
Streptococcus	0.00283722	4.63786e-06	0.000879191	0.00258425	3.67694e-06	0.00078283	0.888602
Cutibacterium	0.00028273	7.64375e-08	0.00011287	0.00145829	7.88679e-06	0.0011465	0.33119
Oligella	0.00242552	1.56657e-06	0.000510975	0.00199895	7.10494e-07	0.000344116	0.656357
