# Supplementary material for: Association of Intrauterine Microbes with Endometrial Factors in Intrauterine Adhesion Formation and after Medicine Treatment
Source: Pathogens. 2022 Jul 10;11(7):784. doi: 10.3390/pathogens11070784 (PMC9322781; doi:10.3390/pathogens11070784)
Supplement: Supplementary file 1 [file pathogens-11-00784-s001.zip › Table S31.xlsx]

## Sheet: Sheet1
Taxa	avg(NS)	sd(NS)	avg(E2)	sd(E2)	Fold Change	p.value	q.values	interval lower	interval upper
K08077	2.56133e-07	9.52549e-08	7.1311e-07	2.86597e-07	2.78414	0.0206824	0.293725	-8.0708e-07	-1.06873e-07
K15896	2.17503e-07	6.12991e-08	5.19076e-07	1.86696e-07	2.38652	0.0197939	0.293725	-5.29681e-07	-7.34646e-08
K15579	4.44463e-06	1.6524e-06	1.03129e-05	4.27104e-06	2.32031	0.0339282	0.293725	-1.10762e-05	-6.60444e-07
K13941	1.00597e-06	3.77047e-07	2.31457e-06	9.48293e-07	2.30084	0.033351	0.293725	-2.46469e-06	-1.52521e-07
K14095	1.08568e-07	4.06923e-08	2.49797e-07	1.02343e-07	2.30084	0.033351	0.293725	-2.65998e-07	-1.64606e-08
K03051	5.79266e-08	2.17115e-08	1.3328e-07	5.46055e-08	2.30084	0.033351	0.293725	-1.41924e-07	-8.78258e-09
K03538	1.6359e-07	6.1315e-08	3.76393e-07	1.5421e-07	2.30084	0.033351	0.293725	-4.00805e-07	-2.48027e-08
K10808	4.07391e-05	1.59701e-05	9.33337e-05	3.76441e-05	2.29101	0.0317852	0.293725	-9.84797e-05	-6.70954e-06
K10807	9.2911e-05	3.6555e-05	0.000212766	8.57063e-05	2.29	0.03167	0.293725	-0.000224325	-1.53857e-05
K01565	4.4251e-06	1.65552e-06	1.00511e-05	4.08324e-06	2.27139	0.0334702	0.293725	-1.06035e-05	-6.48527e-07
K00293	5.88502e-06	2.08541e-06	1.32711e-05	5.35901e-06	2.25506	0.0335565	0.293725	-1.39202e-05	-8.51852e-07
K07562	1.70053e-07	5.95923e-08	3.81391e-07	1.55597e-07	2.24278	0.0352985	0.293725	-4.0108e-07	-2.15955e-08
K01137	1.95013e-06	6.78516e-07	4.37148e-06	1.77613e-06	2.24163	0.0348717	0.293725	-4.58728e-06	-2.55404e-07
K15862	0.000107906	3.90555e-05	0.00023934	9.64306e-05	2.21805	0.0347274	0.293725	-0.000248985	-1.38848e-05
K15746	2.64963e-05	9.22209e-06	5.87463e-05	2.34239e-05	2.21715	0.0336405	0.293725	-6.08082e-05	-3.69185e-06
K09516	1.79135e-05	5.87713e-06	3.96311e-05	1.59127e-05	2.21236	0.0348471	0.293725	-4.11292e-05	-2.30611e-06
K01216	5.73546e-07	1.89148e-07	1.26813e-06	4.98946e-07	2.21104	0.0325205	0.293725	-1.30308e-06	-8.60934e-08
K16055	6.35573e-05	2.44432e-05	0.000140333	5.41836e-05	2.20797	0.030114	0.293725	-0.00014284	-1.07105e-05
K01136	1.27599e-05	4.69304e-06	2.81482e-05	1.09175e-05	2.20599	0.0307919	0.293725	-2.86962e-05	-2.0804e-06
K03462	1.68849e-06	5.39192e-07	3.7167e-06	1.46916e-06	2.20119	0.0335586	0.293725	-3.82053e-06	-2.3589e-07
K06863	4.27192e-07	1.35182e-07	9.37623e-07	3.36771e-07	2.19485	0.0239872	0.293725	-9.20976e-07	-9.98874e-08
K00486	7.7463e-05	2.39796e-05	0.000169103	6.55347e-05	2.18302	0.0321515	0.293725	-0.000171592	-1.16875e-05
K15045	3.04459e-06	9.57082e-07	6.61946e-06	2.64704e-06	2.17417	0.0361531	0.293725	-6.80471e-06	-3.45031e-07
K05905	2.09266e-05	7.10289e-06	4.54295e-05	1.82926e-05	2.17089	0.0369314	0.293725	-4.68071e-05	-2.19851e-06
K01385	1.96255e-07	6.36009e-08	4.25036e-07	1.69804e-07	2.16573	0.036327	0.293725	-4.3589e-07	-2.16717e-08
K13043	4.18404e-05	1.44941e-05	9.0315e-05	3.60575e-05	2.15856	0.0363958	0.293725	-9.24305e-05	-4.51858e-06
K03166	2.9147e-07	8.7426e-08	6.27948e-07	2.21234e-07	2.15442	0.0237488	0.293725	-6.06199e-07	-6.67568e-08
K00809	5.60449e-05	1.90201e-05	0.000120482	4.8426e-05	2.14975	0.0377229	0.293725	-0.000123479	-5.39605e-06
K07331	1.86505e-07	5.88259e-08	3.99771e-07	1.57887e-07	2.14349	0.0360381	0.293725	-4.05851e-07	-2.0682e-08
K00184	0.000182984	6.23142e-05	0.000388601	0.000154751	2.12369	0.0378451	0.293725	-0.000394265	-1.69693e-05
K00185	0.000116111	3.92709e-05	0.000246243	9.81739e-05	2.12076	0.0381622	0.293725	-0.000249814	-1.04505e-05
K02685	1.9492e-07	5.82432e-08	4.12158e-07	1.63914e-07	2.1145	0.0385096	0.293725	-4.17284e-07	-1.7192e-08
K06443	4.50237e-05	9.22811e-06	9.51164e-05	3.64429e-05	2.11258	0.0352846	0.293725	-9.4815e-05	-5.37018e-06
K16318	1.88274e-07	6.6065e-08	3.97574e-07	1.6025e-07	2.11168	0.0400114	0.293725	-4.04635e-07	-1.39643e-08
K01134	8.57623e-06	3.17586e-06	1.80947e-05	7.03526e-06	2.10987	0.0353924	0.293725	-1.80964e-05	-9.40481e-07
K04802	2.76764e-07	7.86092e-08	5.81096e-07	2.26253e-07	2.09961	0.0367636	0.293725	-5.80542e-07	-2.81218e-08
K06169	4.95502e-05	1.24219e-05	0.000103696	4.1291e-05	2.09274	0.0403749	0.293725	-0.000104668	-3.62314e-06
K09011	4.20625e-05	1.46755e-05	8.78998e-05	3.47687e-05	2.08974	0.0387474	0.293725	-8.82174e-05	-3.45717e-06
K00556	4.43584e-05	9.54341e-06	9.2175e-05	3.72883e-05	2.07796	0.0437692	0.293725	-9.35684e-05	-2.06498e-06
K15878	1.28284e-07	3.24945e-08	2.66495e-07	9.57536e-08	2.07738	0.0291386	0.293725	-2.55146e-07	-2.12754e-08
K01444	4.89932e-05	1.53164e-05	0.000101243	3.78514e-05	2.06647	0.0332641	0.293725	-9.83916e-05	-6.1085e-06
K00452	3.59122e-05	1.0144e-05	7.39332e-05	2.76767e-05	2.05872	0.0341194	0.293725	-7.17861e-05	-4.25604e-06
K03042	2.33374e-07	7.09008e-08	4.67139e-07	1.70441e-07	2.00168	0.0339294	0.293725	-4.41519e-07	-2.60106e-08
K14259	1.92557e-06	4.37138e-07	3.80125e-06	1.12711e-06	1.97409	0.0171255	0.293725	-3.24999e-06	-5.01371e-07
K04126	7.13296e-06	2.02268e-06	1.40186e-05	5.24005e-06	1.96532	0.0393634	0.293725	-1.32751e-05	-4.96052e-07
K12524	0.000229609	5.01553e-05	0.000447396	0.000172126	1.94851	0.0452288	0.293725	-0.00042851	-7.06309e-06
K01301	2.52856e-05	9.85762e-06	4.92391e-05	1.94821e-05	1.94732	0.048998	0.293725	-4.77592e-05	-1.47713e-07
K04516	7.80477e-05	1.92407e-05	0.00015173	5.85126e-05	1.94407	0.0455565	0.293725	-0.000145172	-2.19207e-06
K01089	8.45327e-05	1.74541e-05	0.000161664	5.77585e-05	1.91244	0.0380962	0.293725	-0.000147798	-6.46485e-06
K06036	2.86708e-05	6.94589e-06	5.46591e-05	2.05265e-05	1.90644	0.0447154	0.293725	-5.10566e-05	-9.20149e-07
K15898	1.37156e-05	3.60415e-06	2.61123e-05	8.74748e-06	1.90384	0.0303313	0.293725	-2.30594e-05	-1.73399e-06
K11381	0.000188575	4.57523e-05	0.000358749	0.000133022	1.90243	0.0432331	0.293725	-0.000332591	-7.75851e-06
K01289	8.21271e-06	2.15076e-06	1.56189e-05	5.66422e-06	1.9018	0.0400482	0.293725	-1.43139e-05	-4.98461e-07
K07577	5.30959e-05	1.30545e-05	0.000100892	3.87234e-05	1.90018	0.0484054	0.293725	-9.50897e-05	-5.01724e-07
K05844	0.000115024	1.99241e-05	0.000217734	6.73108e-05	1.89296	0.0245764	0.293725	-0.000185093	-2.03285e-05
K01278	0.000230121	4.86385e-05	0.000429237	0.000162159	1.86526	0.0494767	0.293725	-0.000397539	-6.91899e-07
K15913	1.21177e-06	1.92304e-07	2.25997e-06	6.7614e-07	1.86502	0.023419	0.293725	-1.87631e-06	-2.20097e-07
K16091	0.000108963	2.02723e-05	0.000202898	7.44469e-05	1.86208	0.0458072	0.293725	-0.000185182	-2.68697e-06
K15067	1.06328e-05	2.23307e-06	1.97981e-05	7.05938e-06	1.86199	0.0415055	0.293725	-1.77957e-05	-5.34872e-07
K09931	3.94219e-05	6.34381e-06	7.32839e-05	2.24121e-05	1.85897	0.0255775	0.293725	-6.13136e-05	-6.41053e-06
K01205	1.93508e-05	6.19388e-06	3.59501e-05	1.14917e-05	1.8578	0.0279634	0.293725	-3.06752e-05	-2.52327e-06
K01729	2.26351e-05	4.22146e-06	4.18473e-05	1.48457e-05	1.84878	0.0422541	0.293725	-3.73947e-05	-1.02987e-06
K02477	0.000201584	5.10602e-05	0.00036891	0.000126583	1.83006	0.0384951	0.293725	-0.000321635	-1.30168e-05
K01590	1.39491e-05	2.50246e-06	2.5465e-05	5.58422e-06	1.82556	0.00688997	0.260378	-1.83242e-05	-4.70754e-06
K09726	2.47938e-06	9.11195e-07	4.51883e-06	1.49593e-06	1.82256	0.0352411	0.293725	-3.8865e-06	-1.92402e-07
K06876	8.70055e-05	1.06209e-05	0.000156522	4.64683e-05	1.79899	0.0271046	0.293725	-0.000126637	-1.23969e-05
K01505	6.7349e-05	1.20694e-05	0.000121089	4.15683e-05	1.79794	0.0423241	0.293725	-0.000104633	-2.84768e-06
K03718	8.10638e-05	1.03397e-05	0.000145725	4.25742e-05	1.79766	0.0256193	0.293725	-0.000116944	-1.23786e-05
K07318	1.2182e-05	2.61708e-06	2.1703e-05	7.56138e-06	1.78156	0.0454305	0.293725	-1.87524e-05	-2.89597e-07
K11942	0.000277348	6.72301e-05	0.000488282	0.000154441	1.76054	0.0343188	0.293725	-0.000399197	-2.26711e-05
K00500	0.00014847	3.49446e-05	0.000260866	8.10706e-05	1.75703	0.0326101	0.293725	-0.000211217	-1.35743e-05
K01697	0.000194082	2.35134e-05	0.000333015	7.29929e-05	1.71585	0.0108479	0.263672	-0.000228144	-4.97222e-05
K03921	8.01385e-05	1.58978e-05	0.000137455	4.15833e-05	1.71522	0.0336026	0.293725	-0.000108026	-6.60735e-06
K01173	8.05649e-05	8.32322e-06	0.000137971	3.91621e-05	1.71255	0.0291524	0.293725	-0.000105598	-9.21496e-06
K03828	4.03384e-05	8.36524e-06	6.78037e-05	2.19095e-05	1.68087	0.0458485	0.293725	-5.41834e-05	-7.47154e-07
K04484	2.48336e-07	2.3587e-08	4.17106e-07	3.97586e-08	1.6796	0.000128313	0.0863134	-2.17755e-07	-1.19785e-07
K02613	0.000134609	1.66113e-05	0.000225909	5.91149e-05	1.67826	0.0237639	0.293725	-0.000163716	-1.88837e-05
K00002	2.14627e-05	4.55039e-06	3.58781e-05	1.08057e-05	1.67165	0.0372428	0.293725	-2.75866e-05	-1.24422e-06
K00453	0.00011316	1.73666e-05	0.000187485	4.86181e-05	1.65682	0.0237052	0.293725	-0.000133657	-1.49943e-05
K01555	0.00012308	2.04532e-05	0.000203653	6.39895e-05	1.65464	0.0456447	0.293725	-0.00015879	-2.35642e-06
K15460	6.16023e-05	8.5837e-06	0.000101739	3.04644e-05	1.65155	0.0399857	0.293725	-7.74542e-05	-2.81928e-06
K10916	1.78895e-06	4.20444e-07	2.9393e-06	8.0511e-07	1.64303	0.02909	0.293725	-2.13519e-06	-1.65495e-07
K11523	1.09127e-07	1.72404e-08	1.78991e-07	5.43811e-08	1.64021	0.0428964	0.293725	-1.36345e-07	-3.38319e-09
K01199	7.92822e-06	1.03817e-06	1.29148e-05	3.37756e-06	1.62896	0.0273478	0.293725	-9.11774e-06	-8.55353e-07
K13665	3.10946e-06	8.52378e-07	5.0556e-06	1.37964e-06	1.62588	0.0311411	0.293725	-3.65178e-06	-2.40503e-07
K01284	0.000336658	1.81621e-05	0.000547272	0.00012096	1.6256	0.0169695	0.293725	-0.000360066	-6.11619e-05
K07182	0.000121827	1.54875e-05	0.00019768	5.90244e-05	1.62264	0.0434115	0.293725	-0.000148244	-3.463e-06
K07055	1.52904e-07	1.75675e-08	2.47681e-07	1.03021e-08	1.61985	3.06381e-06	0.0103048	-1.14341e-07	-7.52149e-08
K09992	5.98888e-05	6.52354e-06	9.60766e-05	1.12949e-05	1.60425	0.000654742	0.136559	-5.00769e-05	-2.22987e-05
K15923	9.32816e-05	2.11443e-05	0.000149539	4.0143e-05	1.60309	0.0312373	0.293725	-0.000105378	-7.1357e-06
K16211	0.000153178	2.63833e-05	0.000245134	4.92082e-05	1.60032	0.00984569	0.263672	-0.000152215	-3.1696e-05
K08999	6.32624e-05	6.64999e-06	0.000101041	2.28738e-05	1.59718	0.0187214	0.293725	-6.57831e-05	-9.77475e-06
K02618	9.43713e-05	5.74773e-06	0.000150707	2.73377e-05	1.59695	0.00898777	0.263672	-8.99812e-05	-2.26891e-05
K01206	0.000283886	6.11116e-05	0.000449157	0.000130188	1.58217	0.0438913	0.293725	-0.000324083	-6.45879e-06
K03405	0.000126349	1.86568e-05	0.000198604	5.81665e-05	1.57187	0.0475859	0.293725	-0.00014335	-1.15976e-06
K13282	1.80032e-05	1.57227e-06	2.82443e-05	4.76033e-06	1.56885	0.0066671	0.260378	-1.60568e-05	-4.42534e-06
K07746	1.32314e-05	1.47467e-06	2.05319e-05	5.17639e-06	1.55176	0.0321237	0.293725	-1.36401e-05	-9.60884e-07
K01144	0.000176224	3.31377e-05	0.000273364	7.55434e-05	1.55123	0.042048	0.293725	-0.00018923	-5.04974e-06
K09164	6.50746e-05	8.34664e-06	0.000100883	6.17017e-06	1.55026	1.98641e-05	0.0334054	-4.57412e-05	-2.58749e-05
K16212	2.54035e-05	4.75552e-06	3.92549e-05	1.01762e-05	1.54525	0.0346267	0.293725	-2.62641e-05	-1.43859e-06
K01556	0.000159893	1.82741e-05	0.000245963	5.24982e-05	1.5383	0.0185399	0.293725	-0.000150159	-2.19823e-05
K11354	3.29827e-06	4.01237e-07	5.06526e-06	6.95977e-07	1.53573	0.00223412	0.205631	-2.62271e-06	-9.11275e-07
K00757	8.88682e-05	1.51902e-05	0.00013628	3.80666e-05	1.53351	0.0467286	0.293725	-9.38189e-05	-1.00527e-06
K00983	7.32384e-05	8.4869e-06	0.00011178	2.24014e-05	1.52624	0.015194	0.293725	-6.58612e-05	-1.12215e-05
K13059	2.52287e-06	5.63909e-07	3.83771e-06	8.71253e-07	1.52117	0.0242223	0.293725	-2.39709e-06	-2.32589e-07
K00508	0.000147011	2.15047e-05	0.000223608	4.36553e-05	1.52103	0.0131246	0.286645	-0.000129902	-2.32924e-05
K09165	1.85397e-05	2.50396e-06	2.81984e-05	7.05908e-06	1.52097	0.0346874	0.293725	-1.8274e-05	-1.04331e-06
K00752	4.99362e-05	7.59469e-06	7.59161e-05	1.41999e-05	1.52026	0.0107961	0.263672	-4.33669e-05	-8.59282e-06
K04798	3.61263e-07	4.98789e-08	5.48997e-07	4.26157e-08	1.51966	8.62869e-05	0.0725542	-2.50846e-07	-1.24622e-07
K00284	0.000444577	6.31128e-05	0.00067411	0.000172345	1.5163	0.0378083	0.293725	-0.000439792	-1.92742e-05
K16213	2.25321e-05	4.06376e-06	3.3938e-05	8.64952e-06	1.50621	0.0386213	0.293725	-2.19573e-05	-8.54595e-07
K06859	5.488e-06	7.58151e-07	8.24377e-06	1.20894e-06	1.50215	0.00368109	0.214674	-4.25251e-06	-1.25905e-06
K00451	0.00014921	1.86572e-05	0.000221958	5.61028e-05	1.48755	0.0415181	0.293725	-0.000141282	-4.21358e-06
K01354	0.00032022	3.16685e-05	0.000476167	6.49153e-05	1.487	0.00331237	0.214674	-0.000235192	-7.67007e-05
K10027	0.000205849	3.08788e-05	0.000305146	6.33707e-05	1.48238	0.0206163	0.293725	-0.000176655	-2.19394e-05
K01201	6.74295e-05	1.07891e-05	9.99369e-05	2.34677e-05	1.48209	0.0325869	0.293725	-6.11266e-05	-3.88822e-06
K01820	1.71198e-05	2.25429e-06	2.53676e-05	4.02445e-06	1.48177	0.00642121	0.260205	-1.31871e-05	-3.30844e-06
K02426	6.14346e-05	5.93974e-06	9.06848e-05	1.7998e-05	1.47612	0.0193474	0.293725	-5.12387e-05	-7.26167e-06
K01761	0.000133021	1.48485e-05	0.000196122	4.61669e-05	1.47436	0.0351455	0.293725	-0.000119526	-6.67449e-06
K03782	0.000272469	3.86438e-05	0.000401508	0.000103005	1.47359	0.0459802	0.293725	-0.000254671	-3.40545e-06
K00045	4.27687e-05	5.29877e-06	6.29356e-05	7.90892e-06	1.47153	0.0019888	0.205631	-3.0032e-05	-1.03018e-05
K03818	1.82269e-05	2.08829e-06	2.67296e-05	5.23931e-06	1.46649	0.0186976	0.293725	-1.48899e-05	-2.11543e-06
K09964	7.71764e-06	7.01142e-07	1.12363e-05	1.35817e-06	1.45592	0.00221019	0.205631	-5.17933e-06	-1.85796e-06
K01965	9.10729e-05	1.42786e-05	0.000132357	3.34716e-05	1.45331	0.0481556	0.293725	-8.20838e-05	-4.84957e-07
K07785	1.03265e-05	1.48611e-06	1.50009e-05	1.14332e-06	1.45266	0.000234647	0.131535	-6.47021e-06	-2.87862e-06
K09955	0.000199483	1.63308e-05	0.00028943	3.32014e-05	1.4509	0.00185887	0.205631	-0.000130486	-4.94088e-05
K02276	0.000230242	2.17522e-05	0.000332085	6.17855e-05	1.44233	0.0181358	0.293725	-0.000177257	-2.64285e-05
K03041	3.78189e-07	4.53943e-08	5.43647e-07	2.9842e-08	1.4375	6.01873e-05	0.0674778	-2.1746e-07	-1.13456e-07
K13010	4.31359e-05	4.97234e-06	6.1793e-05	1.41748e-05	1.43252	0.0394198	0.293725	-3.59595e-05	-1.35468e-06
K03392	5.30983e-05	5.25313e-06	7.59607e-05	1.41361e-05	1.43057	0.0192178	0.293725	-4.01055e-05	-5.61916e-06
K15987	0.000270787	2.8624e-05	0.000386496	6.88497e-05	1.42731	0.0162283	0.293725	-0.000199632	-3.17864e-05
K05791	2.02976e-05	1.52222e-06	2.88986e-05	2.58326e-06	1.42375	0.000515806	0.136559	-1.17821e-05	-5.41991e-06
K00956	0.000188315	3.05562e-05	0.000267958	5.50142e-05	1.42292	0.0277773	0.293725	-0.00014713	-1.21543e-05
K03167	4.9678e-07	1.08412e-07	7.0666e-07	1.28228e-07	1.42248	0.0201517	0.293725	-3.7717e-07	-4.25906e-08
K07443	5.1419e-05	4.93592e-06	7.3045e-05	1.53682e-05	1.42058	0.0319398	0.293725	-4.04096e-05	-2.84233e-06
K00392	0.000112514	2.09341e-05	0.000159781	1.63023e-05	1.4201	0.00229173	0.205631	-7.26876e-05	-2.18466e-05
K01802	0.000134365	1.39455e-05	0.000189916	2.03586e-05	1.41343	0.0013516	0.205631	-8.10201e-05	-3.00814e-05
K01322	0.000302148	3.41128e-05	0.000423931	7.96541e-05	1.40306	0.0230129	0.293725	-0.000218876	-2.46897e-05
K15034	5.29755e-05	8.04914e-06	7.42529e-05	1.33169e-05	1.40165	0.0189579	0.293725	-3.77092e-05	-4.84556e-06
K07737	0.000118105	1.31956e-05	0.000164849	3.21885e-05	1.39578	0.0278593	0.293725	-8.59803e-05	-7.50726e-06
K13745	9.1371e-05	3.88434e-06	0.000127211	1.35191e-05	1.39225	0.0030609	0.214674	-5.2395e-05	-1.92856e-05
K01028	0.000120674	8.13071e-06	0.000167884	2.40838e-05	1.39122	0.00953829	0.263672	-7.66234e-05	-1.77963e-05
K15895	5.5322e-06	9.48814e-07	7.69422e-06	1.06497e-06	1.39081	0.00755465	0.263672	-3.5723e-06	-7.51733e-07
K01912	0.000226197	3.69506e-05	0.000313975	6.72073e-05	1.38806	0.0403211	0.293725	-0.000170179	-5.37716e-06
K00232	0.000134587	2.5912e-05	0.000186292	3.11975e-05	1.38418	0.0187374	0.293725	-9.22185e-05	-1.11914e-05
K06237	4.76834e-05	1.10592e-05	6.58542e-05	1.30771e-05	1.38107	0.0395926	0.293725	-3.52328e-05	-1.10885e-06
K01029	0.000116321	7.34538e-06	0.000160339	2.38974e-05	1.37842	0.0124423	0.278989	-7.32473e-05	-1.47881e-05
K14519	0.000123717	2.09896e-05	0.000169326	3.05629e-05	1.36865	0.0258633	0.293725	-8.38576e-05	-7.35929e-06
K02840	9.6699e-06	2.2277e-06	1.32213e-05	2.66466e-06	1.36726	0.0457788	0.293725	-7.01757e-06	-8.52537e-08
K08982	1.33109e-05	1.60552e-06	1.8183e-05	2.25214e-06	1.36602	0.00471812	0.25009	-7.70641e-06	-2.03769e-06
K00457	0.000187508	2.52673e-05	0.000255618	5.52241e-05	1.36324	0.0482102	0.293725	-0.000135453	-7.66935e-07
K00971	0.000200572	1.53507e-05	0.000273269	3.89048e-05	1.36245	0.0108969	0.263672	-0.000120129	-2.52657e-05
K10764	0.000131088	2.03342e-05	0.00017858	3.36437e-05	1.36229	0.030906	0.293725	-8.90044e-05	-5.97864e-06
K01715	0.000122666	1.26189e-05	0.000166878	3.36366e-05	1.36043	0.0394002	0.293725	-8.52383e-05	-3.18676e-06
K05555	2.40038e-06	5.05749e-07	3.25851e-06	6.64101e-07	1.3575	0.0474728	0.293725	-1.70383e-06	-1.24224e-08
K05989	0.000168438	1.13335e-05	0.000227844	3.07557e-05	1.35269	0.00979385	0.263672	-9.6925e-05	-2.18869e-05
K01235	5.53167e-05	3.0162e-06	7.47148e-05	6.97863e-06	1.35067	0.00186137	0.205631	-2.79048e-05	-1.08914e-05
K08296	7.0457e-05	9.69867e-06	9.50187e-05	1.45244e-05	1.34861	0.0151388	0.293725	-4.26708e-05	-6.45256e-06
K02557	0.00034099	3.71874e-05	0.000459595	9.71979e-05	1.34783	0.0498995	0.293725	-0.000237134	-7.66109e-08
K00118	5.52263e-05	9.56175e-06	7.42683e-05	1.34927e-05	1.3448	0.0327074	0.293725	-3.60069e-05	-2.0772e-06
K07301	0.000132507	2.48622e-05	0.000178142	3.59894e-05	1.3444	0.047903	0.293725	-9.07128e-05	-5.56941e-07
K01829	3.12344e-05	5.16922e-06	4.1644e-05	5.37346e-06	1.33327	0.010699	0.263672	-1.77093e-05	-3.1098e-06
K00281	0.000590731	9.62028e-05	0.000786121	0.000122168	1.33076	0.0209465	0.293725	-0.000352054	-3.8726e-05
K02361	0.000159164	1.25884e-05	0.0002111	3.76818e-05	1.3263	0.0340659	0.293725	-9.79635e-05	-5.90726e-06
K05341	3.06558e-05	5.98111e-06	4.05196e-05	5.91527e-06	1.32176	0.0236113	0.293725	-1.80537e-05	-1.67377e-06
K01434	0.00026174	2.19749e-05	0.000345677	3.66516e-05	1.32069	0.00366527	0.214674	-0.000129132	-3.87431e-05
K13049	1.38149e-05	2.14061e-06	1.8226e-05	2.24169e-06	1.3193	0.00976844	0.263672	-7.44831e-06	-1.37385e-06
K00041	0.000103485	1.32458e-05	0.000136509	2.21358e-05	1.31912	0.0249409	0.293725	-6.03151e-05	-5.7331e-06
K01212	0.000158373	1.69107e-05	0.000207964	1.23224e-05	1.31313	0.000343295	0.136559	-6.96123e-05	-2.95714e-05
K00886	9.80229e-05	1.7222e-05	0.000128298	1.68219e-05	1.30886	0.0170463	0.293725	-5.36839e-05	-6.86645e-06
K03924	0.000622161	2.71107e-05	0.000813775	7.6283e-05	1.30798	0.00339154	0.214674	-0.000284712	-9.85158e-05
K01083	5.04765e-05	7.49512e-06	6.58555e-05	9.06033e-06	1.30468	0.0167613	0.293725	-2.7133e-05	-3.62511e-06
K08676	7.46644e-05	1.75892e-05	9.72898e-05	1.39896e-05	1.30303	0.0415409	0.293725	-4.41723e-05	-1.07863e-06
K00895	5.56924e-05	7.68599e-06	7.25153e-05	1.1074e-05	1.30207	0.0241645	0.293725	-3.07028e-05	-2.94298e-06
K00588	2.63363e-05	4.11985e-06	3.42751e-05	6.25899e-06	1.30144	0.0468241	0.293725	-1.57288e-05	-1.48872e-07
K01495	0.000291105	1.81698e-05	0.000377874	5.95422e-05	1.29807	0.0286002	0.293725	-0.000159606	-1.39323e-05
K02610	1.98851e-05	3.23235e-06	2.57661e-05	3.33509e-06	1.29574	0.0170939	0.293725	-1.04239e-05	-1.33792e-06
K05995	0.000101964	8.60164e-06	0.000132114	2.37216e-05	1.2957	0.043993	0.293725	-5.90937e-05	-1.20685e-06
K10716	0.000348489	2.62239e-05	0.000450591	7.42582e-05	1.29299	0.0341446	0.293725	-0.000192737	-1.14675e-05
K06902	0.000320534	3.8647e-05	0.000413024	3.89375e-05	1.28855	0.00373082	0.214674	-0.000146009	-3.89719e-05
K02609	6.61922e-05	1.16553e-05	8.51783e-05	1.13177e-05	1.28683	0.0237336	0.293725	-3.47738e-05	-3.19845e-06
K00263	0.000147994	2.92107e-05	0.000190288	3.09979e-05	1.28578	0.0479108	0.293725	-8.40971e-05	-4.89646e-07
K01273	0.000200777	1.98036e-05	0.000258022	4.11011e-05	1.28511	0.0319161	0.293725	-0.000107405	-7.08355e-06
K00957	0.000180433	3.02753e-05	0.000231764	3.68512e-05	1.28449	0.0381677	0.293725	-9.90563e-05	-3.60658e-06
K00812	0.000535883	4.10767e-05	0.000687013	0.000106752	1.28202	0.0306599	0.293725	-0.000281304	-2.09568e-05
K09940	0.000109456	1.9416e-05	0.00013957	1.42011e-05	1.27513	0.0160303	0.293725	-5.31318e-05	-7.09715e-06
K02611	4.97778e-05	9.17827e-06	6.3466e-05	8.46421e-06	1.27499	0.030536	0.293725	-2.57644e-05	-1.61204e-06
K02612	3.32205e-05	6.23303e-06	4.22268e-05	5.81976e-06	1.27111	0.035768	0.293725	-1.72632e-05	-7.49514e-07
K03317	0.000266728	4.39436e-05	0.000338701	5.58912e-05	1.26984	0.0492023	0.293725	-0.000143621	-3.24485e-07
K07504	6.5627e-05	5.63202e-06	8.32056e-05	8.56353e-06	1.26786	0.00614013	0.260205	-2.82358e-05	-6.92153e-06
K01507	0.000137304	2.05737e-05	0.000173892	2.84504e-05	1.26647	0.0467092	0.293725	-7.24772e-05	-6.98662e-07
K03325	0.000228701	8.73883e-06	0.000288814	3.15574e-05	1.26285	0.011285	0.26919	-9.87815e-05	-2.14457e-05
K02342	0.000655859	4.61587e-05	0.000827529	0.000107769	1.26175	0.0197599	0.293725	-0.000303033	-4.03063e-05
K02348	8.92699e-05	8.57092e-06	0.000112132	1.04017e-05	1.2561	0.00458688	0.25009	-3.63425e-05	-9.38094e-06
K05794	0.000205283	3.49315e-05	0.000257795	3.31198e-05	1.2558	0.031522	0.293725	-9.91838e-05	-5.83984e-06
K01724	5.17065e-05	6.98051e-06	6.43855e-05	5.46907e-06	1.24521	0.00819597	0.263672	-2.11766e-05	-4.18146e-06
K01654	0.000145877	1.01901e-05	0.000180928	1.75916e-05	1.24028	0.00723557	0.261678	-5.6688e-05	-1.34155e-05
K03088	0.00191704	0.000142076	0.0023767	0.000266858	1.23978	0.0139474	0.293725	-0.000786347	-0.000132971
K07185	7.59811e-05	9.66461e-06	9.40345e-05	1.16337e-05	1.2376	0.0249464	0.293725	-3.31618e-05	-2.945e-06
K09807	6.96071e-05	5.21211e-06	8.60942e-05	1.23042e-05	1.23686	0.0366821	0.293725	-3.1485e-05	-1.48925e-06
K01669	0.000579068	5.20876e-05	0.000715103	9.78629e-05	1.23492	0.0321936	0.293725	-0.000255837	-1.62319e-05
K01815	9.55458e-05	6.63145e-06	0.000117857	1.30548e-05	1.23352	0.0145206	0.293725	-3.82656e-05	-6.35769e-06
K03321	0.000445456	3.46993e-05	0.000549362	8.46611e-05	1.23326	0.0489344	0.293725	-0.000207105	-7.07166e-07
K02275	0.00028773	1.90176e-05	0.000354552	4.24128e-05	1.23224	0.0204307	0.293725	-0.000118533	-1.51125e-05
K00937	0.000741491	5.76316e-05	0.000909995	9.38542e-05	1.22725	0.0115117	0.272663	-0.000284471	-5.25382e-05
K01113	0.000203177	1.72628e-05	0.00024734	1.31801e-05	1.21736	0.000976439	0.164207	-6.49603e-05	-2.33654e-05
K01190	0.000682032	8.76282e-05	0.000829233	0.000101174	1.21583	0.0339051	0.293725	-0.000280074	-1.43289e-05
K01480	0.000228571	1.07107e-05	0.000277792	4.01402e-05	1.21534	0.049985	0.293725	-9.84368e-05	-4.94276e-09
K07734	0.000116136	1.17694e-05	0.000141098	1.61049e-05	1.21493	0.0228036	0.293725	-4.5314e-05	-4.60917e-06
K07222	0.000131853	9.12132e-06	0.000160132	8.57082e-06	1.21448	0.000532722	0.136559	-4.04054e-05	-1.61542e-05
K02274	0.000567143	3.97935e-05	0.000688593	5.81492e-05	1.21414	0.00562975	0.260205	-0.000194188	-4.87136e-05
K03744	0.000190913	1.55125e-05	0.00023166	3.32677e-05	1.21343	0.0493356	0.293725	-8.1325e-05	-1.68868e-07
K05349	0.00111438	5.85745e-05	0.0013501	9.75912e-05	1.21152	0.00280282	0.214674	-0.000356067	-0.000115369
K09690	0.000142281	1.97638e-05	0.000172272	2.21305e-05	1.21079	0.0460665	0.293725	-5.93189e-05	-6.63729e-07
K00973	0.000399513	3.0371e-05	0.000480652	6.28713e-05	1.20309	0.0415742	0.293725	-0.000157873	-4.40473e-06
K00648	0.000964214	4.81531e-05	0.00115974	0.000119577	1.20278	0.0181373	0.293725	-0.000341296	-4.9758e-05
K09935	2.67611e-05	9.05425e-07	3.21335e-05	2.14926e-06	1.20075	0.00308124	0.214674	-7.99217e-06	-2.75262e-06
K00252	0.000443598	4.52135e-05	0.000532492	2.71791e-05	1.20039	0.00353211	0.214674	-0.000139519	-3.82693e-05
K00065	9.27695e-05	3.81856e-06	0.000111242	1.30973e-05	1.19912	0.0320408	0.293725	-3.45066e-05	-2.43836e-06
K00818	0.000359784	3.06235e-05	0.00043119	2.91398e-05	1.19847	0.00349114	0.214674	-0.000112406	-3.04067e-05
K01840	0.000554925	5.79241e-05	0.00066284	4.99665e-05	1.19447	0.00902191	0.263672	-0.000181549	-3.42821e-05
K08972	0.000105156	1.15467e-05	0.000125379	8.70841e-06	1.19231	0.00919847	0.263672	-3.40681e-05	-6.37806e-06
K03116	0.000122491	7.34302e-06	0.000145551	1.75195e-05	1.18826	0.0389658	0.293725	-4.4415e-05	-1.70529e-06
K00067	0.000387348	2.66692e-05	0.000459362	4.93894e-05	1.18592	0.026996	0.293725	-0.000132515	-1.1513e-05
K01433	0.000181004	1.95044e-05	0.000214629	2.5171e-05	1.18577	0.0425929	0.293725	-6.5792e-05	-1.45722e-06
K06872	0.000242225	1.292e-05	0.000286697	3.44991e-05	1.1836	0.041972	0.293725	-8.65507e-05	-2.39369e-06
K00658	0.000807639	3.61137e-05	0.000955746	6.38486e-05	1.18338	0.00354835	0.214674	-0.000226514	-6.96985e-05
K01425	0.000228151	1.66793e-05	0.000269912	1.42964e-05	1.18304	0.00156152	0.205631	-6.28982e-05	-2.0624e-05
K06113	4.57912e-05	6.48835e-06	5.41344e-05	3.2078e-06	1.1822	0.025708	0.293725	-1.53623e-05	-1.32407e-06
K01804	0.000234353	2.03273e-05	0.000276966	2.29145e-05	1.18183	0.0117153	0.272706	-7.29183e-05	-1.23084e-05
K03534	4.91551e-05	3.34693e-06	5.80454e-05	4.43214e-06	1.18086	0.00704849	0.261678	-1.45251e-05	-3.25544e-06
K03811	0.000163362	1.61224e-05	0.000192505	9.36472e-06	1.1784	0.00550449	0.260205	-4.70612e-05	-1.1226e-05
K01719	0.000380087	3.81715e-05	0.00044736	4.24229e-05	1.17699	0.0248019	0.293725	-0.000123623	-1.09238e-05
K01805	0.000207238	1.30005e-05	0.000243536	1.35985e-05	1.17515	0.00173731	0.205631	-5.47298e-05	-1.78657e-05
K01745	0.00057817	4.17206e-05	0.000679015	7.4739e-05	1.17442	0.036008	0.293725	-0.000192556	-9.13397e-06
K01129	0.000369453	3.79011e-05	0.000433505	4.24533e-05	1.17337	0.0302857	0.293725	-0.000120305	-7.79722e-06
K01686	0.00016192	1.25873e-05	0.00018984	2.0113e-05	1.17243	0.0331908	0.293725	-5.28158e-05	-3.02397e-06
K07305	0.000252835	2.08054e-05	0.000296089	2.4431e-05	1.17107	0.0141827	0.293725	-7.5189e-05	-1.13183e-05
K01420	0.000262343	2.22536e-05	0.000307003	3.56452e-05	1.17023	0.0479316	0.293725	-8.87709e-05	-5.4828e-07
K01812	0.000216174	6.12433e-06	0.000252557	1.13868e-05	1.16831	0.000730827	0.136559	-5.03297e-05	-2.24376e-05
K03741	0.000155754	6.89925e-06	0.00018185	1.0583e-05	1.16755	0.00241096	0.207923	-3.92525e-05	-1.29392e-05
K03786	0.000131677	1.1272e-05	0.000153554	1.63331e-05	1.16614	0.0393186	0.293725	-4.23316e-05	-1.42179e-06
K07214	9.16768e-05	1.01819e-05	0.00010685	8.54488e-06	1.16551	0.0249222	0.293725	-2.7948e-05	-2.39908e-06
K00390	0.000189917	6.56756e-06	0.000219847	1.73195e-05	1.15759	0.0149381	0.293725	-5.10518e-05	-8.80785e-06
K06188	0.000109409	7.3523e-06	0.000126347	8.27193e-06	1.15481	0.00720229	0.261678	-2.7884e-05	-5.99152e-06
K00721	0.000490139	1.41383e-05	0.000563778	4.20673e-05	1.15024	0.014691	0.293725	-0.000125019	-2.2258e-05
K01953	0.00098117	4.55139e-05	0.0011246	0.000106064	1.14618	0.0355353	0.293725	-0.000272714	-1.41423e-05
K01966	0.000435051	5.15522e-05	0.000498218	3.47832e-05	1.1452	0.0398847	0.293725	-0.000122675	-3.65964e-06
K01187	0.0011131	7.15721e-05	0.00127466	5.74548e-05	1.14515	0.00247774	0.208341	-0.000249586	-7.35378e-05
K03783	0.000268189	1.15324e-05	0.000306768	2.021e-05	1.14385	0.00882739	0.263672	-6.3411e-05	-1.37469e-05
K03654	0.00181992	0.000168717	0.00207934	0.000163494	1.14255	0.0302518	0.293725	-0.000487685	-3.11621e-05
K01880	0.000542727	5.95879e-05	0.000619644	3.01246e-05	1.14172	0.0255594	0.293725	-0.000141573	-1.22599e-05
K00134	0.00118108	8.29934e-05	0.0013469	0.00011628	1.1404	0.0315262	0.293725	-0.000312195	-1.94572e-05
K00767	0.000305729	1.41495e-05	0.000347795	2.67251e-05	1.13759	0.0201043	0.293725	-7.47759e-05	-9.35725e-06
K00074	0.000427968	2.45631e-05	0.000486704	3.0424e-05	1.13724	0.00888277	0.263672	-9.79719e-05	-1.94996e-05
K01712	0.000581772	5.11813e-05	0.000661277	5.88273e-05	1.13666	0.0452346	0.293725	-0.000156863	-2.14786e-06
K04063	8.40954e-05	5.88255e-06	9.55208e-05	4.80958e-06	1.13586	0.00627543	0.260205	-1.87185e-05	-4.13233e-06
K02825	0.00032566	2.47492e-05	0.000367985	2.91864e-05	1.12997	0.0336077	0.293725	-8.04326e-05	-4.21743e-06
K03671	0.000311982	1.44293e-05	0.000352125	2.85752e-05	1.12867	0.0309323	0.293725	-7.5058e-05	-5.22834e-06
K00433	0.000105027	7.41282e-06	0.000118458	8.09357e-06	1.12788	0.0207928	0.293725	-2.42422e-05	-2.61961e-06
K03711	0.000328202	6.5069e-06	0.00036984	1.92023e-05	1.12687	0.00638856	0.260205	-6.50884e-05	-1.81872e-05
K01620	0.000340531	1.93259e-05	0.000383462	1.98481e-05	1.12607	0.00611508	0.260205	-7.00145e-05	-1.58482e-05
K00031	0.00081264	1.61308e-05	0.000914779	6.11386e-05	1.12569	0.0182966	0.293725	-0.000177115	-2.71623e-05
K03625	0.000280952	8.58785e-06	0.000315257	2.60736e-05	1.1221	0.0396663	0.293725	-6.61601e-05	-2.4489e-06
K03442	0.000540149	2.2867e-05	0.000605929	5.06307e-05	1.12178	0.0406177	0.293725	-0.000127513	-4.04594e-06
K00241	0.000261997	2.16228e-05	0.000293867	2.11462e-05	1.12164	0.0367669	0.293725	-6.1282e-05	-2.45902e-06
K03437	0.000497401	2.42659e-05	0.000555668	3.42588e-05	1.11714	0.0150351	0.293725	-0.000101338	-1.51955e-05
K06886	0.000166421	1.31695e-05	0.000185635	9.89483e-06	1.11545	0.0222724	0.293725	-3.49819e-05	-3.44565e-06
K00826	0.000804852	3.68703e-05	0.000897377	6.27585e-05	1.11496	0.0260524	0.293725	-0.000169791	-1.52605e-05
K02428	0.000490116	9.97628e-06	0.000546335	2.87652e-05	1.11471	0.00955829	0.263672	-9.13366e-05	-2.11017e-05
K02337	0.00232416	7.28797e-05	0.00259051	0.000176012	1.1146	0.0240119	0.293725	-0.000480899	-5.18052e-05
K01808	0.000250237	1.60007e-05	0.000278418	8.23904e-06	1.11262	0.00594694	0.260205	-4.55882e-05	-1.0773e-05
K00164	0.00126027	8.25296e-05	0.0013989	5.59256e-05	1.11	0.00957946	0.263672	-0.000234026	-4.32448e-05
K00874	0.000348118	1.9505e-05	0.000385668	2.89396e-05	1.10787	0.0436442	0.293725	-7.36758e-05	-1.42503e-06
K03564	0.000244852	6.54757e-06	0.0002712	1.68634e-05	1.10761	0.0216108	0.293725	-4.69095e-05	-5.78613e-06
K13993	0.000178902	6.8462e-06	0.000197718	1.0737e-05	1.10517	0.0128382	0.283519	-3.21312e-05	-5.50016e-06
K01661	0.000413082	4.0833e-05	0.000456411	1.43104e-05	1.10489	0.0488225	0.293725	-8.63553e-05	-3.02477e-07
K00135	0.000886073	7.77221e-05	0.00097814	5.57791e-05	1.1039	0.0489196	0.293725	-0.000183591	-5.42467e-07
K02959	0.000207424	4.09829e-06	0.000228629	9.43409e-06	1.10223	0.00482638	0.25009	-3.27053e-05	-9.70523e-06
K04047	0.000308905	2.25513e-05	0.0003401	2.04683e-05	1.10099	0.0400049	0.293725	-6.06146e-05	-1.77598e-06
K01778	0.000356258	1.83305e-05	0.000391832	2.08833e-05	1.09986	0.01753	0.293725	-6.31065e-05	-8.04255e-06
K00012	0.000601644	2.24565e-05	0.000659679	4.68117e-05	1.09646	0.0474969	0.293725	-0.00011516	-9.0927e-07
K00655	0.000575783	1.72383e-05	0.00063088	2.12608e-05	1.09569	0.00178547	0.205631	-8.25439e-05	-2.76509e-05
K02346	0.000847637	4.24266e-05	0.000927146	3.82099e-05	1.0938	0.00984207	0.263672	-0.000134631	-2.43872e-05
K00765	0.000357382	5.00916e-06	0.000390224	1.62378e-05	1.0919	0.0087153	0.263672	-5.27021e-05	-1.29828e-05
K01903	0.000525355	3.37857e-05	0.000573497	3.1759e-05	1.09164	0.0383928	0.293725	-9.30649e-05	-3.21799e-06
K01662	0.000791551	4.68847e-05	0.000864062	4.93312e-05	1.09161	0.036437	0.293725	-0.000139238	-5.78544e-06
K00239	0.00094189	3.5487e-05	0.00102675	5.33834e-05	1.0901	0.0197153	0.293725	-0.000151382	-1.83397e-05
K00632	0.000552825	3.16874e-05	0.000601923	2.52971e-05	1.08881	0.0188824	0.293725	-8.79773e-05	-1.02193e-05
K03644	0.000449813	1.8214e-05	0.000489234	2.76499e-05	1.08764	0.0304702	0.293725	-7.38374e-05	-5.00469e-06
K00606	0.000420771	2.21839e-05	0.000457536	1.44053e-05	1.08737	0.00971662	0.263672	-6.20901e-05	-1.14389e-05
K00274	0.000169249	1.14203e-05	0.000183885	8.42799e-06	1.08647	0.037539	0.293725	-2.82183e-05	-1.0532e-06
K01262	0.000791117	4.44994e-05	0.000859481	4.36624e-05	1.08641	0.0313174	0.293725	-0.000129011	-7.71744e-06
K01772	0.000550459	2.32222e-05	0.000597757	1.48733e-05	1.08592	0.00305708	0.214674	-7.37096e-05	-2.08854e-05
K03118	0.000390007	1.51978e-05	0.000423089	2.68637e-05	1.08482	0.0495362	0.293725	-6.60719e-05	-9.21801e-08
K02888	0.000214346	5.88133e-06	0.000232061	1.35947e-05	1.08264	0.0402505	0.293725	-3.4286e-05	-1.14297e-06
K02492	0.000655791	4.33921e-05	0.000709322	2.46803e-05	1.08163	0.0330417	0.293725	-0.00010155	-5.51185e-06
K00605	0.000584591	2.84179e-05	0.000631992	2.28663e-05	1.08108	0.0134647	0.290301	-8.23869e-05	-1.24156e-05
K03282	0.000251501	7.2922e-06	0.000271873	1.40628e-05	1.081	0.02764	0.293725	-3.75699e-05	-3.1743e-06
K01533	0.00219754	4.63935e-05	0.00237472	9.98808e-05	1.08063	0.0127403	0.283519	-0.000299012	-5.5367e-05
K01698	0.000537127	1.82094e-05	0.000580233	1.15955e-05	1.08025	0.00120309	0.192688	-6.37847e-05	-2.24267e-05
K03183	0.000439292	7.58052e-06	0.000473593	1.97384e-05	1.07808	0.014574	0.293725	-5.83705e-05	-1.02317e-05
K03469	0.000296123	1.00001e-05	0.00031866	1.21148e-05	1.07611	0.0108603	0.263672	-3.82446e-05	-6.82875e-06
K02108	0.000483574	8.02172e-06	0.000519613	2.06409e-05	1.07453	0.0142665	0.293725	-6.12067e-05	-1.08717e-05
K03593	0.00061047	2.69941e-05	0.00065558	1.89701e-05	1.07389	0.0103833	0.263672	-7.66729e-05	-1.35469e-05
K01358	0.000621484	1.97558e-05	0.000666224	2.01394e-05	1.07199	0.00534594	0.260205	-7.22971e-05	-1.71829e-05
K09812	0.000307821	1.56291e-05	0.000329567	1.57855e-05	1.07064	0.049415	0.293725	-4.34217e-05	-6.96609e-08
K01579	0.000177605	1.04706e-05	0.000190099	7.57016e-06	1.07035	0.0480555	0.293725	-2.48565e-05	-1.32974e-07
K00240	0.000385903	1.61146e-05	0.000412528	1.85258e-05	1.06899	0.0357586	0.293725	-5.09848e-05	-2.26496e-06
K02437	0.000207768	1.24556e-05	0.000222016	7.08333e-06	1.06858	0.0442701	0.293725	-2.80312e-05	-4.64502e-07
K00100	0.000644437	1.70068e-05	0.00068801	2.88235e-05	1.06761	0.0236351	0.293725	-7.90708e-05	-8.07597e-06
K01934	0.00025184	5.80739e-06	0.00026868	9.4532e-06	1.06687	0.0119189	0.272706	-2.85206e-05	-5.15888e-06
K03101	0.000336375	3.84439e-06	0.00035874	1.25035e-05	1.06649	0.0138707	0.293725	-3.76584e-05	-7.0717e-06
K03701	0.00256056	8.56477e-05	0.00272671	9.92746e-05	1.06489	0.0186329	0.293725	-0.000296384	-3.5915e-05
K02945	0.000867946	1.62355e-05	0.00092306	3.54775e-05	1.0635	0.0214783	0.293725	-9.83774e-05	-1.1851e-05
K05592	0.00134822	4.66177e-05	0.00143377	4.83549e-05	1.06345	0.0166963	0.293725	-0.000151286	-1.98043e-05
K01679	0.000718376	3.02503e-05	0.000763809	1.79023e-05	1.06324	0.0143857	0.293725	-7.91865e-05	-1.16808e-05
K03530	0.000239755	4.27058e-06	0.000254828	1.07045e-05	1.06287	0.0311194	0.293725	-2.81221e-05	-2.02241e-06
K02501	0.000319281	6.88088e-06	0.00033875	1.09223e-05	1.06098	0.0118905	0.272706	-3.29982e-05	-5.94106e-06
K00053	0.000593276	1.7297e-05	0.000628725	2.21757e-05	1.05975	0.0208421	0.293725	-6.38284e-05	-7.07058e-06
K03531	0.000802831	1.73544e-05	0.000850383	3.52008e-05	1.05923	0.0355489	0.293725	-9.05341e-05	-4.56979e-06
K01749	0.000489595	2.02337e-05	0.00051832	7.04892e-06	1.05867	0.0159856	0.293725	-5.00415e-05	-7.40955e-06
K01918	0.000435745	1.75744e-05	0.000461278	1.53167e-05	1.0586	0.0300855	0.293725	-4.79877e-05	-3.07946e-06
K01814	0.000371745	9.19207e-06	0.000393513	1.37663e-05	1.05855	0.0201864	0.293725	-3.89313e-05	-4.60368e-06
K01681	0.0015278	5.10236e-05	0.00161517	6.35855e-05	1.05719	0.0393944	0.293725	-0.000169256	-5.48439e-06
K00013	0.000650538	1.55249e-05	0.000687079	2.22634e-05	1.05617	0.0174784	0.293725	-6.44647e-05	-8.61701e-06
K02341	0.000596365	1.23143e-05	0.00062954	1.35546e-05	1.05563	0.00273753	0.214674	-5.12336e-05	-1.51157e-05
K06168	0.00082821	3.66074e-05	0.000874117	2.77837e-05	1.05543	0.0425998	0.293725	-8.99073e-05	-1.90577e-06
K02500	0.000403137	1.03937e-05	0.000425025	1.42834e-05	1.05429	0.0238547	0.293725	-3.99251e-05	-3.8507e-06
K01657	0.000758694	2.30504e-05	0.000799809	1.54592e-05	1.05419	0.00687227	0.260378	-6.76744e-05	-1.45554e-05
K03628	0.000869758	3.44178e-05	0.000916587	2.74377e-05	1.05384	0.033307	0.293725	-8.90326e-05	-4.62574e-06
K03168	0.00155378	2.76965e-05	0.00163741	2.11666e-05	1.05382	0.000310197	0.136559	-0.000117005	-5.02445e-05
K01609	0.0004004	1.19487e-05	0.000421396	1.02989e-05	1.05244	0.0121702	0.275352	-3.61802e-05	-5.81359e-06
K06173	0.000578748	1.58515e-05	0.000608384	1.99139e-05	1.05121	0.028594	0.293725	-5.52333e-05	-4.03695e-06
K01653	0.000233449	7.46662e-06	0.000244886	8.05821e-06	1.04899	0.0404147	0.293725	-2.22425e-05	-6.32082e-07
K00794	0.000247113	4.71146e-06	0.000258712	7.65955e-06	1.04694	0.0236201	0.293725	-2.10644e-05	-2.13315e-06
K07058	0.000688655	1.66583e-05	0.000720971	1.42812e-05	1.04693	0.00714363	0.261678	-5.3428e-05	-1.1203e-05
K00766	0.000545374	1.60401e-05	0.000570218	1.56102e-05	1.04555	0.0296551	0.293725	-4.65997e-05	-3.08896e-06
K01695	0.000418195	8.71304e-06	0.000436413	1.10452e-05	1.04356	0.0183295	0.293725	-3.23866e-05	-4.04779e-06
K00052	0.000594254	1.70434e-05	0.000620032	1.90967e-05	1.04338	0.0467102	0.293725	-5.10798e-05	-4.75696e-07
K14652	0.000618333	8.11814e-06	0.000644648	1.4673e-05	1.04256	0.0116839	0.272706	-4.43116e-05	-8.31925e-06
K01923	0.00050034	6.22672e-06	0.000521611	1.12456e-05	1.04251	0.00926069	0.263672	-3.50639e-05	-7.47767e-06
K13038	0.000715639	1.8848e-05	0.000745593	1.15352e-05	1.04186	0.0112632	0.26919	-5.11467e-05	-8.76195e-06
K02879	0.000269091	3.93583e-06	0.000280324	5.77489e-06	1.04174	0.00798372	0.263672	-1.84522e-05	-4.01308e-06
K02109	0.000314233	4.50763e-06	0.000327089	6.67182e-06	1.04091	0.00834314	0.263672	-2.1187e-05	-4.52479e-06
K00616	0.000511799	1.0302e-05	0.000531794	1.05419e-05	1.03907	0.0121983	0.275352	-3.43992e-05	-5.59089e-06
K00764	0.000989984	1.63168e-05	0.00102845	2.56799e-05	1.03886	0.0248358	0.293725	-7.03016e-05	-6.63101e-06
K00793	0.000325147	5.54764e-06	0.000337248	8.4836e-06	1.03722	0.0303377	0.293725	-2.26515e-05	-1.55047e-06
K11752	0.000557151	8.56467e-06	0.00057754	1.07454e-05	1.03659	0.00958894	0.263672	-3.4205e-05	-6.57165e-06
K02112	0.000989002	1.84987e-05	0.00102401	2.65924e-05	1.03539	0.0420667	0.293725	-6.83446e-05	-1.66166e-06
K01000	0.000662641	8.87592e-06	0.000685957	1.24664e-05	1.03519	0.00972193	0.263672	-3.90012e-05	-7.6292e-06
K01696	0.000695352	1.29804e-05	0.000717613	1.58777e-05	1.03201	0.0370575	0.293725	-4.27993e-05	-1.72349e-06
K02111	0.00105203	1.69061e-05	0.00108551	2.55059e-05	1.03183	0.0415669	0.293725	-6.52533e-05	-1.71006e-06
K02914	8.13252e-05	1.4164e-06	8.38978e-05	1.77308e-06	1.03163	0.0317634	0.293725	-4.85359e-06	-2.91522e-07
K01870	0.00198245	3.23251e-05	0.00204163	4.0954e-05	1.02985	0.0319741	0.293725	-0.000111722	-6.63216e-06
K02316	0.00110829	1.71049e-05	0.00114127	2.3346e-05	1.02976	0.0331782	0.293725	-6.25001e-05	-3.46714e-06
K01933	0.000673822	1.12707e-05	0.000693181	1.18043e-05	1.02873	0.0232103	0.293725	-3.53516e-05	-3.36605e-06
K02313	0.000850044	1.2756e-05	0.000873977	1.60012e-05	1.02816	0.0280406	0.293725	-4.45093e-05	-3.35816e-06
K01246	0.000305053	5.0309e-06	0.00031293	4.00839e-06	1.02582	0.0179144	0.293725	-1.40442e-05	-1.70921e-06
K02990	0.000200474	3.20595e-06	0.000205086	2.26132e-06	1.02301	0.021508	0.293725	-8.36518e-06	-8.58846e-07
K01869	0.00166994	2.45082e-05	0.00170817	2.38017e-05	1.02289	0.0286419	0.293725	-7.14274e-05	-5.02692e-06
K02967	0.000515674	6.4388e-06	0.00052721	6.43382e-06	1.02237	0.0166592	0.293725	-2.04083e-05	-2.66514e-06
K01591	0.000466479	7.83241e-06	0.000476416	6.57748e-06	1.0213	0.0480211	0.293725	-1.97668e-05	-1.07337e-07
K00962	0.00138996	1.70366e-05	0.00141921	1.54318e-05	1.02104	0.0155039	0.293725	-5.14494e-05	-7.04661e-06
K02314	0.00099479	9.2244e-06	0.00100886	1.02181e-05	1.01414	0.0439424	0.293725	-2.76569e-05	-4.83909e-07
