# Supplementary material for: Association of Intrauterine Microbes with Endometrial Factors in Intrauterine Adhesion Formation and after Medicine Treatment
Source: Pathogens. 2022 Jul 10;11(7):784. doi: 10.3390/pathogens11070784 (PMC9322781; doi:10.3390/pathogens11070784)
Supplement: Supplementary file 1 [file pathogens-11-00784-s001.zip › Table S32.xlsx]

## Sheet: Sheet1
Taxa	avg(NS)	sd(NS)	avg(E2)	sd(E2)	Fold change	p.value	q.values	interval lower	interval upper
K09469	2.7719e-07	1.98321e-07	6.05123e-08	5.41042e-08	4.58072	0.0434822	0.293725	8.83133e-09	4.24524e-07
K10834	1.08501e-07	6.99884e-08	3.11432e-08	1.62455e-08	3.48395	0.0417549	0.293725	4.08069e-09	1.50635e-07
K16305	5.98568e-08	3.72538e-08	2.00104e-08	1.61489e-08	2.99128	0.0495483	0.293725	1.03452e-10	7.95892e-08
K16179	3.48887e-07	2.15092e-07	1.19143e-07	7.11432e-08	2.92831	0.0474474	0.293725	3.52345e-09	4.55964e-07
K07572	1.20779e-07	7.20211e-08	4.16387e-08	3.46022e-08	2.90066	0.0466875	0.293725	1.50592e-09	1.56776e-07
K15911	7.63217e-07	3.77206e-07	2.82287e-07	2.26206e-07	2.70369	0.0301462	0.293725	5.88088e-08	9.03052e-07
K12439	6.94907e-07	3.43445e-07	2.57021e-07	2.05959e-07	2.70369	0.0301462	0.293725	5.35452e-08	8.22226e-07
K12589	2.06369e-08	1.01994e-08	7.63284e-09	6.11644e-09	2.70369	0.0301462	0.293725	1.59015e-09	2.44179e-08
K01025	7.68379e-07	3.79358e-07	2.84464e-07	2.2696e-07	2.70115	0.0300228	0.293725	5.96103e-08	9.0822e-07
K12424	9.96184e-06	4.93538e-06	3.69408e-06	2.95663e-06	2.69671	0.0306125	0.293725	7.45984e-07	1.17895e-05
K12956	9.0694e-06	4.47445e-06	3.40938e-06	2.6254e-06	2.66013	0.0305735	0.293725	6.76737e-07	1.06433e-05
K12432	3.13563e-05	1.5472e-05	1.18297e-05	9.19417e-06	2.65064	0.0311895	0.293725	2.24758e-06	3.68057e-05
K12431	7.00645e-07	3.45065e-07	2.66866e-07	1.98332e-07	2.62546	0.0308584	0.293725	5.11197e-08	8.16439e-07
K12952	8.51392e-06	4.20306e-06	3.24982e-06	2.49891e-06	2.61981	0.0321917	0.293725	5.69611e-07	9.95857e-06
K14955	2.96782e-06	1.46906e-06	1.13843e-06	8.67659e-07	2.60694	0.032767	0.293725	1.90948e-07	3.46783e-06
K12427	1.84413e-05	9.14064e-06	7.10593e-06	5.42132e-06	2.5952	0.0334377	0.293725	1.13151e-06	2.15393e-05
K11628	3.37323e-05	1.63562e-05	1.31731e-05	9.74222e-06	2.5607	0.0317724	0.293725	2.28318e-06	3.88352e-05
K12949	2.19283e-05	1.09958e-05	8.63673e-06	6.35397e-06	2.53896	0.0362574	0.293725	1.08446e-06	2.54986e-05
K12435	3.37086e-06	1.66922e-06	1.36959e-06	9.83658e-07	2.46122	0.0380232	0.293725	1.405e-07	3.86204e-06
K01976	2.91502e-06	1.40403e-06	1.19189e-06	7.17094e-07	2.4457	0.031568	0.293725	1.97456e-07	3.24879e-06
K16192	3.17475e-07	1.54235e-07	1.31342e-07	8.7663e-08	2.41716	0.0360414	0.293725	1.54754e-08	3.56791e-07
K12955	3.42372e-05	1.66923e-05	1.41999e-05	9.82432e-06	2.41109	0.0378033	0.293725	1.43459e-06	3.86401e-05
K07656	8.03373e-06	3.99458e-06	3.35269e-06	2.36633e-06	2.3962	0.0417003	0.293725	2.22988e-07	9.13909e-06
K12422	8.74113e-06	4.27336e-06	3.68858e-06	2.13782e-06	2.36978	0.0361781	0.293725	4.22375e-07	9.68272e-06
K12442	4.2236e-05	2.0018e-05	1.81911e-05	1.1804e-05	2.32179	0.0377673	0.293725	1.72661e-06	4.63631e-05
K03653	6.97456e-07	3.01808e-07	3.00787e-07	2.66991e-07	2.31877	0.0462677	0.293725	8.15746e-09	7.85182e-07
K07672	4.40053e-06	2.16152e-06	1.91335e-06	1.30362e-06	2.29991	0.0453423	0.293725	6.51409e-08	4.90922e-06
K16233	5.44715e-06	2.71124e-06	2.377e-06	1.55031e-06	2.29161	0.0461475	0.293725	6.66361e-08	6.07366e-06
K12430	4.23748e-05	2.08404e-05	1.88096e-05	1.22194e-05	2.25283	0.0472785	0.293725	3.58373e-07	4.67721e-05
K12951	1.08286e-05	5.30561e-06	4.8838e-06	3.07076e-06	2.21725	0.0484042	0.293725	5.28111e-08	1.18368e-05
K03105	3.78852e-08	1.59751e-08	1.71921e-08	8.63982e-09	2.20363	0.0261337	0.293725	3.17701e-09	3.8209e-08
K03332	9.37947e-06	4.67051e-06	4.25666e-06	1.62881e-06	2.20348	0.0435137	0.293725	2.02291e-07	1.00433e-05
K07450	6.02594e-06	2.58393e-06	2.75067e-06	1.75961e-06	2.19072	0.0352497	0.293725	2.84186e-07	6.26636e-06
K09129	5.43201e-06	2.72823e-06	2.48502e-06	6.88477e-07	2.1859	0.0451351	0.293725	8.95214e-08	5.80446e-06
K05345	1.64536e-05	7.565e-06	7.88689e-06	3.73051e-06	2.0862	0.0423073	0.293725	3.85636e-07	1.67478e-05
K08941	3.95276e-07	1.62344e-07	2.12253e-07	5.53598e-08	1.86229	0.0393924	0.293725	1.21203e-08	3.53925e-07
K02771	7.03199e-06	2.77531e-06	3.93151e-06	1.41074e-06	1.78862	0.045128	0.293725	8.67804e-08	6.11418e-06
K00387	2.00541e-06	7.69546e-07	1.15086e-06	3.99916e-07	1.74253	0.0466692	0.293725	1.61842e-08	1.69291e-06
K11705	5.27721e-06	1.54017e-06	3.15296e-06	7.66658e-07	1.67373	0.0191072	0.293725	4.56595e-07	3.7919e-06
K03493	3.99461e-05	1.32637e-05	2.43983e-05	6.96494e-06	1.63725	0.038348	0.293725	1.07471e-06	3.00208e-05
K01913	4.07714e-05	1.32691e-05	2.53428e-05	4.67397e-06	1.6088	0.035314	0.293725	1.44404e-06	2.94132e-05
K03265	5.5424e-07	1.74465e-07	3.468e-07	8.34365e-08	1.59815	0.0347108	0.293725	1.94781e-08	3.95402e-07
K09925	6.50529e-06	1.41049e-06	4.15631e-06	7.72957e-07	1.56516	0.00817178	0.263672	7.989e-07	3.89907e-06
K03856	0.000100682	2.21461e-05	6.48056e-05	6.67337e-06	1.55361	0.00914088	0.263672	1.26349e-05	5.91188e-05
K14982	5.27109e-05	1.24265e-05	3.47946e-05	8.06579e-06	1.51491	0.0191125	0.293725	3.7316e-06	3.21009e-05
K09155	0.000116297	3.66138e-05	7.7574e-05	5.5236e-06	1.49918	0.0484712	0.293725	3.74844e-07	7.70718e-05
K16254	1.85518e-06	5.17572e-07	1.24489e-06	3.08411e-07	1.49023	0.0409231	0.293725	3.19067e-08	1.18866e-06
K14983	3.58361e-05	7.46732e-06	2.43759e-05	5.94173e-06	1.47014	0.0196117	0.293725	2.31099e-06	2.06093e-05
K12556	0.0001095	1.76548e-05	7.52048e-05	1.5742e-05	1.45602	0.00791345	0.263672	1.14763e-05	5.71141e-05
K01027	2.79522e-06	5.27431e-07	1.95337e-06	4.13667e-07	1.43097	0.0158442	0.293725	1.99513e-07	1.48419e-06
K01215	8.52886e-05	1.75442e-05	5.97014e-05	1.67404e-05	1.42859	0.0362036	0.293725	2.06155e-06	4.91127e-05
K01922	3.66199e-05	5.35318e-06	2.5781e-05	5.53773e-06	1.42042	0.0102347	0.263672	3.30266e-06	1.83751e-05
K01598	2.74499e-05	4.15767e-06	1.93588e-05	4.04295e-06	1.41796	0.0102008	0.263672	2.45472e-06	1.37275e-05
K02118	0.000124738	1.28189e-05	8.9394e-05	1.09207e-05	1.39537	0.000809248	0.143254	1.91463e-05	5.15411e-05
K00105	9.84348e-05	1.00226e-05	7.06997e-05	1.29348e-05	1.39229	0.00505276	0.253377	1.1205e-05	4.42651e-05
K02117	0.000152723	1.54383e-05	0.000109716	1.2829e-05	1.39198	0.000694762	0.136559	2.37256e-05	6.22878e-05
K02123	9.85456e-05	9.40168e-06	7.08396e-05	8.67853e-06	1.39111	0.000698345	0.136559	1.53295e-05	4.00825e-05
K10530	6.89744e-05	1.26057e-05	4.96281e-05	8.30334e-06	1.38982	0.014499	0.293725	4.8975e-06	3.3795e-05
K02121	1.85389e-05	4.01618e-06	1.34159e-05	1.24643e-06	1.38186	0.02475	0.293725	9.05625e-07	9.3403e-06
K02119	4.08353e-05	2.86794e-06	2.97686e-05	4.80072e-06	1.37175	0.00355381	0.214674	5.14865e-06	1.69846e-05
K02122	1.97696e-05	1.41883e-06	1.45255e-05	2.52708e-06	1.36103	0.00605486	0.260205	2.14218e-06	8.3461e-06
K02124	3.62393e-05	3.6475e-06	2.66304e-05	2.4928e-06	1.36083	0.000647711	0.136559	5.38201e-06	1.38359e-05
K02120	5.38486e-05	4.37123e-06	3.95786e-05	4.3622e-06	1.36055	0.000497529	0.136559	8.25196e-06	2.02882e-05
K05964	1.80731e-05	4.24895e-06	1.33395e-05	1.58818e-06	1.35485	0.0415422	0.293725	2.44162e-07	9.22301e-06
K03082	6.11043e-05	5.78815e-06	4.51293e-05	4.40717e-06	1.35398	0.000579113	0.136559	9.00918e-06	2.29409e-05
K05966	3.10497e-05	7.3721e-06	2.29571e-05	2.82195e-06	1.35251	0.0439503	0.293725	2.93911e-07	1.58913e-05
K01529	0.000160012	3.50094e-05	0.000118611	2.5376e-05	1.34906	0.0498576	0.293725	3.20124e-08	8.27715e-05
K03476	7.83033e-05	6.70387e-06	5.81126e-05	6.15889e-06	1.34744	0.000589851	0.136559	1.13883e-05	2.89932e-05
K01636	2.46217e-05	4.39469e-06	1.82899e-05	2.72723e-06	1.34619	0.018264	0.293725	1.37386e-06	1.12898e-05
K03081	4.27578e-05	2.76744e-06	3.17816e-05	4.31356e-06	1.34537	0.00205611	0.205631	5.62325e-06	1.63293e-05
K05833	0.000172335	2.79446e-05	0.00012883	2.95103e-05	1.33769	0.0358347	0.293725	3.64013e-06	8.33701e-05
K03340	5.70858e-05	1.2656e-05	4.27264e-05	7.01845e-06	1.33608	0.0448469	0.293725	4.21052e-07	2.82978e-05
K03693	0.000194048	2.04892e-05	0.000145479	3.17534e-05	1.33385	0.0229246	0.293725	9.13863e-06	8.79982e-05
K05832	0.00019586	3.16024e-05	0.000146841	3.20117e-05	1.33382	0.032636	0.293725	5.1108e-06	9.29271e-05
K00687	0.000123621	1.13278e-05	9.3201e-05	1.89207e-05	1.3264	0.0184609	0.293725	7.09224e-06	5.37485e-05
K05910	5.99572e-05	8.56912e-06	4.53974e-05	7.3966e-06	1.32072	0.0144332	0.293725	3.66334e-06	2.54563e-05
K02744	2.3585e-05	5.09216e-06	1.78978e-05	2.77818e-06	1.31776	0.0470239	0.293725	9.54933e-08	1.1279e-05
K02082	9.30646e-05	8.49457e-06	7.11746e-05	1.04953e-05	1.30755	0.00599151	0.260205	8.34691e-06	3.54331e-05
K03930	5.77273e-05	3.37614e-06	4.50438e-05	7.57295e-06	1.28158	0.0161787	0.293725	3.45084e-06	2.19161e-05
K02755	2.64459e-06	1.75402e-07	2.06441e-06	3.97351e-07	1.28104	0.0271008	0.293725	9.57807e-08	1.06459e-06
K07485	0.000431504	5.91344e-05	0.000339941	3.91984e-05	1.26935	0.0140005	0.293725	2.36589e-05	0.000159466
K01567	0.000143532	2.40221e-05	0.00011431	1.54331e-05	1.25564	0.0388856	0.293725	1.87818e-06	5.6567e-05
K01078	3.86519e-05	2.96333e-06	3.07992e-05	3.05596e-06	1.25497	0.00224435	0.205631	3.68916e-06	1.20163e-05
K00244	0.000420057	3.02925e-05	0.000335006	4.55019e-05	1.25388	0.00961552	0.263672	2.83402e-05	0.000141761
K00614	4.12092e-05	3.43747e-06	3.30817e-05	3.82149e-06	1.24568	0.00597079	0.260205	3.052e-06	1.32031e-05
K01446	5.47338e-05	7.1327e-06	4.40588e-05	7.97307e-06	1.24229	0.0482595	0.293725	1.0344e-07	2.12466e-05
K02782	4.60004e-06	4.92445e-07	3.71429e-06	3.36825e-07	1.23847	0.0067532	0.260378	3.14938e-07	1.45658e-06
K07010	0.000213801	3.2875e-05	0.000173737	2.45149e-05	1.2306	0.0463163	0.293725	8.1324e-07	7.93136e-05
K09765	0.000172552	1.49457e-05	0.000140341	1.26209e-05	1.22952	0.00376578	0.214674	1.34057e-05	5.10175e-05
K04069	0.00039118	3.13497e-05	0.000318498	2.97575e-05	1.2282	0.00357861	0.214674	3.0769e-05	0.000114595
K01819	0.000184693	2.18861e-05	0.00015042	2.60995e-05	1.22785	0.0484587	0.293725	2.96501e-07	6.825e-05
K07452	1.86143e-05	2.94692e-06	1.52118e-05	1.93096e-06	1.22368	0.0484061	0.293725	2.98263e-08	6.77532e-06
K15039	7.57969e-07	9.16493e-08	6.19911e-07	7.01592e-08	1.22271	0.0198862	0.293725	2.75286e-08	2.48588e-07
K02334	0.000305237	2.90025e-05	0.000251932	3.20012e-05	1.21158	0.0201692	0.293725	1.07023e-05	9.59078e-05
K02821	0.000171123	3.26556e-06	0.000141874	1.08417e-05	1.20616	0.0027777	0.214674	1.59834e-05	4.25141e-05
K16328	3.87372e-05	2.21209e-06	3.21166e-05	2.44537e-06	1.20614	0.00148087	0.205631	3.36706e-06	9.87421e-06
K00917	0.00022785	1.58851e-05	0.000189108	1.94529e-05	1.20487	0.00765827	0.263672	1.35866e-05	6.38976e-05
K00122	0.000188742	2.60978e-05	0.000157067	2.02575e-05	1.20166	0.0498515	0.293725	2.54708e-08	6.33236e-05
K09790	8.79115e-05	3.40342e-06	7.3303e-05	6.16961e-06	1.19929	0.00325948	0.214674	7.04275e-06	2.21742e-05
K00175	0.00023979	1.48163e-05	0.000200448	1.38312e-05	1.19627	0.00145614	0.205631	1.97172e-05	5.89669e-05
K02030	0.000802768	0.000107314	0.000671171	5.22527e-05	1.19607	0.0309769	0.293725	1.57296e-05	0.000247463
K00068	5.52127e-05	5.55542e-06	4.61982e-05	3.42328e-06	1.19513	0.0102148	0.263672	2.75787e-06	1.52712e-05
K06183	0.00034786	1.17565e-05	0.000291617	2.55579e-05	1.19287	0.00512269	0.253377	2.50742e-05	8.74112e-05
K03475	0.000582114	4.4652e-05	0.000490365	5.22584e-05	1.1871	0.0148025	0.293725	2.33764e-05	0.000160122
K03312	0.000268918	2.02233e-05	0.000227273	1.95782e-05	1.18324	0.00747279	0.263672	1.42997e-05	6.899e-05
K06919	0.000299066	2.52721e-05	0.000253011	1.23401e-05	1.18203	0.00490525	0.25009	1.8759e-05	7.33508e-05
K04784	7.31868e-05	7.5622e-06	6.22013e-05	6.92741e-06	1.17661	0.0335381	0.293725	1.07147e-06	2.08995e-05
K03430	7.98832e-05	7.50893e-06	6.80012e-05	3.41133e-06	1.17473	0.00988934	0.263672	3.83699e-06	1.99272e-05
K09007	0.000186693	2.02722e-05	0.000159007	1.35527e-05	1.17412	0.0252157	0.293725	4.35007e-06	5.10227e-05
K00656	0.00112689	7.52889e-05	0.000960162	7.84023e-05	1.17365	0.00655386	0.260378	6.02913e-05	0.000273171
K02051	0.000438779	5.55678e-05	0.000374087	3.46973e-05	1.17293	0.0447584	0.293725	1.90564e-06	0.000127479
K02806	9.20832e-05	5.3654e-06	7.85363e-05	6.19102e-06	1.17249	0.00490753	0.25009	5.41481e-06	2.16791e-05
K02822	0.000111694	9.39171e-06	9.56269e-05	1.07634e-05	1.16802	0.0308213	0.293725	1.90141e-06	3.02327e-05
K02781	4.81779e-05	4.96798e-06	4.12617e-05	3.81392e-06	1.16762	0.028361	0.293725	9.18027e-07	1.29143e-05
K00527	0.000926398	7.02116e-05	0.000794556	9.44149e-05	1.16593	0.0350275	0.293725	1.21537e-05	0.000251531
K00174	0.000469818	3.71479e-05	0.000403528	3.05765e-05	1.16428	0.0100572	0.263672	2.00963e-05	0.000112484
K01780	9.93689e-06	5.52401e-07	8.53527e-06	5.16e-07	1.16422	0.00194774	0.205631	6.69686e-07	2.13356e-06
K01919	0.000380256	4.66677e-05	0.000326725	1.84924e-05	1.16384	0.037721	0.293725	4.0653e-06	0.000102996
K00625	0.000446419	3.04553e-05	0.00038491	4.21315e-05	1.1598	0.0289401	0.293725	8.36502e-06	0.000114653
K03785	0.000250782	2.08707e-05	0.000216555	2.10933e-05	1.15805	0.0256672	0.293725	5.26989e-06	6.31843e-05
K02525	4.13988e-05	3.18921e-06	3.57675e-05	1.63641e-06	1.15744	0.00586039	0.260205	2.16352e-06	9.09919e-06
K04068	0.000218485	1.70398e-05	0.000188911	2.31632e-05	1.15655	0.0484233	0.293725	2.67567e-07	5.88802e-05
K01628	0.000113619	8.12454e-06	9.82739e-05	7.26479e-06	1.15615	0.00925843	0.263672	4.82918e-06	2.58618e-05
K08365	2.51599e-05	2.88514e-06	2.1782e-05	1.84645e-06	1.15508	0.0448691	0.293725	9.71277e-08	6.65869e-06
K01938	0.000791626	4.24536e-05	0.000686808	8.23345e-05	1.15262	0.0437092	0.293725	4.14929e-06	0.000205487
K07181	7.55158e-05	8.11514e-06	6.55503e-05	5.88044e-06	1.15203	0.0432453	0.293725	3.77059e-07	1.9554e-05
K07574	0.000127493	6.35298e-06	0.000110908	9.84693e-06	1.14953	0.0153015	0.293725	4.35727e-06	2.88118e-05
K02029	0.00118131	4.19974e-05	0.00102766	9.13813e-05	1.14951	0.0158262	0.293725	4.22061e-05	0.000265087
K03621	0.000485666	2.21088e-05	0.000423781	2.59396e-05	1.14603	0.00297809	0.214674	2.79692e-05	9.57995e-05
K06920	0.000232896	1.274e-05	0.000203229	1.58111e-05	1.14598	0.0102099	0.263672	9.28582e-06	5.00482e-05
K04083	0.00041712	1.82279e-05	0.0003643	2.62825e-05	1.14499	0.00682391	0.260378	1.9881e-05	8.57577e-05
K02823	0.000188748	1.32378e-05	0.00016485	1.54273e-05	1.14497	0.0259564	0.293725	3.69085e-06	4.41068e-05
K02824	0.00061757	3.06471e-05	0.000539826	4.78094e-05	1.14402	0.0177634	0.293725	1.84193e-05	0.000137069
K00868	0.000403413	2.09905e-05	0.000352918	3.15974e-05	1.14308	0.0192778	0.293725	1.1125e-05	8.98658e-05
K01807	0.00027569	9.04701e-06	0.000242263	1.62762e-05	1.13798	0.00637646	0.260205	1.34601e-05	5.33952e-05
K08591	0.000301407	1.618e-05	0.000264935	1.95362e-05	1.13767	0.0107038	0.263672	1.11208e-05	6.18241e-05
K03581	0.00114328	5.20476e-05	0.00100555	0.000103735	1.13697	0.0377806	0.293725	1.10024e-05	0.000264453
K14333	4.19732e-05	3.20332e-06	3.69489e-05	2.68291e-06	1.13598	0.0197038	0.293725	1.0091e-06	9.03951e-06
K02012	0.000406668	2.83607e-05	0.000358163	2.28296e-05	1.13543	0.01189	0.272706	1.35829e-05	8.34258e-05
K00997	0.000184533	3.27422e-06	0.000162625	1.5414e-05	1.13472	0.0321799	0.293725	2.94035e-06	4.08766e-05
K02433	0.000979955	5.7057e-05	0.000864816	8.04364e-05	1.13314	0.0309703	0.293725	1.39879e-05	0.00021629
K07258	0.000809513	2.69723e-05	0.000714474	7.53727e-05	1.13302	0.0451488	0.293725	3.05968e-06	0.000187018
K00611	0.000710559	4.13674e-05	0.000627207	6.13595e-05	1.13289	0.0369285	0.293725	6.75384e-06	0.00015995
K07757	3.65727e-05	2.08128e-06	3.23577e-05	2.17771e-06	1.13027	0.0106354	0.263672	1.26364e-06	7.16651e-06
K01512	0.000113759	4.79144e-06	0.000100859	1.03499e-05	1.12791	0.0465991	0.293725	2.77584e-07	2.55235e-05
K03601	0.000731312	1.69189e-05	0.00064841	6.2274e-05	1.12785	0.0388135	0.293725	6.57149e-06	0.000159233
K03571	0.000185992	1.37085e-05	0.000164939	1.59872e-05	1.12764	0.0490158	0.293725	1.15629e-07	4.19902e-05
K02237	0.000321277	1.02944e-05	0.000285128	2.89052e-05	1.12678	0.0463411	0.293725	8.73137e-07	7.1425e-05
K04042	0.000804638	1.92029e-05	0.000714647	7.02808e-05	1.12592	0.0437847	0.293725	3.85409e-06	0.000176127
K00108	0.000441494	2.26941e-05	0.000392285	3.50678e-05	1.12544	0.0321863	0.293725	5.64913e-06	9.27685e-05
K02044	0.000280434	1.83278e-05	0.000249766	2.32408e-05	1.12279	0.0451548	0.293725	8.55571e-07	6.04807e-05
K01531	0.000436358	2.02344e-05	0.000388831	2.1239e-05	1.12223	0.00489145	0.25009	1.87748e-05	7.62801e-05
K07130	4.79763e-05	3.07462e-06	4.27559e-05	9.1747e-07	1.1221	0.00741259	0.263672	1.99415e-06	8.44657e-06
K00963	0.000625043	1.80343e-05	0.000557707	4.81573e-05	1.12074	0.0320798	0.293725	8.59828e-06	0.000126073
K02073	0.000878084	3.59585e-05	0.000783715	6.30937e-05	1.12041	0.024562	0.293725	1.68519e-05	0.000171886
K01821	8.84238e-05	4.36655e-06	7.89575e-05	4.19712e-06	1.11989	0.00550157	0.260205	3.58639e-06	1.53461e-05
K02398	3.04751e-05	2.57345e-06	2.7265e-05	1.87114e-06	1.11774	0.0408951	0.293725	1.65725e-07	6.2544e-06
K01035	3.43777e-05	2.58327e-06	3.07716e-05	1.71433e-06	1.11719	0.0227006	0.293725	6.38768e-07	6.5734e-06
K00991	0.000471708	2.56376e-05	0.000422257	2.49867e-05	1.11711	0.0107507	0.263672	1.46496e-05	8.42539e-05
K00633	2.40292e-05	1.96e-06	2.15292e-05	1.34198e-06	1.11612	0.0345971	0.293725	2.27368e-07	4.77269e-06
K05810	0.000316323	1.39285e-05	0.000283703	2.42384e-05	1.11498	0.0365033	0.293725	2.82483e-06	6.24154e-05
K03666	9.52711e-05	4.87512e-06	8.56331e-05	3.57714e-06	1.11255	0.00447317	0.25009	3.85193e-06	1.5424e-05
K13292	0.000450748	1.5957e-05	0.000405713	2.57361e-05	1.111	0.0128972	0.283519	1.3207e-05	7.68627e-05
K01750	0.000352138	1.72527e-05	0.00031697	1.78711e-05	1.11095	0.00993508	0.263672	1.08598e-05	5.94775e-05
K03319	0.000342011	2.23657e-05	0.000308244	1.87518e-05	1.10955	0.0234799	0.293725	5.71891e-06	6.18149e-05
K02221	0.0001392	3.82328e-06	0.000125492	9.95149e-06	1.10924	0.0336569	0.293725	1.5733e-06	2.58432e-05
K02002	0.000247289	1.67955e-05	0.000223496	1.20929e-05	1.10646	0.0237462	0.293725	3.99225e-06	4.35931e-05
K07042	0.0002655	7.03847e-06	0.000240081	2.02105e-05	1.10588	0.0455748	0.293725	7.47618e-07	5.00919e-05
K10819	9.96191e-05	5.29011e-06	9.01071e-05	6.52272e-06	1.10556	0.031526	0.293725	1.09102e-06	1.7933e-05
K00020	0.000340422	2.63629e-05	0.000309248	1.66834e-05	1.10081	0.042734	0.293725	1.28447e-06	6.10638e-05
K02040	0.000669574	2.4319e-05	0.000608267	4.87934e-05	1.10079	0.0455522	0.293725	1.7109e-06	0.000120904
K02020	0.000362034	1.19529e-05	0.000329098	2.25249e-05	1.10008	0.0266991	0.293725	5.36493e-06	6.05073e-05
K01092	0.000544712	2.15149e-05	0.000495223	3.35051e-05	1.09993	0.0263281	0.293725	7.90613e-06	9.1072e-05
K08303	0.000856767	6.31575e-05	0.000779059	2.29312e-05	1.09975	0.0286039	0.293725	1.10645e-05	0.000144352
K06901	0.00118915	2.87183e-05	0.00108323	7.87765e-05	1.09779	0.0366518	0.293725	9.81349e-06	0.000202037
K03830	1.60463e-05	1.00291e-06	1.46632e-05	9.35058e-07	1.09432	0.0428525	0.293725	5.55324e-08	2.7105e-06
K11202	5.51566e-05	3.33928e-06	5.04046e-05	3.4227e-06	1.09428	0.0470291	0.293725	7.82723e-08	9.42585e-06
K05306	3.96001e-05	2.09332e-06	3.62401e-05	1.23039e-06	1.09271	0.010338	0.263672	1.02776e-06	5.69223e-06
K06969	0.000530089	3.25941e-05	0.000485914	2.494e-05	1.09091	0.031588	0.293725	4.87312e-06	8.34765e-05
K00375	0.000788029	1.30032e-05	0.00072599	2.4335e-05	1.08545	0.00232324	0.205631	3.22431e-05	9.18345e-05
K13638	2.97042e-05	8.38175e-07	2.73669e-05	1.75851e-06	1.08541	0.037595	0.293725	1.91581e-07	4.48297e-06
K02000	0.00027044	1.62462e-05	0.000249286	1.18869e-05	1.08486	0.0347769	0.293725	1.89206e-06	4.04162e-05
K02001	0.000187336	8.35971e-06	0.000173492	7.47748e-06	1.0798	0.01782	0.293725	3.02155e-06	2.46666e-05
K09786	0.000136147	8.62585e-06	0.000126397	5.01066e-06	1.07714	0.0469973	0.293725	1.63989e-07	1.93369e-05
K02400	0.000420614	1.95273e-05	0.000392772	1.48925e-05	1.07088	0.0252968	0.293725	4.32587e-06	5.13566e-05
K02419	0.000146455	6.79133e-06	0.000137069	4.08148e-06	1.06848	0.0213737	0.293725	1.78294e-06	1.69904e-05
K00526	0.000643064	2.12759e-05	0.000602541	2.82799e-05	1.06725	0.0319207	0.293725	4.5953e-06	7.64515e-05
K02556	0.000223721	9.65125e-06	0.00020969	4.87871e-06	1.06691	0.0151797	0.293725	3.55888e-06	2.4503e-05
K01652	0.00190808	3.7001e-05	0.00179007	4.49919e-05	1.06592	0.00167238	0.205631	5.97256e-05	0.00017629
K02420	5.00227e-05	2.44894e-06	4.69661e-05	1.28245e-06	1.06508	0.0298884	0.293725	3.85566e-07	5.72774e-06
K02401	0.00021045	8.98533e-06	0.000198331	6.72316e-06	1.06111	0.0311059	0.293725	1.37755e-06	2.28605e-05
K02408	5.1411e-05	1.88141e-06	4.86331e-05	1.44126e-06	1.05712	0.0218173	0.293725	5.08272e-07	5.04751e-06
K02411	0.000109841	4.46023e-06	0.000104023	2.11054e-06	1.05593	0.0238024	0.293725	1.01876e-06	1.06175e-05
K02387	7.26654e-05	3.4137e-06	6.88346e-05	1.95146e-06	1.05565	0.047701	0.293725	4.92569e-08	7.61225e-06
K00950	0.000251451	3.35413e-06	0.000241457	5.74545e-06	1.04139	0.0132453	0.287413	2.92366e-06	1.70642e-05
K00525	0.00168221	4.86016e-05	0.00161845	3.88961e-05	1.0394	0.0388473	0.293725	4.06729e-06	0.000123457
K03736	8.05415e-05	1.78795e-06	7.7904e-05	1.84017e-06	1.03386	0.0414555	0.293725	1.28536e-07	5.14647e-06
