# Supplementary material for: Association of Intrauterine Microbes with Endometrial Factors in Intrauterine Adhesion Formation and after Medicine Treatment
Source: Pathogens. 2022 Jul 10;11(7):784. doi: 10.3390/pathogens11070784 (PMC9322781; doi:10.3390/pathogens11070784)
Supplement: Supplementary file 1 [file pathogens-11-00784-s001.zip › Table S33.xlsx]

## Sheet: Sheet1
Taxa	avg(NS)	sd(NS)	avg(OTC)	sd(OTC)	Fc	p.value	q.values	interval lower	interval upper
K02253	4.00039e-08	2.18372e-08	1.25927e-07	6.05228e-08	3.14788	0.015931	0.208381	-1.49509e-07	-2.23381e-08
K01964	6.52789e-09	2.77649e-09	1.4263e-08	6.70967e-09	2.18493	0.0365107	0.208381	-1.48173e-08	-6.52822e-10
K15905	2.55663e-06	1.04783e-06	5.53487e-06	2.60374e-06	2.1649	0.0374617	0.208381	-5.72329e-06	-2.3317e-07
K00410	3.11296e-06	1.1954e-06	6.63476e-06	3.11114e-06	2.13133	0.0387362	0.208381	-6.79626e-06	-2.47343e-07
K06441	1.03227e-07	4.19957e-08	2.18257e-07	1.02674e-07	2.11434	0.0404729	0.208381	-2.23349e-07	-6.71036e-09
K08927	1.8341e-07	5.93453e-08	3.8326e-07	1.70895e-07	2.08963	0.0342278	0.208381	-3.79238e-07	-2.04611e-08
K15906	8.1984e-07	3.06284e-07	1.70993e-06	7.52306e-07	2.08569	0.0330757	0.208381	-1.68361e-06	-9.65754e-08
K04109	3.59109e-07	1.31077e-07	7.47951e-07	3.46316e-07	2.08279	0.0398419	0.208381	-7.53163e-07	-2.45198e-08
K08939	3.79628e-07	1.37983e-07	7.90008e-07	3.61255e-07	2.08101	0.0382284	0.208381	-7.90527e-07	-3.02337e-08
K04113	5.37975e-07	1.84667e-07	1.1108e-06	5.10664e-07	2.06477	0.0398524	0.208381	-1.10936e-06	-3.62868e-08
K04107	1.89658e-07	7.02253e-08	3.91246e-07	1.81716e-07	2.0629	0.0416667	0.208381	-3.9288e-07	-1.02962e-08
K15861	2.21146e-06	7.24708e-07	4.45731e-06	2.05486e-06	2.01555	0.0436024	0.208381	-4.40355e-06	-8.81568e-08
K11020	4.88889e-07	2.43053e-07	9.73753e-07	4.4425e-07	1.99177	0.0480238	0.208381	-9.64315e-07	-5.41392e-09
K02675	1.32701e-07	6.59727e-08	2.64309e-07	1.20584e-07	1.99177	0.0480238	0.208381	-2.61747e-07	-1.46952e-09
K02661	3.57431e-07	1.77377e-07	7.11161e-07	3.23044e-07	1.98965	0.0475355	0.208381	-7.02526e-07	-4.93412e-09
K02281	2.3761e-06	7.58409e-07	4.69514e-06	2.0414e-06	1.97598	0.03815	0.208381	-4.4654e-06	-1.72672e-07
K08926	1.6852e-07	5.5337e-08	3.29794e-07	1.33716e-07	1.95701	0.0307926	0.208381	-3.02416e-07	-2.01332e-08
K01166	1.55746e-06	4.8057e-07	3.04553e-06	1.39464e-06	1.95545	0.0472922	0.208381	-2.9518e-06	-2.43393e-08
K04112	5.26366e-07	1.68798e-07	1.02817e-06	4.63906e-07	1.95333	0.045292	0.208381	-9.89287e-07	-1.4318e-08
K08930	6.8386e-07	1.95909e-07	1.29399e-06	5.3402e-07	1.89218	0.0373401	0.208381	-1.17141e-06	-4.88452e-08
K13991	7.07316e-07	2.30767e-07	1.33005e-06	5.58482e-07	1.88041	0.041225	0.208381	-1.21219e-06	-3.32756e-08
K06156	1.50785e-05	3.17816e-06	2.8204e-05	1.05956e-05	1.87048	0.0276763	0.208381	-2.42249e-05	-2.02613e-06
K09844	8.71039e-07	2.806e-07	1.61958e-06	6.74803e-07	1.85936	0.0420369	0.208381	-1.46097e-06	-3.61071e-08
K16080	5.78452e-06	1.69011e-06	1.07018e-05	4.57876e-06	1.85008	0.0464836	0.208381	-9.73063e-06	-1.04e-07
K13002	2.59606e-06	5.82757e-07	4.7197e-06	1.9776e-06	1.81803	0.0460128	0.208381	-4.19497e-06	-5.23138e-08
K08598	2.56074e-06	1.09018e-06	4.64682e-06	1.60566e-06	1.81464	0.0277307	0.208381	-3.88459e-06	-2.87558e-07
K10191	7.10138e-07	2.83318e-07	1.28008e-06	3.91518e-07	1.80257	0.0177032	0.208381	-1.01544e-06	-1.24441e-07
K12547	6.642e-07	2.05127e-07	1.16263e-06	4.49406e-07	1.75043	0.0427579	0.208381	-9.75371e-07	-2.14984e-08
K11357	1.06775e-05	1.91446e-06	1.85277e-05	7.31622e-06	1.7352	0.0460867	0.208381	-1.55086e-05	-1.917e-07
K12945	1.26609e-05	1.68582e-06	2.18817e-05	8.80277e-06	1.72829	0.0499166	0.210514	-1.84367e-05	-4.80614e-09
K09147	2.59016e-08	8.27781e-09	4.44708e-08	1.55957e-08	1.71691	0.0341873	0.208381	-3.53408e-08	-1.79767e-09
K02080	2.84894e-06	8.76057e-07	4.88147e-06	1.82292e-06	1.71343	0.0424665	0.208381	-3.97441e-06	-9.06481e-08
K06143	3.29446e-05	6.53718e-06	5.6138e-05	2.13001e-05	1.70401	0.0439285	0.208381	-4.55112e-05	-8.75711e-07
K13810	7.66803e-06	2.35781e-06	1.30085e-05	4.39545e-06	1.69646	0.031689	0.208381	-1.0073e-05	-6.0789e-07
K02508	6.39702e-06	2.06963e-06	1.0737e-05	3.25614e-06	1.67844	0.0235489	0.208381	-7.93719e-06	-7.42774e-07
K00875	4.41539e-06	1.64386e-06	7.28736e-06	2.0299e-06	1.65045	0.0233803	0.208381	-5.26196e-06	-4.81972e-07
K07227	2.94466e-06	1.24948e-06	4.78649e-06	1.44822e-06	1.62548	0.0405514	0.208381	-3.5868e-06	-9.68738e-08
K02022	1.44972e-05	3.10369e-06	2.34965e-05	7.65272e-06	1.62077	0.0338298	0.208381	-1.707e-05	-9.28709e-07
K04080	1.4508e-05	5.82526e-06	2.33857e-05	6.25859e-06	1.61193	0.0293006	0.208381	-1.66606e-05	-1.09494e-06
K12548	8.54585e-07	2.83776e-07	1.3526e-06	3.81585e-07	1.58276	0.029831	0.208381	-9.35486e-07	-6.05454e-08
K06985	1.34141e-05	3.98382e-06	2.04903e-05	6.32595e-06	1.52752	0.0474581	0.208381	-1.40526e-05	-9.98672e-08
K00270	2.11304e-06	5.32898e-07	3.18293e-06	7.5368e-07	1.50632	0.0194305	0.208381	-1.92234e-06	-2.17428e-07
K07678	6.73393e-05	2.285e-05	9.99733e-05	2.38546e-05	1.48462	0.0361091	0.208381	-6.26893e-05	-2.57866e-06
K11914	4.80297e-06	9.37788e-07	7.02216e-06	1.12642e-06	1.46204	0.00427981	0.208381	-3.55839e-06	-8.79972e-07
K05777	1.72914e-05	3.98441e-06	2.40693e-05	5.43118e-06	1.39197	0.0354103	0.208381	-1.29808e-05	-5.7485e-07
K07823	1.02212e-05	3.53268e-06	1.41446e-05	2.18349e-06	1.38386	0.0481253	0.208381	-7.80611e-06	-4.08171e-08
K01083	5.04765e-05	7.49512e-06	6.98514e-05	1.2858e-05	1.38384	0.0127313	0.208381	-3.33722e-05	-5.3777e-06
K00263	0.000147994	2.92107e-05	0.000204675	3.46599e-05	1.38299	0.0123686	0.208381	-9.8073e-05	-1.52885e-05
K01829	3.12344e-05	5.16922e-06	4.24914e-05	9.04628e-06	1.3604	0.0295741	0.208381	-2.10762e-05	-1.43762e-06
K03317	0.000266728	4.39436e-05	0.000353457	7.7465e-05	1.32516	0.0444925	0.208381	-0.000170729	-2.73051e-06
K05982	3.20535e-05	2.10184e-06	4.21042e-05	6.49988e-06	1.31356	0.0112035	0.208381	-1.68654e-05	-3.23601e-06
K08976	0.00016725	4.09702e-05	0.000219491	2.52247e-05	1.31235	0.0278723	0.208381	-9.7239e-05	-7.24282e-06
K07343	2.25703e-05	2.16968e-06	2.9309e-05	4.63728e-06	1.29857	0.0143213	0.208381	-1.16685e-05	-1.8089e-06
K12257	0.000845036	0.000173705	0.00109161	0.000170429	1.29179	0.032445	0.208381	-0.000467941	-2.51996e-05
K02617	6.62212e-06	2.23873e-07	8.49988e-06	8.52802e-07	1.28356	0.00233372	0.182685	-2.77046e-06	-9.85057e-07
K09935	2.67611e-05	9.05425e-07	3.39599e-05	4.80784e-06	1.269	0.0137543	0.208381	-1.22325e-05	-2.16507e-06
K09190	6.63477e-05	1.5806e-05	8.38955e-05	5.68923e-06	1.26448	0.041327	0.208381	-3.41526e-05	-9.42849e-07
K13694	3.73856e-05	2.64177e-06	4.68192e-05	6.13798e-06	1.25233	0.0110928	0.208381	-1.59249e-05	-2.94232e-06
K08151	0.000117908	1.35986e-05	0.000147521	1.32818e-05	1.25115	0.00339925	0.203792	-4.69052e-05	-1.23207e-05
K00657	0.000202433	2.44914e-05	0.000250904	2.44624e-05	1.23944	0.00643936	0.208381	-7.99583e-05	-1.69833e-05
K00899	0.000106249	2.14302e-05	0.000130076	9.72564e-06	1.22426	0.0423207	0.208381	-4.65622e-05	-1.0932e-06
K11755	0.000185087	2.70881e-05	0.000226381	3.01878e-05	1.22311	0.0320324	0.208381	-7.82465e-05	-4.34129e-06
K03478	8.62648e-05	1.11379e-05	0.000105411	1.51748e-05	1.22195	0.0338716	0.208381	-3.64796e-05	-1.81267e-06
K01665	0.000395491	5.24271e-05	0.000482769	6.67974e-05	1.22068	0.0317154	0.208381	-0.000165114	-9.44153e-06
K13819	2.39123e-05	4.8418e-06	2.91166e-05	1.96824e-06	1.21764	0.0468362	0.208381	-1.03111e-05	-9.76472e-08
K01479	0.000264421	4.16256e-05	0.000321313	3.43249e-05	1.21516	0.0280156	0.208381	-0.000106212	-7.57247e-06
K01760	0.000705093	9.14568e-05	0.000854495	0.000123033	1.21189	0.0400842	0.208381	-0.000290437	-8.3679e-06
K03307	0.000792631	0.000112521	0.000955618	0.000137593	1.20563	0.0494981	0.209801	-0.000325536	-4.37334e-07
K00381	0.000286266	2.93278e-05	0.000344887	3.83622e-05	1.20478	0.0149726	0.208381	-0.000102959	-1.42834e-05
K01719	0.000380087	3.81715e-05	0.000457009	6.55506e-05	1.20238	0.0377335	0.208381	-0.000148269	-5.57382e-06
K03534	4.91551e-05	3.34693e-06	5.90376e-05	6.40493e-06	1.20105	0.0109871	0.208381	-1.67586e-05	-3.00643e-06
K10778	0.000107482	1.0438e-05	0.000129046	1.35362e-05	1.20064	0.0122937	0.208381	-3.72506e-05	-5.87879e-06
K06113	4.57912e-05	6.48835e-06	5.49026e-05	5.36542e-06	1.19898	0.0249592	0.208381	-1.68067e-05	-1.41604e-06
K01470	8.72708e-05	3.70354e-06	0.000104611	1.58778e-05	1.1987	0.0434712	0.208381	-3.39586e-05	-7.21927e-07
K03305	0.000865744	8.62056e-05	0.00103202	0.000112971	1.19206	0.01791	0.208381	-0.000296771	-3.57801e-05
K01297	0.00025405	2.65102e-05	0.000302205	4.10881e-05	1.18955	0.0404742	0.208381	-9.36798e-05	-2.6297e-06
K16052	5.70483e-05	4.68975e-06	6.77982e-05	6.70332e-06	1.18843	0.0105899	0.208381	-1.83118e-05	-3.18796e-06
K01425	0.000228151	1.66793e-05	0.000270497	2.99835e-05	1.18561	0.0169126	0.208381	-7.47736e-05	-9.91863e-06
K08590	0.000297931	3.88865e-05	0.000352425	2.47558e-05	1.18291	0.0188358	0.208381	-9.7467e-05	-1.15215e-05
K11031	0.000130508	1.67692e-05	0.000154104	1.74727e-05	1.1808	0.038218	0.208381	-4.56305e-05	-1.56178e-06
K15633	0.000642448	8.55841e-05	0.000757612	6.341e-05	1.17926	0.0260283	0.208381	-0.000213179	-1.71491e-05
K13628	0.000132551	1.2534e-05	0.000156057	1.50654e-05	1.17734	0.0153366	0.208381	-4.14129e-05	-5.59902e-06
K07148	0.000193766	2.6599e-05	0.000227764	1.85308e-05	1.17546	0.0304295	0.208381	-6.39729e-05	-4.02279e-06
K02303	0.000276693	4.49002e-05	0.000324833	2.2011e-05	1.17398	0.0491601	0.209801	-9.60491e-05	-2.30981e-07
K01438	0.000307282	1.69399e-05	0.000360426	3.10714e-05	1.17295	0.00661614	0.208381	-8.6663e-05	-1.9625e-05
K00860	0.000105181	9.03661e-06	0.000122914	7.35931e-06	1.1686	0.00421101	0.208381	-2.83934e-05	-7.07287e-06
K07322	0.000173518	2.46234e-05	0.000202753	1.78352e-05	1.16848	0.0425974	0.208381	-5.72602e-05	-1.20943e-06
K07406	8.24151e-05	8.00621e-06	9.58516e-05	9.24086e-06	1.16303	0.0230054	0.208381	-2.4589e-05	-2.28401e-06
K07146	0.0004584	5.30274e-05	0.000533109	4.70509e-05	1.16298	0.0276397	0.208381	-0.000139319	-1.00989e-05
K01826	7.8488e-05	4.82738e-06	9.12765e-05	6.31559e-06	1.16293	0.00315439	0.199789	-2.00874e-05	-5.48946e-06
K06999	0.000314761	3.26207e-05	0.000364634	2.2083e-05	1.15845	0.0130654	0.208381	-8.63874e-05	-1.33584e-05
K01453	7.81108e-05	8.73117e-06	9.02775e-05	4.40322e-06	1.15576	0.017459	0.208381	-2.15067e-05	-2.82659e-06
K09125	0.000229576	2.28467e-05	0.000264771	2.9215e-05	1.15331	0.0438566	0.208381	-6.91988e-05	-1.1915e-06
K02301	0.000454061	4.57502e-05	0.000522552	2.58022e-05	1.15084	0.0129613	0.208381	-0.00011806	-1.89208e-05
K09888	0.000115586	9.73603e-06	0.000132727	1.00615e-05	1.1483	0.0133845	0.208381	-2.98786e-05	-4.40358e-06
K11741	0.000177281	2.42183e-05	0.00020354	1.23714e-05	1.14812	0.0478666	0.208381	-5.21989e-05	-3.19995e-07
K07107	0.000505423	4.90405e-05	0.000580229	6.47126e-05	1.14801	0.0494808	0.209801	-0.000149403	-2.0904e-07
K00390	0.000189917	6.56756e-06	0.000217667	2.60546e-05	1.14611	0.047231	0.208381	-5.50206e-05	-4.78217e-07
K02259	0.000435603	5.16842e-05	0.000498154	3.5984e-05	1.1436	0.0380146	0.208381	-0.000120786	-4.31605e-06
K03829	2.42952e-05	2.63529e-06	2.75184e-05	2.03995e-06	1.13266	0.0408267	0.208381	-6.28056e-06	-1.65673e-07
K01804	0.000234353	2.03273e-05	0.000264672	2.43353e-05	1.12937	0.0419488	0.208381	-5.92858e-05	-1.35141e-06
K00164	0.00126027	8.25296e-05	0.00141078	0.000131242	1.11943	0.043189	0.208381	-0.000295205	-5.8129e-06
K07025	0.000679752	3.94816e-05	0.000759062	7.13394e-05	1.11667	0.0451351	0.208381	-0.000156413	-2.20653e-06
K14189	3.45055e-05	2.37981e-06	3.84079e-05	2.3325e-06	1.11309	0.0167176	0.208381	-6.93363e-06	-8.71002e-07
K02621	0.00120912	0.000102324	0.001345	0.000105264	1.11237	0.0468174	0.208381	-0.000269424	-2.32296e-06
K01902	0.000399634	2.62052e-05	0.000442884	3.7971e-05	1.10822	0.0476526	0.208381	-8.59439e-05	-5.56601e-07
K01808	0.000250237	1.60007e-05	0.00027633	1.87721e-05	1.10427	0.0273993	0.208381	-4.86069e-05	-3.57971e-06
K07170	0.000210338	1.96542e-05	0.00023213	1.0844e-05	1.10361	0.0455148	0.208381	-4.30259e-05	-5.58192e-07
K00208	0.000388467	2.58156e-05	0.000428593	1.85453e-05	1.10329	0.0127581	0.208381	-6.94447e-05	-1.08081e-05
K00380	0.000635727	4.47602e-05	0.000700511	1.39272e-05	1.10191	0.0149183	0.208381	-0.000111689	-1.78786e-05
K01962	0.000477129	3.72932e-05	0.00052431	3.30844e-05	1.09888	0.0432535	0.208381	-9.26159e-05	-1.74439e-06
K02622	0.000964627	7.60309e-05	0.00105724	6.46328e-05	1.09601	0.04696	0.208381	-0.000183704	-1.51878e-06
K03590	0.00066404	5.08147e-05	0.000727318	4.29403e-05	1.09529	0.0427357	0.208381	-0.000124023	-2.53254e-06
K00606	0.000420771	2.21839e-05	0.000460182	3.04905e-05	1.09366	0.0303339	0.208381	-7.41552e-05	-4.66571e-06
K00605	0.000584591	2.84179e-05	0.000636146	3.83269e-05	1.08819	0.0260931	0.208381	-9.54576e-05	-7.65148e-06
K02492	0.000655791	4.33921e-05	0.000713183	3.6291e-05	1.08751	0.0329393	0.208381	-0.000109066	-5.71633e-06
K01448	0.00104209	7.26763e-05	0.0011286	3.90521e-05	1.08302	0.0343838	0.208381	-0.000164776	-8.24518e-06
K01579	0.000177605	1.04706e-05	0.000192277	1.17086e-05	1.08261	0.0454634	0.208381	-2.89848e-05	-3.60696e-07
K01681	0.0015278	5.10236e-05	0.00165275	0.0001152	1.08179	0.0460166	0.208381	-0.000246982	-2.92859e-06
K02437	0.000207768	1.24556e-05	0.000223692	1.193e-05	1.07664	0.0472938	0.208381	-3.16162e-05	-2.31025e-07
K01935	0.000246176	3.80407e-06	0.000263385	1.55943e-05	1.06991	0.0419546	0.208381	-3.3531e-05	-8.8727e-07
K01679	0.000718376	3.02503e-05	0.000766034	2.92064e-05	1.06634	0.0195982	0.208381	-8.5913e-05	-9.40234e-06
K01179	0.000605773	2.34432e-05	0.000636627	1.51229e-05	1.05093	0.0251519	0.208381	-5.6828e-05	-4.88044e-06
K01467	0.000434582	1.46962e-05	0.00045637	1.42782e-05	1.05014	0.0262947	0.208381	-4.04293e-05	-3.14797e-06
K03455	0.000711716	2.64979e-05	0.000746922	2.61994e-05	1.04947	0.0431964	0.208381	-6.91024e-05	-1.30948e-06
K02113	0.000342035	1.1966e-05	0.000355223	6.8523e-06	1.03855	0.0473775	0.208381	-2.61796e-05	-1.94683e-07
