# Supplementary material for: Association of Intrauterine Microbes with Endometrial Factors in Intrauterine Adhesion Formation and after Medicine Treatment
Source: Pathogens. 2022 Jul 10;11(7):784. doi: 10.3390/pathogens11070784 (PMC9322781; doi:10.3390/pathogens11070784)
Supplement: Supplementary file 1 [file pathogens-11-00784-s001.zip › Table S34.xlsx]

## Sheet: Sheet1
Taxa	avg(NS)	sd(NS)	avg(OTC)	sd(OTC)	Flod Change	p.value	q.values	interval lower	interval upper
K14108	1.15207e-08	5.95875e-09	6.35211e-10	1.03348e-09	18.1368	0.00607249	0.208381	4.64551e-09	1.71254e-08
K05945	5.42512e-09	4.35659e-09	7.29176e-10	1.78611e-09	7.44007	0.0464361	0.208381	9.93261e-11	9.29256e-09
K08589	1.92698e-05	1.47324e-05	3.24356e-06	2.09434e-06	5.94094	0.0443231	0.208381	5.90743e-07	3.14618e-05
K11028	7.98988e-08	6.00331e-08	1.34703e-08	8.85176e-09	5.93147	0.0418975	0.208381	3.536e-09	1.29321e-07
K05286	1.7421e-07	1.29374e-07	3.05346e-08	2.06932e-08	5.70533	0.0413505	0.208381	8.1668e-09	2.79183e-07
K09156	8.93216e-08	6.94055e-08	1.60001e-08	9.26604e-09	5.58257	0.0487301	0.209801	5.92716e-10	1.4605e-07
K08260	8.04503e-08	4.94054e-08	1.88186e-08	7.95414e-09	4.27504	0.0276971	0.208381	9.88482e-09	1.13379e-07
K16179	3.48887e-07	2.15092e-07	8.92724e-08	7.44802e-08	3.90811	0.0304438	0.208381	3.38443e-08	4.85384e-07
K15904	3.24939e-08	2.11139e-08	8.35928e-09	3.54096e-09	3.88717	0.0375062	0.208381	2.02243e-09	4.62469e-08
K07587	1.2186e-08	8.24504e-09	3.32571e-09	9.86523e-10	3.66419	0.0461839	0.208381	2.18412e-10	1.75022e-08
K13818	2.36458e-06	1.39085e-06	6.55664e-07	3.87852e-07	3.60638	0.0286073	0.208381	2.52653e-07	3.16517e-06
K05918	1.4499e-07	8.38109e-08	4.16836e-08	1.74044e-08	3.47836	0.0286333	0.208381	1.55761e-08	1.91037e-07
K03332	9.37947e-06	4.67051e-06	2.72913e-06	1.10354e-06	3.4368	0.0164378	0.208381	1.76198e-06	1.15387e-05
K02915	1.72658e-08	8.41772e-09	5.07961e-09	2.75636e-09	3.39904	0.014816	0.208381	3.35921e-09	2.10132e-08
K03162	1.23375e-08	8.1186e-09	3.63988e-09	1.8051e-09	3.38954	0.0463499	0.208381	2.0014e-10	1.71952e-08
K00298	1.64781e-06	9.44218e-07	4.88651e-07	1.94804e-07	3.37217	0.0290606	0.208381	1.70774e-07	2.14755e-06
K05988	4.38139e-07	2.85012e-07	1.29955e-07	6.35039e-08	3.37146	0.0449541	0.208381	9.87038e-09	6.06497e-07
K14626	2.66245e-07	1.39493e-07	8.20524e-08	3.67688e-08	3.24482	0.0218693	0.208381	3.81719e-08	3.30213e-07
K01746	5.34648e-06	2.9031e-06	1.64874e-06	7.13975e-07	3.24276	0.0251789	0.208381	6.59173e-07	6.7363e-06
K14669	3.79644e-07	2.05589e-07	1.17706e-07	5.55285e-08	3.22536	0.0250201	0.208381	4.67108e-08	4.77165e-07
K01163	2.4072e-05	1.23141e-05	7.47229e-06	5.17175e-06	3.2215	0.0197256	0.208381	3.59285e-06	2.96065e-05
K00603	1.83245e-05	1.16412e-05	5.71901e-06	3.60635e-06	3.20414	0.0447805	0.208381	4.07002e-07	2.4804e-05
K03653	6.97456e-07	3.01808e-07	2.18354e-07	2.56044e-07	3.19415	0.0145545	0.208381	1.17781e-07	8.40423e-07
K00579	4.42392e-09	2.60087e-09	1.3856e-09	7.43985e-10	3.19278	0.0343481	0.208381	3.14738e-10	5.76189e-09
K05554	1.64636e-06	8.81385e-07	5.18883e-07	2.56011e-07	3.17288	0.0245456	0.208381	2.04412e-07	2.05053e-06
K11045	4.20904e-06	2.09398e-06	1.33733e-06	4.61214e-07	3.14734	0.0191598	0.208381	6.79983e-07	5.06344e-06
K15315	9.71823e-07	5.01112e-07	3.09003e-07	1.45128e-07	3.14502	0.0215812	0.208381	1.38024e-07	1.18762e-06
K00442	3.58212e-07	2.25446e-07	1.14768e-07	6.02981e-08	3.12119	0.0451191	0.208381	7.43722e-09	4.79452e-07
K05557	1.26795e-07	6.96704e-08	4.07743e-08	2.00556e-08	3.10967	0.028062	0.208381	1.30602e-08	1.58981e-07
K10187	7.6662e-06	4.09381e-06	2.46829e-06	1.05019e-06	3.10587	0.0254185	0.208381	9.1281e-07	9.48301e-06
K11044	2.33139e-06	1.29929e-06	7.52654e-07	3.17599e-07	3.09755	0.0299512	0.208381	2.18823e-07	2.93864e-06
K00176	6.71732e-06	3.50728e-06	2.18365e-06	1.63056e-06	3.07618	0.0237136	0.208381	8.06832e-07	8.26049e-06
K11706	3.56451e-06	1.96829e-06	1.16132e-06	4.78318e-07	3.06937	0.029439	0.208381	3.43074e-07	4.46331e-06
K01541	3.13006e-06	1.61391e-06	1.02434e-06	3.85931e-07	3.05569	0.0230425	0.208381	4.16531e-07	3.79492e-06
K00729	1.07198e-06	5.3736e-07	3.51328e-07	1.63467e-07	3.05121	0.0203708	0.208381	1.57665e-07	1.28363e-06
K11784	3.28441e-06	1.55804e-06	1.08283e-06	4.2578e-07	3.03316	0.0166969	0.208381	5.70423e-07	3.83273e-06
K12293	1.12704e-05	5.99892e-06	3.72635e-06	1.45623e-06	3.02451	0.0264207	0.208381	1.26523e-06	1.38228e-05
K14745	4.57045e-06	2.43868e-06	1.51516e-06	6.13594e-07	3.01649	0.0267418	0.208381	5.02746e-07	5.60784e-06
K12296	1.84948e-05	9.95659e-06	6.14952e-06	2.42958e-06	3.00751	0.0278255	0.208381	1.92413e-06	2.27663e-05
K05553	4.36164e-07	2.315e-07	1.45041e-07	6.56695e-08	3.00718	0.0262161	0.208381	4.87132e-08	5.33533e-07
K16232	2.31354e-07	1.46629e-07	7.69785e-08	4.16356e-08	3.00544	0.0491143	0.209801	8.35228e-10	3.07916e-07
K12415	7.59808e-07	3.99495e-07	2.53213e-07	9.84078e-08	3.00067	0.0255959	0.208381	8.84587e-08	9.24732e-07
K09729	9.63059e-06	5.13058e-06	3.20992e-06	2.29027e-06	3.00026	0.0268838	0.208381	9.8349e-07	1.18578e-05
K12294	1.003e-05	5.27516e-06	3.34351e-06	1.29941e-06	2.99983	0.0256373	0.208381	1.16516e-06	1.22078e-05
K12295	4.80508e-06	2.52757e-06	1.60203e-06	6.22606e-07	2.99938	0.0256593	0.208381	5.57544e-07	5.84857e-06
K01390	2.91406e-05	1.53304e-05	9.71993e-06	3.77622e-06	2.99803	0.0256922	0.208381	3.37496e-06	3.54664e-05
K09733	6.01692e-07	3.46741e-07	2.00713e-07	8.53995e-08	2.99777	0.0357099	0.208381	3.80577e-08	7.63899e-07
K07725	2.69437e-08	1.35502e-08	8.98839e-09	2.67566e-09	2.99761	0.0219996	0.208381	3.77e-09	3.21407e-08
K13925	7.48728e-06	3.94511e-06	2.49808e-06	9.66857e-07	2.99721	0.0258627	0.208381	8.60013e-07	9.11838e-06
K08643	5.74668e-05	3.02733e-05	1.9235e-05	7.45933e-06	2.98761	0.0259899	0.208381	6.54578e-06	6.99177e-05
K11055	3.60766e-07	1.98049e-07	1.20852e-07	5.05195e-08	2.9852	0.0302326	0.208381	3.2614e-08	4.47215e-07
K11052	6.02836e-08	3.30124e-08	2.02058e-08	8.39615e-09	2.98349	0.0299988	0.208381	5.52345e-09	7.46322e-08
K11054	6.02836e-08	3.30124e-08	2.02058e-08	8.39615e-09	2.98349	0.0299988	0.208381	5.52345e-09	7.46322e-08
K11056	1.50707e-07	8.25301e-08	5.05139e-08	2.09901e-08	2.98349	0.0299987	0.208381	1.38085e-08	1.86579e-07
K11049	5.09565e-08	2.75875e-08	1.71261e-08	6.92011e-09	2.97538	0.0289363	0.208381	4.95504e-09	6.27059e-08
K03421	3.69931e-09	2.33421e-09	1.24965e-09	6.70991e-10	2.96027	0.0496483	0.209801	5.24475e-12	4.89407e-09
K02757	2.23743e-07	1.25e-07	7.55926e-08	2.93468e-08	2.95985	0.0327919	0.208381	1.73195e-08	2.78981e-07
K11782	2.5202e-06	1.30559e-06	8.55668e-07	3.52098e-07	2.9453	0.0249601	0.208381	2.97742e-07	3.03132e-06
K07272	2.73461e-05	1.47493e-05	9.30692e-06	3.42452e-06	2.93825	0.0293119	0.208381	2.60188e-06	3.34764e-05
K12424	9.96184e-06	4.93538e-06	3.39526e-06	2.77871e-06	2.93404	0.0221517	0.208381	1.22039e-06	1.19128e-05
K12430	4.23748e-05	2.08404e-05	1.44969e-05	9.92969e-06	2.92302	0.0206264	0.208381	5.69245e-06	5.00633e-05
K16018	1.46515e-06	7.54983e-07	5.03257e-07	2.13036e-07	2.91133	0.0249632	0.208381	1.71352e-07	1.75243e-06
K08652	1.35369e-05	7.2153e-06	4.65462e-06	1.84436e-06	2.90828	0.028508	0.208381	1.32992e-06	1.64347e-05
K12432	3.13563e-05	1.5472e-05	1.08371e-05	8.83918e-06	2.89342	0.0226123	0.208381	3.72558e-06	3.73128e-05
K10156	2.73292e-07	1.34183e-07	9.44917e-08	3.69133e-08	2.89223	0.0210476	0.208381	3.83156e-08	3.19284e-07
K11051	8.11248e-07	4.2375e-07	2.80883e-07	1.09699e-07	2.88821	0.0268028	0.208381	8.68058e-08	9.73924e-07
K00271	6.22054e-06	3.16854e-06	2.15567e-06	8.66246e-07	2.88566	0.0243608	0.208381	7.47618e-07	7.38211e-06
K12949	2.19283e-05	1.09958e-05	7.63583e-06	5.82377e-06	2.87176	0.0239118	0.208381	2.47047e-06	2.61144e-05
K16020	1.85968e-06	9.66126e-07	6.4774e-07	2.71e-07	2.87102	0.0264756	0.208381	2.00344e-07	2.22353e-06
K16021	7.76414e-07	4.0588e-07	2.70449e-07	1.11154e-07	2.87083	0.0271331	0.208381	8.10332e-08	9.30897e-07
K05991	1.50463e-06	8.57139e-07	5.24581e-07	1.54043e-07	2.86825	0.037415	0.208381	8.25374e-08	1.87756e-06
K12436	0.000108168	5.19824e-05	3.77368e-05	2.2047e-05	2.86638	0.0193161	0.208381	1.54981e-05	0.000125365
K09785	2.49484e-07	1.26996e-07	8.70805e-08	3.8136e-08	2.86498	0.0245329	0.208381	2.93677e-08	2.95439e-07
K12434	5.12614e-05	2.5046e-05	1.79184e-05	1.19833e-05	2.86083	0.0210663	0.208381	6.67196e-06	6.00142e-05
K00198	4.76498e-05	2.37566e-05	1.66643e-05	1.09315e-05	2.85939	0.0228146	0.208381	5.7598e-06	5.62112e-05
K00043	4.38376e-06	2.59041e-06	1.53589e-06	6.04727e-07	2.85422	0.0425131	0.208381	1.36646e-07	5.55911e-06
K12955	3.42372e-05	1.66923e-05	1.20027e-05	9.00821e-06	2.85246	0.0216782	0.208381	4.24943e-06	4.02197e-05
K14955	2.96782e-06	1.46906e-06	1.04108e-06	8.51693e-07	2.85072	0.0238923	0.208381	3.28813e-07	3.52468e-06
K12952	8.51392e-06	4.20306e-06	2.99512e-06	2.46412e-06	2.8426	0.0239121	0.208381	9.39375e-07	1.00982e-05
K12956	9.0694e-06	4.47445e-06	3.19384e-06	2.63358e-06	2.83965	0.0239546	0.208381	9.97503e-07	1.07536e-05
K01025	7.68379e-07	3.79358e-07	2.70698e-07	2.28773e-07	2.83851	0.0243814	0.208381	8.24953e-08	9.12865e-07
K12427	1.84413e-05	9.14064e-06	6.50016e-06	5.26095e-06	2.83706	0.0242126	0.208381	2.00923e-06	2.18731e-05
K12951	1.08286e-05	5.30561e-06	3.82009e-06	2.71439e-06	2.83465	0.0220974	0.208381	1.325e-06	1.2692e-05
K12435	3.37086e-06	1.66922e-06	1.19025e-06	9.34383e-07	2.83207	0.0239066	0.208381	3.73852e-07	3.98738e-06
K14673	2.54016e-06	1.30436e-06	8.98469e-07	3.13299e-07	2.82721	0.0263531	0.208381	2.76489e-07	3.0069e-06
K15911	7.63217e-07	3.77206e-07	2.70013e-07	2.29919e-07	2.8266	0.0248938	0.208381	7.9634e-08	9.06775e-07
K12439	6.94907e-07	3.43445e-07	2.45846e-07	2.09341e-07	2.8266	0.0248938	0.208381	7.25065e-08	8.25616e-07
K16233	5.44715e-06	2.71124e-06	1.92806e-06	1.40272e-06	2.82519	0.0238782	0.208381	6.11437e-07	6.42673e-06
K11628	3.37323e-05	1.63562e-05	1.194e-05	9.1765e-06	2.82514	0.0219861	0.208381	4.08289e-06	3.95015e-05
K15467	2.11998e-07	1.28697e-07	7.52149e-08	2.80995e-08	2.81856	0.0475805	0.208381	2.07632e-09	2.71489e-07
K12431	7.00645e-07	3.45065e-07	2.49436e-07	2.03037e-07	2.80892	0.0243889	0.208381	7.50361e-08	8.27382e-07
K09122	1.18042e-05	6.43999e-06	4.2091e-06	2.13208e-06	2.80445	0.0331576	0.208381	8.40862e-07	1.43494e-05
K05919	1.1166e-05	4.92684e-06	3.98713e-06	2.86106e-06	2.8005	0.0149067	0.208381	1.8185e-06	1.25392e-05
K10817	2.42782e-05	1.23363e-05	8.67617e-06	3.142e-06	2.79826	0.0258043	0.208381	2.68944e-06	2.85146e-05
K16015	2.33348e-06	1.12864e-06	8.34112e-07	3.97291e-07	2.79756	0.0209714	0.208381	3.14288e-07	2.68444e-06
K01976	2.91502e-06	1.40403e-06	1.04288e-06	7.56314e-07	2.79515	0.0215677	0.208381	3.5969e-07	3.38458e-06
K07656	8.03373e-06	3.99458e-06	2.87477e-06	2.29156e-06	2.79456	0.0253826	0.208381	8.20611e-07	9.4973e-06
K12422	8.74113e-06	4.27336e-06	3.12909e-06	2.05044e-06	2.79351	0.0223237	0.208381	1.06038e-06	1.01637e-05
K00689	4.97218e-05	2.634e-05	1.78794e-05	5.65073e-06	2.78096	0.0306593	0.208381	4.2719e-06	5.9413e-05
K07672	4.40053e-06	2.16152e-06	1.58567e-06	1.22908e-06	2.7752	0.0244003	0.208381	4.70251e-07	5.15948e-06
K15672	5.63819e-06	3.0429e-06	2.03298e-06	7.81825e-07	2.77336	0.0327399	0.208381	4.2011e-07	6.7903e-06
K15671	1.92669e-05	1.02447e-05	6.94872e-06	2.56685e-06	2.77272	0.0310778	0.208381	1.59524e-06	2.30411e-05
K13419	1.33742e-05	6.69509e-06	4.83377e-06	2.89198e-06	2.76682	0.0247989	0.208381	1.45857e-06	1.56223e-05
K07031	1.86101e-05	7.60687e-06	6.73705e-06	2.78208e-06	2.76236	0.0105383	0.208381	3.87854e-06	1.98677e-05
K02531	1.77033e-05	9.27424e-06	6.41511e-06	2.13326e-06	2.75963	0.0298389	0.208381	1.58136e-06	2.09951e-05
K11050	9.57434e-07	4.78667e-07	3.50218e-07	1.29831e-07	2.73383	0.0254276	0.208381	1.06101e-07	1.10833e-06
K11608	9.24122e-06	4.65257e-06	3.39918e-06	1.67419e-06	2.71866	0.0261901	0.208381	9.54342e-07	1.07297e-05
K01471	4.69238e-06	2.64358e-06	1.73854e-06	3.77679e-07	2.69903	0.040589	0.208381	1.84119e-07	5.72355e-06
K00545	5.56222e-06	2.75812e-06	2.0676e-06	1.42018e-06	2.69019	0.0263607	0.208381	5.38142e-07	6.45111e-06
K14956	1.64762e-06	8.54883e-07	6.13733e-07	4.44954e-07	2.68459	0.0319261	0.208381	1.16499e-07	1.95127e-06
K14215	7.11453e-06	3.61446e-06	2.65129e-06	1.84284e-06	2.68342	0.029186	0.208381	5.92637e-07	8.33383e-06
K15643	2.82704e-06	1.66596e-06	1.05474e-06	3.13537e-07	2.68032	0.0474958	0.208381	2.80766e-08	3.51653e-06
K13734	1.59843e-05	7.51836e-06	5.96718e-06	1.91977e-06	2.67871	0.0211751	0.208381	2.14754e-06	1.78867e-05
K12426	2.05994e-05	1.04491e-05	7.69707e-06	5.48587e-06	2.67626	0.0294685	0.208381	1.67887e-06	2.41257e-05
K12442	4.2236e-05	2.0018e-05	1.57985e-05	1.09018e-05	2.67342	0.0225657	0.208381	4.84552e-06	4.80295e-05
K16045	9.8462e-06	5.02674e-06	3.68574e-06	2.67334e-06	2.67143	0.0305127	0.208381	7.53536e-07	1.15674e-05
K15466	5.8402e-07	3.05486e-07	2.18619e-07	8.40241e-08	2.6714	0.0315747	0.208381	4.5569e-08	6.85232e-07
K00177	1.3916e-05	7.36567e-06	5.21964e-06	3.55649e-06	2.66608	0.0343035	0.208381	8.47032e-07	1.65457e-05
K05996	1.21552e-06	6.82431e-07	4.56863e-07	1.97209e-07	2.66058	0.0408807	0.208381	4.39823e-08	1.47333e-06
K03822	3.43411e-05	1.75617e-05	1.29081e-05	7.49744e-06	2.66043	0.0295143	0.208381	2.86827e-06	3.99978e-05
K14953	5.86119e-06	2.99475e-06	2.20761e-06	1.19595e-06	2.65499	0.0293783	0.208381	4.97249e-07	6.80991e-06
K03922	7.83147e-06	3.98392e-06	2.95053e-06	1.96609e-06	2.65426	0.0298448	0.208381	6.27583e-07	9.1343e-06
K16023	2.89601e-07	1.59421e-07	1.09163e-07	4.11163e-08	2.65293	0.0384494	0.208381	1.35658e-08	3.47311e-07
K05552	4.06983e-06	1.9771e-06	1.53823e-06	5.45918e-07	2.64579	0.0245221	0.208381	4.61617e-07	4.60158e-06
K16017	1.93263e-06	9.70467e-07	7.30765e-07	2.40197e-07	2.64467	0.027928	0.208381	1.86111e-07	2.21762e-06
K00622	6.07842e-06	3.1343e-06	2.2993e-06	1.72984e-06	2.6436	0.0330513	0.208381	3.92782e-07	7.16547e-06
K04791	2.49406e-05	1.24606e-05	9.44676e-06	5.50393e-06	2.64012	0.0275419	0.208381	2.29696e-06	2.86908e-05
K11386	3.57613e-05	1.84516e-05	1.3555e-05	8.25693e-06	2.63824	0.031365	0.208381	2.64908e-06	4.17636e-05
K16019	2.46935e-07	1.35691e-07	9.36161e-08	3.49358e-08	2.63774	0.0386771	0.208381	1.1286e-08	2.95351e-07
K11385	3.44081e-05	1.75945e-05	1.30462e-05	8.06728e-06	2.63739	0.0304359	0.208381	2.68379e-06	4.00398e-05
K09725	1.71209e-08	8.80602e-09	6.49376e-09	2.40838e-09	2.63652	0.0305772	0.208381	1.40783e-09	1.98465e-08
K14699	1.22903e-05	6.13005e-06	4.6649e-06	3.10332e-06	2.63464	0.0282737	0.208381	1.06548e-06	1.41854e-05
K15670	3.88954e-05	1.92117e-05	1.47743e-05	4.78662e-06	2.63264	0.0265428	0.208381	4.01269e-06	4.42296e-05
K01615	8.43648e-06	4.7644e-06	3.20774e-06	2.09113e-06	2.63004	0.0440638	0.208381	1.84648e-07	1.02728e-05
K12950	1.96015e-05	9.08778e-06	7.4575e-06	4.65246e-06	2.62842	0.021037	0.208381	2.40822e-06	2.18797e-05
K11704	5.10921e-06	2.53223e-06	1.94947e-06	6.76573e-07	2.62082	0.0270651	0.208381	5.08901e-07	5.81058e-06
K11611	1.0223e-05	5.32439e-06	3.90219e-06	2.12833e-06	2.6198	0.032605	0.208381	7.08891e-07	1.19326e-05
K13669	1.40289e-05	7.30459e-06	5.35851e-06	3.27167e-06	2.61805	0.0330846	0.208381	9.27656e-07	1.64131e-05
K07655	1.8056e-05	9.33509e-06	6.90224e-06	4.27222e-06	2.61597	0.0323806	0.208381	1.2451e-06	2.10625e-05
K05558	1.79335e-06	1.00434e-06	6.86414e-07	3.47351e-07	2.61264	0.0423003	0.208381	5.27733e-08	2.16111e-06
K12420	2.03898e-06	1.03381e-06	7.80748e-07	2.95489e-07	2.61158	0.0295997	0.208381	1.75659e-07	2.34081e-06
K14954	7.44382e-06	3.69917e-06	2.85039e-06	1.66425e-06	2.61151	0.0277627	0.208381	6.71299e-07	8.51556e-06
K16227	4.14735e-07	2.09566e-07	1.58817e-07	7.3131e-08	2.6114	0.0291346	0.208381	3.59137e-08	4.75922e-07
K12423	2.63124e-05	1.28896e-05	1.00953e-05	6.51339e-06	2.60639	0.0269845	0.208381	2.42587e-06	3.00082e-05
K16192	3.17475e-07	1.54235e-07	1.21895e-07	8.6025e-08	2.6045	0.0270552	0.208381	2.87159e-08	3.62444e-07
K01416	6.29984e-07	3.57934e-07	2.41989e-07	1.05252e-07	2.60336	0.0445744	0.208381	1.31021e-08	7.62887e-07
K03389	1.69339e-05	9.75137e-06	6.50978e-06	3.02293e-06	2.6013	0.0467771	0.208381	2.05768e-07	2.06424e-05
K12441	2.9767e-05	1.53714e-05	1.14505e-05	7.59559e-06	2.59964	0.0333027	0.208381	1.90377e-06	3.47294e-05
K11609	3.27895e-05	1.69816e-05	1.26677e-05	7.36924e-06	2.58844	0.0331402	0.208381	2.15473e-06	3.8089e-05
K14698	1.78678e-05	8.82989e-06	6.93428e-06	4.33861e-06	2.57674	0.0285718	0.208381	1.51008e-06	2.0357e-05
K15497	1.11546e-06	5.45895e-07	4.33064e-07	1.77068e-07	2.57575	0.0266804	0.208381	1.10043e-07	1.25476e-06
K12433	7.22118e-05	3.46353e-05	2.80789e-05	1.82868e-05	2.57174	0.02596	0.208381	6.90804e-06	8.13578e-05
K15781	1.83291e-05	9.26528e-06	7.13183e-06	4.11472e-06	2.57004	0.0308248	0.208381	1.38133e-06	2.10132e-05
K12343	1.65689e-06	8.72226e-07	6.45619e-07	2.23585e-07	2.56637	0.0353543	0.208381	9.82955e-08	1.92426e-06
K04790	1.66299e-05	8.08237e-06	6.48431e-06	3.38411e-06	2.56463	0.0263732	0.208381	1.60975e-06	1.86814e-05
K10533	6.72087e-06	3.37067e-06	2.62245e-06	1.24814e-06	2.56282	0.0296487	0.208381	5.54773e-07	7.64207e-06
K09129	5.43201e-06	2.72823e-06	2.12075e-06	1.45503e-06	2.56136	0.0317536	0.208381	3.75743e-07	6.24677e-06
K01909	1.35546e-05	7.01175e-06	5.32318e-06	3.89089e-06	2.54634	0.0367901	0.208381	6.50579e-07	1.58123e-05
K14668	6.66622e-06	3.18645e-06	2.62016e-06	8.7275e-07	2.5442	0.025323	0.208381	7.10041e-07	7.38208e-06
K12440	3.17571e-05	1.51221e-05	1.25141e-05	7.63159e-06	2.53772	0.025747	0.208381	3.06528e-06	3.54209e-05
K15981	3.45575e-05	1.79026e-05	1.36341e-05	7.02637e-06	2.53465	0.0345174	0.208381	2.06718e-06	3.97797e-05
K16149	2.22276e-05	1.10842e-05	8.77252e-06	4.36707e-06	2.53378	0.029923	0.208381	1.77879e-06	2.51314e-05
K07450	6.02594e-06	2.58393e-06	2.37947e-06	1.53986e-06	2.53247	0.0175108	0.208381	8.2397e-07	6.46897e-06
K12445	1.13325e-05	5.45685e-06	4.47603e-06	2.5844e-06	2.53183	0.0267153	0.208381	1.05015e-06	1.26628e-05
K16049	1.23891e-05	6.06893e-06	4.90708e-06	2.24638e-06	2.52473	0.028122	0.208381	1.10168e-06	1.38623e-05
K11610	8.74426e-06	4.41512e-06	3.467e-06	1.81723e-06	2.52214	0.031856	0.208381	6.18099e-07	9.93643e-06
K12466	2.29776e-05	1.19524e-05	9.1332e-06	5.32537e-06	2.51584	0.0362644	0.208381	1.17925e-06	2.65096e-05
K09459	6.25648e-06	3.04347e-06	2.48948e-06	1.37784e-06	2.51317	0.0281492	0.208381	5.38811e-07	6.99519e-06
K15982	2.82626e-05	1.4435e-05	1.1325e-05	4.94831e-06	2.49559	0.033799	0.208381	1.78899e-06	3.20862e-05
K14122	2.63824e-08	1.4412e-08	1.05733e-08	4.55425e-09	2.49519	0.0428609	0.208381	7.03678e-10	3.09146e-08
K05917	1.55738e-05	7.89504e-06	6.28141e-06	3.45228e-06	2.47935	0.0340347	0.208381	9.3567e-07	1.76491e-05
K16046	1.23497e-05	6.17494e-06	4.98445e-06	3.10284e-06	2.47764	0.033336	0.208381	7.61904e-07	1.39686e-05
K14630	5.31546e-07	2.93968e-07	2.14731e-07	1.15823e-07	2.47541	0.0462242	0.208381	7.14463e-09	6.26486e-07
K05551	4.71367e-06	2.18468e-06	1.90587e-06	6.05886e-07	2.47324	0.0241725	0.208381	5.20444e-07	5.09516e-06
K00468	9.37629e-07	5.09716e-07	3.79901e-07	1.36811e-07	2.46809	0.0431557	0.208381	2.41274e-08	1.09133e-06
K01678	2.31335e-05	1.06944e-05	9.42509e-06	7.54402e-06	2.45446	0.0304309	0.208381	1.6195e-06	2.57974e-05
K15876	5.91844e-06	2.82355e-06	2.41763e-06	9.49828e-07	2.44803	0.0275065	0.208381	5.38696e-07	6.46292e-06
K13687	3.65348e-05	1.88049e-05	1.4969e-05	5.4443e-06	2.44069	0.0366736	0.208381	1.87212e-06	4.12594e-05
K14667	7.84342e-06	3.61862e-06	3.21377e-06	1.01579e-06	2.44057	0.024577	0.208381	8.40721e-07	8.41858e-06
K15314	1.52817e-05	6.89583e-06	6.27115e-06	1.93075e-06	2.43683	0.0226761	0.208381	1.79027e-06	1.62308e-05
K09879	1.21235e-05	6.19558e-06	4.97555e-06	2.01574e-06	2.43661	0.0359053	0.208381	6.51742e-07	1.36441e-05
K14952	2.25667e-05	1.08143e-05	9.26431e-06	3.69408e-06	2.43588	0.0283438	0.208381	1.95426e-06	2.46506e-05
K01677	3.71418e-05	1.71769e-05	1.52581e-05	1.15893e-05	2.43424	0.0299616	0.208381	2.67096e-06	4.10965e-05
K15983	2.08105e-05	1.06177e-05	8.54944e-06	3.98507e-06	2.43414	0.0359666	0.208381	1.09417e-06	2.3428e-05
K14371	4.24727e-05	2.08471e-05	1.74661e-05	5.42163e-06	2.43172	0.0313071	0.208381	3.18471e-06	4.68285e-05
K00170	2.03432e-05	9.85781e-06	8.38256e-06	6.85861e-06	2.42685	0.0376106	0.208381	8.55197e-07	2.30661e-05
K16193	2.30507e-06	1.05219e-06	9.49857e-07	5.82994e-07	2.42675	0.0252754	0.208381	2.17842e-07	2.49258e-06
K09707	5.10612e-06	2.37761e-06	2.10668e-06	1.34577e-06	2.42378	0.0278255	0.208381	4.22059e-07	5.57682e-06
K14670	3.49542e-06	1.61706e-06	1.44227e-06	4.40518e-07	2.42356	0.0253368	0.208381	3.60231e-07	3.74608e-06
K08095	2.89259e-05	1.45415e-05	1.19433e-05	6.76769e-06	2.42194	0.0354565	0.208381	1.52966e-06	3.24356e-05
K14671	2.27688e-06	1.03787e-06	9.40678e-07	2.86182e-07	2.42047	0.0240222	0.208381	2.49583e-07	2.42283e-06
K16228	0.000101834	4.74129e-05	4.22788e-05	1.79169e-05	2.40864	0.0261687	0.208381	9.67989e-06	0.000109431
K16229	5.99975e-05	2.78055e-05	2.49557e-05	1.10097e-05	2.40416	0.0258719	0.208381	5.74569e-06	6.43379e-05
K11533	0.000192788	9.8789e-05	8.01898e-05	2.80097e-05	2.40415	0.0374819	0.208381	9.15417e-06	0.000216043
K16022	2.18662e-06	1.09258e-06	9.11886e-07	3.14889e-07	2.39791	0.0344988	0.208381	1.3056e-07	2.41891e-06
K12421	5.72121e-05	2.75779e-05	2.39753e-05	1.08356e-05	2.38629	0.0307514	0.208381	4.18866e-06	6.22849e-05
K12443	4.85715e-05	2.17155e-05	2.04844e-05	1.0362e-05	2.37115	0.0237627	0.208381	4.96754e-06	5.12068e-05
K07682	1.71201e-05	8.18189e-06	7.2202e-06	3.61953e-06	2.37114	0.0306629	0.208381	1.23372e-06	1.8566e-05
K07728	4.02673e-07	1.49059e-07	1.70063e-07	7.96384e-08	2.36779	0.0104482	0.208381	7.21937e-08	3.93026e-07
K12429	2.54275e-05	1.21785e-05	1.07579e-05	3.69184e-06	2.3636	0.0307028	0.208381	1.91071e-06	2.74283e-05
K01844	2.00193e-05	6.63892e-06	8.48281e-06	3.68777e-06	2.35998	0.00610938	0.208381	4.35776e-06	1.87152e-05
K09146	1.0389e-05	5.2102e-06	4.4363e-06	1.41527e-06	2.34182	0.0371861	0.208381	4.98138e-07	1.14073e-05
K12953	1.88018e-05	8.52319e-06	8.07403e-06	3.69951e-06	2.32868	0.0261826	0.208381	1.70986e-06	1.97457e-05
K15673	1.34243e-05	6.21792e-06	5.76669e-06	1.49545e-06	2.32791	0.0285414	0.208381	1.14967e-06	1.41656e-05
K13540	3.66723e-05	1.78762e-05	1.58442e-05	4.38585e-06	2.31456	0.0347852	0.208381	2.11785e-06	3.95385e-05
K12292	2.62544e-05	1.11597e-05	1.13628e-05	3.16792e-06	2.31056	0.0208814	0.208381	3.20598e-06	2.65772e-05
K01054	8.54325e-06	4.37173e-06	3.70233e-06	7.36052e-07	2.30753	0.0417156	0.208381	2.62533e-07	9.41931e-06
K08659	0.000168373	6.42228e-05	7.30232e-05	1.85034e-05	2.30574	0.0135511	0.208381	2.80936e-05	0.000162605
K01274	4.74669e-05	1.52685e-05	2.06177e-05	5.71571e-06	2.30224	0.00603975	0.208381	1.07922e-05	4.29062e-05
K01822	7.05557e-06	3.36658e-06	3.07914e-06	1.63265e-06	2.29141	0.0342868	0.208381	3.87508e-07	7.56535e-06
K04793	1.47757e-05	7.0628e-06	6.45897e-06	2.98301e-06	2.28763	0.0338114	0.208381	8.54568e-07	1.57789e-05
K16051	2.63977e-05	1.29254e-05	1.15499e-05	4.99292e-06	2.28553	0.0367405	0.208381	1.24138e-06	2.84541e-05
K02771	7.03199e-06	2.77531e-06	3.09782e-06	7.03322e-07	2.26998	0.0166145	0.208381	1.02925e-06	6.83909e-06
K03731	2.64271e-06	1.3132e-06	1.17613e-06	3.5769e-07	2.24696	0.0402428	0.208381	9.17753e-08	2.8414e-06
K11987	1.05067e-06	4.99187e-07	4.70231e-07	1.2869e-07	2.23437	0.0349921	0.208381	5.79223e-08	1.10296e-06
K15644	9.38283e-06	4.50588e-06	4.20868e-06	1.14316e-06	2.2294	0.0365759	0.208381	4.5782e-07	9.89048e-06
K08941	3.95276e-07	1.62344e-07	1.77608e-07	7.80979e-08	2.22555	0.0204575	0.208381	4.47153e-08	3.90621e-07
K07519	4.25268e-06	2.02108e-06	1.91758e-06	5.11381e-07	2.21773	0.0358017	0.208381	2.19635e-07	4.45057e-06
K03191	1.0904e-06	4.57491e-07	4.9187e-07	1.83718e-07	2.21685	0.0222832	0.208381	1.16252e-07	1.08081e-06
K13693	2.47885e-05	1.1214e-05	1.11852e-05	2.72247e-06	2.21619	0.0301395	0.208381	1.8661e-06	2.53405e-05
K00635	4.77206e-05	2.426e-05	2.15394e-05	1.14261e-05	2.2155	0.047505	0.208381	3.78254e-07	5.19841e-05
K15645	1.08285e-05	4.83907e-06	4.8883e-06	1.23065e-06	2.2152	0.0288112	0.208381	8.75143e-07	1.10053e-05
K14733	1.55574e-05	7.46844e-06	7.03355e-06	3.06569e-06	2.21189	0.037849	0.208381	6.43512e-07	1.64042e-05
K14164	1.57598e-05	7.35258e-06	7.13502e-06	2.08191e-06	2.2088	0.0338493	0.208381	9.25814e-07	1.63238e-05
K11410	1.6624e-06	7.80185e-07	7.52766e-07	2.25229e-07	2.20839	0.0345835	0.208381	9.25908e-08	1.72667e-06
K16048	1.01888e-05	4.58512e-06	4.62318e-06	1.58822e-06	2.20385	0.0298037	0.208381	7.52832e-07	1.03784e-05
K14743	7.68518e-05	3.51281e-05	3.49313e-05	1.42684e-05	2.20008	0.0320104	0.208381	4.87171e-06	7.89692e-05
K01848	6.74445e-05	2.85033e-05	3.06741e-05	9.06247e-06	2.19875	0.0236546	0.208381	6.89342e-06	6.66475e-05
K01616	7.99868e-05	3.79219e-05	3.63878e-05	9.79306e-06	2.19817	0.0364082	0.208381	3.9046e-06	8.32934e-05
K04792	6.16496e-05	2.70541e-05	2.80564e-05	1.06995e-05	2.19734	0.0274199	0.208381	5.08993e-06	6.20964e-05
K00467	9.16699e-06	4.33808e-06	4.18756e-06	1.81801e-06	2.1891	0.0371592	0.208381	3.97777e-07	9.56109e-06
K13686	4.29195e-05	2.02744e-05	1.96191e-05	5.10862e-06	2.18764	0.0364757	0.208381	2.07943e-06	4.45215e-05
K04787	2.02786e-05	9.16856e-06	9.28546e-06	3.8335e-06	2.18391	0.0315306	0.208381	1.31082e-06	2.06754e-05
K09155	0.000116297	3.66138e-05	5.32801e-05	1.09865e-05	2.18275	0.00707752	0.208381	2.46623e-05	0.000101372
K15051	9.82318e-05	3.01183e-05	4.50212e-05	9.48879e-06	2.1819	0.00620184	0.208381	2.16443e-05	8.47769e-05
K05898	4.6933e-05	2.03973e-05	2.15844e-05	6.76688e-06	2.1744	0.0272703	0.208381	3.95524e-06	4.6742e-05
K14727	8.35142e-06	3.61498e-06	3.84886e-06	1.32122e-06	2.16984	0.0270271	0.208381	7.03412e-07	8.30171e-06
K00596	9.29116e-06	4.76729e-06	4.28766e-06	9.10864e-07	2.16695	0.0496037	0.209801	1.24136e-08	9.99459e-06
K16150	2.27023e-05	9.52129e-06	1.05602e-05	3.61564e-06	2.1498	0.0246594	0.208381	2.12474e-06	2.21594e-05
K11387	8.19906e-05	3.83017e-05	3.81548e-05	9.0738e-06	2.1489	0.0370556	0.208381	3.74773e-06	8.3924e-05
K11261	5.54254e-06	2.52461e-06	2.59739e-06	1.2796e-06	2.13389	0.0364161	0.208381	2.4319e-07	5.64713e-06
K07271	6.01346e-05	1.94815e-05	2.82339e-05	1.05989e-05	2.12988	0.00826373	0.208381	1.089e-05	5.29115e-05
K15907	1.05096e-06	5.00455e-07	4.94403e-07	1.19006e-07	2.12572	0.0408848	0.208381	3.27602e-08	1.08035e-06
K16050	1.19463e-05	5.36671e-06	5.62346e-06	1.91085e-06	2.12437	0.0333283	0.208381	6.86334e-07	1.19593e-05
K08078	3.71879e-07	1.39273e-07	1.75133e-07	7.58531e-08	2.12341	0.0167666	0.208381	4.65213e-08	3.46971e-07
K07653	4.79741e-05	2.04356e-05	2.26572e-05	4.66055e-06	2.11739	0.0279984	0.208381	3.92796e-06	4.67058e-05
K12428	5.72133e-05	2.57628e-05	2.71901e-05	6.83522e-06	2.1042	0.0346945	0.208381	3.05427e-06	5.69922e-05
K14339	4.47455e-05	2.03376e-05	2.12732e-05	4.65048e-06	2.10337	0.0360229	0.208381	2.18592e-06	4.47587e-05
K11705	5.27721e-06	1.54017e-06	2.51047e-06	5.63018e-07	2.10208	0.00549042	0.208381	1.14809e-06	4.38538e-06
K09957	1.33595e-05	5.82637e-06	6.37896e-06	1.54562e-06	2.09431	0.0314219	0.208381	8.814e-07	1.30797e-05
K01849	1.53275e-05	6.34051e-06	7.38979e-06	2.27165e-06	2.07415	0.0264949	0.208381	1.27751e-06	1.4598e-05
K10215	3.51334e-05	1.54262e-05	1.69946e-05	5.67629e-06	2.06733	0.0336139	0.208381	1.92377e-06	3.43539e-05
K10621	1.69671e-06	7.56752e-07	8.22107e-07	2.71809e-07	2.06386	0.0357745	0.208381	7.96445e-08	1.66956e-06
K05556	2.3165e-06	8.42447e-07	1.12498e-06	2.29167e-07	2.05915	0.0166429	0.208381	3.09553e-07	2.07349e-06
K03379	9.36195e-05	4.29506e-05	4.54754e-05	1.63299e-05	2.05869	0.0400958	0.208381	2.95409e-06	9.33342e-05
K14337	4.03344e-05	1.76596e-05	1.96364e-05	3.98164e-06	2.05406	0.0341495	0.208381	2.21444e-06	3.91816e-05
K14470	1.23448e-05	5.86108e-06	6.02222e-06	1.82031e-06	2.04988	0.0453642	0.208381	1.80734e-07	1.24645e-05
K12554	3.88457e-05	1.25527e-05	1.89705e-05	4.46987e-06	2.04769	0.00992824	0.208381	6.69138e-06	3.3059e-05
K16191	3.67338e-06	1.49785e-06	1.79518e-06	6.95155e-07	2.04625	0.0268343	0.208381	2.86784e-07	3.46962e-06
K11779	6.53193e-05	2.94587e-05	3.19459e-05	9.18953e-06	2.04469	0.0382938	0.208381	2.50192e-06	6.42449e-05
K01518	2.48318e-06	7.96929e-07	1.21932e-06	3.24951e-07	2.03654	0.00964936	0.208381	4.23226e-07	2.1045e-06
K08728	1.09294e-05	3.67275e-06	5.37961e-06	1.39794e-06	2.03163	0.0121067	0.208381	1.68541e-06	9.41417e-06
K12444	4.12805e-05	1.66016e-05	2.03548e-05	8.7007e-06	2.02805	0.027082	0.208381	3.09727e-06	3.87541e-05
K01535	1.26803e-05	5.12407e-06	6.26036e-06	1.24428e-06	2.02549	0.026785	0.208381	1.05684e-06	1.17831e-05
K00082	1.36713e-05	5.84096e-06	6.79739e-06	1.44142e-06	2.01125	0.0335733	0.208381	7.6036e-07	1.29874e-05
K01796	7.20644e-05	2.93921e-05	3.59326e-05	8.78763e-06	2.00554	0.0284845	0.208381	5.34298e-06	6.69205e-05
K00624	8.27645e-06	3.30287e-06	4.14368e-06	9.80757e-07	1.99736	0.026662	0.208381	6.73143e-07	7.59238e-06
K07671	1.31621e-05	4.94612e-06	6.59385e-06	2.16632e-06	1.99612	0.0210534	0.208381	1.33242e-06	1.18041e-05
K12437	0.000140083	5.90835e-05	7.01987e-05	1.5349e-05	1.99551	0.0329271	0.208381	8.03785e-06	0.00013173
K11159	3.86879e-05	1.67128e-05	1.96881e-05	6.73185e-06	1.96504	0.0383143	0.208381	1.3792e-06	3.66203e-05
K14136	2.70704e-05	1.14813e-05	1.38234e-05	2.61077e-06	1.9583	0.0360653	0.208381	1.23003e-06	2.52639e-05
K07695	9.35706e-06	3.81718e-06	4.79784e-06	1.19799e-06	1.95027	0.0316558	0.208381	5.58697e-07	8.55975e-06
K03404	9.49388e-05	3.45273e-05	4.87832e-05	9.04121e-06	1.94614	0.0208656	0.208381	1.00132e-05	8.22979e-05
K16146	2.84384e-05	1.16585e-05	1.46505e-05	3.7142e-06	1.94113	0.0328192	0.208381	1.56723e-06	2.60087e-05
K12996	3.94162e-05	1.26802e-05	2.03212e-05	2.95771e-06	1.93966	0.0131382	0.208381	5.82343e-06	3.23666e-05
K14520	1.81024e-05	8.05519e-06	9.39605e-06	3.34717e-06	1.9266	0.0460845	0.208381	2.023e-07	1.72105e-05
K01828	1.55197e-05	6.65476e-06	8.08969e-06	3.82739e-06	1.91845	0.0452663	0.208381	1.99883e-07	1.46601e-05
K14340	2.12884e-05	8.35935e-06	1.11611e-05	3.15866e-06	1.90738	0.0300836	0.208381	1.33381e-06	1.89208e-05
K03340	5.70858e-05	1.2656e-05	2.99409e-05	6.33037e-06	1.90662	0.00193721	0.182685	1.36166e-05	4.06732e-05
K02067	0.000419672	0.000177394	0.000220736	7.63447e-05	1.90124	0.0406248	0.208381	1.13307e-05	0.00038654
K12954	2.09363e-05	8.88298e-06	1.10657e-05	3.1619e-06	1.892	0.0411707	0.208381	5.41096e-07	1.92001e-05
K00273	9.39952e-06	3.91576e-06	4.97726e-06	1.35236e-06	1.88849	0.0388144	0.208381	3.12332e-07	8.53219e-06
K13671	6.69186e-05	2.79304e-05	3.54823e-05	5.85849e-06	1.88597	0.0393401	0.208381	2.20022e-06	6.06725e-05
K14941	1.8133e-05	7.53184e-06	9.61887e-06	2.04323e-06	1.88515	0.0385917	0.208381	6.29106e-07	1.63993e-05
K03493	3.99461e-05	1.32637e-05	2.12358e-05	4.9905e-06	1.88107	0.0163194	0.208381	4.75947e-06	3.2661e-05
K00387	2.00541e-06	7.69546e-07	1.0708e-06	3.347e-07	1.87282	0.0301494	0.208381	1.20307e-07	1.74892e-06
K14949	8.36513e-05	3.34491e-05	4.48086e-05	8.18484e-06	1.86686	0.0351983	0.208381	3.83289e-06	7.38525e-05
K06928	1.21408e-06	4.80361e-07	6.50966e-07	3.48819e-07	1.86504	0.0448511	0.208381	1.60157e-08	1.11021e-06
K01167	8.69058e-06	3.64798e-06	4.66668e-06	9.23775e-07	1.86226	0.0420045	0.208381	2.05552e-07	7.84225e-06
K13668	4.68609e-05	1.87184e-05	2.53223e-05	3.24272e-06	1.85057	0.0366469	0.208381	1.93669e-06	4.11404e-05
K16214	1.15475e-05	3.82562e-06	6.24164e-06	1.55805e-06	1.85007	0.017488	0.208381	1.2706e-06	9.34108e-06
K04756	2.11859e-05	7.74685e-06	1.14848e-05	1.79799e-06	1.84469	0.0268955	0.208381	1.59293e-06	1.78093e-05
K01317	2.0373e-06	7.26655e-07	1.10647e-06	2.52406e-07	1.84126	0.024239	0.208381	1.68053e-07	1.6936e-06
K04789	0.000100587	3.69425e-05	5.4654e-05	1.48808e-05	1.84043	0.0273059	0.208381	6.98393e-06	8.48819e-05
K01115	5.57359e-06	2.317e-06	3.03125e-06	7.94943e-07	1.83871	0.0429461	0.208381	1.10763e-07	4.97391e-06
K12234	4.29832e-05	1.70126e-05	2.34575e-05	4.69988e-06	1.83239	0.0365892	0.208381	1.71385e-06	3.73375e-05
K15510	2.38176e-05	9.55252e-06	1.29988e-05	3.75658e-06	1.8323	0.0387473	0.208381	7.56743e-07	2.08809e-05
K07316	0.000141762	5.71469e-05	7.76216e-05	1.6602e-05	1.82633	0.0395486	0.208381	4.29159e-06	0.00012399
K01361	0.000133695	4.68091e-05	7.32225e-05	1.33498e-05	1.82587	0.0236612	0.208381	1.14557e-05	0.000109489
K00580	4.48014e-07	1.59929e-07	2.47278e-07	5.53344e-08	1.81178	0.0262351	0.208381	3.28714e-08	3.68601e-07
K14982	5.27109e-05	1.24265e-05	2.90989e-05	5.3507e-06	1.81144	0.00394157	0.208381	1.04699e-05	3.6754e-05
K14446	1.50763e-05	6.15192e-06	8.3389e-06	1.84603e-06	1.80794	0.0430562	0.208381	2.92899e-07	1.31818e-05
K04788	6.38995e-05	2.351e-05	3.5362e-05	9.47684e-06	1.80701	0.0299757	0.208381	3.74982e-06	5.33252e-05
K05363	4.36161e-05	1.36013e-05	2.41784e-05	5.68575e-06	1.80392	0.0153715	0.208381	5.07433e-06	3.38009e-05
K01071	5.09473e-05	1.13877e-05	2.82724e-05	4.75912e-06	1.80202	0.00312688	0.199789	1.06494e-05	3.47004e-05
K07465	4.08727e-05	1.53156e-05	2.27297e-05	4.32325e-06	1.79821	0.0326772	0.208381	2.10607e-06	3.41799e-05
K09002	4.0318e-05	1.26665e-05	2.24467e-05	6.54045e-06	1.79617	0.0166057	0.208381	4.28993e-06	3.14527e-05
K14672	3.39591e-06	1.29229e-06	1.90537e-06	3.42292e-07	1.78228	0.0359824	0.208381	1.37755e-07	2.84332e-06
K00435	2.36285e-05	8.28015e-06	1.32651e-05	3.06935e-06	1.78125	0.0265282	0.208381	1.65807e-06	1.90687e-05
K15533	3.47389e-05	1.11774e-05	1.95523e-05	1.13076e-05	1.77672	0.0413675	0.208381	7.2355e-07	2.96497e-05
K12997	2.82873e-05	9.0168e-06	1.59225e-05	2.27707e-06	1.77657	0.0189493	0.208381	2.92697e-06	2.18027e-05
K01989	0.000218478	4.47958e-05	0.000123393	2.67387e-05	1.77058	0.00199697	0.182685	4.61404e-05	0.000144029
K12960	0.000167506	5.24568e-05	9.51401e-05	2.05612e-05	1.76063	0.0178968	0.208381	1.71177e-05	0.000127615
K15642	1.15806e-05	4.03173e-06	6.5898e-06	1.35408e-06	1.75735	0.0276748	0.208381	7.61337e-07	9.22028e-06
K03918	2.1879e-05	8.93462e-06	1.24559e-05	3.45098e-06	1.75652	0.0496789	0.209801	1.78297e-08	1.88284e-05
K10116	3.90128e-07	1.36976e-07	2.23706e-07	7.19347e-08	1.74393	0.0314449	0.208381	1.92906e-08	3.13553e-07
K01215	8.52886e-05	1.75442e-05	4.89354e-05	8.09178e-06	1.74288	0.00242622	0.182685	1.77211e-05	5.49853e-05
K01950	0.000213178	6.93842e-05	0.000122779	2.39948e-05	1.73627	0.0226778	0.208381	1.75723e-05	0.000163226
K13787	0.000101142	3.579e-05	5.86543e-05	1.09166e-05	1.72437	0.0323811	0.208381	4.98976e-06	7.99848e-05
K03856	0.000100682	2.21461e-05	5.84044e-05	1.64172e-05	1.72388	0.00431859	0.208381	1.69113e-05	6.76447e-05
K00705	0.000305188	0.000101132	0.000177158	3.40607e-05	1.72269	0.0253933	0.208381	2.19327e-05	0.000234127
K08166	2.35751e-05	8.9715e-06	1.37262e-05	2.48589e-06	1.71752	0.0426783	0.208381	4.55695e-07	1.92419e-05
K11212	3.53344e-05	1.34859e-05	2.05889e-05	4.02501e-06	1.71618	0.0432914	0.208381	6.18883e-07	2.8872e-05
K01571	0.000136848	3.93384e-05	7.99751e-05	2.02316e-05	1.71114	0.0148556	0.208381	1.47108e-05	9.90359e-05
K08256	5.8736e-05	2.13375e-05	3.43594e-05	6.48651e-06	1.70946	0.037169	0.208381	2.0218e-06	4.67314e-05
K07473	1.94424e-05	6.95856e-06	1.13741e-05	3.40644e-06	1.70936	0.0368918	0.208381	6.44381e-07	1.54923e-05
K14983	3.58361e-05	7.46732e-06	2.09797e-05	3.93457e-06	1.70813	0.00292318	0.199789	6.8326e-06	2.28802e-05
K02077	0.000122607	4.04933e-05	7.20756e-05	1.1517e-05	1.70109	0.0269817	0.208381	8.12928e-06	9.29338e-05
K00803	5.83518e-05	2.25252e-05	3.4305e-05	8.10382e-06	1.70097	0.0473464	0.208381	3.83402e-07	4.77103e-05
K05833	0.000172335	2.79446e-05	0.000101524	2.07753e-05	1.69748	0.000702086	0.119782	3.87763e-05	0.000102845
K13573	4.90431e-05	1.75549e-05	2.89818e-05	5.48924e-06	1.69221	0.0371341	0.208381	1.66403e-06	3.84587e-05
K01692	0.000403343	0.00014234	0.000238532	5.14755e-05	1.69093	0.0355461	0.208381	1.52585e-05	0.000314362
K06198	5.94974e-05	1.39276e-05	3.527e-05	6.37055e-06	1.68691	0.00608589	0.208381	9.44456e-06	3.90103e-05
K13570	9.96804e-06	3.6131e-06	5.91283e-06	1.21487e-06	1.68583	0.0396395	0.208381	2.64831e-07	7.84559e-06
K05832	0.00019586	3.16024e-05	0.00011661	2.2786e-05	1.67962	0.000733886	0.119782	4.33252e-05	0.000115175
K01854	0.000153597	3.9307e-05	9.19103e-05	1.18555e-05	1.67116	0.0106328	0.208381	2.05085e-05	0.000102865
K00772	4.40521e-05	1.58429e-05	2.64017e-05	7.14805e-06	1.66853	0.041966	0.208381	8.49498e-07	3.44512e-05
K16047	2.78173e-05	1.03353e-05	1.66726e-05	3.92467e-06	1.66845	0.0459537	0.208381	2.70972e-07	2.20185e-05
K12556	0.0001095	1.76548e-05	6.58416e-05	1.1923e-05	1.66308	0.000776587	0.119782	2.3907e-05	6.341e-05
K12267	0.000120094	4.13634e-05	7.224e-05	1.1388e-05	1.66243	0.0355756	0.208381	4.54786e-06	9.11598e-05
K01596	0.000180677	5.51967e-05	0.000108726	2.03809e-05	1.66176	0.0225986	0.208381	1.39261e-05	0.000129976
K01005	3.13822e-05	7.5259e-06	1.8961e-05	2.41105e-06	1.65509	0.00841737	0.208381	4.53181e-06	2.03106e-05
K15525	6.42958e-05	2.30168e-05	3.88808e-05	7.56263e-06	1.65367	0.0419414	0.208381	1.2779e-06	4.95521e-05
K13527	0.000105163	3.64313e-05	6.36248e-05	1.38517e-05	1.65287	0.0377063	0.208381	3.20778e-06	7.98696e-05
K07535	1.63018e-05	5.90319e-06	9.89835e-06	1.80104e-06	1.64692	0.0444968	0.208381	2.18638e-07	1.25883e-05
K00320	2.63938e-05	9.62957e-06	1.60491e-05	3.98687e-06	1.64456	0.0470534	0.208381	1.8013e-07	2.05092e-05
K02121	1.85389e-05	4.01618e-06	1.12824e-05	2.56782e-06	1.64317	0.00520257	0.208381	2.8146e-06	1.16984e-05
K13571	0.000189786	6.48627e-05	0.000115613	2.65245e-05	1.64156	0.0375642	0.208381	5.7436e-06	0.000142601
K02075	8.90818e-05	2.9071e-05	5.43338e-05	8.82471e-06	1.63953	0.0315839	0.208381	4.29145e-06	6.52045e-05
K03465	4.69192e-05	9.92562e-06	2.86668e-05	6.46178e-06	1.63671	0.00476509	0.208381	7.23505e-06	2.92698e-05
K06864	5.49268e-05	7.22008e-06	3.3604e-05	9.91457e-06	1.63453	0.0020434	0.182685	1.00222e-05	3.26236e-05
K03890	8.84585e-05	3.13805e-05	5.42471e-05	1.15901e-05	1.63066	0.0441258	0.208381	1.2229e-06	6.71999e-05
K09746	3.05753e-07	8.38027e-08	1.88584e-07	4.42484e-08	1.62131	0.0173972	0.208381	2.71002e-08	2.07238e-07
K01208	8.51077e-06	2.95418e-06	5.27758e-06	1.20466e-06	1.61263	0.0439827	0.208381	1.16968e-07	6.34941e-06
K00595	7.61752e-05	2.57609e-05	4.72835e-05	1.21099e-05	1.61103	0.0413338	0.208381	1.49612e-06	5.62871e-05
K01598	2.74499e-05	4.15767e-06	1.70533e-05	3.08675e-06	1.60966	0.000768455	0.119782	5.63236e-06	1.5161e-05
K01858	8.58541e-05	2.9252e-05	5.33519e-05	9.31882e-06	1.60921	0.0410042	0.208381	1.83973e-06	6.31648e-05
K00153	5.42456e-05	1.89872e-05	3.37254e-05	7.13691e-06	1.60845	0.045554	0.208381	5.49994e-07	4.04904e-05
K12940	3.30952e-05	7.85825e-06	2.06103e-05	4.6334e-06	1.60576	0.00986426	0.208381	3.91548e-06	2.10543e-05
K03891	0.000141092	4.96745e-05	8.78781e-05	1.95793e-05	1.60554	0.0472026	0.208381	8.84869e-07	0.000105542
K03889	6.7007e-05	2.34074e-05	4.17545e-05	9.14769e-06	1.60478	0.046017	0.208381	6.01977e-07	4.9903e-05
K01913	4.07714e-05	1.32691e-05	2.54264e-05	6.82245e-06	1.60351	0.0378254	0.208381	1.12362e-06	2.95664e-05
K15521	8.9153e-05	3.0695e-05	5.56599e-05	1.04979e-05	1.60174	0.0437775	0.208381	1.28213e-06	6.5704e-05
K10122	5.23391e-06	1.63311e-06	3.26907e-06	8.62843e-07	1.60104	0.0327607	0.208381	2.09495e-07	3.72017e-06
K01197	4.15923e-05	1.28346e-05	2.60201e-05	3.15738e-06	1.59847	0.0301021	0.208381	2.13876e-06	2.90057e-05
K13940	2.56972e-05	5.87903e-06	1.60855e-05	4.4033e-06	1.59754	0.0103475	0.208381	2.85788e-06	1.63654e-05
K15036	8.13761e-07	2.10649e-07	5.09408e-07	1.29946e-07	1.59747	0.0160139	0.208381	7.29164e-08	5.35791e-07
K03391	3.22587e-06	9.12572e-07	2.02e-06	3.71783e-07	1.59697	0.0214034	0.208381	2.43284e-07	2.16846e-06
K14267	0.000116833	4.10069e-05	7.31756e-05	8.94421e-06	1.59661	0.047317	0.208381	7.35853e-07	8.65792e-05
K16148	8.93228e-05	2.79202e-05	5.5967e-05	1.3141e-05	1.59599	0.0325793	0.208381	3.66133e-06	6.30502e-05
K01922	3.66199e-05	5.35318e-06	2.29707e-05	4.21524e-06	1.5942	0.000721498	0.119782	7.40483e-06	1.98936e-05
K07482	0.000284765	8.79359e-05	0.000179068	3.37674e-05	1.59026	0.0310225	0.208381	1.31465e-05	0.000198247
K12503	6.40958e-05	2.17054e-05	4.03065e-05	9.46075e-06	1.59021	0.0442163	0.208381	8.18683e-07	4.67598e-05
K07654	0.0001188	3.83709e-05	7.47483e-05	1.73272e-05	1.58933	0.037584	0.208381	3.3582e-06	8.47445e-05
K09121	7.75102e-05	1.08999e-05	4.87803e-05	1.30648e-05	1.58896	0.00216563	0.182685	1.31852e-05	4.42746e-05
K07669	4.14505e-05	1.1847e-05	2.6094e-05	3.67218e-06	1.58851	0.0232475	0.208381	2.94231e-06	2.77708e-05
K09009	4.45497e-05	1.47087e-05	2.80938e-05	6.85945e-06	1.58575	0.0416274	0.208381	8.22938e-07	3.20888e-05
K09118	0.00026043	8.4074e-05	0.000164382	3.38754e-05	1.5843	0.0376358	0.208381	7.40632e-06	0.000184689
K01914	9.45683e-05	3.20731e-05	5.97959e-05	1.25179e-05	1.58152	0.0452258	0.208381	9.9762e-07	6.85472e-05
K13529	7.65291e-05	2.43169e-05	4.84787e-05	9.61318e-06	1.57861	0.0362531	0.208381	2.43135e-06	5.36694e-05
K08372	0.000135863	4.22618e-05	8.61121e-05	1.84985e-05	1.57775	0.0340164	0.208381	5.01515e-06	9.44867e-05
K15520	5.73204e-05	1.95827e-05	3.64482e-05	7.85026e-06	1.57265	0.0481351	0.208381	2.29854e-07	4.15145e-05
K10120	8.30808e-06	2.51743e-06	5.28694e-06	1.38148e-06	1.57143	0.0335887	0.208381	3.03217e-07	5.73906e-06
K01644	0.000202028	6.40423e-05	0.000128782	2.02721e-05	1.56876	0.0370307	0.208381	6.12044e-06	0.000140371
K10243	7.4027e-05	2.35091e-05	4.72563e-05	1.16711e-05	1.5665	0.0396452	0.208381	1.65851e-06	5.1883e-05
K13640	3.58704e-05	1.02436e-05	2.29464e-05	5.13819e-06	1.56323	0.026624	0.208381	1.97157e-06	2.38765e-05
K12583	6.80296e-05	2.24627e-05	4.36079e-05	9.00605e-06	1.56003	0.0449249	0.208381	7.43308e-07	4.81e-05
K05602	6.2172e-05	1.97971e-05	3.98586e-05	9.70176e-06	1.55981	0.0410327	0.208381	1.19025e-06	4.34366e-05
K15733	4.75694e-05	1.57279e-05	3.0639e-05	7.55332e-06	1.55258	0.0481841	0.208381	1.76953e-07	3.36838e-05
K02123	9.85456e-05	9.40168e-06	6.35466e-05	1.20796e-05	1.55076	0.000281748	0.119782	2.09605e-05	4.90374e-05
K03727	0.000222187	7.17732e-05	0.000143373	3.51907e-05	1.54971	0.0451417	0.208381	2.2294e-06	0.000155397
K02118	0.000124738	1.28189e-05	8.05203e-05	1.59182e-05	1.54915	0.000403543	0.119782	2.55111e-05	6.29238e-05
K13572	6.40597e-05	2.13931e-05	4.14044e-05	8.92069e-06	1.54717	0.049499	0.209801	6.62572e-08	4.52443e-05
K02117	0.000152723	1.54383e-05	9.87909e-05	1.92309e-05	1.54592	0.000374332	0.119782	3.13567e-05	7.65077e-05
K01666	6.55095e-05	1.96696e-05	4.24298e-05	9.62376e-06	1.54395	0.0352501	0.208381	2.09549e-06	4.4064e-05
K02074	8.64196e-05	2.49685e-05	5.60089e-05	8.28099e-06	1.54296	0.0294266	0.208381	4.22308e-06	5.65983e-05
K07503	5.85484e-05	1.8538e-05	3.81432e-05	9.83275e-06	1.53496	0.045972	0.208381	4.71092e-07	4.03394e-05
K03152	4.57494e-05	1.42967e-05	2.98483e-05	6.95931e-06	1.53273	0.0430038	0.208381	6.55502e-07	3.11468e-05
K00038	3.92065e-05	1.21347e-05	2.55843e-05	3.62144e-06	1.53244	0.0395276	0.208381	9.11062e-07	2.63333e-05
K11046	1.25233e-06	4.04023e-07	8.17579e-07	1.70118e-07	1.53175	0.0469026	0.208381	7.94512e-09	8.61556e-07
K00528	0.0002628	7.86867e-05	0.000172491	2.74254e-05	1.52356	0.036647	0.208381	7.70527e-06	0.000172913
K00055	4.32865e-05	8.65954e-06	2.84146e-05	5.93507e-06	1.52339	0.00723315	0.208381	5.15117e-06	2.45926e-05
K03074	0.000175087	5.60032e-05	0.000115102	1.78039e-05	1.52115	0.0465039	0.208381	1.28286e-06	0.000118687
K00105	9.84348e-05	1.00226e-05	6.48025e-05	1.02178e-05	1.519	0.00018396	0.119782	2.06122e-05	4.66523e-05
K10121	5.28343e-06	1.44915e-06	3.48399e-06	8.82081e-07	1.51649	0.0308924	0.208381	2.10957e-07	3.38792e-06
K07442	8.42307e-05	2.63771e-05	5.57432e-05	1.18014e-05	1.51105	0.0468195	0.208381	5.30272e-07	5.64448e-05
K02124	3.62393e-05	3.6475e-06	2.39847e-05	4.03612e-06	1.51094	0.000264734	0.119782	7.29935e-06	1.721e-05
K00290	9.48988e-05	2.58001e-05	6.28605e-05	1.49516e-05	1.50967	0.0300382	0.208381	3.97662e-06	6.01e-05
K01572	0.000105344	3.32973e-05	6.98749e-05	1.23063e-05	1.50761	0.0478058	0.208381	4.65085e-07	7.04735e-05
K03552	1.77479e-07	5.28051e-08	1.18416e-07	2.96074e-08	1.49877	0.0444034	0.208381	1.89361e-09	1.16231e-07
K12510	0.000120105	3.23415e-05	8.01948e-05	1.379e-05	1.49766	0.0282617	0.208381	5.72326e-06	7.40964e-05
K03518	8.31429e-05	1.98002e-05	5.55912e-05	1.29638e-05	1.49561	0.0198675	0.208381	5.54773e-06	4.95555e-05
K01643	8.29254e-05	2.47629e-05	5.55375e-05	1.44446e-05	1.49314	0.0472177	0.208381	4.28137e-07	5.43476e-05
K01267	6.42376e-05	1.68243e-05	4.30592e-05	8.47082e-06	1.49184	0.0269004	0.208381	3.18354e-06	3.91733e-05
K14260	0.000207361	5.53886e-05	0.000139131	2.33988e-05	1.4904	0.0284306	0.208381	9.70831e-06	0.000126751
K12511	7.8513e-05	2.37858e-05	5.29177e-05	8.39974e-06	1.48368	0.0460138	0.208381	6.18362e-07	5.05723e-05
K00574	0.000329392	8.94458e-05	0.000222586	3.86293e-05	1.47984	0.0321576	0.208381	1.21937e-05	0.000201417
K01636	2.46217e-05	4.39469e-06	1.67249e-05	2.98266e-06	1.47216	0.00559164	0.208381	2.9747e-06	1.28189e-05
K02283	0.00032141	6.55986e-05	0.000218346	3.77729e-05	1.47202	0.0103299	0.208381	3.17815e-05	0.000174346
K02120	5.38486e-05	4.37123e-06	3.66288e-05	6.21537e-06	1.47012	0.000359665	0.119782	1.01993e-05	2.42404e-05
K01552	0.00047721	6.89452e-05	0.000325001	5.10817e-05	1.46834	0.00176132	0.182685	7.32501e-05	0.000231168
K00086	2.91522e-05	5.42992e-06	1.98926e-05	4.32653e-06	1.46548	0.00902887	0.208381	2.90129e-06	1.56181e-05
K00048	7.23848e-05	1.13038e-05	4.94635e-05	1.11405e-05	1.4634	0.0053795	0.208381	8.48427e-06	3.73585e-05
K10113	3.38608e-06	8.52494e-07	2.31505e-06	5.24556e-07	1.46264	0.0296374	0.208381	1.34829e-07	2.00724e-06
K10530	6.89744e-05	1.26057e-05	4.73167e-05	7.82405e-06	1.45772	0.00673734	0.208381	7.79287e-06	3.55226e-05
K02119	4.08353e-05	2.86794e-06	2.80985e-05	4.98619e-06	1.45329	0.000632768	0.119782	7.31946e-06	1.81541e-05
K09694	4.70662e-05	1.36205e-05	3.24141e-05	7.09008e-06	1.45203	0.0495703	0.209801	3.55804e-08	2.92687e-05
K14124	4.21391e-07	1.09588e-07	2.90949e-07	7.52789e-08	1.44833	0.0401003	0.208381	7.35886e-09	2.53524e-07
K03333	0.000111584	3.08471e-05	7.7355e-05	1.09827e-05	1.4425	0.0413722	0.208381	1.83151e-06	6.66271e-05
K07670	7.2357e-05	1.8158e-05	5.01965e-05	1.04561e-05	1.44148	0.0321242	0.208381	2.42917e-06	4.18918e-05
K02122	1.97696e-05	1.41883e-06	1.37326e-05	2.69006e-06	1.43961	0.0014594	0.178488	3.14615e-06	8.92785e-06
K00687	0.000123621	1.13278e-05	8.60621e-05	1.48776e-05	1.43642	0.00073964	0.119782	2.03853e-05	5.47334e-05
K09150	3.13709e-07	8.21498e-08	2.19066e-07	5.53946e-08	1.43203	0.0447525	0.208381	2.76859e-09	1.86518e-07
K03693	0.000194048	2.04892e-05	0.000135815	2.20533e-05	1.42877	0.000805682	0.119782	3.08311e-05	8.56355e-05
K09153	2.32145e-05	2.63753e-06	1.62889e-05	3.15414e-06	1.42518	0.0021965	0.182685	3.16966e-06	1.06816e-05
K16209	0.000103819	1.3498e-05	7.30583e-05	1.22079e-05	1.42104	0.00205506	0.182685	1.41827e-05	4.73379e-05
K03205	0.000264543	4.90386e-05	0.000186741	6.02124e-05	1.41664	0.0349298	0.208381	6.77061e-06	0.000148835
K01529	0.000160012	3.50094e-05	0.000112992	1.93285e-05	1.41614	0.0210927	0.208381	9.1942e-06	8.48469e-05
K01621	0.000236145	3.76251e-05	0.000167233	2.06569e-05	1.41207	0.00460608	0.208381	2.82885e-05	0.000109536
K15915	3.3104e-07	8.26078e-08	2.35166e-07	4.45737e-08	1.40769	0.0379881	0.208381	6.86993e-09	1.84879e-07
K09384	0.000111814	2.34123e-05	7.96098e-05	4.38508e-06	1.40452	0.019163	0.208381	7.6915e-06	5.67165e-05
K09157	0.000238968	4.11866e-05	0.000170597	3.40486e-05	1.40077	0.0110644	0.208381	1.95272e-05	0.000117214
K01482	1.94254e-05	4.07843e-06	1.38799e-05	4.04033e-06	1.39953	0.0395418	0.208381	3.23272e-07	1.07676e-05
K07452	1.86143e-05	2.94692e-06	1.33625e-05	2.57317e-06	1.39302	0.00837056	0.208381	1.68432e-06	8.81928e-06
K06191	3.75135e-05	6.28118e-06	2.69552e-05	5.36964e-06	1.3917	0.0110013	0.208381	3.01673e-06	1.80998e-05
K07776	7.22766e-05	1.75572e-05	5.21001e-05	9.07411e-06	1.38726	0.0388077	0.208381	1.34939e-06	3.90035e-05
K07166	4.55935e-05	7.56821e-06	3.2904e-05	6.56773e-06	1.38565	0.0114713	0.208381	3.54984e-06	2.18292e-05
K12999	7.92641e-05	4.62293e-06	5.72122e-05	7.01746e-06	1.38544	0.000144303	0.119782	1.42434e-05	2.98604e-05
K07485	0.000431504	5.91344e-05	0.000311916	5.80406e-05	1.3834	0.00540205	0.208381	4.42128e-05	0.000194962
K06148	0.000526945	0.000127873	0.000381754	7.06377e-05	1.38033	0.0416969	0.208381	7.01905e-06	0.000283363
K00870	5.36172e-06	7.19484e-07	3.89118e-06	5.8158e-07	1.37792	0.00324569	0.199789	6.23966e-07	2.31713e-06
K10200	2.18962e-05	4.84688e-06	1.59778e-05	3.12533e-06	1.37041	0.0344005	0.208381	5.48733e-07	1.1288e-05
K05910	5.99572e-05	8.56912e-06	4.39704e-05	6.57825e-06	1.36358	0.00516968	0.208381	6.0705e-06	2.59033e-05
K01186	0.000113658	2.51558e-05	8.34038e-05	1.81838e-05	1.36275	0.0404216	0.208381	1.63873e-06	5.88703e-05
K01488	0.000240577	5.81291e-05	0.000176901	1.59398e-05	1.35995	0.0429919	0.208381	2.81786e-06	0.000124534
K01464	0.000110501	2.51484e-05	8.13235e-05	1.49323e-05	1.35879	0.0398503	0.208381	1.72342e-06	5.66323e-05
K10353	2.38203e-05	2.56863e-06	1.75795e-05	2.78855e-06	1.355	0.00242412	0.182685	2.78897e-06	9.69262e-06
K00004	4.31874e-05	9.60773e-06	3.19287e-05	5.10218e-06	1.35262	0.0363776	0.208381	9.26005e-07	2.15914e-05
K15739	1.06389e-05	1.79012e-06	7.89848e-06	2.11743e-06	1.34696	0.0366338	0.208381	2.08762e-07	5.27209e-06
K00666	0.000998343	0.00023256	0.000741389	0.000119625	1.34658	0.0448287	0.208381	7.69383e-06	0.000506213
K07010	0.000213801	3.2875e-05	0.000158916	2.71558e-05	1.34537	0.010724	0.208381	1.59091e-05	9.386e-05
K02744	2.3585e-05	5.09216e-06	1.76426e-05	3.95134e-06	1.33682	0.049058	0.209801	3.01186e-08	1.18548e-05
K08217	0.000104563	6.55766e-06	7.82243e-05	1.22907e-05	1.33671	0.00190716	0.182685	1.31136e-05	3.95638e-05
K03930	5.77273e-05	3.37614e-06	4.3468e-05	6.77777e-06	1.32804	0.00216475	0.182685	7.01705e-06	2.15014e-05
K01392	8.91525e-06	1.98618e-06	6.72145e-06	1.22586e-06	1.32639	0.0490588	0.209801	1.1412e-08	4.37618e-06
K00517	0.000583906	0.000123864	0.000444441	8.0127e-05	1.3138	0.0472127	0.208381	2.15301e-06	0.000276777
K02082	9.30646e-05	8.49457e-06	7.08956e-05	1.36612e-05	1.3127	0.00909572	0.208381	7.13826e-06	3.71996e-05
K00619	4.07945e-05	8.2888e-06	3.11307e-05	5.98963e-06	1.31043	0.0455712	0.208381	2.3571e-07	1.90918e-05
K15020	7.4277e-07	1.6163e-07	5.68353e-07	8.58466e-08	1.30688	0.0494023	0.209801	5.87932e-10	3.48247e-07
K00688	0.000703668	0.000118364	0.000540393	8.0819e-05	1.30214	0.0214176	0.208381	3.05228e-05	0.000296029
K08884	0.00186245	0.000165003	0.00143035	0.000222981	1.3021	0.00394456	0.208381	0.000176823	0.000687382
K03476	7.83033e-05	6.70387e-06	6.01618e-05	1.23805e-05	1.30155	0.0141457	0.208381	4.79678e-06	3.14862e-05
K06236	6.64362e-06	1.29187e-06	5.11019e-06	5.09118e-07	1.30007	0.0325832	0.208381	1.72546e-07	2.89432e-06
K07341	2.90439e-05	5.83815e-06	2.23841e-05	2.07275e-06	1.29752	0.0374881	0.208381	5.28559e-07	1.2791e-05
K02755	2.64459e-06	1.75402e-07	2.03848e-06	3.64195e-07	1.29733	0.00754988	0.208381	2.18081e-07	9.94138e-07
K00091	6.62363e-05	1.07343e-05	5.10697e-05	3.7391e-06	1.29698	0.0163017	0.208381	3.89801e-06	2.64351e-05
K07407	0.000420057	4.4955e-05	0.000326568	2.08221e-05	1.28628	0.00237426	0.182685	4.5733e-05	0.000141246
K03082	6.11043e-05	5.78815e-06	4.75171e-05	1.01322e-05	1.28594	0.0215479	0.208381	2.58956e-06	2.45848e-05
K01500	3.32179e-05	6.32267e-06	2.58666e-05	2.87525e-06	1.2842	0.0358872	0.208381	6.42976e-07	1.40597e-05
K01496	7.41102e-05	1.25418e-05	5.80105e-05	8.88452e-06	1.27753	0.0303737	0.208381	1.9074e-06	3.0292e-05
K01574	2.13302e-05	3.7008e-06	1.67008e-05	2.53111e-06	1.2772	0.0327175	0.208381	4.77166e-07	8.78173e-06
K03081	4.27578e-05	2.76744e-06	3.36055e-05	6.89991e-06	1.27235	0.0210633	0.208381	1.87891e-06	1.64258e-05
K01607	0.000152796	2.55856e-05	0.00012025	1.43429e-05	1.27065	0.0267668	0.208381	4.84621e-06	6.02447e-05
K02030	0.000802768	0.000107314	0.000634049	0.000101105	1.2661	0.018758	0.208381	3.45379e-05	0.0003029
K06042	8.95718e-05	1.39793e-05	7.10606e-05	1.31522e-05	1.2605	0.03988	0.208381	1.043e-06	3.59793e-05
K09758	3.66733e-05	4.66597e-06	2.91409e-05	1.60855e-06	1.25848	0.00915565	0.208381	2.63526e-06	1.24296e-05
K02190	7.92109e-05	1.12481e-05	6.30526e-05	1.27536e-05	1.25627	0.0426072	0.208381	6.57002e-07	3.16595e-05
K02315	0.000101629	1.01852e-05	8.12945e-05	1.61286e-05	1.25014	0.0297195	0.208381	2.53871e-06	3.81308e-05
K02224	0.000215336	3.40685e-05	0.000172582	3.03387e-05	1.24773	0.0449108	0.208381	1.18242e-06	8.43259e-05
K05936	0.000110993	1.64668e-05	8.90406e-05	1.58121e-05	1.24655	0.0403062	0.208381	1.18156e-06	4.27235e-05
K01523	6.13511e-05	1.0219e-05	4.93255e-05	7.46561e-06	1.2438	0.0444705	0.208381	3.67759e-07	2.36834e-05
K07399	0.000336098	3.78684e-05	0.000270903	4.45689e-05	1.24066	0.0216443	0.208381	1.1807e-05	0.000118583
K06346	0.000194854	6.12039e-06	0.000157183	2.71974e-05	1.23966	0.0184044	0.208381	9.20471e-06	6.61376e-05
K00599	0.000932129	7.31919e-05	0.000752301	7.23376e-05	1.23904	0.00161076	0.182685	8.62187e-05	0.000273437
K05375	2.17907e-05	2.94027e-06	1.75944e-05	3.126e-06	1.2385	0.037713	0.208381	2.90616e-07	8.10197e-06
K03737	0.000637234	0.000101889	0.000515063	7.62936e-05	1.23719	0.0424659	0.208381	5.12941e-06	0.000239211
K01091	0.000469243	5.88275e-05	0.000381331	6.1987e-05	1.23054	0.0304541	0.208381	1.01478e-05	0.000165676
K00244	0.000420057	3.02925e-05	0.000341701	6.06316e-05	1.22931	0.0240854	0.208381	1.35531e-05	0.00014316
K08282	0.000207941	2.48965e-05	0.000169159	1.45288e-05	1.22926	0.0108343	0.208381	1.16748e-05	6.58887e-05
K00359	0.000299396	1.0813e-05	0.00024479	3.32355e-05	1.22308	0.00856091	0.208381	1.97586e-05	8.94548e-05
K06442	0.000287409	1.1216e-05	0.000235681	3.9394e-05	1.21948	0.0222262	0.208381	1.04767e-05	9.29795e-05
K02484	0.000399408	5.213e-05	0.000327886	4.91158e-05	1.21813	0.0345708	0.208381	6.33971e-06	0.000136704
K01451	0.00035082	4.26418e-05	0.000288311	4.4104e-05	1.21681	0.031695	0.208381	6.69658e-06	0.000118321
K02351	3.36193e-05	4.64001e-06	2.76452e-05	4.42904e-06	1.2161	0.045737	0.208381	1.37548e-07	1.18107e-05
K14155	0.00043243	3.23894e-05	0.000355786	6.01768e-05	1.21542	0.0261869	0.208381	1.18264e-05	0.000141461
K00897	3.41157e-05	3.03849e-06	2.81474e-05	4.9919e-06	1.21204	0.0359786	0.208381	4.96415e-07	1.14401e-05
K01066	0.000187128	2.64859e-05	0.000154454	2.33416e-05	1.21155	0.0471982	0.208381	4.92339e-07	6.48567e-05
K14761	5.18217e-05	4.31173e-06	4.27765e-05	7.11312e-06	1.21145	0.0279203	0.208381	1.25366e-06	1.68368e-05
K07183	0.000120396	1.68394e-05	9.93928e-05	1.34625e-05	1.21131	0.0393317	0.208381	1.26236e-06	4.07437e-05
K01060	8.65863e-05	8.22245e-06	7.1543e-05	1.29353e-05	1.21027	0.0412515	0.208381	7.52798e-07	2.93337e-05
K02334	0.000305237	2.90025e-05	0.000252302	4.80779e-05	1.20981	0.0489294	0.209801	3.14404e-07	0.000105557
K00995	0.000433599	3.1159e-05	0.000359555	5.35027e-05	1.20593	0.0189098	0.208381	1.58089e-05	0.000132279
K02025	0.00146537	0.000177092	0.00121585	0.000196195	1.20522	0.043578	0.208381	8.7608e-06	0.000490272
K03526	0.000387795	5.00867e-05	0.000321876	4.95316e-05	1.20479	0.0448496	0.208381	1.8408e-06	0.000129996
K00975	0.000445812	3.53606e-05	0.00037179	2.60243e-05	1.19909	0.00244969	0.182685	3.36004e-05	0.000114442
K02519	0.00283541	0.000387333	0.00237673	0.000148955	1.19299	0.0328162	0.208381	5.1004e-05	0.00086636
K12308	0.000461609	3.46034e-05	0.000387397	6.12494e-05	1.19156	0.0327613	0.208381	7.83305e-06	0.00014059
K10041	9.08675e-05	6.63443e-06	7.6443e-05	1.30067e-05	1.1887	0.0440967	0.208381	4.9548e-07	2.83535e-05
K10039	0.000117327	8.95415e-06	9.88952e-05	1.67662e-05	1.18638	0.0463087	0.208381	3.88921e-07	3.64746e-05
K02433	0.000979955	5.7057e-05	0.000827132	0.000126959	1.18476	0.0313637	0.208381	1.8221e-05	0.000287425
K15634	0.000777293	4.68898e-05	0.000657398	0.000108398	1.18238	0.0427369	0.208381	5.22669e-06	0.000234563
K03060	0.000128429	5.7593e-06	0.00010923	1.77809e-05	1.17577	0.0452798	0.208381	5.56606e-07	3.78415e-05
K00943	0.000369586	1.44048e-05	0.000315204	5.15531e-05	1.17253	0.0487861	0.209801	4.04467e-07	0.000108361
K00527	0.000926398	7.02116e-05	0.000793838	0.000119762	1.16699	0.0472128	0.208381	2.0744e-06	0.000263046
K02028	0.00111345	2.70553e-05	0.000954895	0.000149563	1.16604	0.0480559	0.208381	1.94828e-06	0.000315157
K00965	0.000355014	1.26107e-05	0.00030478	2.16138e-05	1.16482	0.00114672	0.152441	2.67023e-05	7.37664e-05
K03496	0.000638143	7.93496e-05	0.000548008	3.73265e-05	1.16448	0.0394404	0.208381	5.74686e-06	0.000174524
K01938	0.000791626	4.24536e-05	0.000681282	0.00010331	1.16197	0.0479511	0.208381	1.33174e-06	0.000219357
K08252	4.23149e-05	3.27014e-06	3.64436e-05	1.89556e-06	1.16111	0.00517752	0.208381	2.31436e-06	9.42819e-06
K01114	0.000362215	4.14317e-05	0.000311974	3.5422e-05	1.16104	0.0481652	0.208381	4.94361e-07	9.99877e-05
K00849	0.000332137	2.15314e-05	0.000289423	8.83698e-06	1.14758	0.00321196	0.199789	1.99945e-05	6.54321e-05
K02039	0.000322512	1.24931e-05	0.0002819	3.66486e-05	1.14407	0.0414778	0.208381	2.15612e-06	7.90685e-05
K07042	0.0002655	7.03847e-06	0.000233388	3.02889e-05	1.13759	0.04795	0.208381	4.10671e-07	6.38139e-05
K00760	0.000341395	7.34255e-06	0.000300432	3.13477e-05	1.13635	0.0229403	0.208381	8.15317e-06	7.37728e-05
K00763	0.000900299	1.72836e-05	0.000795004	9.47763e-05	1.13245	0.0412065	0.208381	6.05806e-06	0.000204531
K01537	0.00100372	5.05e-05	0.0008963	9.96063e-05	1.11985	0.0486659	0.209801	8.16488e-07	0.00021403
K03686	0.000986808	6.01382e-05	0.000882442	2.63712e-05	1.11827	0.00620152	0.208381	4.07007e-05	0.000168031
K02355	0.00164082	8.63248e-05	0.00149593	6.81856e-05	1.09686	0.00969703	0.208381	4.4099e-05	0.000245693
K02935	0.000279112	1.40475e-05	0.000256239	8.64619e-06	1.08927	0.00888861	0.208381	7.44555e-06	3.83011e-05
K02470	0.00151613	5.4099e-05	0.00140261	4.65997e-05	1.08093	0.00311403	0.199789	4.83718e-05	0.000178658
K03657	0.00285068	0.000106533	0.00264074	7.17858e-05	1.0795	0.00326713	0.199789	9.08083e-05	0.000329058
K03768	0.000387884	1.27844e-05	0.000360662	1.14663e-05	1.07548	0.00311217	0.199789	1.15762e-05	4.28686e-05
K06178	0.000605659	3.72779e-05	0.000563852	2.0808e-05	1.07414	0.0438733	0.208381	1.47225e-06	8.21412e-05
K03979	0.000885355	1.9814e-05	0.000828191	9.77794e-06	1.06902	0.000328329	0.119782	3.60103e-05	7.83183e-05
K02469	0.00188819	5.31299e-05	0.00176791	6.64068e-05	1.06803	0.00651737	0.208381	4.24098e-05	0.000198145
K02343	0.00118188	3.94337e-05	0.00110758	2.55875e-05	1.06708	0.00414156	0.208381	3.0558e-05	0.000118042
K00941	0.000528056	5.1536e-06	0.000494963	2.69114e-05	1.06686	0.02897	0.208381	4.91899e-06	6.12681e-05
K02358	0.000891311	4.91042e-05	0.000836999	2.10359e-05	1.06489	0.0426675	0.208381	2.39446e-06	0.000106231
K04567	0.00108011	3.19321e-05	0.00101524	4.47846e-05	1.0639	0.0178345	0.208381	1.41091e-05	0.000115634
K04077	0.00118569	3.88381e-05	0.00111612	4.06423e-05	1.06233	0.012676	0.208381	1.84197e-05	0.000120719
K02988	0.000366878	1.04464e-05	0.000345612	1.24939e-05	1.06153	0.00988586	0.208381	6.38864e-06	3.61431e-05
K02518	0.000143542	4.62759e-06	0.000135224	4.46492e-06	1.06151	0.0100285	0.208381	2.46764e-06	1.41683e-05
K11754	0.000848586	1.6451e-05	0.000799571	1.91475e-05	1.0613	0.000822688	0.119782	2.59819e-05	7.20492e-05
K00215	0.000504814	1.53721e-05	0.000475883	1.37462e-05	1.0608	0.00648308	0.208381	1.01416e-05	4.77214e-05
K01265	0.000724404	2.2796e-05	0.000683979	1.1729e-05	1.0591	0.00545877	0.208381	1.59909e-05	6.48582e-05
K00567	0.000310631	7.06532e-06	0.000293354	6.61423e-06	1.05889	0.00140782	0.178488	8.46774e-06	2.60853e-05
K00088	0.00123263	5.17427e-05	0.00116416	2.24039e-05	1.05881	0.0213536	0.208381	1.37253e-05	0.000123203
K03798	0.00138239	3.34528e-05	0.0013104	5.76978e-05	1.05493	0.0294753	0.208381	9.2244e-06	0.000134744
K03216	0.000273233	6.6471e-06	0.000259026	1.23878e-05	1.05485	0.0396602	0.208381	8.68644e-07	2.75453e-05
K03110	0.000751725	1.45912e-05	0.000713306	1.28282e-05	1.05386	0.000709889	0.119782	2.07076e-05	5.61319e-05
K00226	0.000715817	1.43655e-05	0.000679571	2.10882e-05	1.05334	0.00716243	0.208381	1.26078e-05	5.98859e-05
K03438	0.000627902	1.15593e-05	0.000596892	2.22708e-05	1.05195	0.0176373	0.208381	7.11796e-06	5.49021e-05
K00951	0.00154351	3.46059e-05	0.00146729	4.27838e-05	1.05194	0.00728095	0.208381	2.58651e-05	0.000126571
K00761	0.00039162	7.58386e-06	0.000372326	6.58595e-06	1.05182	0.000880539	0.122377	1.01323e-05	2.84545e-05
K02982	0.00057999	1.87922e-05	0.000552255	1.29168e-05	1.05022	0.0157294	0.208381	6.62595e-06	4.88445e-05
K06925	0.000271086	3.32974e-06	0.000258337	4.43239e-06	1.04935	0.0002865	0.119782	7.65205e-06	1.78447e-05
K01462	0.000566243	1.46741e-05	0.000540425	1.67952e-05	1.04777	0.0179797	0.208381	5.48094e-06	4.61547e-05
K00942	0.000415658	7.10821e-06	0.000397113	8.54405e-06	1.0467	0.00234279	0.182685	8.38945e-06	2.87004e-05
K04043	0.00130411	2.30657e-05	0.00124794	5.11924e-05	1.04501	0.0443281	0.208381	1.88562e-06	0.000110452
K02520	0.000359988	4.0459e-06	0.000344564	8.35319e-06	1.04477	0.00444001	0.208381	6.52048e-06	2.43284e-05
K02601	0.000368691	5.5811e-06	0.000352917	1.10064e-05	1.04469	0.0154148	0.208381	3.99345e-06	2.75538e-05
K04078	0.000198441	4.35382e-06	0.00019003	6.95754e-06	1.04426	0.0350568	0.208381	7.46955e-07	1.60747e-05
K02493	0.000550095	6.96331e-06	0.000526958	1.18154e-05	1.04391	0.00320137	0.199789	1.0253e-05	3.60205e-05
K01409	0.000725847	1.16808e-05	0.000695676	2.10962e-05	1.04337	0.0159435	0.208381	7.36861e-06	5.29728e-05
K00600	0.00086379	2.08464e-05	0.000828137	2.87262e-05	1.04305	0.0357894	0.208381	2.94189e-06	6.8365e-05
K00859	0.000403438	5.77204e-06	0.000387143	5.23639e-06	1.04209	0.000463302	0.119782	9.19615e-06	2.33925e-05
K03106	0.00092517	1.25156e-05	0.00088858	3.15777e-05	1.04118	0.0356635	0.208381	3.31868e-06	6.98623e-05
K02904	0.000124174	2.00433e-06	0.000119306	2.51215e-06	1.04081	0.00438351	0.208381	1.9255e-06	7.8115e-06
K00554	0.000474344	7.15197e-06	0.000455953	1.25298e-05	1.04034	0.014295	0.208381	4.79324e-06	3.19901e-05
K02887	0.000226517	2.97117e-06	0.000217771	7.68679e-06	1.04016	0.0380436	0.208381	6.54177e-07	1.6838e-05
K02996	0.000264102	3.52701e-06	0.00025412	6.71591e-06	1.03928	0.01313	0.208381	2.76842e-06	1.71961e-05
K01776	0.000538062	1.29942e-05	0.000517772	8.39812e-06	1.03919	0.0113351	0.208381	5.8881e-06	3.46926e-05
K00604	0.000631229	9.73096e-06	0.000607466	1.9494e-05	1.03912	0.0305445	0.208381	2.92916e-06	4.45966e-05
K00525	0.00168221	4.86016e-05	0.00162039	3.10066e-05	1.03815	0.0288642	0.208381	8.08301e-06	0.000115545
K01881	0.00112948	1.50457e-05	0.00108948	1.3875e-05	1.03672	0.000750847	0.119782	2.1369e-05	5.86365e-05
K01951	0.00109522	1.37868e-05	0.00105759	3.1067e-05	1.03558	0.0305472	0.208381	4.71953e-06	7.05433e-05
K00057	0.000674427	9.72318e-06	0.000651382	2.06353e-05	1.03538	0.0420054	0.208381	1.09654e-06	4.49936e-05
K02881	0.000231454	2.39996e-06	0.000223666	7.20213e-06	1.03482	0.0451068	0.208381	2.33538e-07	1.53423e-05
K02909	0.000170355	3.78262e-06	0.000164629	3.93082e-06	1.03478	0.0278635	0.208381	7.63035e-07	1.06895e-05
K08998	0.000154404	2.01946e-06	0.000149275	3.2997e-06	1.03436	0.0112047	0.208381	1.5086e-06	8.74926e-06
K02919	7.62016e-05	1.60669e-06	7.38151e-05	1.68614e-06	1.03233	0.0309664	0.208381	2.67261e-07	4.50577e-06
K00645	0.000644262	3.37643e-06	0.0006245	1.23011e-05	1.03164	0.0097754	0.208381	6.88316e-06	3.26404e-05
K01867	0.000711932	9.74628e-06	0.000690552	1.24412e-05	1.03096	0.00844014	0.208381	6.89129e-06	3.58683e-05
K02899	0.000176503	2.84951e-06	0.00017138	4.66104e-06	1.02989	0.0496491	0.209801	9.92134e-09	1.02359e-05
K01921	0.000747638	1.31928e-05	0.000726375	1.13447e-05	1.02927	0.0138183	0.208381	5.38723e-06	3.71387e-05
K01955	0.00230851	3.92494e-05	0.00224355	3.40139e-05	1.02895	0.0122431	0.208381	1.75837e-05	0.000112331
K03177	0.00054452	7.32667e-06	0.000529444	7.21718e-06	1.02847	0.00492554	0.208381	5.72032e-06	2.44309e-05
K01929	0.000867962	1.2635e-05	0.000844185	1.43672e-05	1.02817	0.0125978	0.208381	6.33511e-06	4.12197e-05
K00981	0.000504089	5.68963e-06	0.000492538	7.60439e-06	1.02345	0.0149984	0.208381	2.81765e-06	2.02841e-05
