# Supplementary material for: Association of Intrauterine Microbes with Endometrial Factors in Intrauterine Adhesion Formation and after Medicine Treatment
Source: Pathogens. 2022 Jul 10;11(7):784. doi: 10.3390/pathogens11070784 (PMC9322781; doi:10.3390/pathogens11070784)
Supplement: Supplementary file 1 [file pathogens-11-00784-s001.zip › Table S35.xlsx]

## Sheet: Sheet1
Taxa	avg(NS)	sd(NS)	avg(GXN)	sd(GXN)	Fc	p.value	q.values	interval lower	interval upper
K16187	8.13679e-08	4.45113e-08	2.75596e-07	1.75959e-07	3.38704	0.041905	1	-3.78405e-07	-1.00514e-08
K02253	4.00039e-08	2.18372e-08	1.04452e-07	4.44297e-08	2.61105	0.0145152	1	-1.11866e-07	-1.70303e-08
K09147	2.59016e-08	8.27781e-09	4.30965e-08	1.38655e-08	1.66385	0.030699	1	-3.2345e-08	-2.04478e-09
K00544	3.2273e-07	7.37814e-08	4.94362e-07	1.54374e-07	1.53182	0.0428502	1	-3.36009e-07	-7.25605e-09
K01180	5.04238e-08	6.90058e-09	7.49994e-08	1.85071e-08	1.48738	0.0209711	1	-4.40363e-08	-5.11497e-09
K07449	2.23563e-08	3.42893e-09	2.98013e-08	3.07414e-09	1.33302	0.00274896	1	-1.16408e-08	-3.24924e-09
K06859	5.488e-06	7.58151e-07	6.66686e-06	8.24232e-07	1.21481	0.0276296	1	-2.19851e-06	-1.59209e-07
K07055	1.52904e-07	1.75675e-08	1.84457e-07	2.50916e-08	1.20636	0.0327172	1	-5.98643e-08	-3.2431e-09
K02009	1.8853e-05	2.07127e-06	2.24008e-05	2.39852e-06	1.18818	0.0211333	1	-6.4388e-06	-6.56772e-07
K09952	0.000190036	2.3439e-05	0.000220782	2.27682e-05	1.16179	0.0439225	1	-6.04727e-05	-1.01793e-06
K01674	6.37222e-05	5.62624e-06	7.38942e-05	9.25847e-06	1.15963	0.0495341	1	-2.03178e-05	-2.61914e-08
K09935	2.67611e-05	9.05425e-07	3.09707e-05	3.589e-06	1.1573	0.0339529	1	-7.96616e-06	-4.52986e-07
K09004	1.28625e-05	1.52682e-06	1.48853e-05	9.80293e-07	1.15727	0.0243534	1	-3.71289e-06	-3.3278e-07
K09704	0.000203081	9.53462e-06	0.000233099	1.73091e-05	1.14781	0.00616524	1	-4.87144e-05	-1.13214e-05
K03399	4.08842e-05	3.64223e-06	4.68709e-05	4.82818e-06	1.14643	0.0374925	1	-1.15449e-05	-4.28597e-07
K03534	4.91551e-05	3.34693e-06	5.62377e-05	6.20441e-06	1.14409	0.0404494	1	-1.37672e-05	-3.9792e-07
K10778	0.000107482	1.0438e-05	0.000122863	1.18165e-05	1.14311	0.0383345	1	-2.97528e-05	-1.01001e-06
K02371	0.000284949	2.63962e-05	0.000325601	2.83947e-05	1.14266	0.0280721	1	-7.59429e-05	-5.36129e-06
K01191	0.000587805	4.62091e-05	0.000669854	6.11299e-05	1.13959	0.0269517	1	-0.000152463	-1.16345e-05
K03827	4.89198e-05	2.78994e-06	5.55646e-05	4.93098e-06	1.13583	0.0210004	1	-1.19898e-05	-1.29981e-06
K03744	0.000190913	1.55125e-05	0.000216507	1.9579e-05	1.13406	0.0320492	1	-4.84783e-05	-2.70969e-06
K01176	0.000317808	1.67158e-05	0.000359458	3.21371e-05	1.13105	0.0240694	1	-7.61341e-05	-7.16532e-06
K13678	7.88707e-05	6.14958e-06	8.91869e-05	7.72486e-06	1.1308	0.0294503	1	-1.93593e-05	-1.27316e-06
K01531	0.000436358	2.02344e-05	0.000491788	4.19069e-05	1.12703	0.0216864	1	-0.000100089	-1.07714e-05
K01654	0.000145877	1.01901e-05	0.000163424	1.40838e-05	1.12029	0.0351273	1	-3.3572e-05	-1.52207e-06
K02000	0.00027044	1.62462e-05	0.000302587	2.41173e-05	1.11887	0.0246506	1	-5.91124e-05	-5.18013e-06
K06201	0.000181673	7.67123e-06	0.000202924	1.24232e-05	1.11698	0.00687789	1	-3.49028e-05	-7.59968e-06
K12555	0.000328639	2.05688e-05	0.000366658	3.20626e-05	1.11568	0.0385109	1	-7.35031e-05	-2.53378e-06
K01812	0.000216174	6.12433e-06	0.000241108	1.25115e-05	1.11534	0.002942	1	-3.8282e-05	-1.15856e-05
K01372	0.000293113	3.0402e-05	0.000326847	1.86093e-05	1.11509	0.0479875	1	-6.70915e-05	-3.7749e-07
K02001	0.000187336	8.35971e-06	0.000206891	1.39873e-05	1.10439	0.0183039	1	-3.48409e-05	-4.26923e-06
K01625	0.000222791	1.45035e-05	0.000245701	1.79574e-05	1.10283	0.0363842	1	-4.40337e-05	-1.78636e-06
K09117	0.000165243	1.35825e-05	0.000182003	1.23903e-05	1.10142	0.0498082	1	-3.35022e-05	-1.70572e-08
K10536	0.000192542	3.84716e-06	0.00021176	1.32075e-05	1.09981	0.0147082	1	-3.30508e-05	-5.38625e-06
K05306	3.96001e-05	2.09332e-06	4.32275e-05	3.00628e-06	1.0916	0.038475	1	-7.01489e-06	-2.40038e-07
K00874	0.000348118	1.9505e-05	0.000379033	1.46604e-05	1.08881	0.0121954	1	-5.33456e-05	-8.48547e-06
K05349	0.00111438	5.85745e-05	0.00120874	6.49923e-05	1.08467	0.02487	1	-0.00017406	-1.46557e-05
K03783	0.000268189	1.15324e-05	0.000289774	1.64283e-05	1.08049	0.0272584	1	-4.01335e-05	-3.03745e-06
K03736	8.05415e-05	1.78795e-06	8.70226e-05	4.33945e-06	1.08047	0.0126617	1	-1.10607e-05	-1.9016e-06
K03735	0.000135238	4.64421e-06	0.00014494	7.16945e-06	1.07174	0.0223307	1	-1.76524e-05	-1.75237e-06
K00012	0.000601644	2.24565e-05	0.000637478	1.77324e-05	1.05956	0.0126143	1	-6.20525e-05	-9.61491e-06
K01624	0.000805114	3.71727e-05	0.000852981	3.54707e-05	1.05945	0.0456843	1	-9.46191e-05	-1.11601e-06
K01786	0.000164268	5.96528e-06	0.000173509	6.39335e-06	1.05625	0.0271103	1	-1.71999e-05	-1.28168e-06
K03338	0.000151459	3.80214e-06	0.000159317	7.16583e-06	1.05189	0.0465952	1	-1.55645e-05	-1.52893e-07
K03699	0.000564311	1.70025e-05	0.000592348	2.07676e-05	1.04968	0.0292434	1	-5.25804e-05	-3.49243e-06
K03217	0.00088107	2.24809e-05	0.000919712	2.08991e-05	1.04386	0.0116375	1	-6.65828e-05	-1.07008e-05
K00615	0.00177063	2.5666e-05	0.00181597	2.42324e-05	1.02561	0.0104343	1	-7.74656e-05	-1.32204e-05
K02911	0.000119913	2.1348e-06	0.000122412	1.16681e-06	1.02085	0.0369117	1	-4.80339e-06	-1.96047e-07
K02313	0.000850044	1.2756e-05	0.000864611	7.23934e-06	1.01714	0.0413223	1	-2.84003e-05	-7.34561e-07
