# Supplementary material for: Association of Intrauterine Microbes with Endometrial Factors in Intrauterine Adhesion Formation and after Medicine Treatment
Source: Pathogens. 2022 Jul 10;11(7):784. doi: 10.3390/pathogens11070784 (PMC9322781; doi:10.3390/pathogens11070784)
Supplement: Supplementary file 1 [file pathogens-11-00784-s001.zip › Table S36.xlsx]

## Sheet: Sheet1
Taxa	avg(NS)	sd(NS)	avg(GXN)	sd(GXN)	Fc	p.value	q.values	interval lower	interval upper
K12589	2.06369e-08	1.01994e-08	7.99796e-09	5.62759e-09	2.58027	0.0296057	1	1.61971e-09	2.36581e-08
K12424	9.96184e-06	4.93538e-06	3.94439e-06	2.84169e-06	2.52557	0.0322479	1	6.54501e-07	1.13804e-05
K15911	7.63217e-07	3.77206e-07	3.04512e-07	2.21184e-07	2.50636	0.0329024	1	4.77112e-08	8.69699e-07
K12439	6.94907e-07	3.43445e-07	2.77257e-07	2.01387e-07	2.50636	0.0329024	1	4.34409e-08	7.91859e-07
K01025	7.68379e-07	3.79358e-07	3.06683e-07	2.212e-07	2.50545	0.0326969	1	4.87071e-08	8.74684e-07
K12432	3.13563e-05	1.5472e-05	1.26642e-05	8.68091e-06	2.47599	0.0330345	1	1.94011e-06	3.54442e-05
K12952	8.51392e-06	4.20306e-06	3.4583e-06	2.34746e-06	2.46188	0.0335446	1	5.07577e-07	9.60365e-06
K12427	1.84413e-05	9.14064e-06	7.53442e-06	5.07895e-06	2.44761	0.0345435	1	1.02267e-06	2.07911e-05
K12956	9.0694e-06	4.47445e-06	3.72098e-06	2.49567e-06	2.43737	0.034365	1	5.07577e-07	1.01893e-05
K14955	2.96782e-06	1.46906e-06	1.21771e-06	8.18685e-07	2.43722	0.0348093	1	1.6093e-07	3.33929e-06
K11628	3.37323e-05	1.63562e-05	1.40072e-05	9.12806e-06	2.40821	0.0331895	1	2.02813e-06	3.7422e-05
K12949	2.19283e-05	1.09958e-05	9.14534e-06	5.84997e-06	2.39775	0.0375359	1	9.55013e-07	2.46109e-05
K12431	7.00645e-07	3.45065e-07	2.96928e-07	1.88084e-07	2.35965	0.0369862	1	3.14812e-08	7.75953e-07
K12435	3.37086e-06	1.66922e-06	1.45397e-06	8.80911e-07	2.31839	0.0392065	1	1.22966e-07	3.71082e-06
K07656	8.03373e-06	3.99458e-06	3.50322e-06	1.98621e-06	2.29324	0.0402642	1	2.62921e-07	8.79809e-06
K12955	3.42372e-05	1.66923e-05	1.49531e-05	8.45628e-06	2.28964	0.0377864	1	1.42006e-06	3.71482e-05
K16192	3.17475e-07	1.54235e-07	1.39859e-07	7.92473e-08	2.26997	0.0384237	1	1.23247e-08	3.42908e-07
K12442	4.2236e-05	2.0018e-05	1.8871e-05	1.03861e-05	2.23814	0.0366252	1	1.89054e-06	4.48394e-05
K07672	4.40053e-06	2.16152e-06	1.9877e-06	1.02757e-06	2.21389	0.042169	1	1.12215e-07	4.71346e-06
K16233	5.44715e-06	2.71124e-06	2.47281e-06	1.32477e-06	2.20282	0.0452521	1	8.22211e-08	5.86646e-06
K16193	2.30507e-06	1.05219e-06	1.05552e-06	5.91282e-07	2.18383	0.035377	1	1.10074e-07	2.38903e-06
K12430	4.23748e-05	2.08404e-05	1.95669e-05	1.02023e-05	2.16563	0.0456712	1	5.73487e-07	4.50422e-05
K01976	2.91502e-06	1.40403e-06	1.3659e-06	7.12031e-07	2.13414	0.0448403	1	4.63761e-08	3.05186e-06
K12951	1.08286e-05	5.30561e-06	5.11604e-06	2.61722e-06	2.1166	0.0485213	1	4.8352e-08	1.13768e-05
K12950	1.96015e-05	9.08778e-06	9.71298e-06	4.44275e-06	2.01807	0.0466081	1	1.93983e-07	1.9583e-05
K03105	3.78852e-08	1.59751e-08	1.92447e-08	1.00611e-08	1.96861	0.040462	1	1.02266e-09	3.62583e-08
K13670	4.62674e-06	1.89717e-06	2.3871e-06	1.35202e-06	1.93822	0.0428515	1	8.95168e-08	4.38975e-06
K01828	1.55197e-05	6.65476e-06	8.13952e-06	4.1594e-06	1.90671	0.0487393	1	5.14091e-08	1.47089e-05
K16191	3.67338e-06	1.49785e-06	2.00494e-06	7.7722e-07	1.83217	0.0436529	1	6.16014e-08	3.27529e-06
K00387	2.00541e-06	7.69546e-07	1.18031e-06	3.03303e-07	1.69905	0.0470596	1	1.44311e-08	1.63576e-06
K03265	5.5424e-07	1.74465e-07	3.58862e-07	2.43308e-08	1.54444	0.0403021	1	1.25784e-08	3.78178e-07
K01027	2.79522e-06	5.27431e-07	2.14571e-06	4.52853e-07	1.3027	0.0456886	1	1.51885e-08	1.28382e-06
K01078	3.86519e-05	2.96333e-06	3.29458e-05	1.14375e-06	1.1732	0.00383128	1	2.58676e-06	8.82548e-06
K01780	9.93689e-06	5.52401e-07	8.97837e-06	7.83275e-07	1.10676	0.0368151	1	7.31632e-08	1.84388e-06
K09771	7.64516e-05	5.48369e-06	6.92764e-05	3.64097e-06	1.10357	0.0263885	1	1.06316e-06	1.32873e-05
K00108	0.000441494	2.26941e-05	0.000403333	3.25849e-05	1.09461	0.0432426	1	1.44277e-06	7.48787e-05
K02017	0.000216118	1.30708e-05	0.000198109	7.17764e-06	1.09091	0.0188088	1	3.8967e-06	3.21227e-05
K01649	0.00101204	3.41036e-05	0.00095109	5.01471e-05	1.06408	0.0366028	1	4.75371e-06	0.000117137
K00817	0.00096219	2.60747e-05	0.00091941	2.50803e-05	1.04653	0.0159543	1	9.86388e-06	7.56964e-05
K01652	0.00190808	3.7001e-05	0.00183109	6.15471e-05	1.04205	0.0297457	1	9.66493e-06	0.000144315
K01069	0.000522639	1.34953e-05	0.00050298	1.31277e-05	1.03908	0.0285032	1	2.53095e-06	3.67861e-05
K07552	0.000695452	1.62285e-05	0.00067314	1.71087e-05	1.03315	0.0430079	1	8.5416e-07	4.37709e-05
K14652	0.000618333	8.11814e-06	0.00059858	1.70187e-05	1.033	0.0365048	1	1.63426e-06	3.78716e-05
K00950	0.000251451	3.35413e-06	0.000246723	3.3768e-06	1.01916	0.0352546	1	3.9852e-07	9.05741e-06
