# Supplementary material for: Association of Intrauterine Microbes with Endometrial Factors in Intrauterine Adhesion Formation and after Medicine Treatment
Source: Pathogens. 2022 Jul 10;11(7):784. doi: 10.3390/pathogens11070784 (PMC9322781; doi:10.3390/pathogens11070784)
Supplement: Supplementary file 1 [file pathogens-11-00784-s001.zip › Table S37.xlsx]

## Sheet: Sheet1
ko	NS.1	NS.2	NS.3	NS.4	NS.5	NS.6	GXN.1	GXN.2	GXN.3	GXN.4	GXN.5	GXN.6	OTC.1	OTC.2	OTC.3	OTC.4	OTC.5	OTC.6	E2.1	E2.2	E2.3	E2.4	E2.5	kegg_pathway
K00001	0.000892055	0.000800035	0.00092169	0.00074885	0.000873242	0.000830761	0.000753516	0.000764231	0.00087303	0.000839463	0.000811135	0.000784274	0.000842875	0.000830698	0.000940245	0.000818062	0.000860022	0.00059973	0.000759579	0.000845034	0.000723625	0.000706318	0.000854645	alcohol dehydrogenase [EC:1.1.1.1]
K00002	1.66799e-05	1.96146e-05	2.23007e-05	1.71306e-05	2.83298e-05	2.47204e-05	1.83566e-05	3.6806e-05	2.14971e-05	2.5146e-05	3.81641e-05	2.62906e-05	2.97727e-05	2.90135e-05	1.99851e-05	3.69567e-05	2.41193e-05	7.63112e-05	4.99827e-05	2.88082e-05	3.30204e-05	4.38204e-05	2.37587e-05	alcohol dehydrogenase (NADP+) [EC:1.1.1.2]
K00003	0.000755277	0.000727522	0.00078267	0.000712744	0.000725299	0.000731087	0.000711823	0.000652097	0.000795888	0.00072784	0.000672406	0.000719219	0.000663057	0.000689084	0.000782189	0.000667424	0.00075267	0.000462753	0.000619291	0.000714323	0.000656683	0.00063512	0.000757625	homoserine dehydrogenase [EC:1.1.1.3]
K00004	4.52096e-05	4.23358e-05	3.674e-05	6.12118e-05	3.46888e-05	3.89382e-05	7.33151e-05	3.11038e-05	2.87159e-05	3.65536e-05	2.70251e-05	3.99105e-05	3.11047e-05	3.13888e-05	3.92916e-05	3.4508e-05	3.16099e-05	2.3669e-05	2.69798e-05	4.33599e-05	5.55648e-05	3.88132e-05	4.32792e-05	(R,R)-butanediol dehydrogenase / diacetyl reductase [EC:1.1.1.4 1.1.1.303]
K00005	0.000131618	0.00015575	0.000164093	0.000149169	0.000135261	0.000150225	0.000158337	0.000129491	0.000165276	0.000131203	0.00013246	0.00015967	0.000143367	0.000152643	0.000154381	0.000121413	0.000159297	8.65697e-05	0.000135919	0.000131153	0.000124334	0.000150819	0.000149915	glycerol dehydrogenase [EC:1.1.1.6]
K00007	8.51459e-06	1.89159e-05	4.31008e-06	2.71671e-05	7.57128e-06	9.36715e-06	2.70896e-05	9.96831e-06	3.63213e-06	6.56715e-06	6.11739e-06	1.49344e-05	1.36467e-05	1.11419e-05	7.79261e-06	6.39176e-06	1.16182e-05	5.0947e-06	4.39821e-06	8.47165e-06	1.64906e-05	1.37996e-05	1.30026e-06	D-arabinitol 4-dehydrogenase [EC:1.1.1.11]
K00008	0.000511725	0.000427239	0.000593045	0.00035301	0.000570205	0.00050518	0.00034806	0.000485219	0.00059685	0.000523018	0.000531867	0.000477102	0.000553299	0.000563542	0.00063157	0.000486589	0.000600372	0.000359705	0.000488415	0.000517658	0.000392671	0.000427322	0.000482642	L-iditol 2-dehydrogenase [EC:1.1.1.14]
K00009	0.000299119	0.0002503	0.000323525	0.000224001	0.000308928	0.00028021	0.000232231	0.000254243	0.000312772	0.000312239	0.000273616	0.00026978	0.000316823	0.000291379	0.000327205	0.000260919	0.00028415	0.00018089	0.000243911	0.000292298	0.000215187	0.000225762	0.000267443	mannitol-1-phosphate 5-dehydrogenase [EC:1.1.1.17]
K00010	0.000205602	0.000182168	0.000169416	0.000190338	0.000174645	0.000175463	0.000204423	0.000172908	0.000158008	0.000179691	0.00016254	0.000180895	0.000178546	0.000183485	0.000186249	0.000168217	0.000169905	0.000157875	0.000161681	0.000191707	0.00020764	0.000168543	0.000209928	myo-inositol 2-dehydrogenase [EC:1.1.1.18]
K00011	3.78057e-08	2.73805e-07	2.7311e-08	9.15516e-07	1.05568e-06	1.98507e-07	7.42764e-08	4.36931e-08	1.77221e-06	4.70339e-08	6.26806e-08	4.82896e-08	4.62896e-08	1.19654e-07	4.31917e-08	9.51132e-08	4.17528e-08	7.06443e-08	4.60319e-08	3.66366e-08	2.18682e-07	4.97636e-08	1.61626e-08	aldehyde reductase [EC:1.1.1.21]
K00012	0.000596025	0.000612347	0.000559594	0.00061334	0.000622969	0.000605588	0.00063467	0.000665754	0.00061511	0.000626117	0.000648723	0.000634491	0.000599348	0.000607354	0.000553022	0.000633742	0.000579068	0.000785746	0.000690797	0.00061628	0.00068834	0.000701277	0.000601698	UDPglucose 6-dehydrogenase [EC:1.1.1.22]
K00013	0.000638279	0.00065005	0.000678247	0.000633667	0.000651072	0.000651913	0.000619989	0.000661917	0.000668126	0.000623378	0.00066655	0.000637456	0.000662105	0.000653762	0.00066655	0.000694814	0.000672	0.000762364	0.000699512	0.000675847	0.000685238	0.000716539	0.000658258	histidinol dehydrogenase [EC:1.1.1.23]
K00014	0.000691522	0.000662941	0.000683372	0.000675909	0.000675873	0.000678282	0.000695276	0.000677917	0.000682126	0.000704913	0.000680518	0.000695787	0.000662326	0.000690961	0.000683979	0.000662738	0.000694422	0.000639078	0.000664509	0.000683084	0.000673891	0.000659805	0.000682331	shikimate dehydrogenase [EC:1.1.1.25]
K00015	0.000140368	0.000128192	0.000151819	0.000113042	0.000146901	0.000137782	0.000110692	0.000122387	0.000143339	0.00013858	0.00014071	0.00012715	0.000141822	0.000139496	0.000166778	0.000144681	0.000149711	0.000100243	0.000129018	0.000140868	0.000114295	0.000118582	0.000123863	glyoxylate reductase [EC:1.1.1.26]
K00016	0.000822258	0.000732251	0.00090986	0.000702574	0.000886756	0.000855393	0.000708251	0.000765257	0.000938936	0.00089781	0.000836664	0.000836811	0.000789055	0.000826811	0.000907202	0.000749958	0.000856568	0.000525939	0.000745021	0.000800875	0.000620779	0.000652047	0.000940697	L-lactate dehydrogenase [EC:1.1.1.27]
K00018	2.9901e-05	6.42518e-05	3.80301e-05	0.000103558	2.55608e-05	4.09307e-05	7.73892e-05	2.53574e-05	4.29593e-05	2.15435e-05	2.23388e-05	4.66968e-05	1.96934e-05	1.77365e-05	2.18731e-05	3.80398e-05	2.5703e-05	1.74321e-05	2.2384e-05	2.90668e-05	5.79546e-05	4.14292e-05	2.83179e-05	glycerate dehydrogenase [EC:1.1.1.29]
K00019	0.000154913	0.000162491	0.000128693	0.000153107	0.000140078	0.000141041	0.000165019	0.000145202	0.000127296	0.000145733	0.000139055	0.000151815	0.000130739	0.000144647	0.000149143	0.000137491	0.000153334	0.000105171	0.000126826	0.000143064	0.000153753	0.00013257	0.000140333	3-hydroxybutyrate dehydrogenase [EC:1.1.1.30]
K00020	0.000348191	0.000353342	0.000291675	0.000369924	0.000339691	0.000339711	0.000383144	0.000342833	0.00029382	0.000363581	0.000335257	0.000361861	0.000300204	0.000338356	0.000329861	0.000302889	0.00035614	0.000227592	0.00028423	0.000319128	0.000328744	0.000307402	0.000306737	3-hydroxyisobutyrate dehydrogenase [EC:1.1.1.31]
K00021	2.3909e-06	3.12703e-06	1.02361e-06	8.34377e-06	9.02392e-06	3.33172e-06	3.80019e-06	1.90915e-06	2.45969e-06	1.80223e-06	1.23693e-06	2.35792e-06	1.44644e-06	4.54469e-06	7.46806e-07	1.73977e-06	1.45705e-06	2.64817e-06	1.36682e-06	1.48085e-06	2.06704e-06	1.4278e-06	1.37215e-06	hydroxymethylglutaryl-CoA reductase (NADPH) [EC:1.1.1.34]
K00023	4.60413e-05	7.50327e-05	3.66937e-05	6.96676e-05	4.6211e-05	4.89186e-05	7.33304e-05	5.21508e-05	3.68301e-05	4.27451e-05	4.94104e-05	5.72284e-05	3.88426e-05	4.67224e-05	4.74536e-05	4.83922e-05	5.66e-05	3.87874e-05	4.27486e-05	4.46649e-05	5.85268e-05	5.35148e-05	3.47668e-05	acetoacetyl-CoA reductase [EC:1.1.1.36]
K00024	0.000283237	0.000285464	0.000266093	0.000284547	0.000296651	0.000295343	0.000294371	0.000336138	0.000256117	0.000279388	0.000323904	0.000284411	0.000315046	0.000302915	0.000278562	0.000327303	0.000305159	0.000454443	0.000368595	0.000308188	0.00034805	0.000352668	0.000274579	malate dehydrogenase [EC:1.1.1.37]
K00027	0.000951741	0.000836226	0.00103946	0.00074661	0.000988612	0.000932506	0.000725125	0.000874663	0.00105198	0.000976753	0.000926425	0.000900447	0.000930116	0.000969261	0.00104843	0.000850864	0.00101656	0.000605484	0.000843314	0.000910211	0.000752877	0.000759407	0.000995092	malate dehydrogenase (oxaloacetate-decarboxylating) [EC:1.1.1.38]
K00029	0.000228354	0.000416662	0.000236745	0.000476363	0.000336189	0.000323566	0.000452597	0.000486066	0.000212601	0.000279674	0.000450396	0.000370887	0.000387767	0.000335748	0.00023106	0.000501094	0.000322189	0.000872727	0.000573716	0.000345017	0.000539472	0.000588808	0.000208932	malate dehydrogenase (oxaloacetate-decarboxylating)(NADP+) [EC:1.1.1.40]
K00030	8.08246e-06	3.17944e-05	1.63982e-05	1.9463e-05	9.15007e-06	8.06997e-06	1.18878e-05	6.77795e-06	2.82734e-05	5.59831e-06	3.91539e-06	8.3931e-06	3.26748e-06	9.51355e-06	7.95446e-06	6.44139e-06	2.42471e-05	4.67704e-06	3.78819e-06	6.20173e-06	1.06181e-05	8.16653e-06	3.91844e-06	isocitrate dehydrogenase (NAD+) [EC:1.1.1.41]
K00031	0.000818257	0.000809149	0.000808056	0.000786634	0.00083567	0.000818076	0.000812582	0.000910281	0.000770314	0.000786456	0.000875278	0.000791479	0.000858365	0.00083531	0.000807248	0.000920897	0.000823808	0.00116423	0.000967992	0.000871292	0.000928969	0.000972613	0.000833031	isocitrate dehydrogenase [EC:1.1.1.42]
K00032	8.64963e-06	7.74883e-06	9.08028e-06	6.7988e-06	7.74673e-06	7.47445e-06	5.40014e-06	8.0413e-06	8.55407e-06	7.60033e-06	7.46011e-06	6.68994e-06	9.73251e-06	8.48138e-06	9.45545e-06	8.93221e-06	9.29602e-06	5.6607e-06	6.77041e-06	8.50296e-06	6.23006e-06	6.66861e-06	6.46583e-06	phosphogluconate 2-dehydrogenase [EC:1.1.1.43]
K00033	0.000994862	0.000842859	0.000923162	0.000825376	0.00100334	0.000962668	0.000912503	0.000920167	0.000918513	0.0010634	0.000939632	0.00093403	0.000929476	0.000932497	0.000969338	0.000856059	0.000885889	0.000769588	0.000871198	0.000953628	0.000857483	0.000850892	0.000990894	6-phosphogluconate dehydrogenase [EC:1.1.1.44]
K00034	0.000138227	0.000123908	0.00015314	0.000103763	0.000178714	0.000151444	0.000105113	0.000161621	0.000165541	0.000168345	0.000172506	0.000147496	0.000156085	0.000157212	0.000164723	0.000143872	0.000163291	0.000138028	0.000161301	0.000144773	0.000123983	0.000141	0.000141234	glucose 1-dehydrogenase [EC:1.1.1.47]
K00035	9.21049e-06	1.06295e-05	4.46628e-06	7.96222e-06	4.26743e-06	6.78577e-06	8.52611e-06	7.76129e-06	4.62979e-06	6.74897e-06	7.63854e-06	6.33478e-06	6.51905e-06	8.80242e-06	7.86975e-06	1.27291e-05	8.45876e-06	6.90268e-06	5.93538e-06	8.61894e-06	9.60932e-06	7.73506e-06	5.05916e-06	D-galactose 1-dehydrogenase [EC:1.1.1.48]
K00036	0.000989638	0.000873744	0.00088752	0.000845347	0.000901383	0.000888552	0.000922745	0.000856579	0.00086018	0.000951118	0.000849402	0.000877085	0.00089096	0.000905427	0.000943925	0.000827514	0.000851624	0.000733208	0.000806244	0.000934426	0.000874806	0.000823928	0.000962437	glucose-6-phosphate 1-dehydrogenase [EC:1.1.1.49]
K00038	5.73111e-05	3.95519e-05	2.38446e-05	4.68039e-05	2.84991e-05	3.92286e-05	5.36901e-05	2.92519e-05	1.7891e-05	3.25558e-05	2.57844e-05	3.29815e-05	2.16763e-05	3.19732e-05	2.28835e-05	2.66004e-05	2.58348e-05	2.45379e-05	2.41243e-05	3.48732e-05	4.26043e-05	2.47658e-05	4.49467e-05	3alpha(or 20beta)-hydroxysteroid dehydrogenase [EC:1.1.1.53]
K00039	4.18244e-06	5.0189e-06	2.38878e-06	4.54485e-06	2.09918e-06	3.6301e-06	4.74306e-06	3.10366e-06	2.18533e-06	3.47888e-06	4.2705e-06	3.31094e-06	4.36171e-06	4.42993e-06	3.89934e-06	6.71229e-06	3.99837e-06	3.41229e-06	3.32157e-06	3.8805e-06	4.52834e-06	3.49885e-06	2.07909e-06	ribitol 2-dehydrogenase [EC:1.1.1.56]
K00040	0.000137609	0.000133378	9.69913e-05	0.000147108	7.61378e-05	9.90922e-05	0.000148608	9.67435e-05	9.64038e-05	0.000121439	7.26952e-05	0.000118324	0.000132106	0.000121625	9.80846e-05	0.000103711	9.35541e-05	6.25976e-05	6.23e-05	0.000116588	0.000140785	9.46282e-05	0.000131335	fructuronate reductase [EC:1.1.1.57]
K00041	9.08561e-05	9.5653e-05	0.000109288	9.17242e-05	0.000124924	0.000108467	8.54843e-05	0.000151423	0.000119469	0.000115196	0.00013997	0.000110638	0.000146207	0.000127326	9.79142e-05	0.000145165	0.000116595	0.000213555	0.000163083	0.000112117	0.000134884	0.000154343	0.000118121	tagaturonate reductase [EC:1.1.1.58]
K00042	7.71713e-05	9.46212e-05	4.91162e-05	0.000100119	5.16065e-05	6.04175e-05	9.89805e-05	6.08494e-05	4.84683e-05	6.01393e-05	4.78859e-05	7.39579e-05	7.13431e-05	6.9096e-05	6.01628e-05	5.97898e-05	6.77292e-05	3.98398e-05	3.97285e-05	6.66367e-05	8.49924e-05	6.39521e-05	5.31528e-05	2-hydroxy-3-oxopropionate reductase [EC:1.1.1.60]
K00043	2.53344e-06	4.9107e-06	2.73058e-06	9.30672e-06	2.70806e-06	4.11308e-06	7.81973e-06	1.90168e-06	3.27269e-06	2.62409e-06	2.17212e-06	5.06977e-06	1.09165e-06	1.01691e-06	1.44697e-06	2.57382e-06	1.91479e-06	1.17118e-06	3.01722e-06	2.31835e-06	5.62938e-06	3.98527e-06	2.74911e-06	4-hydroxybutyrate dehydrogenase [EC:1.1.1.61]
K00044	8.03075e-07	7.24999e-07	3.22369e-07	6.09217e-07	4.10611e-07	5.84458e-07	6.87052e-07	6.41302e-07	3.12328e-07	5.50537e-07	5.53033e-07	5.27619e-07	5.26645e-07	5.51308e-07	4.73892e-07	7.85321e-07	5.21315e-07	4.68148e-07	4.57108e-07	5.32239e-07	7.19683e-07	5.02388e-07	5.57134e-07	estradiol 17beta-dehydrogenase [EC:1.1.1.62]
K00045	5.07588e-05	4.54911e-05	3.53114e-05	3.93378e-05	4.19251e-05	4.37878e-05	4.30747e-05	6.12687e-05	2.7961e-05	4.50877e-05	5.52835e-05	4.28906e-05	5.18819e-05	5.04782e-05	3.41067e-05	6.33527e-05	3.81905e-05	0.000113531	7.17877e-05	5.59019e-05	6.65507e-05	6.7094e-05	5.33434e-05	mannitol 2-dehydrogenase [EC:1.1.1.67]
K00046	0.000143616	0.00016282	0.000138077	0.00017899	0.000135143	0.000154833	0.00017711	0.000150125	0.000153805	0.0001414	0.000148329	0.000161807	0.00014227	0.000137686	0.000115517	0.000164436	0.000130671	0.00018863	0.000159484	0.000141359	0.00016502	0.000159997	0.000155542	gluconate 5-dehydrogenase [EC:1.1.1.69]
K00048	6.75647e-05	7.27978e-05	5.78367e-05	9.07548e-05	6.69245e-05	7.84306e-05	8.42618e-05	5.43155e-05	7.54771e-05	7.91813e-05	6.27394e-05	9.2051e-05	5.54836e-05	5.35798e-05	4.82309e-05	6.17989e-05	4.85425e-05	2.91452e-05	4.39274e-05	6.11896e-05	6.31091e-05	6.02589e-05	6.93022e-05	lactaldehyde reductase [EC:1.1.1.77]
K00050	3.01168e-05	6.04117e-05	2.21627e-05	5.28402e-05	2.08266e-05	2.45645e-05	3.2728e-05	3.07747e-05	4.38954e-05	2.31677e-05	2.6162e-05	2.85826e-05	3.23477e-05	3.02989e-05	2.71002e-05	4.49916e-05	4.25634e-05	2.34732e-05	1.91501e-05	2.59798e-05	3.77588e-05	2.86577e-05	1.29513e-05	hydroxypyruvate reductase [EC:1.1.1.81]
K00052	0.000577303	0.000604416	0.00062337	0.000581374	0.000588199	0.000590863	0.000576916	0.000591523	0.000612905	0.000561432	0.000599399	0.000584712	0.000592156	0.000586178	0.000602015	0.000626721	0.000600503	0.00068001	0.000635431	0.000609063	0.000617631	0.0006424	0.000595635	3-isopropylmalate dehydrogenase [EC:1.1.1.85]
K00053	0.000581902	0.000592881	0.000622156	0.000570627	0.000597464	0.000594623	0.000584716	0.00060978	0.000611069	0.000568313	0.00060809	0.000585662	0.000614563	0.000598333	0.000608928	0.000629928	0.000609046	0.000695433	0.000649498	0.00061539	0.000628447	0.000650952	0.000599338	ketol-acid reductoisomerase [EC:1.1.1.86]
K00054	0.000418372	0.000409828	0.000503655	0.000365565	0.000542123	0.000480327	0.000370095	0.000519036	0.000487382	0.000512149	0.000568887	0.000473885	0.000497608	0.000483867	0.000484369	0.000512849	0.000476978	0.000661348	0.000600322	0.000483753	0.000406354	0.000506343	0.000475675	hydroxymethylglutaryl-CoA reductase [EC:1.1.1.88]
K00055	5.18431e-05	4.45511e-05	2.86019e-05	4.96182e-05	3.78984e-05	4.72064e-05	6.38365e-05	3.5432e-05	3.1403e-05	5.01654e-05	3.68968e-05	4.71013e-05	2.75606e-05	3.29807e-05	2.59946e-05	3.70914e-05	2.68736e-05	1.99867e-05	2.72124e-05	3.74103e-05	3.88185e-05	2.59024e-05	5.91866e-05	aryl-alcohol dehydrogenase [EC:1.1.1.90]
K00057	0.000679341	0.000659922	0.000669113	0.00066989	0.000683701	0.000684592	0.000692308	0.00066248	0.000682653	0.000695949	0.000681128	0.000679976	0.000641249	0.000642479	0.000642475	0.000665207	0.00063036	0.000686521	0.000677841	0.00067115	0.000659393	0.000649184	0.000692266	glycerol-3-phosphate dehydrogenase (NAD(P)+) [EC:1.1.1.94]
K00058	0.00116752	0.00114975	0.00124187	0.00108742	0.00127002	0.00120616	0.00104321	0.00129614	0.0012289	0.00123349	0.00131247	0.00116448	0.00124555	0.00120445	0.00118387	0.00132887	0.00121222	0.00156796	0.00138888	0.00122655	0.00122761	0.00133777	0.00120295	D-3-phosphoglycerate dehydrogenase [EC:1.1.1.95]
K00059	0.00287657	0.00285411	0.00253031	0.00281991	0.00277098	0.00273579	0.00288909	0.00288404	0.00256094	0.00270052	0.00280254	0.00273331	0.00263572	0.00274064	0.00264464	0.00281436	0.00268908	0.0030682	0.00288125	0.00275117	0.00298341	0.00281622	0.00281451	3-oxoacyl-[acyl-carrier protein] reductase [EC:1.1.1.100]
K00060	9.33446e-05	9.2333e-05	7.28259e-05	9.26468e-05	7.68652e-05	7.6343e-05	9.73683e-05	7.72712e-05	8.10497e-05	8.70022e-05	6.53486e-05	8.38273e-05	9.21781e-05	9.76473e-05	9.28645e-05	6.78012e-05	8.81719e-05	5.27044e-05	5.98906e-05	8.67121e-05	9.39193e-05	7.46811e-05	8.114e-05	threonine 3-dehydrogenase [EC:1.1.1.103]
K00064	7.90528e-05	6.94496e-05	6.32327e-05	6.37755e-05	6.42017e-05	6.2546e-05	7.13155e-05	7.7235e-05	6.11937e-05	6.93547e-05	6.30294e-05	6.57365e-05	6.99845e-05	7.28236e-05	7.36875e-05	6.39411e-05	6.90081e-05	6.3483e-05	6.31599e-05	7.47575e-05	8.46205e-05	6.97932e-05	8.61177e-05	D-threo-aldose 1-dehydrogenase [EC:1.1.1.122]
K00065	8.98891e-05	9.25507e-05	8.80239e-05	9.66306e-05	9.78596e-05	9.16633e-05	8.67123e-05	0.000121969	9.31127e-05	0.000100768	0.000110241	9.71264e-05	0.000120564	0.000114956	8.85634e-05	0.000114359	0.000101255	0.000158332	0.000123359	0.000100491	0.000116161	0.000121881	9.43191e-05	2-deoxy-D-gluconate 3-dehydrogenase [EC:1.1.1.125]
K00066	1.39842e-05	1.62298e-05	9.55824e-06	1.92636e-05	1.40519e-05	1.33281e-05	1.43423e-05	1.97726e-05	1.28564e-05	1.27525e-05	1.61046e-05	1.39648e-05	1.64062e-05	1.60821e-05	9.12162e-06	2.03447e-05	1.47416e-05	3.06228e-05	1.98828e-05	1.55283e-05	1.95682e-05	1.87858e-05	1.18e-05	GDP-mannose 6-dehydrogenase [EC:1.1.1.132]
K00067	0.000349685	0.000403041	0.00036309	0.00042202	0.000388996	0.000397254	0.000418424	0.000460159	0.000368442	0.000382619	0.0004461	0.000398203	0.000390051	0.000381481	0.000322032	0.000442104	0.000359965	0.000658938	0.000513634	0.000392487	0.000469138	0.000494241	0.000427309	dTDP-4-dehydrorhamnose reductase [EC:1.1.1.133]
K00068	5.63522e-05	5.0802e-05	4.80771e-05	5.35088e-05	6.30577e-05	5.94784e-05	5.78739e-05	6.0482e-05	5.15228e-05	7.86928e-05	6.08515e-05	6.67187e-05	6.4548e-05	6.1072e-05	5.04238e-05	4.4971e-05	5.22719e-05	3.43241e-05	4.60079e-05	5.19939e-05	4.32575e-05	4.55903e-05	4.41411e-05	sorbitol-6-phosphate 2-dehydrogenase [EC:1.1.1.140]
K00073	4.3587e-05	4.05128e-05	4.98604e-05	3.63048e-05	4.85134e-05	4.5219e-05	3.49082e-05	4.49608e-05	4.71335e-05	4.74704e-05	4.80575e-05	4.4763e-05	5.7038e-05	5.21398e-05	5.25774e-05	4.14608e-05	5.19324e-05	2.95983e-05	4.17083e-05	4.36787e-05	3.85491e-05	3.99536e-05	3.70994e-05	ureidoglycolate dehydrogenase [EC:1.1.1.154]
K00074	0.000438901	0.000459251	0.000390659	0.000444223	0.000413002	0.000421771	0.000454732	0.000471125	0.00039407	0.000421486	0.000458379	0.000434253	0.000408115	0.000410133	0.000375724	0.000497794	0.000397368	0.000632515	0.000506044	0.000442678	0.000521164	0.000490615	0.000473018	3-hydroxybutyryl-CoA dehydrogenase [EC:1.1.1.157]
K00075	0.000626678	0.000619724	0.000640203	0.000625164	0.000634735	0.000645287	0.000634285	0.000628766	0.000633365	0.000640667	0.000643697	0.000636578	0.000612133	0.000606991	0.000616977	0.000633344	0.000602168	0.000667687	0.000648144	0.000634902	0.000633524	0.000641916	0.000652892	UDP-N-acetylmuramate dehydrogenase [EC:1.1.1.158]
K00076	2.50983e-05	1.90044e-05	9.97902e-06	2.07944e-05	1.35335e-05	1.90113e-05	2.02781e-05	1.838e-05	6.7175e-06	1.54583e-05	1.65383e-05	1.50644e-05	1.73371e-05	2.0459e-05	9.93046e-06	1.9462e-05	1.56735e-05	2.53359e-05	1.81388e-05	1.77911e-05	2.00685e-05	1.72438e-05	1.50901e-05	7-alpha-hydroxysteroid dehydrogenase [EC:1.1.1.159]
K00077	0.00070626	0.000653895	0.000765672	0.00060795	0.000759801	0.000710092	0.00060558	0.000661865	0.000754119	0.000712819	0.000711247	0.000673235	0.000718194	0.000706453	0.000785279	0.000679403	0.00074908	0.000524036	0.000662084	0.000691325	0.000585373	0.000607627	0.000702344	2-dehydropantoate 2-reductase [EC:1.1.1.169]
K00082	2.3614e-05	1.3798e-05	7.50598e-06	1.56491e-05	8.23134e-06	1.32293e-05	1.93026e-05	8.38017e-06	4.35121e-06	1.10645e-05	5.99143e-06	1.17039e-05	6.04899e-06	8.91179e-06	8.01974e-06	6.85445e-06	5.89965e-06	5.04973e-06	5.77412e-06	1.3106e-05	1.54535e-05	1.84199e-05	1.79482e-05	5-amino-6-(5-phosphoribosylamino)uracil reductase [EC:1.1.1.193]
K00086	3.11708e-05	2.7912e-05	1.96488e-05	3.16147e-05	2.86906e-05	3.58765e-05	3.64121e-05	2.48707e-05	2.74944e-05	3.49348e-05	2.7149e-05	3.38394e-05	1.85577e-05	2.31089e-05	1.80888e-05	2.55281e-05	2.09176e-05	1.31543e-05	2.1141e-05	2.42127e-05	2.26292e-05	1.94209e-05	5.41983e-05	1,3-propanediol dehydrogenase [EC:1.1.1.202]
K00087	3.09053e-05	3.91214e-05	4.07429e-05	5.25133e-05	2.04116e-05	2.80935e-05	3.02452e-05	2.00505e-05	4.28039e-05	2.02418e-05	1.97036e-05	3.06919e-05	3.24695e-05	2.9909e-05	2.59716e-05	3.46806e-05	3.17987e-05	1.66126e-05	1.95114e-05	2.47933e-05	3.44048e-05	2.99036e-05	3.60172e-05	xanthine dehydrogenase molybdenum-binding subunit [EC:1.17.1.4]
K00088	0.00132585	0.0011962	0.00120532	0.00122354	0.00118827	0.00125658	0.00132071	0.00116714	0.0011699	0.00125377	0.0011639	0.00123646	0.00114497	0.00117758	0.00119672	0.00115497	0.00113717	0.00117357	0.00116696	0.00126788	0.00127289	0.00117281	0.00133556	IMP dehydrogenase [EC:1.1.1.205]
K00090	0.000100204	0.00010655	0.000102	9.48756e-05	0.000105044	9.9073e-05	9.20011e-05	0.000109063	0.000103314	0.000103296	0.00010265	0.000108073	0.000118048	0.000121199	0.000119373	9.43948e-05	0.000132296	7.0577e-05	9.26349e-05	0.000101322	9.5956e-05	9.87365e-05	8.35768e-05	gluconate 2-dehydrogenase [EC:1.1.1.215]
K00091	7.35913e-05	7.14648e-05	4.81605e-05	7.83164e-05	6.25352e-05	6.33493e-05	7.38032e-05	5.82232e-05	6.43404e-05	5.9738e-05	5.33688e-05	5.79127e-05	4.82582e-05	5.64146e-05	4.56748e-05	5.28582e-05	5.10808e-05	5.21315e-05	5.06813e-05	5.49138e-05	6.57945e-05	5.66725e-05	5.87623e-05	dihydroflavonol-4-reductase [EC:1.1.1.219]
K00094	6.81318e-06	7.65228e-06	4.50832e-06	1.1359e-05	2.01116e-06	4.15181e-06	1.02329e-05	5.89407e-06	2.8929e-06	5.08544e-06	2.44368e-06	6.99028e-06	1.52421e-05	1.2271e-05	5.59661e-06	4.22095e-06	7.65523e-06	2.8274e-06	2.05019e-06	6.00852e-06	8.78499e-06	6.62205e-06	1.03194e-06	galactitol-1-phosphate 5-dehydrogenase [EC:1.1.1.251]
K00096	2.95222e-05	2.40477e-05	2.84985e-05	3.32081e-05	2.62591e-05	2.91608e-05	3.80483e-05	2.67853e-05	2.94006e-05	2.75194e-05	2.49824e-05	2.76121e-05	2.50047e-05	2.54409e-05	2.73916e-05	2.67918e-05	3.51261e-05	1.72363e-05	2.57374e-05	2.53344e-05	3.15586e-05	2.42154e-05	3.73882e-05	glycerol-1-phosphate dehydrogenase [NAD(P)] [EC:1.1.1.261]
K00097	0.00014253	0.000226844	0.000151915	0.000259104	0.000181232	0.000177734	0.000227673	0.000259117	0.000148435	0.000161109	0.000223313	0.000196378	0.000222285	0.00019103	0.000135909	0.000259105	0.000189896	0.000406656	0.000277739	0.000185863	0.00028093	0.000317852	0.000153768	4-hydroxythreonine-4-phosphate dehydrogenase [EC:1.1.1.262]
K00098	4.40391e-05	3.45977e-05	2.28127e-05	4.34525e-05	2.04853e-05	3.80468e-05	5.81448e-05	2.27981e-05	1.66467e-05	2.85053e-05	1.82309e-05	3.27811e-05	3.16737e-05	3.01704e-05	2.95167e-05	2.61695e-05	2.35067e-05	1.7065e-05	1.75717e-05	3.62709e-05	4.3242e-05	2.69586e-05	3.29488e-05	L-idonate 5-dehydrogenase [EC:1.1.1.264]
K00099	0.000423796	0.000427293	0.000391637	0.000467109	0.00035196	0.000399948	0.000456815	0.00036229	0.000409312	0.000379055	0.000334041	0.000408524	0.000355559	0.000382772	0.000391525	0.000347704	0.000407209	0.000243097	0.000310164	0.000383972	0.000434994	0.000374344	0.000413302	1-deoxy-D-xylulose-5-phosphate reductoisomerase [EC:1.1.1.267]
K00100	0.00062494	0.000671404	0.000629785	0.000653201	0.000648445	0.000638846	0.000628651	0.000719661	0.000665415	0.000642696	0.000691011	0.000653393	0.000662874	0.000671486	0.000628206	0.000715756	0.000704962	0.000755289	0.000708889	0.000641069	0.000712356	0.000695559	0.000682178	[EC:1.1.1.-]
K00101	0.000197122	0.000214707	0.000125395	0.000254433	0.000148026	0.000170895	0.000264367	0.000189172	9.31425e-05	0.000154382	0.000158918	0.00018641	0.000165054	0.000165765	0.000131032	0.000190206	0.000147954	0.000251986	0.000181967	0.000185558	0.000250007	0.000222503	0.000163322	L-lactate dehydrogenase (cytochrome) [EC:1.1.2.3]
K00102	0.000219755	0.000304684	0.000208912	0.000326098	0.00027452	0.000279653	0.000336883	0.000345601	0.000204033	0.000243021	0.000341007	0.000298645	0.000274037	0.000257392	0.000218404	0.000359403	0.000252408	0.000577565	0.000409693	0.000288994	0.000389669	0.00041176	0.000240727	D-lactate dehydrogenase (cytochrome) [EC:1.1.2.4]
K00103	4.67111e-05	3.49133e-05	2.57461e-05	3.23119e-05	2.67271e-05	3.22534e-05	3.90791e-05	2.71366e-05	2.18376e-05	3.19365e-05	2.41008e-05	2.86076e-05	2.49196e-05	2.97781e-05	2.96897e-05	2.49152e-05	2.50874e-05	2.27816e-05	2.33706e-05	3.419e-05	3.56172e-05	2.3674e-05	4.16915e-05	L-gulonolactone oxidase [EC:1.1.3.8]
K00104	0.000381352	0.000405808	0.000335659	0.000383796	0.0003516	0.00034707	0.000399866	0.000349588	0.000332323	0.000356291	0.000335083	0.000359539	0.000324681	0.00035036	0.000348145	0.000328619	0.000372205	0.000283265	0.000310578	0.00034706	0.000383759	0.000335805	0.00035224	glycolate oxidase [EC:1.1.3.15]
K00105	9.31465e-05	0.000100741	8.0878e-05	0.000102939	0.00010889	0.000104015	0.000128152	8.93881e-05	9.58996e-05	0.000138616	0.000101592	0.000123761	6.85101e-05	7.66547e-05	6.75994e-05	6.47667e-05	6.54438e-05	4.58404e-05	7.647e-05	7.98512e-05	5.32901e-05	6.0853e-05	8.30343e-05	alpha-glycerophosphate oxidase [EC:1.1.3.21]
K00108	0.000485272	0.000444085	0.000435212	0.00043431	0.000421914	0.000428172	0.00046849	0.000379938	0.000393057	0.000388858	0.00038952	0.000400138	0.000443365	0.000405962	0.000470789	0.000452289	0.000430827	0.000314372	0.000364969	0.000445635	0.000409672	0.000376969	0.000364182	choline dehydrogenase [EC:1.1.99.1]
K00109	4.45232e-07	1.13698e-06	1.57176e-07	7.76884e-07	1.37773e-07	2.54108e-07	5.32857e-07	1.36089e-07	8.58492e-08	2.12258e-07	1.23876e-07	2.51563e-07	1.26169e-07	3.47425e-07	2.68663e-07	1.66292e-07	8.12878e-08	9.72797e-08	1.28355e-07	2.63126e-07	4.03205e-07	1.28528e-07	3.97753e-07	2-hydroxyglutarate dehydrogenase [EC:1.1.99.2]
K00111	0.000959345	0.000841675	0.000903326	0.000778624	0.00087388	0.000894499	0.000813837	0.000850116	0.000876477	0.00088109	0.000856402	0.000835147	0.000915603	0.000917837	0.000939968	0.000876079	0.000892634	0.000791126	0.000828612	0.000907045	0.000868744	0.000810425	0.000914615	glycerol-3-phosphate dehydrogenase [EC:1.1.5.3]
K00112	1.75893e-05	1.83729e-05	1.48192e-05	3.69096e-05	7.30382e-06	2.00921e-05	3.4378e-05	1.42838e-05	8.68772e-06	1.22173e-05	8.78773e-06	1.81221e-05	3.05878e-05	2.41248e-05	1.39428e-05	1.22248e-05	1.79944e-05	8.71415e-06	8.38085e-06	1.57038e-05	2.58121e-05	1.79152e-05	2.71672e-06	glycerol-3-phosphate dehydrogenase subunit B [EC:1.1.5.3]
K00113	1.76809e-05	2.118e-05	1.56828e-05	3.82962e-05	7.7063e-06	2.74245e-05	3.67049e-05	1.40787e-05	1.04092e-05	1.20242e-05	8.86728e-06	1.86113e-05	2.95533e-05	2.34244e-05	1.49964e-05	1.15541e-05	1.91628e-05	7.29071e-06	7.65679e-06	1.61489e-05	2.55738e-05	1.80449e-05	1.86635e-06	glycerol-3-phosphate dehydrogenase subunit C [EC:1.1.5.3]
K00114	3.4054e-05	4.99224e-05	1.51156e-05	5.97194e-05	3.54917e-05	3.12997e-05	4.17602e-05	3.27024e-05	3.1305e-05	2.57111e-05	3.04337e-05	3.61298e-05	3.20978e-05	3.32825e-05	2.68453e-05	4.59262e-05	4.05096e-05	2.68028e-05	2.2148e-05	2.98415e-05	3.74597e-05	3.18646e-05	1.13447e-05	alcohol dehydrogenase (cytochrome c) [EC:1.1.2.8]
K00115	1.59846e-07	2.79263e-07	9.33886e-08	4.45863e-07	1.45931e-07	2.25034e-07	4.94531e-07	1.22041e-07	8.54659e-08	1.58475e-07	2.60417e-07	1.906e-07	1.5373e-07	1.62687e-07	1.98231e-07	3.68147e-07	1.80687e-07	1.87068e-07	1.85023e-07	1.70683e-07	3.23488e-07	2.53218e-07	5.70842e-08	glucose dehydrogenase (acceptor) [EC:1.1.99.10]
K00116	0.000866106	0.000703203	0.000924225	0.000603809	0.000878881	0.000793106	0.000642895	0.000765487	0.000833081	0.000785638	0.000796864	0.000705227	0.000908217	0.000815828	0.000958808	0.00083811	0.000819983	0.000757575	0.000804929	0.000879451	0.00072913	0.000783783	0.000803455	malate dehydrogenase (quinone) [EC:1.1.5.4]
K00117	8.77444e-05	0.000123021	6.94343e-05	0.000175874	0.000163291	0.000102328	0.000108074	0.000167205	0.000100565	9.12035e-05	0.000124619	0.000111405	0.000159885	0.000142041	8.52498e-05	0.000159441	0.000129987	0.000254171	0.000156811	0.000121351	0.000155279	0.000174328	6.28922e-05	quinoprotein glucose dehydrogenase [EC:1.1.5.2]
K00118	5.25388e-05	5.18584e-05	6.11094e-05	3.96763e-05	6.74784e-05	5.86965e-05	4.10754e-05	7.57104e-05	5.91776e-05	6.00423e-05	7.83538e-05	5.64458e-05	7.01669e-05	6.68783e-05	6.15409e-05	8.12841e-05	6.26624e-05	0.000125631	9.27909e-05	6.9145e-05	6.81916e-05	8.27551e-05	5.84592e-05	glucose-fructose oxidoreductase [EC:1.1.99.28]
K00119	5.50599e-05	7.48182e-05	2.4458e-05	8.5815e-05	3.58263e-05	5.30194e-05	9.15428e-05	4.08293e-05	2.16238e-05	4.02101e-05	5.16826e-05	5.23079e-05	3.65764e-05	4.2122e-05	3.95977e-05	7.08773e-05	4.6517e-05	3.81736e-05	3.94519e-05	4.34371e-05	6.51204e-05	5.08554e-05	2.50217e-05	[EC:1.1.99.-]
K00121	0.000379525	0.000341041	0.000302468	0.000331687	0.000345976	0.000351762	0.000358678	0.000349576	0.000294495	0.000355286	0.000340814	0.000340504	0.000326877	0.000359265	0.000335494	0.000323496	0.000361696	0.000266974	0.000315956	0.000330136	0.000347807	0.000313328	0.000316592	S-(hydroxymethyl)glutathione dehydrogenase / alcohol dehydrogenase [EC:1.1.1.284 1.1.1.1]
K00122	0.000222417	0.000169369	0.000204544	0.000149136	0.000197539	0.000189447	0.000146888	0.000153091	0.000182689	0.000169202	0.000166085	0.000151105	0.000181223	0.000174598	0.000205068	0.000174967	0.000181308	0.000113707	0.000154043	0.000184358	0.000139845	0.000136721	0.000170371	formate dehydrogenase [EC:1.2.1.2]
K00123	0.00141654	0.00139143	0.00154512	0.00121043	0.0014757	0.00137873	0.00117226	0.00138485	0.00153219	0.0013698	0.00143389	0.00134999	0.00154495	0.00155546	0.00165431	0.00137462	0.00165552	0.00106681	0.00133101	0.00141249	0.00130019	0.00127414	0.00127406	formate dehydrogenase, alpha subunit [EC:1.2.1.2]
K00124	7.38058e-05	0.000110979	4.66209e-05	0.000144643	5.65684e-05	6.45778e-05	0.000134228	6.35545e-05	4.35045e-05	5.3327e-05	4.97361e-05	7.91922e-05	6.58492e-05	6.4207e-05	5.66264e-05	6.33941e-05	6.91267e-05	4.18457e-05	4.00178e-05	6.33885e-05	0.000103286	7.13874e-05	4.09076e-05	formate dehydrogenase, beta subunit
K00125	4.48207e-08	3.72437e-07	4.16788e-07	2.02553e-07	4.02134e-08	9.08521e-08	2.59298e-09	7.97134e-09	4.02148e-07	5.65684e-09	7.35574e-08	4.15636e-08	8.76408e-09	3.43548e-08	6.26929e-09	5.74733e-08	8.28086e-08	6.52233e-09	3.31063e-08	9.04836e-09	2.68986e-07	2.40941e-08	1.08453e-07	formate dehydrogenase, beta subunit [EC:1.2.1.2]
K00126	2.67171e-06	5.47017e-06	1.68628e-06	7.72427e-06	2.73684e-06	3.23612e-06	7.68228e-06	3.06688e-06	1.483e-06	2.32144e-06	2.87821e-06	4.00742e-06	2.05973e-06	2.03765e-06	2.45894e-06	3.52736e-06	2.897e-06	2.07282e-06	2.26636e-06	2.52871e-06	4.83461e-06	3.87017e-06	1.36325e-06	formate dehydrogenase, delta subunit [EC:1.2.1.2]
K00127	2.58784e-05	5.29112e-05	1.51531e-05	5.80835e-05	1.94673e-05	2.55949e-05	5.37799e-05	2.9431e-05	1.57001e-05	1.99455e-05	2.14106e-05	3.55052e-05	3.02139e-05	2.74265e-05	2.13373e-05	2.70572e-05	3.45467e-05	1.73419e-05	1.56742e-05	2.4702e-05	3.9345e-05	3.04898e-05	8.55284e-06	formate dehydrogenase, gamma subunit
K00128	0.00196456	0.00175881	0.00185816	0.00159158	0.00196023	0.00184704	0.00164288	0.00185552	0.00174456	0.00179802	0.0019287	0.00172566	0.00186461	0.00184191	0.00195558	0.00197215	0.00184777	0.00204772	0.00197379	0.00192362	0.00181591	0.00186084	0.00181354	aldehyde dehydrogenase (NAD+) [EC:1.2.1.3]
K00129	5.56815e-07	2.89773e-07	1.65566e-07	6.75621e-07	2.10273e-07	4.73979e-07	9.26537e-07	2.32118e-07	1.02413e-07	2.41035e-07	2.03663e-07	4.27292e-07	1.67139e-07	2.07525e-07	1.54843e-07	2.23408e-07	2.27432e-07	1.25982e-07	2.27151e-07	2.94623e-07	3.87851e-07	1.83821e-07	2.95235e-07	aldehyde dehydrogenase (NAD(P)+) [EC:1.2.1.5]
K00130	0.000640297	0.000530927	0.000524413	0.000487064	0.000497856	0.000514151	0.000549686	0.000434073	0.00046517	0.000496508	0.000435534	0.000475989	0.000498916	0.000500025	0.000570543	0.000480203	0.000489366	0.000320199	0.000402395	0.000547848	0.000507843	0.000409336	0.000532408	betaine-aldehyde dehydrogenase [EC:1.2.1.8]
K00131	0.000104837	0.0001426	0.000143285	0.000127289	0.000153394	0.000139051	0.000132477	0.000199516	0.000142126	0.000140371	0.000193167	0.000150519	0.000158159	0.000156025	0.000119895	0.000186524	0.000148072	0.000333305	0.000244347	0.000150183	0.00017018	0.000212107	0.000147528	glyceraldehyde-3-phosphate dehydrogenase (NADP) [EC:1.2.1.9]
K00132	2.03829e-05	2.23853e-05	2.87363e-05	1.72463e-05	2.3113e-05	2.45481e-05	1.67772e-05	2.38033e-05	3.69854e-05	2.45769e-05	2.75608e-05	2.57833e-05	2.13069e-05	2.70663e-05	2.4991e-05	2.47322e-05	2.91519e-05	1.61029e-05	2.23362e-05	2.06431e-05	2.05685e-05	1.96403e-05	3.02241e-05	acetaldehyde dehydrogenase (acetylating) [EC:1.2.1.10]
K00133	0.000677795	0.000688813	0.000696536	0.000696139	0.000680303	0.000695179	0.00069218	0.00067588	0.000702338	0.000683068	0.000683792	0.000689442	0.000667968	0.000663447	0.000672827	0.000688175	0.000668989	0.000704149	0.000695748	0.000685712	0.000689682	0.000695366	0.000707689	aspartate-semialdehyde dehydrogenase [EC:1.2.1.11]
K00134	0.00113596	0.00112185	0.00124168	0.00107377	0.0012905	0.00122271	0.00110771	0.00134958	0.0012143	0.00122522	0.0013691	0.0011917	0.00129032	0.0012115	0.00118745	0.00137867	0.00118689	0.00179561	0.00151069	0.00127942	0.0013007	0.00142011	0.00122358	glyceraldehyde 3-phosphate dehydrogenase [EC:1.2.1.12]
K00135	0.000945978	0.000915584	0.000752213	0.000952559	0.000835289	0.000914816	0.0010733	0.000951384	0.000701129	0.000877232	0.000883589	0.000913556	0.000863536	0.000890185	0.000823801	0.000913657	0.000827758	0.00113874	0.000953738	0.000947554	0.00107505	0.000975131	0.00093923	succinate-semialdehyde dehydrogenase (NADP+) [EC:1.2.1.16]
K00137	1.74782e-05	2.22444e-05	9.81857e-06	2.53265e-05	5.96759e-06	1.14852e-05	2.06202e-05	1.64892e-05	8.42121e-06	1.29213e-05	8.88858e-06	1.66527e-05	3.00047e-05	2.5697e-05	1.4814e-05	1.53789e-05	1.94616e-05	9.313e-06	7.11396e-06	1.59151e-05	1.93143e-05	1.52956e-05	5.15947e-06	aminobutyraldehyde dehydrogenase [EC:1.2.1.19]
K00138	7.69832e-06	8.68921e-06	4.12727e-06	1.14966e-05	1.68423e-06	4.05539e-06	9.90157e-06	6.8563e-06	2.60319e-06	5.4304e-06	2.3356e-06	7.7376e-06	1.89813e-05	1.52995e-05	6.49315e-06	4.4292e-06	9.33466e-06	3.14908e-06	1.77752e-06	6.82448e-06	9.03009e-06	7.08319e-06	4.84659e-07	aldehyde dehydrogenase [EC:1.2.1.-]
K00140	0.00047423	0.000465719	0.000394285	0.000466122	0.000415698	0.000425089	0.000488764	0.000448212	0.00039111	0.000438401	0.000410944	0.000459438	0.000412566	0.000471489	0.000463871	0.000389897	0.000488262	0.000298479	0.000369429	0.000436791	0.00046395	0.000392292	0.000438947	malonate-semialdehyde dehydrogenase (acetylating) / methylmalonate-semialdehyde dehydrogenase [EC:1.2.1.18 1.2.1.27]
K00141	2.55241e-05	4.24723e-05	1.20112e-05	5.35217e-05	1.68656e-05	2.46819e-05	5.80332e-05	2.27488e-05	1.3157e-05	1.65482e-05	1.77355e-05	2.97195e-05	1.36002e-05	1.62619e-05	1.71306e-05	2.39797e-05	2.35279e-05	1.3586e-05	1.42427e-05	2.12446e-05	3.73891e-05	2.67782e-05	1.21486e-05	benzaldehyde dehydrogenase (NAD) [EC:1.2.1.28]
K00145	0.000506536	0.000513564	0.000536869	0.000506886	0.00051244	0.000511284	0.000492821	0.000503659	0.000534366	0.000490554	0.000506872	0.000498989	0.000507996	0.000504561	0.000528426	0.0005279	0.000526119	0.000524925	0.000518645	0.000518189	0.000523594	0.000539658	0.000513968	N-acetyl-gamma-glutamyl-phosphate reductase [EC:1.2.1.38]
K00146	4.05032e-05	5.4194e-05	2.40966e-05	7.26964e-05	2.85363e-05	3.54245e-05	7.3073e-05	3.91813e-05	2.31332e-05	3.13344e-05	2.63919e-05	4.39813e-05	4.03299e-05	3.80726e-05	3.12136e-05	3.3042e-05	3.92153e-05	2.16171e-05	2.21712e-05	3.59982e-05	5.37365e-05	4.03641e-05	2.30124e-05	phenylacetaldehyde dehydrogenase [EC:1.2.1.39]
K00147	0.000510792	0.000567295	0.000503363	0.000589328	0.000509608	0.000532673	0.000601372	0.000549694	0.000523923	0.00054926	0.000542478	0.000575261	0.000488261	0.000522254	0.000480062	0.000531104	0.000519793	0.000580462	0.000547428	0.00051944	0.000568332	0.000577306	0.000565999	glutamate-5-semialdehyde dehydrogenase [EC:1.2.1.41]
K00148	7.37093e-05	6.99958e-05	4.902e-05	7.19222e-05	5.44311e-05	5.37964e-05	7.7198e-05	5.08712e-05	5.55483e-05	6.14104e-05	4.19454e-05	5.82799e-05	5.42773e-05	5.57162e-05	6.20018e-05	4.72139e-05	4.63549e-05	3.49314e-05	3.64199e-05	6.54979e-05	7.07797e-05	4.8914e-05	6.8035e-05	glutathione-independent formaldehyde dehydrogenase [EC:1.2.1.46]
K00150	7.90073e-06	9.60897e-06	9.87293e-06	7.59704e-06	1.19445e-05	1.13533e-05	7.31984e-06	1.7538e-05	7.97143e-06	1.04011e-05	1.73253e-05	1.52509e-05	1.35551e-05	1.23885e-05	1.11124e-05	1.84936e-05	1.5e-05	4.08753e-05	2.48569e-05	1.51302e-05	1.78535e-05	4.36069e-05	1.22985e-05	glyceraldehyde-3-phosphate dehydrogenase (NAD(P)) [EC:1.2.1.59]
K00151	9.10554e-05	8.15946e-05	5.78422e-05	8.88266e-05	5.53093e-05	6.33597e-05	9.73235e-05	6.35209e-05	4.88964e-05	7.52977e-05	5.34894e-05	7.59701e-05	7.88444e-05	8.01252e-05	7.19579e-05	6.46227e-05	6.20375e-05	4.87279e-05	4.6042e-05	8.27956e-05	9.37715e-05	6.63055e-05	8.14342e-05	5-carboxymethyl-2-hydroxymuconic-semialdehyde dehydrogenase [EC:1.2.1.60]
K00152	3.07277e-06	3.10728e-06	1.72567e-06	2.1977e-06	1.26683e-06	1.67676e-06	2.35626e-06	2.11562e-06	1.5183e-06	2.21946e-06	1.19088e-06	2.60775e-06	2.34372e-06	2.23255e-06	2.36932e-06	2.03518e-06	2.16844e-06	1.51787e-06	1.04098e-06	3.02299e-06	2.95267e-06	2.09327e-06	2.6528e-06	salicylaldehyde dehydrogenase [EC:1.2.1.65]
K00153	8.91307e-05	5.29375e-05	3.87279e-05	5.62246e-05	3.59078e-05	5.25451e-05	7.55582e-05	3.40157e-05	2.55468e-05	5.04628e-05	2.40699e-05	4.50908e-05	3.45049e-05	4.21723e-05	4.173e-05	3.15467e-05	2.67531e-05	2.56455e-05	2.42045e-05	6.06935e-05	6.63206e-05	3.2191e-05	7.89707e-05	S-(hydroxymethyl)mycothiol dehydrogenase [EC:1.1.1.306]
K00154	4.51811e-05	6.28293e-05	2.10637e-05	6.49517e-05	2.53347e-05	3.88493e-05	6.45537e-05	4.62189e-05	2.08783e-05	3.17513e-05	3.35982e-05	4.33041e-05	3.38664e-05	3.67556e-05	2.97203e-05	5.30293e-05	4.83425e-05	3.84454e-05	3.04414e-05	3.9975e-05	5.40103e-05	4.23804e-05	2.13847e-05	coniferyl-aldehyde dehydrogenase [EC:1.2.1.68]
K00155	3.06571e-05	4.42176e-05	1.48635e-05	5.11144e-05	2.47145e-05	2.89142e-05	5.39165e-05	2.73139e-05	1.32562e-05	2.1944e-05	2.47025e-05	3.03093e-05	1.8668e-05	2.28327e-05	1.89785e-05	2.72457e-05	2.31446e-05	1.90224e-05	2.11453e-05	2.17372e-05	3.93816e-05	2.87576e-05	2.02922e-05	[EC:1.2.1.-]
K00156	0.000261301	0.000247739	0.000164632	0.000285488	0.000172736	0.000216789	0.000346035	0.000197565	0.000166455	0.000186419	0.000158596	0.000239605	0.000208426	0.000208836	0.000194226	0.000183248	0.000176454	0.000185086	0.000170325	0.000234838	0.000291683	0.000223866	0.000211541	pyruvate dehydrogenase (quinone) [EC:1.2.5.1]
K00158	0.000563425	0.000476298	0.000616749	0.000435786	0.000654424	0.00058297	0.000437184	0.000544802	0.000623263	0.000666801	0.000610229	0.000576045	0.00057061	0.000577415	0.000630766	0.000508573	0.000583048	0.000368343	0.000514133	0.000555874	0.000373501	0.000435727	0.000527363	pyruvate oxidase [EC:1.2.3.3]
K00161	0.00082464	0.000726143	0.000790966	0.000615579	0.000836284	0.000773621	0.000680074	0.000793563	0.000769363	0.000858318	0.000820329	0.000766742	0.000785622	0.000810531	0.000846653	0.000770439	0.000758698	0.000798459	0.000806466	0.000821708	0.00073212	0.000761033	0.000857393	pyruvate dehydrogenase E1 component subunit alpha [EC:1.2.4.1]
K00162	0.000788524	0.000705349	0.000757592	0.000595145	0.000802913	0.000744193	0.000663725	0.000780216	0.00073688	0.000828344	0.000804522	0.000743855	0.000764918	0.000785939	0.00081217	0.000764306	0.00072765	0.000827469	0.000803978	0.000798236	0.000728176	0.000756402	0.000830158	pyruvate dehydrogenase E1 component subunit beta [EC:1.2.4.1]
K00163	0.000593476	0.000594942	0.000312068	0.000726731	0.000320133	0.000424042	0.000839747	0.000379272	0.000259384	0.00038584	0.000259308	0.000477271	0.000362575	0.000373245	0.000353384	0.000352399	0.000328902	0.000304002	0.000263742	0.00048177	0.000659136	0.000412574	0.000472726	pyruvate dehydrogenase E1 component [EC:1.2.4.1]
K00164	0.00129036	0.00123895	0.0013174	0.00110944	0.00134195	0.0012635	0.00118046	0.00134764	0.00120352	0.00124826	0.00133206	0.0011945	0.00142364	0.00132236	0.00140648	0.00140917	0.00125812	0.0016449	0.00144193	0.00141635	0.00141708	0.00141845	0.00130071	2-oxoglutarate dehydrogenase E1 component [EC:1.2.4.2]
K00166	0.000313355	0.000266265	0.000363496	0.000212952	0.000367032	0.000320468	0.000210394	0.000315087	0.000356565	0.000341663	0.00035038	0.000302913	0.000343685	0.000345543	0.000391159	0.000315206	0.000370939	0.000227221	0.000313856	0.000320094	0.000236775	0.0002697	0.000293244	2-oxoisovalerate dehydrogenase E1 component, alpha subunit [EC:1.2.4.4]
K00167	0.000307379	0.000263204	0.000357766	0.000208916	0.000365632	0.000315955	0.000205017	0.000312425	0.000351477	0.000336962	0.000347	0.000298079	0.000339471	0.000341077	0.00038636	0.00031135	0.00036395	0.000233631	0.000313696	0.000315902	0.000234251	0.000268844	0.000290128	2-oxoisovalerate dehydrogenase E1 component, beta subunit [EC:1.2.4.4]
K00169	1.98093e-05	3.82439e-05	3.79813e-05	5.11621e-05	9.34894e-06	3.64974e-05	1.13445e-05	7.91719e-06	5.00598e-05	1.72372e-05	1.04177e-05	1.89789e-05	4.66156e-06	7.74e-06	1.10922e-05	3.40749e-05	2.58782e-05	6.08349e-06	7.9542e-06	1.24318e-05	1.85981e-05	1.5418e-05	4.82685e-05	pyruvate ferredoxin oxidoreductase, alpha subunit [EC:1.2.7.1]
K00170	1.21306e-05	2.51188e-05	2.23364e-05	3.2682e-05	5.40732e-06	2.43842e-05	5.35574e-06	4.32906e-06	2.96344e-05	7.74667e-06	5.83041e-06	9.98125e-06	2.67812e-06	3.52548e-06	6.9782e-06	1.85563e-05	1.52781e-05	3.27914e-06	4.10604e-06	7.63766e-06	9.97504e-06	9.38045e-06	2.03542e-05	pyruvate ferredoxin oxidoreductase, beta subunit [EC:1.2.7.1]
K00171	3.23529e-06	7.11813e-06	6.65922e-06	9.1831e-06	3.14212e-06	5.35457e-06	1.97564e-06	3.73943e-06	8.66115e-06	3.39964e-06	4.02152e-06	3.81726e-06	2.69445e-06	2.58572e-06	2.36073e-06	7.59105e-06	5.15881e-06	8.35797e-06	5.44696e-06	3.5402e-06	5.04968e-06	5.89681e-06	6.59506e-06	pyruvate ferredoxin oxidoreductase, delta subunit [EC:1.2.7.1]
K00172	7.49569e-06	1.48424e-05	1.55171e-05	2.0899e-05	3.54891e-06	1.36175e-05	3.65807e-06	2.90448e-06	2.07627e-05	7.14731e-06	4.12758e-06	7.0492e-06	1.71609e-06	3.06994e-06	3.89073e-06	1.31916e-05	1.0471e-05	2.32761e-06	2.9876e-06	4.52361e-06	6.57667e-06	6.07049e-06	1.6703e-05	pyruvate ferredoxin oxidoreductase, gamma subunit [EC:1.2.7.1]
K00174	0.000485949	0.000436593	0.000528461	0.000425405	0.000478997	0.000463503	0.000363189	0.000367595	0.000523646	0.000426829	0.000425588	0.000401201	0.000433145	0.000404788	0.000499014	0.000433092	0.000463047	0.000315362	0.000411895	0.000446022	0.000380945	0.000367547	0.000411232	2-oxoglutarate ferredoxin oxidoreductase subunit alpha [EC:1.2.7.3]
K00175	0.000244691	0.000227563	0.000267491	0.000229907	0.00023596	0.000233128	0.000188615	0.00017917	0.00027055	0.000213397	0.000208863	0.000202501	0.000209848	0.000197158	0.000242856	0.000216299	0.000230589	0.000150823	0.000201444	0.000219619	0.000195472	0.000181527	0.000204176	2-oxoglutarate ferredoxin oxidoreductase subunit beta [EC:1.2.7.3]
K00176	3.46739e-06	8.07455e-06	8.49357e-06	1.22711e-05	3.5998e-06	4.39745e-06	3.50066e-06	1.42145e-06	1.25032e-05	4.99658e-06	2.33658e-06	3.43063e-06	1.5114e-06	1.07759e-06	1.14925e-06	3.59443e-06	4.83083e-06	9.38425e-07	2.33343e-06	2.06944e-06	5.83407e-06	2.29102e-06	2.77534e-06	2-oxoglutarate ferredoxin oxidoreductase subunit delta [EC:1.2.7.3]
K00177	8.29485e-06	1.75436e-05	1.80724e-05	2.4718e-05	5.3711e-06	9.49613e-06	8.3456e-06	3.34852e-06	2.51356e-05	1.24447e-05	5.72034e-06	7.76518e-06	3.76147e-06	2.82551e-06	2.67767e-06	8.9409e-06	1.0525e-05	2.58731e-06	5.80315e-06	4.83893e-06	1.3154e-05	5.40036e-06	6.33844e-06	2-oxoglutarate ferredoxin oxidoreductase subunit gamma [EC:1.2.7.3]
K00179	2.57143e-05	7.62086e-05	5.01859e-05	7.29786e-05	1.67364e-05	3.7688e-05	3.56353e-05	1.31511e-05	7.28138e-05	3.36063e-05	2.97293e-05	3.71902e-05	1.50136e-05	1.53452e-05	2.03449e-05	4.18001e-05	3.7021e-05	1.23825e-05	1.8875e-05	2.01873e-05	4.3419e-05	2.37085e-05	3.47915e-05	indolepyruvate ferredoxin oxidoreductase, alpha subunit [EC:1.2.7.8]
K00180	1.14075e-05	3.10783e-05	1.68443e-05	2.76324e-05	7.33547e-06	1.41851e-05	1.58764e-05	6.55366e-06	2.33162e-05	1.38386e-05	1.14817e-05	1.62378e-05	7.31396e-06	7.64041e-06	1.04167e-05	1.63497e-05	1.26574e-05	6.06416e-06	8.12243e-06	9.70057e-06	1.70577e-05	1.07001e-05	1.34563e-05	indolepyruvate ferredoxin oxidoreductase, beta subunit [EC:1.2.7.8]
K00183	4.41314e-07	9.50633e-07	1.36961e-06	5.254e-07	7.17525e-07	1.19597e-06	3.30396e-07	5.45024e-07	1.21977e-06	5.05221e-07	2.15644e-06	9.67694e-07	6.11165e-07	6.68249e-07	6.40015e-07	8.63806e-07	9.58011e-07	3.88119e-07	5.35473e-07	4.87762e-07	9.72795e-07	4.90679e-07	5.84955e-07	molybdopterin oxidoreductase, molybdopterin binding subunit [EC:1.2.7.-]
K00184	0.000108469	0.000167349	0.000182237	0.000138184	0.000285502	0.000216163	0.00013027	0.000417942	0.000183702	0.000208731	0.000412644	0.000213085	0.000309112	0.000252135	0.000140107	0.000410039	0.000197786	0.000971089	0.000583582	0.000264896	0.000370864	0.000504525	0.000219138	molybdopterin oxidoreductase, iron-sulfur binding subunit [EC:1.2.7.-]
K00185	6.73971e-05	0.000106491	0.000117627	8.9523e-05	0.000180815	0.00013481	8.18429e-05	0.000261261	0.000117614	0.000131743	0.000256896	0.000133945	0.000193405	0.000159872	9.07213e-05	0.000258591	0.000126706	0.000616329	0.00037034	0.000168584	0.000235325	0.000318958	0.000138008	molybdopterin oxidoreductase, membrane subunit [EC:1.2.7.-]
K00186	7.13383e-08	1.57002e-07	2.90214e-10	1.22424e-06	1.64383e-06	2.39911e-07	4.54362e-09	0	1.02558e-06	8.45162e-10	0	0	0	2.42882e-10	1.40262e-08	1.71934e-08	0	0	5.19568e-10	2.95857e-08	1.69636e-07	1.39214e-09	1.1265e-09	2-oxoisovalerate ferredoxin oxidoreductase, alpha subunit [EC:1.2.7.7]
K00187	3.2306e-08	5.04947e-07	1.92742e-08	2.23785e-06	2.88375e-06	4.25861e-07	1.13194e-08	5.18774e-09	2.98464e-06	1.09169e-08	7.63268e-09	8.42223e-09	2.24563e-09	5.88107e-09	3.06523e-09	1.05623e-08	3.57552e-09	3.9471e-09	6.27642e-09	1.18807e-08	6.1424e-07	3.79936e-09	2.72925e-08	2-oxoisovalerate ferredoxin oxidoreductase, beta subunit [EC:1.2.7.7]
K00190	2.88344e-08	1.57267e-06	3.19064e-08	4.10513e-10	1.15833e-09	1.01848e-09	1.8365e-09	0	2.12241e-08	3.83221e-10	0	0	0	1.68275e-10	5.66927e-09	6.94943e-09	1.14883e-08	0	5.3838e-09	1.19583e-08	4.42229e-09	5.18361e-09	7.80465e-10	carbon monoxide dehydrogenase / acetyl-CoA synthase subunit beta [EC:1.2.7.4 1.2.99.2 2.3.1.169]
K00192	9.4504e-09	1.3511e-08	5.63977e-09	2.23797e-08	7.69528e-09	1.2736e-08	2.5098e-08	1.07446e-08	5.09236e-09	9.54104e-09	1.5981e-08	9.36007e-09	9.6025e-09	1.02811e-08	1.16412e-08	2.3437e-08	1.71038e-06	1.15958e-08	1.15639e-08	1.04432e-08	1.76389e-08	1.35945e-08	3.67795e-09	acetyl-CoA decarbonylase/synthase complex subunit alpha [EC:1.2.99.2]
K00193	0	6.50978e-08	3.72641e-09	4.26142e-08	6.17436e-09	1.91072e-09	2.29688e-08	0	1.78387e-08	0	8.71688e-09	2.68322e-09	1.21222e-08	0	0	2.92236e-09	5.85267e-07	0	0	0	0	7.03752e-09	0	acetyl-CoA decarbonylase/synthase complex subunit beta [EC:2.3.1.-]
K00194	8.07731e-07	1.05669e-06	5.83328e-07	9.62076e-08	2.40242e-08	2.84477e-07	1.61268e-07	7.9014e-08	6.49341e-07	1.52837e-07	1.31473e-07	1.08911e-07	1.6956e-07	1.39096e-07	2.58897e-07	2.75698e-07	4.61895e-06	5.56847e-08	6.83852e-08	3.68346e-07	1.71534e-07	3.13411e-07	1.97211e-08	acetyl-CoA decarbonylase/synthase complex subunit delta [EC:2.1.1.245]
K00195	1.98654e-08	3.02485e-08	3.17684e-09	3.07579e-08	7.25105e-09	1.5849e-08	1.96501e-08	9.57581e-09	1.04322e-08	9.7074e-09	5.6229e-09	7.02783e-09	6.01298e-09	4.81174e-09	1.57105e-08	5.64419e-09	1.89915e-07	5.81754e-09	2.1207e-09	1.27778e-08	1.60043e-08	3.94523e-09	0	acetyl-CoA decarbonylase/synthase complex subunit epsilon
K00196	3.78949e-09	2.29777e-07	3.63039e-08	6.42783e-09	4.82839e-09	2.60539e-08	7.49086e-09	8.86018e-09	2.0062e-07	1.48323e-07	1.27743e-08	1.32569e-08	2.36914e-08	1.65306e-08	9.76976e-09	3.00607e-08	8.11324e-09	4.1144e-09	5.80299e-10	5.19782e-09	8.22084e-09	5.12762e-09	3.82319e-09	carbon-monoxide dehydrogenase iron sulfur subunit
K00197	1.02265e-06	2.06384e-06	1.47081e-06	1.37258e-07	6.10428e-08	5.20566e-07	1.29907e-07	5.7826e-08	1.68424e-06	1.71353e-07	1.70291e-07	1.2389e-07	7.02435e-08	1.27782e-07	2.75296e-07	3.86528e-07	5.34867e-06	5.23271e-08	1.50249e-07	4.097e-07	1.91462e-07	4.77775e-07	1.27883e-07	acetyl-CoA decarbonylase/synthase complex subunit gamma [EC:2.1.1.245]
K00198	2.37511e-05	6.78964e-05	4.37695e-05	8.04633e-05	2.03555e-05	4.96632e-05	5.0168e-05	8.34633e-06	6.43034e-05	1.56966e-05	1.65223e-05	5.89936e-05	4.24625e-06	1.08694e-05	2.25521e-05	3.2259e-05	2.29823e-05	7.07699e-06	1.86614e-05	2.95259e-05	3.94715e-05	4.12094e-05	3.0588e-05	carbon-monoxide dehydrogenase catalytic subunit [EC:1.2.99.2]
K00200	3.33285e-06	7.83734e-06	1.24039e-06	6.80886e-06	2.12117e-06	3.14359e-06	6.13396e-06	4.2082e-06	1.98387e-06	2.35629e-06	2.43294e-06	4.20392e-06	1.88407e-06	2.70194e-06	3.13092e-06	2.67077e-06	4.47407e-06	2.874e-06	1.30922e-06	2.80457e-06	4.56508e-06	3.49e-06	9.54841e-07	formylmethanofuran dehydrogenase subunit A [EC:1.2.99.5]
K00201	1.73188e-06	3.97311e-06	6.18849e-07	3.75708e-06	9.84316e-07	1.66766e-06	3.44912e-06	2.13699e-06	9.93599e-07	1.16491e-06	1.04368e-06	2.29933e-06	8.69806e-07	1.34291e-06	1.56799e-06	1.37441e-06	2.57561e-06	1.29883e-06	5.72927e-07	1.51689e-06	2.43715e-06	1.84391e-06	3.03379e-07	formylmethanofuran dehydrogenase subunit B [EC:1.2.99.5]
K00202	2.08489e-06	3.43289e-06	1.0857e-06	3.18609e-06	1.64968e-06	2.0392e-06	3.09302e-06	2.09338e-06	1.4577e-06	1.97377e-06	1.67916e-06	2.52437e-06	1.36448e-06	1.63707e-06	1.88287e-06	1.64626e-06	2.50454e-06	1.40688e-06	1.10309e-06	1.78345e-06	2.3348e-06	1.91548e-06	9.19809e-07	formylmethanofuran dehydrogenase subunit C [EC:1.2.99.5]
K00203	2.37711e-08	5.51561e-08	1.82484e-08	7.96585e-08	4.11627e-08	4.11015e-08	8.05207e-08	6.43271e-08	1.92043e-08	1.23884e-07	5.05487e-08	7.38831e-08	3.19664e-08	5.98996e-08	2.86664e-08	4.08952e-08	6.21042e-08	3.24652e-08	3.53198e-08	3.1531e-08	4.79686e-08	4.93784e-08	1.44014e-08	formylmethanofuran dehydrogenase subunit D [EC:1.2.99.5]
K00204	2.52756e-10	1.67056e-08	5.76335e-09	1.36227e-10	8.1251e-11	3.74647e-10	7.41672e-10	5.04771e-11	1.94603e-07	5.98614e-10	2.86773e-10	1.1586e-10	2.39905e-10	4.70879e-10	2.48478e-10	1.93148e-09	8.05843e-11	5.06865e-11	6.96895e-11	4.33585e-10	2.11633e-09	2.13739e-10	6.76545e-10	formylmethanofuran dehydrogenase subunit H [EC:1.2.99.5]
K00205	4.33895e-07	9.3102e-07	9.85852e-07	9.34743e-07	1.80489e-07	5.38569e-07	4.30281e-07	1.23091e-07	1.36925e-06	1.50828e-07	4.63039e-07	4.53175e-07	9.3267e-08	1.05097e-07	1.39669e-07	8.1985e-07	9.09187e-07	9.26941e-08	1.68252e-07	1.93898e-07	5.7842e-07	3.36503e-07	1.05411e-06	formylmethanofuran dehydrogenase subunit F [EC:1.2.99.5]
K00207	1.21858e-05	1.84773e-05	9.65088e-06	2.15505e-05	1.24639e-05	1.30401e-05	1.80363e-05	1.36298e-05	1.54034e-05	1.23616e-05	1.50609e-05	1.30359e-05	1.37558e-05	1.53273e-05	1.32061e-05	1.96904e-05	1.64965e-05	1.14163e-05	1.18048e-05	1.26762e-05	1.54692e-05	1.3511e-05	8.10908e-06	dihydropyrimidine dehydrogenase (NADP+) [EC:1.3.1.2]
K00208	0.00037437	0.000375642	0.000402654	0.000355085	0.000428701	0.000394349	0.000351104	0.000424952	0.00039764	0.000403075	0.000444688	0.000388819	0.000425164	0.000408211	0.000426674	0.000438388	0.000413477	0.000459646	0.00044739	0.000404579	0.000393804	0.000432209	0.00037621	enoyl-[acyl-carrier protein] reductase I [EC:1.3.1.9]
K00210	5.4184e-07	1.22502e-06	7.2713e-07	2.41087e-06	3.77106e-07	7.09449e-07	1.53205e-06	2.95012e-07	1.69636e-06	6.66227e-07	4.5994e-07	9.31828e-07	7.31832e-07	1.36723e-06	3.01343e-07	4.30382e-07	3.84137e-07	7.36354e-07	4.78199e-07	4.44848e-07	1.00881e-06	6.65168e-07	4.27382e-08	prephenate dehydrogenase [EC:1.3.1.12]
K00211	1.52737e-07	1.51149e-07	7.14564e-08	9.37765e-08	6.33684e-07	3.10212e-07	2.79682e-07	1.44126e-06	2.24188e-07	3.53632e-07	3.98033e-07	1.22522e-07	9.34078e-07	3.437e-07	1.75178e-07	4.22566e-07	3.62177e-07	5.15911e-07	4.82395e-07	8.41353e-08	8.13821e-07	7.42675e-07	4.17745e-07	prephenate dehydrogenase (NADP+) [EC:1.3.1.13]
K00213	0	9.227e-08	0	0	0	0	0	0	0	3.32119e-07	0	4.98631e-07	2.81587e-07	2.23802e-06	0	0	0	8.1803e-07	0	0	0	0	0	7-dehydrocholesterol reductase [EC:1.3.1.21]
K00214	8.30146e-08	1.92192e-07	1.10634e-07	7.16843e-08	1.29495e-07	1.35915e-07	8.7109e-08	1.99302e-07	7.4095e-08	1.08321e-07	2.06225e-07	1.58141e-07	1.45133e-07	1.33804e-07	7.39314e-08	2.16217e-07	9.70441e-08	4.72589e-07	2.89441e-07	1.49317e-07	1.86097e-07	2.40714e-07	1.14671e-07	biliverdin reductase [EC:1.3.1.24]
K00215	0.000527422	0.000505848	0.000489851	0.000515886	0.000486945	0.000502933	0.000507802	0.000478719	0.000484655	0.000493767	0.000481354	0.000491092	0.000456375	0.000477986	0.000464597	0.000487217	0.000475804	0.000493318	0.000487551	0.00048903	0.000494657	0.000485765	0.000520075	dihydrodipicolinate reductase [EC:1.3.1.26]
K00216	5.88586e-05	5.43575e-05	5.74072e-05	4.68701e-05	5.55453e-05	5.28647e-05	4.78768e-05	5.89054e-05	5.53055e-05	5.65077e-05	5.51948e-05	5.52691e-05	6.59269e-05	6.88892e-05	6.91993e-05	5.28151e-05	6.95468e-05	4.14247e-05	5.28636e-05	5.76515e-05	5.46378e-05	5.18358e-05	5.58849e-05	2,3-dihydro-2,3-dihydroxybenzoate dehydrogenase [EC:1.3.1.28]
K00217	1.29006e-05	1.87958e-05	6.59761e-06	2.51042e-05	9.45454e-06	1.23922e-05	2.84566e-05	1.04453e-05	5.11937e-06	9.00448e-06	9.02344e-06	1.50117e-05	7.35577e-06	7.37473e-06	8.32698e-06	1.13439e-05	9.69655e-06	6.77723e-06	7.81162e-06	1.0523e-05	1.81594e-05	1.26634e-05	8.23534e-06	maleylacetate reductase [EC:1.3.1.32]
K00218	1.58152e-05	1.25099e-05	6.83509e-06	1.36636e-05	8.62783e-06	1.02815e-05	1.60503e-05	1.1155e-05	6.93646e-06	9.22175e-06	7.90849e-06	1.81877e-05	7.93472e-06	9.60286e-06	1.37408e-05	8.08486e-06	7.53712e-06	8.95897e-06	8.64253e-06	1.30695e-05	1.48376e-05	6.76356e-05	1.10744e-05	protochlorophyllide reductase [EC:1.3.1.33]
K00219	0.000199497	0.000206745	0.000120328	0.000225462	0.00012152	0.000157427	0.000233431	0.000181336	0.000114968	0.000152322	0.000129475	0.00017453	0.000175558	0.000179709	0.000135464	0.000159561	0.00017224	0.000163418	0.00012627	0.000176544	0.000214981	0.000171148	0.00014638	2,4-dienoyl-CoA reductase (NADPH2) [EC:1.3.1.34]
K00220	7.457e-06	8.38789e-06	4.2034e-06	4.88447e-06	3.3903e-06	7.37621e-06	5.54487e-06	6.06245e-06	4.29022e-06	7.4576e-06	1.21527e-05	5.00414e-06	7.95164e-06	8.8145e-06	8.49441e-06	2.03125e-05	7.96715e-06	9.15135e-06	9.19485e-06	7.40732e-06	7.86721e-06	6.53089e-06	3.23221e-06	cyclohexadieny/prephenate dehydrogenase [EC:1.3.1.43 1.3.1.12]
K00221	9.24862e-06	6.70476e-06	8.39115e-06	6.05733e-06	7.49963e-06	7.34403e-06	7.26558e-06	5.92283e-06	7.11467e-06	7.10358e-06	6.08163e-06	6.40539e-06	7.51713e-06	6.98205e-06	8.69404e-06	6.86043e-06	6.65271e-06	4.63791e-06	5.86504e-06	8.29462e-06	6.87073e-06	5.84192e-06	8.08011e-06	alkylmercury lyase [EC:4.99.1.2]
K00223	0	5.82108e-08	0	0	0	0	0	0	0	2.09525e-07	0	3.14573e-07	1.77646e-07	1.41191e-06	0	0	0	5.16074e-07	0	0	0	0	0	delta24(24(1))-sterol reductase [EC:1.3.1.71]
K00224	1.1091e-07	1.85883e-06	5.72465e-07	5.4081e-07	6.38428e-08	5.04914e-07	5.97395e-08	7.33732e-07	4.36952e-07	2.08404e-07	5.93412e-07	3.19778e-07	3.80088e-07	2.27629e-07	6.41622e-08	6.27367e-07	8.55795e-07	3.1571e-07	2.10734e-07	1.13995e-06	3.54923e-07	1.18139e-07	1.09879e-07	[EC:1.3.1.-]
K00226	0.000705513	0.000702469	0.00071051	0.000741767	0.000712775	0.000721871	0.000747408	0.000686489	0.000710307	0.000729	0.000707231	0.000725033	0.000670865	0.000665994	0.000675779	0.000693232	0.000656748	0.000714806	0.00071005	0.000705612	0.000697666	0.000706177	0.000725722	dihydroorotate dehydrogenase (fumarate) [EC:1.3.98.1]
K00228	6.95762e-05	0.000116008	7.28673e-05	0.000106332	0.000106211	9.77798e-05	0.000103458	0.000171373	6.52911e-05	9.27143e-05	0.000153331	0.000112223	0.000140985	0.000125114	7.8493e-05	0.000169874	0.000109763	0.000328574	0.000202212	0.000119348	0.00016372	0.000220261	7.75108e-05	coproporphyrinogen III oxidase [EC:1.3.3.3]
K00230	2.20293e-05	2.21397e-05	1.67505e-05	2.36736e-05	1.29927e-05	1.49085e-05	2.26466e-05	1.99231e-05	1.25892e-05	1.88161e-05	1.40152e-05	1.93953e-05	2.83266e-05	2.50505e-05	1.8003e-05	1.83349e-05	1.65156e-05	2.66944e-05	1.73232e-05	2.37981e-05	2.80816e-05	2.43098e-05	2.08174e-05	menaquinone-dependent protoporphyrinogen oxidase [EC:1.3.5.3]
K00231	0.000647519	0.000511099	0.000664299	0.000446997	0.000643153	0.000603815	0.000476984	0.000547535	0.000648909	0.00061249	0.000582676	0.000564279	0.000604021	0.000619915	0.000712853	0.000537388	0.000639877	0.000404702	0.000551483	0.000624223	0.000518032	0.00049886	0.000623726	oxygen-dependent protoporphyrinogen oxidase [EC:1.3.3.4]
K00232	0.000186579	0.000132389	0.000125392	0.000121972	0.000117963	0.000123226	0.000162289	0.000136249	9.33111e-05	0.00014841	0.000114123	0.00013329	0.0001382	0.00013578	0.000130992	0.000135873	8.22636e-05	0.000226944	0.000147309	0.000189812	0.000210484	0.000162666	0.000221187	acyl-CoA oxidase [EC:1.3.3.6]
K00239	0.000993234	0.00092648	0.000921322	0.000892642	0.000959335	0.000958326	0.000949006	0.000973101	0.000857004	0.000892719	0.000962258	0.000899451	0.000981392	0.000929135	0.000955666	0.00100387	0.000900776	0.00121458	0.0010552	0.00101963	0.00106495	0.00105743	0.000936537	succinate dehydrogenase flavoprotein subunit [EC:1.3.99.1]
K00240	0.000406746	0.00037834	0.000381189	0.000360688	0.000396483	0.000391971	0.000384407	0.000394343	0.000354731	0.000365768	0.000391727	0.000363975	0.000402897	0.000380428	0.000398049	0.000406662	0.000373164	0.000473674	0.000422587	0.000414791	0.000425953	0.000419081	0.000380227	succinate dehydrogenase iron-sulfur subunit [EC:1.3.99.1]
K00241	0.000268355	0.000244122	0.000273596	0.000228758	0.000288291	0.000268856	0.000245579	0.000290655	0.000257606	0.000258772	0.000288698	0.000248251	0.000296621	0.000271137	0.000283937	0.000295587	0.000268962	0.000366753	0.000320964	0.000289476	0.000292411	0.000303332	0.000263152	succinate dehydrogenase cytochrome b556 subunit
K00242	5.81483e-05	5.87189e-05	3.11552e-05	6.2004e-05	2.88353e-05	3.81739e-05	6.75118e-05	3.55214e-05	2.32614e-05	3.96554e-05	2.4696e-05	4.29088e-05	3.88237e-05	4.16813e-05	3.82239e-05	3.63196e-05	3.416e-05	2.57191e-05	2.1536e-05	4.88111e-05	5.99189e-05	3.83131e-05	4.75869e-05	succinate dehydrogenase membrane anchor subunit
K00243	0.00037597	0.000370922	0.000453275	0.000339133	0.000459434	0.000422846	0.000324839	0.000435724	0.000463432	0.000436261	0.000471388	0.000418103	0.000424419	0.00041422	0.000428513	0.000437992	0.000420784	0.000485191	0.000481788	0.000414241	0.000355191	0.000418756	0.000423542	hypothetical protein
K00244	0.000411513	0.000401855	0.000372351	0.000440616	0.000442946	0.000451063	0.000442793	0.000409098	0.000416162	0.000551567	0.000451558	0.000487862	0.000378478	0.000401988	0.000336215	0.000338818	0.000365988	0.000228716	0.000312911	0.000365519	0.000303056	0.000294025	0.000399521	fumarate reductase flavoprotein subunit [EC:1.3.99.1]
K00245	1.34188e-05	1.65232e-05	1.08459e-05	2.50775e-05	6.61602e-06	1.04907e-05	2.19188e-05	1.23027e-05	6.33463e-06	9.69751e-06	6.22467e-06	1.33325e-05	2.01481e-05	1.70704e-05	8.95893e-06	9.18855e-06	1.464e-05	5.94217e-06	5.82688e-06	1.1577e-05	1.89898e-05	1.25676e-05	3.5838e-06	fumarate reductase iron-sulfur subunit [EC:1.3.99.1]
K00246	5.7839e-06	8.239e-06	5.42011e-06	1.20154e-05	2.5788e-06	4.63391e-06	1.00504e-05	6.20116e-06	3.3968e-06	4.353e-06	2.67672e-06	6.18146e-06	1.0256e-05	8.40641e-06	4.07836e-06	4.68372e-06	7.29268e-06	2.89327e-06	2.66713e-06	5.7756e-06	9.33168e-06	5.83927e-06	8.47791e-07	fumarate reductase subunit C
K00247	5.03427e-06	5.06223e-06	3.36129e-06	9.04989e-06	1.87936e-06	3.5613e-06	7.69851e-06	4.16585e-06	1.58933e-06	3.51022e-06	1.92497e-06	4.65743e-06	8.82915e-06	7.40912e-06	3.43909e-06	3.16586e-06	5.2159e-06	1.99969e-06	1.83833e-06	3.88493e-06	6.18853e-06	4.5045e-06	6.4031e-07	fumarate reductase subunit D
K00248	0.000151943	0.000168394	0.000169426	0.000200889	0.000123101	0.000136089	0.000134625	0.000126166	0.000197676	0.000120321	0.000123913	0.000137551	0.000105367	0.000115647	0.000106912	0.000164704	0.000146269	0.00013725	0.000133808	0.000120569	0.000157429	0.000137172	0.000184716	butyryl-CoA dehydrogenase [EC:1.3.8.1]
K00249	0.000603	0.000573258	0.000277458	0.000623127	0.000361569	0.000472165	0.000673769	0.000412678	0.000219673	0.000382202	0.000372639	0.00046071	0.000309934	0.000397937	0.000324582	0.000417527	0.000390224	0.000359467	0.000353818	0.000404315	0.000527443	0.00037856	0.000413754	acyl-CoA dehydrogenase [EC:1.3.8.7]
K00252	0.000482769	0.000428834	0.000439222	0.000367611	0.000495137	0.000448013	0.000415859	0.000516536	0.000395722	0.000471522	0.000502008	0.000432675	0.000498643	0.000448782	0.000453567	0.00053202	0.000400667	0.000737684	0.000567854	0.00052421	0.00053113	0.00054516	0.000494107	glutaryl-CoA dehydrogenase [EC:1.3.8.6]
K00253	4.47941e-05	8.23057e-05	2.69339e-05	8.27204e-05	3.3311e-05	4.47416e-05	7.91173e-05	5.59663e-05	2.86587e-05	3.68729e-05	4.2617e-05	5.62795e-05	4.01908e-05	4.41112e-05	3.88717e-05	6.16908e-05	5.84364e-05	4.3109e-05	3.69939e-05	4.48109e-05	6.38695e-05	5.51506e-05	2.06062e-05	isovaleryl-CoA dehydrogenase [EC:1.3.8.4]
K00254	0	1.33838e-07	0	0	0	0	0	1.56745e-07	5.68893e-09	0	0	0	0	0	0	0	0	0	0	1.3729e-08	3.4429e-09	0	0	dihydroorotate dehydrogenase [EC:1.3.5.2]
K00255	3.99277e-05	2.41995e-05	1.05262e-05	2.9449e-05	1.43583e-05	2.38352e-05	2.55005e-05	1.9073e-05	6.30739e-06	1.79228e-05	1.03777e-05	1.62454e-05	8.94618e-06	1.66285e-05	1.07542e-05	1.59643e-05	1.89873e-05	1.02397e-05	9.45464e-06	2.02883e-05	2.12617e-05	1.03175e-05	2.30808e-05	long-chain-acyl-CoA dehydrogenase [EC:1.3.8.8]
K00256	1.45088e-05	3.2136e-05	8.9568e-06	4.02007e-05	1.40309e-05	1.74832e-05	3.89742e-05	2.02944e-05	9.06616e-06	1.31414e-05	1.64318e-05	2.34741e-05	1.67782e-05	1.47327e-05	1.31498e-05	2.09413e-05	1.9486e-05	1.33431e-05	1.32758e-05	1.4557e-05	2.66569e-05	2.25513e-05	5.88334e-06	isoquinoline 1-oxidoreductase [EC:1.3.99.16]
K00257	0.00173663	0.00148593	0.00106787	0.00153553	0.0013063	0.00144949	0.00152809	0.00144052	0.000939855	0.00126779	0.00129951	0.00128781	0.00112414	0.0013321	0.0010932	0.00131345	0.00132584	0.00149664	0.00134433	0.00132085	0.00148355	0.00129204	0.00134242	[EC:1.3.99.-]
K00258	2.30223e-05	1.80088e-05	1.00496e-05	1.83584e-05	1.73733e-05	1.93828e-05	1.65739e-05	2.20695e-05	6.76869e-06	1.53675e-05	1.93219e-05	1.41568e-05	1.34588e-05	1.74437e-05	8.0801e-06	1.85728e-05	1.38942e-05	3.74232e-05	2.4198e-05	1.66431e-05	2.08646e-05	2.12822e-05	1.78143e-05	[EC:1.3.-.-]
K00259	0.000764667	0.000659977	0.000841271	0.00055153	0.000881237	0.00077023	0.00058928	0.000826296	0.000808968	0.00080678	0.000879974	0.000722646	0.000847521	0.000811172	0.000865109	0.000839603	0.000795577	0.000997731	0.000924277	0.000830918	0.000725949	0.000820764	0.000788541	alanine dehydrogenase [EC:1.4.1.1]
K00260	0.000352311	0.000294163	0.000443695	0.000234341	0.000418234	0.000360046	0.000238925	0.000330805	0.000419957	0.000366829	0.000378332	0.000315862	0.000391273	0.000374111	0.000460584	0.000356224	0.000414071	0.000250788	0.000354938	0.000364584	0.000273782	0.000308155	0.000338516	glutamate dehydrogenase [EC:1.4.1.2]
K00261	9.34883e-05	0.000153141	9.74409e-05	0.000167075	0.000142377	0.000131265	0.000153857	0.00018337	0.000108249	0.000112943	0.000165301	0.000149875	0.000145088	0.000128053	0.000102912	0.000173107	0.000113787	0.000333657	0.000216691	0.000145049	0.000201468	0.000228046	0.000114951	glutamate dehydrogenase (NAD(P)+) [EC:1.4.1.3]
K00262	0.000399673	0.000424366	0.000400361	0.000494066	0.000419756	0.000443804	0.000502556	0.000488779	0.000414936	0.000449631	0.000477838	0.000467134	0.000423724	0.000415866	0.000344904	0.000471195	0.000389288	0.000633789	0.000518763	0.000428275	0.00050784	0.000501935	0.000442465	glutamate dehydrogenase (NADP+) [EC:1.4.1.4]
K00263	0.000137202	0.000142074	0.000164041	0.000100534	0.000187004	0.00015711	0.000103572	0.000212921	0.000163006	0.00017635	0.000208345	0.000157622	0.000191903	0.000194262	0.000183591	0.000192477	0.000190793	0.000275024	0.000232816	0.000171238	0.000171954	0.000213431	0.000161999	leucine dehydrogenase [EC:1.4.1.9]
K00265	0.00205437	0.00180895	0.00197388	0.00160747	0.00192689	0.00183564	0.00166704	0.0018083	0.00194142	0.00188181	0.00178374	0.0017775	0.00197843	0.00199972	0.00214857	0.00176864	0.00201859	0.00133954	0.00164768	0.0019439	0.00172132	0.00160652	0.00185801	glutamate synthase (NADPH/NADH) large chain [EC:1.4.1.13 1.4.1.14]
K00266	0.000806026	0.000810066	0.000872575	0.00079483	0.000760889	0.000795439	0.00069865	0.000754749	0.000903224	0.000748069	0.000759838	0.000753883	0.000798424	0.000783859	0.000796251	0.000850393	0.000803067	0.000790844	0.000776097	0.000796063	0.000818071	0.000768759	0.000846957	glutamate synthase (NADPH/NADH) small chain [EC:1.4.1.13 1.4.1.14]
K00270	2.15375e-06	1.67825e-06	2.53222e-06	1.27579e-06	2.6256e-06	2.41267e-06	1.33252e-06	3.01846e-06	2.95122e-06	2.94523e-06	3.37991e-06	2.75331e-06	2.71727e-06	4.01251e-06	3.1614e-06	2.72037e-06	4.16862e-06	2.31742e-06	2.97508e-06	2.50602e-06	2.01837e-06	2.34775e-06	2.73584e-06	phenylalanine dehydrogenase [EC:1.4.1.20]
K00271	1.04307e-05	7.16631e-06	2.52655e-06	8.19883e-06	2.48775e-06	6.5131e-06	1.42267e-05	2.71437e-06	9.02553e-07	3.84832e-06	2.89878e-06	5.35498e-06	1.6991e-06	2.37589e-06	1.97723e-06	3.80041e-06	1.51282e-06	1.56857e-06	3.16689e-06	4.72467e-06	8.65495e-06	1.75788e-06	7.79379e-06	valine dehydrogenase (NAD+) [EC:1.4.1.23]
K00273	1.61914e-05	8.58411e-06	4.25231e-06	9.99568e-06	7.68529e-06	9.6883e-06	6.95215e-06	7.29319e-06	2.87714e-06	7.46815e-06	4.92749e-06	6.15224e-06	3.45009e-06	6.77272e-06	4.08628e-06	3.8842e-06	5.58223e-06	6.08804e-06	4.60016e-06	7.74544e-06	6.87012e-06	1.33858e-05	9.96627e-06	D-amino-acid oxidase [EC:1.4.3.3]
K00274	0.000190821	0.000166502	0.000163193	0.000157432	0.000167667	0.00016988	0.000153112	0.000185038	0.000172649	0.000166514	0.000179014	0.000161177	0.000163447	0.000184043	0.000176093	0.000179783	0.000185649	0.000196252	0.000186678	0.000177747	0.000182382	0.00017571	0.000196906	monoamine oxidase [EC:1.4.3.4]
K00275	0.000104385	0.000126969	8.06426e-05	0.00013834	0.000102137	0.000107046	0.000144033	0.000146062	6.45567e-05	9.95803e-05	0.000128282	0.00011342	0.000124527	0.000116003	8.22164e-05	0.000147191	9.55295e-05	0.000252599	0.000165581	0.000122746	0.000171423	0.000171496	0.000101492	pyridoxamine 5-phosphate oxidase [EC:1.4.3.5]
K00276	7.82572e-05	5.71077e-05	3.32658e-05	6.39715e-05	3.21604e-05	4.43734e-05	7.62659e-05	3.5423e-05	2.62033e-05	4.40461e-05	2.30022e-05	4.64853e-05	4.06524e-05	4.66442e-05	4.07864e-05	3.86177e-05	3.27366e-05	2.45057e-05	2.30265e-05	5.58207e-05	6.82665e-05	3.26374e-05	6.37321e-05	primary-amine oxidase [EC:1.4.3.21]
K00278	0.000431613	0.000444132	0.000396356	0.000462283	0.00038501	0.000413901	0.000431246	0.000421979	0.000422122	0.000407052	0.000386867	0.000416393	0.000410488	0.000437837	0.000420182	0.000385756	0.000449841	0.00033998	0.000370209	0.000407046	0.000465605	0.000427038	0.000429792	L-aspartate oxidase [EC:1.4.3.16]
K00279	0	0	0	0	0	0	0	0	0	0	0	0	0	0	1.49651e-09	0	0	0	2.12502e-10	4.79169e-10	6.00819e-10	1.87896e-08	0	cytokinin dehydrogenase [EC:1.5.99.12]
K00281	0.000643729	0.000629302	0.000448837	0.000723007	0.000527512	0.000571998	0.000831192	0.000712945	0.000349647	0.000557022	0.000612965	0.000619224	0.000641486	0.000586702	0.000469116	0.000708823	0.000460987	0.00115805	0.000780711	0.000692951	0.000920024	0.000895811	0.000641108	glycine dehydrogenase [EC:1.4.4.2]
K00282	0.000419897	0.000357725	0.000508429	0.000286056	0.000485589	0.000421058	0.00025618	0.000404581	0.000525547	0.000445051	0.000451665	0.000383747	0.000454466	0.00045645	0.000526287	0.000414141	0.000496652	0.000299604	0.000412197	0.000422063	0.00031415	0.000351188	0.000403106	glycine dehydrogenase subunit 1 [EC:1.4.4.2]
K00283	0.00046101	0.000394412	0.000558898	0.00031717	0.000531919	0.00046242	0.000282056	0.000443852	0.00057911	0.000488153	0.00049523	0.000421524	0.000497965	0.000500987	0.000576716	0.000454991	0.000544426	0.000328795	0.000451847	0.000462596	0.000345218	0.000385705	0.000443089	glycine dehydrogenase subunit 2 [EC:1.4.4.2]
K00284	0.000326208	0.000436225	0.000494748	0.000442929	0.000495028	0.000472325	0.000339012	0.000589657	0.000508099	0.000390647	0.000631312	0.000502289	0.000474237	0.000440671	0.000365224	0.000707857	0.000425076	0.00123522	0.000843211	0.00050728	0.000604215	0.000874073	0.000541773	glutamate synthase (ferredoxin) [EC:1.4.7.1]
K00285	0.000275507	0.000389837	0.000256314	0.000416074	0.000302794	0.000307409	0.000424605	0.000367162	0.000244852	0.0002859	0.000335352	0.000354822	0.000314803	0.000326846	0.000293813	0.000344448	0.000360016	0.000373046	0.000340195	0.000303994	0.000387966	0.00038032	0.000231102	D-amino-acid dehydrogenase [EC:1.4.99.1]
K00286	0.000632386	0.000616115	0.0006894	0.000577355	0.000700807	0.000669125	0.000585455	0.000697964	0.000699199	0.000688853	0.000723264	0.000669074	0.000672256	0.00068971	0.000689032	0.000683143	0.000700004	0.000735346	0.000730215	0.000669655	0.000636364	0.000689714	0.000689251	pyrroline-5-carboxylate reductase [EC:1.5.1.2]
K00287	0.000306024	0.000300662	0.000319348	0.00030638	0.000322973	0.000320484	0.000311278	0.000314433	0.000316558	0.000319208	0.000323625	0.000316321	0.000311484	0.000306542	0.000312714	0.000320045	0.000302843	0.000330507	0.000327146	0.000316191	0.000304064	0.000311788	0.000316273	dihydrofolate reductase [EC:1.5.1.3]
K00290	7.93519e-05	0.00010901	0.000104028	0.000134216	6.26401e-05	8.0147e-05	9.75222e-05	6.14269e-05	0.000116801	6.01449e-05	6.0447e-05	8.04731e-05	5.40998e-05	5.91858e-05	6.18479e-05	8.18121e-05	7.81664e-05	4.20508e-05	6.71582e-05	6.17252e-05	8.72444e-05	6.61783e-05	9.84432e-05	saccharopine dehydrogenase (NAD+, L-lysine forming) [EC:1.5.1.7]
K00292	8.61755e-08	6.45127e-08	3.17712e-08	7.26017e-08	2.63578e-08	6.59723e-08	9.67926e-08	5.24891e-08	2.7014e-08	5.25463e-08	6.4517e-08	5.90321e-08	4.52752e-08	4.90993e-08	4.03425e-08	1.13717e-07	6.0748e-08	5.03952e-08	5.44207e-08	6.12556e-08	8.3644e-08	4.37008e-08	4.8732e-08	saccharopine dehydrogenase (NAD+, L-glutamate forming) [EC:1.5.1.9]
K00293	3.44155e-06	5.45671e-06	6.14653e-06	3.98696e-06	9.07651e-06	7.20187e-06	4.39251e-06	1.34505e-05	5.08434e-06	7.01849e-06	1.39361e-05	7.35836e-06	9.91932e-06	8.50419e-06	4.67198e-06	1.39825e-05	6.46526e-06	3.40358e-05	2.02907e-05	9.35215e-06	1.21826e-05	1.71143e-05	7.41552e-06	saccharopine dehydrogenase (NADP+, L-glutamate forming) [EC:1.5.1.10]
K00294	0.000569162	0.000489671	0.000666038	0.000410814	0.000699563	0.000600544	0.000397889	0.000667599	0.000633395	0.000593273	0.000716176	0.000539917	0.00067194	0.000632679	0.000663251	0.000694419	0.000633089	0.000904493	0.000801047	0.000639571	0.000586084	0.000686654	0.000602475	1-pyrroline-5-carboxylate dehydrogenase [EC:1.5.1.12]
K00297	0.000200971	0.000250164	0.000174026	0.000275679	0.000167757	0.000201274	0.000289438	0.000228392	0.000167624	0.000187317	0.000195113	0.000215519	0.000193784	0.000183391	0.000148578	0.000233713	0.000166918	0.000324387	0.000231323	0.000210729	0.000276645	0.000268948	0.000210761	methylenetetrahydrofolate reductase (NADPH) [EC:1.5.1.20]
K00298	1.19237e-06	2.27446e-06	1.5097e-06	3.21977e-06	6.46e-07	1.04459e-06	2.90449e-06	7.88593e-07	1.53063e-06	1.01224e-06	6.50737e-07	1.71682e-06	2.73528e-07	7.78622e-07	6.19594e-07	3.44051e-07	5.56682e-07	3.5943e-07	5.52161e-07	8.95686e-07	4.58657e-07	4.86549e-07	2.72765e-06	N5-(carboxyethyl)ornithine synthase [EC:1.5.1.24]
K00299	0.000210584	0.000172962	0.000198104	0.000154403	0.000191448	0.000184927	0.000179733	0.000174501	0.000185735	0.000192863	0.000176052	0.000182694	0.000195409	0.000198474	0.000219306	0.000171753	0.000202754	0.000125358	0.000163375	0.000199382	0.000177194	0.000159205	0.000190246	FMN reductase [EC:1.5.1.38]
K00301	4.41083e-05	3.82234e-05	2.56996e-05	4.23943e-05	2.63435e-05	2.87275e-05	4.14354e-05	2.42934e-05	2.16096e-05	3.12618e-05	2.14577e-05	3.03758e-05	2.5737e-05	2.98735e-05	3.20239e-05	2.83318e-05	2.21648e-05	2.04136e-05	2.03059e-05	3.70576e-05	4.07713e-05	3.37941e-05	4.2072e-05	sarcosine oxidase [EC:1.5.3.1]
K00302	0.000127175	0.000151311	9.99503e-05	0.000154063	9.71017e-05	0.000111927	0.000159629	0.000118152	9.79467e-05	0.000110364	0.000109379	0.000118242	0.000104852	0.000110365	0.000114519	0.000129655	0.000116813	8.51045e-05	9.63771e-05	0.000115907	0.000139874	0.00011018	0.000116266	sarcosine oxidase, subunit alpha [EC:1.5.3.1]
K00303	8.21565e-05	0.000103043	6.47072e-05	0.000113815	7.02556e-05	7.29148e-05	0.000106697	7.7095e-05	6.67428e-05	7.05202e-05	6.89268e-05	7.78122e-05	6.67707e-05	7.14524e-05	7.62988e-05	8.05677e-05	7.79581e-05	5.37628e-05	6.14267e-05	7.5457e-05	9.41005e-05	7.31126e-05	7.36802e-05	sarcosine oxidase, subunit beta [EC:1.5.3.1]
K00304	7.98687e-06	9.99812e-06	4.48758e-06	1.06141e-05	4.43048e-06	6.26136e-06	1.12304e-05	6.58598e-06	3.92518e-06	6.09268e-06	5.56646e-06	6.54673e-06	5.88529e-06	5.90151e-06	6.01534e-06	8.19293e-06	5.85285e-06	4.9374e-06	4.56149e-06	7.06534e-06	9.28506e-06	6.35628e-06	5.92297e-06	sarcosine oxidase, subunit delta [EC:1.5.3.1]
K00305	1.45291e-05	1.79582e-05	8.48399e-06	2.10258e-05	8.37461e-06	1.15356e-05	2.21953e-05	1.15983e-05	7.59281e-06	1.09108e-05	9.79208e-06	1.25236e-05	1.05152e-05	1.02708e-05	1.05516e-05	1.4548e-05	1.0533e-05	8.42602e-06	8.16388e-06	1.27188e-05	1.75938e-05	1.20228e-05	1.07693e-05	sarcosine oxidase, subunit gamma [EC:1.5.3.1]
K00309	1.40436e-05	1.42648e-05	9.62474e-06	1.36962e-05	1.17628e-05	1.1278e-05	1.35049e-05	1.12485e-05	8.46545e-06	1.12094e-05	1.11498e-05	1.1359e-05	1.05351e-05	1.16586e-05	1.1617e-05	1.2887e-05	9.13089e-06	1.66582e-05	1.27648e-05	1.33866e-05	1.56521e-05	1.26737e-05	1.45299e-05	[EC:1.5.3.-]
K00311	6.81847e-05	0.000147739	4.52507e-05	0.000177156	6.03523e-05	7.85079e-05	0.000173804	8.15827e-05	4.54439e-05	5.51607e-05	6.4965e-05	9.57908e-05	5.88842e-05	6.53142e-05	6.42992e-05	9.96981e-05	9.06654e-05	5.36127e-05	5.17663e-05	6.96156e-05	0.000122342	9.62309e-05	2.44916e-05	electron-transferring-flavoprotein dehydrogenase [EC:1.5.5.1]
K00313	4.57537e-05	6.52749e-05	3.53197e-05	8.30713e-05	2.09046e-05	4.75162e-05	7.75578e-05	3.00362e-05	3.37892e-05	2.83697e-05	3.33423e-05	6.13492e-05	5.41974e-05	4.99472e-05	3.38418e-05	3.98169e-05	4.06967e-05	2.04327e-05	2.26196e-05	4.2048e-05	5.81001e-05	4.69047e-05	1.60181e-05	electron transfer flavoprotein-quinone oxidoreductase [EC:1.5.5.-]
K00314	1.02055e-05	1.1575e-05	5.26324e-06	6.43391e-06	4.52836e-06	8.99127e-06	7.54505e-06	6.81763e-06	5.06706e-06	9.11869e-06	1.38439e-05	6.25008e-06	9.07857e-06	1.03021e-05	9.62388e-06	2.27428e-05	8.73329e-06	1.0366e-05	1.0517e-05	9.42524e-06	1.01897e-05	7.63884e-06	5.73936e-06	sarcosine dehydrogenase [EC:1.5.8.3]
K00315	7.68344e-06	1.36906e-05	3.93204e-06	4.85486e-06	3.38606e-06	6.79943e-06	5.90741e-06	9.66187e-06	3.84777e-06	6.77366e-06	1.01961e-05	4.78601e-06	6.74438e-06	7.7849e-06	7.19765e-06	1.67574e-05	6.49836e-06	7.6543e-06	7.79393e-06	6.99513e-06	7.54211e-06	5.64868e-06	4.20006e-06	dimethylglycine dehydrogenase [EC:1.5.8.4]
K00316	3.67541e-06	5.04213e-06	1.59038e-06	4.7451e-06	1.30968e-06	2.44098e-06	3.6489e-06	4.46104e-06	4.96039e-06	2.7406e-06	2.50529e-06	3.69659e-06	6.62922e-06	5.62638e-06	2.82237e-06	3.86962e-06	4.8937e-06	3.19491e-06	1.91796e-06	3.65143e-06	4.717e-06	3.61502e-06	8.19991e-07	spermidine dehydrogenase [EC:1.5.99.6]
K00317	0.000182866	0.000144005	0.000211346	0.000112397	0.000204182	0.00017548	0.000117417	0.000146229	0.000201693	0.000178747	0.000173715	0.000149895	0.000186836	0.000162862	0.000212783	0.0001722	0.00017116	0.000111477	0.000156381	0.000179439	0.000114352	0.000134166	0.000157705	trimethylamine dehydrogenase [EC:1.5.8.2]
K00318	0.000357704	0.00031029	0.000423216	0.000247574	0.000453389	0.000385559	0.000252962	0.000442815	0.00040065	0.000381601	0.000472751	0.000347766	0.000439803	0.000412215	0.000425111	0.000456245	0.000408113	0.000625012	0.000536607	0.000415118	0.00038314	0.000457026	0.000386271	proline dehydrogenase [EC:1.5.99.8]
K00320	4.33858e-05	2.7516e-05	1.84145e-05	2.84713e-05	1.63442e-05	2.4231e-05	3.96137e-05	1.58463e-05	1.18069e-05	2.4069e-05	1.14097e-05	2.25987e-05	1.62156e-05	2.06265e-05	2.06298e-05	1.53257e-05	1.17463e-05	1.17508e-05	1.16611e-05	2.91964e-05	3.3833e-05	1.47231e-05	3.95306e-05	coenzyme F420-dependent N5,N10-methenyltetrahydromethanopterin reductase [EC:1.5.99.11]
K00322	6.60895e-05	6.00001e-05	2.31155e-05	6.69833e-05	2.70396e-05	4.17974e-05	5.74398e-05	4.75016e-05	3.79465e-05	3.71336e-05	2.51093e-05	4.04625e-05	5.85209e-05	5.73326e-05	3.10236e-05	4.22642e-05	5.16871e-05	2.62074e-05	2.01001e-05	4.4593e-05	5.15332e-05	3.33578e-05	2.69374e-05	NAD(P) transhydrogenase [EC:1.6.1.1]
K00324	0.0001893	0.000213234	0.000115746	0.000266854	0.000109571	0.000182164	0.000268484	0.000131545	8.98636e-05	0.00013048	0.00010338	0.000165698	0.000133761	0.000142531	0.000131464	0.000142842	0.000127997	0.000113583	0.000100493	0.000163611	0.000224879	0.000184548	0.000135402	NAD(P) transhydrogenase subunit alpha [EC:1.6.1.2]
K00325	0.000181242	0.000205468	0.00011159	0.000257831	0.000105641	0.000176021	0.000256584	0.000126432	8.5542e-05	0.000126359	9.88651e-05	0.000161721	0.000126101	0.000134897	0.000124737	0.000136265	0.000121838	0.000111037	9.94227e-05	0.000157636	0.000217916	0.000181111	0.000128545	NAD(P) transhydrogenase subunit beta [EC:1.6.1.2]
K00329	3.84065e-07	9.45768e-07	6.50285e-07	2.16028e-07	1.74563e-07	3.82341e-07	2.53159e-07	3.98503e-07	5.77289e-07	5.37444e-07	6.56902e-07	2.53423e-07	4.34765e-07	4.77449e-07	4.73072e-07	1.073e-06	1.79722e-06	4.89031e-07	4.94105e-07	4.26787e-07	8.70613e-07	3.36389e-07	3.384e-07	NADH dehydrogenase [EC:1.6.5.3]
K00330	6.10585e-05	7.10765e-05	4.0462e-05	8.00668e-05	5.02458e-05	5.55772e-05	7.65672e-05	6.47889e-05	4.31523e-05	4.90362e-05	5.1116e-05	5.41666e-05	5.89844e-05	5.74097e-05	4.73102e-05	5.80531e-05	5.73918e-05	6.28706e-05	5.22685e-05	5.41954e-05	7.4741e-05	6.12526e-05	4.81638e-05	NADH-quinone oxidoreductase subunit A [EC:1.6.5.3]
K00331	8.62203e-05	0.000103937	5.67293e-05	0.000120147	7.15097e-05	8.16551e-05	0.000112734	9.29586e-05	6.29508e-05	7.08473e-05	7.3823e-05	7.84343e-05	8.46994e-05	8.18109e-05	6.73128e-05	8.43175e-05	8.55567e-05	9.29247e-05	7.57971e-05	7.76232e-05	0.000110145	8.96084e-05	6.85027e-05	NADH-quinone oxidoreductase subunit B [EC:1.6.5.3]
K00332	9.75007e-05	0.000105441	7.09607e-05	0.000114939	8.77298e-05	9.75093e-05	0.000124972	9.422e-05	6.92064e-05	8.26513e-05	8.5349e-05	8.91781e-05	7.71175e-05	8.53068e-05	8.20837e-05	8.61248e-05	9.05796e-05	8.94282e-05	8.59059e-05	8.72299e-05	0.000113684	9.36425e-05	9.22089e-05	NADH-quinone oxidoreductase subunit C [EC:1.6.5.3]
K00333	0.000167016	0.000198572	0.0001134	0.000224376	0.000156537	0.000172718	0.0002355	0.000174588	0.000119537	0.000140382	0.000150656	0.000153925	0.000135461	0.000142732	0.000132336	0.000161667	0.000153788	0.000192527	0.00016018	0.000150829	0.000219213	0.000180622	0.000153022	NADH-quinone oxidoreductase subunit D [EC:1.6.5.3]
K00334	8.38148e-05	0.000105981	6.07487e-05	0.000115506	5.76782e-05	7.94021e-05	0.000108233	6.99463e-05	6.6739e-05	6.36536e-05	5.89294e-05	6.993e-05	6.41537e-05	6.56554e-05	5.55268e-05	8.49403e-05	6.43837e-05	7.34783e-05	5.98266e-05	6.89107e-05	9.95677e-05	7.54086e-05	7.20428e-05	NADH-quinone oxidoreductase subunit E [EC:1.6.5.3]
K00335	0.000204232	0.000314974	0.000183495	0.00033057	0.000150512	0.000207166	0.000273956	0.000183561	0.000223943	0.000166265	0.000156615	0.000188799	0.000164283	0.000165383	0.000144409	0.000234437	0.000189283	0.00018927	0.000155322	0.000168743	0.000256944	0.000202376	0.000189963	NADH-quinone oxidoreductase subunit F [EC:1.6.5.3]
K00336	0.000322153	0.000463525	0.000269745	0.000540728	0.000196918	0.00031714	0.000464343	0.000234789	0.000326189	0.000220614	0.000201844	0.000317362	0.000224662	0.000237423	0.000205338	0.000322449	0.000278203	0.000207952	0.000187342	0.000266968	0.000394198	0.000291523	0.000261607	NADH-quinone oxidoreductase subunit G [EC:1.6.5.3]
K00337	0.000176471	0.000208473	0.000116997	0.000239012	0.000147252	0.00016687	0.00023003	0.000184182	0.000125346	0.000142568	0.000149058	0.000159067	0.000161678	0.000159696	0.000135678	0.000165082	0.000168489	0.000185459	0.000153995	0.000156958	0.000221758	0.000179372	0.000144936	NADH-quinone oxidoreductase subunit H [EC:1.6.5.3]
K00338	8.43567e-05	9.77942e-05	5.51698e-05	0.000111524	6.74773e-05	7.95579e-05	0.000108061	8.9251e-05	5.74342e-05	6.80747e-05	7.07469e-05	7.47279e-05	7.93596e-05	7.66215e-05	6.37286e-05	8.07165e-05	7.66491e-05	9.59538e-05	7.53915e-05	7.6535e-05	0.000107296	8.76022e-05	6.98841e-05	NADH-quinone oxidoreductase subunit I [EC:1.6.5.3]
K00339	9.81814e-05	0.000110771	6.32018e-05	0.000127784	7.45841e-05	8.75196e-05	0.000127506	9.07894e-05	6.2763e-05	7.48766e-05	7.4963e-05	8.49054e-05	8.222e-05	8.34035e-05	7.15335e-05	8.56422e-05	8.11099e-05	8.66862e-05	7.5111e-05	8.41125e-05	0.000116151	8.99957e-05	7.87092e-05	NADH-quinone oxidoreductase subunit J [EC:1.6.5.3]
K00340	4.52542e-05	5.61129e-05	3.04698e-05	6.4798e-05	3.95168e-05	4.35331e-05	6.11007e-05	4.93612e-05	3.38249e-05	3.69947e-05	3.97903e-05	4.26034e-05	4.34461e-05	4.25368e-05	3.6088e-05	4.43934e-05	4.58458e-05	4.8695e-05	4.06445e-05	4.09931e-05	5.85125e-05	4.81821e-05	3.62308e-05	NADH-quinone oxidoreductase subunit K [EC:1.6.5.3]
K00341	0.000298778	0.000368551	0.000198942	0.000419704	0.000254508	0.000286325	0.000401002	0.000320637	0.000219264	0.000245326	0.000262526	0.000276201	0.00028451	0.000280342	0.000235767	0.000293453	0.000290078	0.000323858	0.000266858	0.000269704	0.000383993	0.000317194	0.000238409	NADH-quinone oxidoreductase subunit L [EC:1.6.5.3]
K00342	0.000245473	0.000302704	0.000164277	0.000352687	0.000213096	0.000232963	0.000329008	0.000259128	0.000181866	0.00019925	0.000210051	0.000224397	0.000230294	0.000228138	0.000191204	0.000234209	0.000233304	0.000259745	0.000214208	0.000219778	0.000313022	0.000253467	0.000197677	NADH-quinone oxidoreductase subunit M [EC:1.6.5.3]
K00343	0.000230469	0.000272447	0.000152056	0.000312448	0.000188038	0.000213722	0.000299201	0.000235283	0.000162438	0.000183791	0.000191585	0.00020641	0.00021058	0.00021031	0.000176564	0.000214588	0.000220164	0.000232585	0.000194918	0.000203342	0.000284639	0.000228479	0.000184881	NADH-quinone oxidoreductase subunit N [EC:1.6.5.3]
K00344	0.000680023	0.000645242	0.000454965	0.000659192	0.000514577	0.000565	0.000721167	0.000574507	0.00043767	0.00056473	0.000515126	0.00058993	0.000527179	0.000573277	0.000529073	0.000540981	0.000540475	0.000526699	0.000497958	0.000591847	0.000672549	0.000543228	0.000598364	NADPH2:quinone reductase [EC:1.6.5.5]
K00346	5.84615e-05	9.41314e-05	8.5638e-05	0.000133646	0.000107654	0.000101978	0.000124675	0.000161415	6.98434e-05	9.08169e-05	0.000158171	0.000106456	0.000129721	0.000105727	6.5756e-05	0.000168843	8.95434e-05	0.000357933	0.00022417	0.000117825	0.000181159	0.000209638	7.58608e-05	Na+-transporting NADH:ubiquinone oxidoreductase subunit A [EC:1.6.5.-]
K00347	5.44032e-05	8.83319e-05	8.05437e-05	0.000125048	0.000101383	9.76448e-05	0.000117942	0.000151328	6.52341e-05	8.60942e-05	0.000148983	0.000101015	0.000121478	9.89252e-05	6.15898e-05	0.000158623	8.36766e-05	0.000336465	0.000211282	0.000110887	0.000169968	0.000197151	7.11908e-05	Na+-transporting NADH:ubiquinone oxidoreductase subunit B [EC:1.6.5.-]
K00348	3.19014e-05	5.14734e-05	4.62876e-05	7.22882e-05	5.79547e-05	5.60939e-05	7.03883e-05	8.73397e-05	3.72422e-05	4.94688e-05	8.491e-05	5.82857e-05	7.05935e-05	5.76977e-05	3.58721e-05	9.12906e-05	4.89425e-05	0.000191954	0.000120531	6.4058e-05	9.8064e-05	0.00011339	4.05431e-05	Na+-transporting NADH:ubiquinone oxidoreductase subunit C [EC:1.6.5.-]
K00349	2.87619e-05	4.6822e-05	4.28012e-05	6.49773e-05	5.4138e-05	5.25811e-05	6.27407e-05	8.0983e-05	3.48489e-05	4.61269e-05	7.99113e-05	5.37908e-05	6.50237e-05	5.28101e-05	3.2827e-05	8.45819e-05	4.45381e-05	0.000180046	0.00011272	5.91558e-05	8.95338e-05	0.000104991	3.80384e-05	Na+-transporting NADH:ubiquinone oxidoreductase subunit D [EC:1.6.5.-]
K00350	2.94818e-05	4.65733e-05	4.29473e-05	6.40483e-05	5.45169e-05	5.2773e-05	6.13549e-05	8.23268e-05	3.50739e-05	4.67239e-05	8.07332e-05	5.43348e-05	6.68199e-05	5.43692e-05	3.33146e-05	8.53579e-05	4.54024e-05	0.000182851	0.000114194	6.00433e-05	9.01897e-05	0.00010612	3.85586e-05	Na+-transporting NADH:ubiquinone oxidoreductase subunit E [EC:1.6.5.-]
K00351	5.67652e-05	9.18545e-05	8.39347e-05	0.00012808	0.000106463	0.000102737	0.000121868	0.000158968	6.84182e-05	9.06568e-05	0.000156907	0.000105385	0.000127286	0.000103357	6.42395e-05	0.000165977	8.71645e-05	0.00035405	0.000221703	0.000115997	0.000176335	0.000206183	7.4813e-05	Na+-transporting NADH:ubiquinone oxidoreductase subunit F [EC:1.6.5.-]
K00354	2.98074e-06	5.36313e-06	1.83742e-06	7.84489e-06	3.03262e-06	3.39982e-06	8.14098e-06	3.62153e-06	1.70761e-06	2.47303e-06	2.85349e-06	4.20037e-06	2.51774e-06	2.42699e-06	2.72152e-06	3.43437e-06	3.10317e-06	2.67406e-06	2.50193e-06	2.93659e-06	5.57212e-06	4.54501e-06	1.73305e-06	NADPH2 dehydrogenase [EC:1.6.99.1]
K00355	4.04704e-05	4.89459e-05	3.39744e-05	5.18714e-05	3.4223e-05	3.94316e-05	5.24123e-05	4.10196e-05	3.34709e-05	3.5303e-05	3.5665e-05	4.68385e-05	3.8209e-05	3.98673e-05	3.9541e-05	3.74041e-05	4.2179e-05	3.1814e-05	3.44055e-05	4.05187e-05	4.65762e-05	4.25753e-05	3.50078e-05	NAD(P)H dehydrogenase (quinone) [EC:1.6.5.2]
K00356	8.35492e-05	7.22048e-05	8.06367e-05	6.45663e-05	0.000103801	9.48672e-05	7.09144e-05	9.56529e-05	0.000101544	0.000118551	0.000107704	9.81135e-05	8.31846e-05	8.91823e-05	8.56803e-05	8.02854e-05	8.85662e-05	6.01918e-05	8.36832e-05	8.03818e-05	6.39794e-05	7.04596e-05	8.68655e-05	NADH dehydrogenase [EC:1.6.99.3]
K00358	3.28941e-05	3.29285e-05	3.74753e-05	3.20731e-05	3.81858e-05	3.56146e-05	3.35394e-05	3.9299e-05	3.64722e-05	3.87642e-05	3.90107e-05	3.70439e-05	3.80359e-05	3.87774e-05	3.78678e-05	3.50029e-05	4.04196e-05	3.29795e-05	3.86065e-05	3.46259e-05	3.47645e-05	3.53198e-05	3.65852e-05	[EC:1.6.99.-]
K00359	0.000291793	0.000294524	0.000298037	0.000287352	0.000309077	0.000315596	0.000338962	0.000273625	0.000330981	0.000359091	0.000294898	0.000331464	0.000243308	0.000270045	0.000262031	0.000245238	0.00026722	0.000180896	0.000255148	0.00026661	0.000223328	0.000220877	0.000346371	NADH oxidase [EC:1.6.-.-]
K00360	3.31528e-06	3.53058e-06	1.92705e-06	3.73457e-06	2.12008e-06	2.20026e-06	3.56956e-06	2.31488e-06	1.48764e-06	2.44449e-06	1.85155e-06	2.51847e-06	2.15522e-06	2.43714e-06	2.90924e-06	2.21495e-06	1.61029e-06	2.68766e-06	1.99195e-06	2.93501e-06	3.63661e-06	2.57512e-06	3.51283e-06	nitrate reductase (NADH) [EC:1.7.1.1]
K00362	0.0010115	0.000849654	0.000958865	0.000748768	0.000932781	0.000876349	0.000781572	0.000866411	0.000869255	0.000893014	0.000859001	0.00083474	0.000988671	0.000937884	0.00102103	0.000903428	0.000925964	0.000804315	0.000846366	0.000980644	0.000878011	0.000835204	0.000925598	nitrite reductase (NAD(P)H) large subunit [EC:1.7.1.4]
K00363	0.00011036	9.27577e-05	0.000104186	8.18471e-05	0.000102281	9.54121e-05	8.53274e-05	9.33017e-05	9.66834e-05	9.65203e-05	9.31557e-05	9.00347e-05	0.000106273	0.000100378	0.000110702	9.74314e-05	9.90437e-05	8.68612e-05	9.15465e-05	0.000106355	9.48343e-05	9.04516e-05	0.00010013	nitrite reductase (NAD(P)H) small subunit [EC:1.7.1.4]
K00364	0.00032965	0.000313016	0.000367667	0.000290095	0.000369012	0.000347221	0.000289502	0.000306027	0.000365199	0.000358902	0.000339662	0.000344515	0.00034178	0.000329239	0.000369418	0.000307743	0.000340584	0.000225313	0.000306972	0.000330413	0.000241401	0.000277298	0.000323544	GMP reductase [EC:1.7.1.7]
K00365	3.99237e-05	2.84264e-05	2.85165e-05	2.69296e-05	2.73164e-05	2.85835e-05	3.462e-05	2.33858e-05	3.01219e-05	2.94584e-05	2.26818e-05	2.7371e-05	2.66617e-05	2.88202e-05	3.16098e-05	2.50001e-05	2.48112e-05	1.81127e-05	2.1692e-05	3.34927e-05	3.27303e-05	2.17237e-05	3.79438e-05	urate oxidase [EC:1.7.3.3]
K00366	5.13783e-05	5.66911e-05	5.6203e-05	4.46872e-05	5.5151e-05	5.47648e-05	4.0072e-05	5.15108e-05	8.55849e-05	5.3594e-05	5.79934e-05	6.05858e-05	4.67957e-05	5.51595e-05	6.08793e-05	5.06796e-05	6.16052e-05	3.53909e-05	5.28674e-05	5.1331e-05	4.83447e-05	6.59978e-05	5.75852e-05	ferredoxin-nitrite reductase [EC:1.7.7.1]
K00367	1.81167e-06	1.06533e-06	1.27168e-06	9.1426e-07	1.38661e-06	1.27802e-06	9.68777e-07	1.86679e-06	1.06342e-06	1.28753e-06	1.56534e-06	2.73495e-06	1.43405e-06	1.32999e-06	2.25461e-06	1.6231e-06	1.13396e-06	2.64377e-06	2.02686e-06	2.15672e-06	1.93114e-06	1.47316e-05	1.4154e-06	ferredoxin-nitrate reductase [EC:1.7.7.2]
K00368	0.000127441	0.000121563	9.07854e-05	0.000157654	0.000103995	0.000115339	0.000203149	0.000118458	6.58346e-05	0.000106837	0.000113435	0.000124155	0.000103815	9.98541e-05	9.65168e-05	0.000134708	9.13718e-05	0.000196203	0.000141144	0.000134505	0.00018206	0.000154486	0.000127133	nitrite reductase (NO-forming) [EC:1.7.2.1]
K00370	0.0012224	0.00107469	0.00124837	0.000945748	0.00116613	0.00117198	0.000978777	0.000957602	0.00114229	0.00104951	0.00102157	0.00104503	0.00116861	0.00111367	0.00133296	0.0010497	0.00115262	0.000715362	0.00096345	0.00117373	0.000969755	0.000958019	0.0011113	nitrate reductase 1, alpha subunit [EC:1.7.99.4]
K00371	0.000495406	0.000429569	0.000494066	0.000383771	0.000460257	0.000467191	0.000399374	0.000375382	0.000448325	0.000417764	0.000399819	0.000414997	0.00046371	0.000437727	0.000526285	0.000418653	0.000447756	0.000282724	0.000375113	0.000471332	0.000388017	0.000377857	0.000447287	nitrate reductase 1, beta subunit [EC:1.7.99.4]
K00372	0.000203764	0.000221382	0.000150938	0.000206365	0.000171219	0.000173866	0.000215328	0.000207014	0.0001538	0.000174212	0.000175795	0.000191873	0.000192682	0.000192102	0.0001788	0.000203093	0.000193904	0.000215984	0.000180769	0.000201384	0.000238738	0.000204275	0.000185047	nitrate reductase catalytic subunit [EC:1.7.99.4]
K00373	0.000171785	0.00014458	0.000168939	0.000129305	0.000158584	0.000158825	0.00013443	0.000130776	0.000151572	0.000144164	0.000137298	0.000138445	0.000161137	0.00015192	0.000179968	0.000143501	0.00015523	9.73096e-05	0.000128547	0.000160511	0.000131642	0.00012738	0.000153916	nitrate reductase 1, delta subunit
K00374	0.000218538	0.000186052	0.000216275	0.000166914	0.000202668	0.000205427	0.000172949	0.000165299	0.000195999	0.000183592	0.000175777	0.000179642	0.00020018	0.000191206	0.000228374	0.000182626	0.000198111	0.000123711	0.000164704	0.000205024	0.000168937	0.00016379	0.000196238	nitrate reductase 1, gamma subunit [EC:1.7.99.4]
K00375	0.000783055	0.000779975	0.000796166	0.000800619	0.000800013	0.000768345	0.00081871	0.000749271	0.000784224	0.000731404	0.000737216	0.000759621	0.000778205	0.000747693	0.00082282	0.000752805	0.000818948	0.000564281	0.000694327	0.000746837	0.000750486	0.000708241	0.000730058	GntR family transcriptional regulator / MocR family aminotransferase
K00376	6.26532e-05	9.82062e-05	7.17789e-05	0.000101146	0.000110345	9.44227e-05	9.43446e-05	0.000165806	6.33183e-05	8.85264e-05	0.000160483	0.000100664	0.000124838	0.000107456	7.07506e-05	0.000171266	9.24423e-05	0.000348981	0.000214811	0.000112475	0.000158384	0.000198942	8.01396e-05	nitrous-oxide reductase [EC:1.7.2.4]
K00378	7.77473e-05	0.000148655	0.000136314	0.000187239	3.87226e-05	9.80075e-05	0.000109369	3.63249e-05	0.000181287	5.49216e-05	4.11701e-05	0.000102567	5.34408e-05	4.78706e-05	4.16007e-05	9.71059e-05	8.21758e-05	2.43179e-05	4.43928e-05	5.73678e-05	0.000110974	7.63759e-05	0.000118071	hydroxylamine reductase [EC:1.7.-.-]
K00380	0.000640145	0.000609296	0.000679349	0.00056445	0.000683825	0.000637298	0.000584824	0.00066843	0.000633948	0.000606618	0.000675722	0.000596984	0.00071237	0.00067528	0.000713092	0.000703096	0.000696008	0.000703222	0.00069698	0.000670014	0.000636806	0.000669385	0.000566892	sulfite reductase (NADPH) flavoprotein alpha-component [EC:1.8.1.2]
K00381	0.000238782	0.000313732	0.000267316	0.000309774	0.000305402	0.000282589	0.000307502	0.000357179	0.000253908	0.000270046	0.000332546	0.000292437	0.000342415	0.000321451	0.000295275	0.000347971	0.000351878	0.000410333	0.00035642	0.000290518	0.000343028	0.000366086	0.000216549	sulfite reductase (NADPH) hemoprotein beta-component [EC:1.8.1.2]
K00382	0.00203461	0.00191044	0.00197337	0.00186581	0.00207535	0.00200538	0.00202437	0.00204126	0.00192304	0.00206462	0.00206326	0.00199212	0.00198292	0.00197367	0.0020231	0.00201912	0.00193813	0.00217281	0.00209705	0.00206392	0.00204602	0.00205206	0.00202824	dihydrolipoamide dehydrogenase [EC:1.8.1.4]
K00383	0.000499374	0.000490747	0.000453056	0.000519342	0.000511138	0.000517611	0.000560006	0.000553223	0.000455104	0.000577708	0.000555543	0.00056808	0.000491024	0.000533198	0.000458461	0.000491159	0.000489675	0.000573803	0.000541426	0.000506031	0.000488293	0.000528912	0.000502254	glutathione reductase (NADPH) [EC:1.8.1.7]
K00384	0.00159445	0.00153553	0.00176314	0.00139435	0.00182606	0.00168625	0.00139831	0.00178229	0.00180068	0.00175647	0.00186378	0.00164605	0.00172899	0.00172409	0.00175186	0.0017677	0.00172861	0.00200548	0.00192093	0.00170397	0.00160003	0.00176507	0.0017682	thioredoxin reductase (NADPH) [EC:1.8.1.9]
K00385	5.4915e-06	7.31838e-06	8.38146e-06	6.52516e-06	1.86032e-06	2.92083e-06	5.5752e-06	2.35974e-06	1.28162e-05	8.28652e-06	1.19726e-06	4.5907e-06	5.44139e-06	4.41616e-06	2.03274e-06	5.9218e-06	4.63669e-06	1.17159e-06	1.53497e-06	3.47252e-06	5.59243e-06	3.91379e-06	5.57865e-06	anaerobic sulfite reductase subunit C [EC:1.8.1.-]
K00386	1.38878e-06	1.6807e-06	2.32481e-06	1.30836e-06	3.6452e-07	6.9934e-07	9.98813e-07	4.55198e-07	2.85239e-06	1.19937e-06	5.82338e-07	1.00374e-06	8.77508e-07	7.53254e-07	4.29229e-07	1.8361e-06	1.02031e-06	3.4788e-07	4.26213e-07	8.11953e-07	1.37533e-06	7.83232e-07	1.66284e-06	[EC:1.8.2.-]
K00387	3.17665e-06	1.77902e-06	8.57285e-07	2.41239e-06	1.77437e-06	2.03273e-06	1.33092e-06	1.30207e-06	7.1145e-07	1.59559e-06	1.12676e-06	1.01509e-06	7.00851e-07	1.46234e-06	7.72976e-07	1.19452e-06	1.42482e-06	8.6927e-07	8.046e-07	1.38738e-06	1.1124e-06	7.49859e-07	1.70005e-06	sulfite oxidase [EC:1.8.3.1]
K00389	3.30012e-05	2.58819e-05	2.14973e-05	2.45048e-05	2.15555e-05	2.31063e-05	2.88296e-05	2.62951e-05	1.78031e-05	2.53944e-05	2.08064e-05	2.39179e-05	2.81755e-05	2.78016e-05	2.30378e-05	2.36401e-05	2.13737e-05	3.44332e-05	2.48202e-05	3.0217e-05	3.50705e-05	2.77848e-05	3.3063e-05	putative membrane protein
K00390	0.000190688	0.000198676	0.000179551	0.00018698	0.000194556	0.000189052	0.000189344	0.000221229	0.000174652	0.000187539	0.000208563	0.000188794	0.000210789	0.000208988	0.000192225	0.000216671	0.000209155	0.000268173	0.000227744	0.000203293	0.000228243	0.000239889	0.000200066	phosphoadenosine phosphosulfate reductase [EC:1.8.4.8]
K00392	0.000152658	0.000108105	9.16303e-05	0.000104401	0.000104926	0.000113362	0.000132336	0.000128416	7.26027e-05	0.000115027	0.000110808	0.000111096	0.000108927	0.000110447	9.04174e-05	0.000121936	7.53922e-05	0.000222217	0.000145504	0.000143047	0.000167406	0.000182601	0.000160347	sulfite reductase (ferredoxin) [EC:1.8.7.1]
K00394	1.15541e-05	2.31582e-05	2.25201e-05	2.78954e-05	6.87767e-06	1.01081e-05	2.0007e-05	5.00289e-06	3.75899e-05	8.93325e-06	6.05628e-06	1.08351e-05	3.21635e-06	3.24581e-06	4.31456e-06	2.151e-05	1.97502e-05	7.12022e-06	5.58371e-06	6.67051e-06	2.32989e-05	9.906e-06	2.67218e-05	adenylylsulfate reductase, subunit A [EC:1.8.99.2]
K00395	3.04627e-07	2.13273e-06	1.06132e-06	2.38553e-06	5.52804e-07	6.78014e-07	2.54851e-06	4.43684e-07	8.78829e-07	2.78736e-07	6.88678e-07	6.46466e-07	1.76514e-07	3.78776e-07	4.02896e-07	2.32455e-07	2.25414e-06	8.23546e-07	1.82347e-07	3.41408e-07	2.3575e-06	8.37161e-07	2.51333e-08	adenylylsulfate reductase, subunit B [EC:1.8.99.2]
K00397	3.81078e-06	3.55887e-06	2.33385e-06	2.36005e-06	2.04849e-06	3.85121e-06	2.68041e-06	3.04028e-06	2.37643e-06	4.07447e-06	6.31861e-06	2.64139e-06	4.07068e-06	4.50069e-06	4.25356e-06	1.00167e-05	3.97281e-06	4.57843e-06	4.72778e-06	3.65275e-06	3.75269e-06	3.23658e-06	1.84635e-06	anaerobic dimethyl sulfoxide reductase [EC:1.8.99.-]
K00399	1.73805e-08	5.2308e-09	7.24892e-09	7.33263e-09	6.81674e-09	1.45332e-08	8.63979e-09	8.69775e-09	6.42634e-09	1.34722e-08	2.03518e-08	8.42334e-09	1.26717e-08	1.52143e-08	1.07824e-08	3.26313e-08	1.38908e-08	1.51273e-08	1.54709e-08	1.10829e-08	1.20966e-08	9.94322e-09	7.24058e-09	methyl-coenzyme M reductase alpha subunit [EC:2.8.4.1]
K00400	1.80133e-06	1.66103e-06	1.82694e-06	1.81084e-06	2.21703e-06	1.74937e-06	1.24097e-06	1.79675e-06	1.78791e-06	1.62051e-06	1.80844e-06	1.54352e-06	1.79372e-06	1.69075e-06	1.7129e-06	1.95451e-06	1.61994e-06	2.45949e-06	2.02964e-06	1.82504e-06	1.65327e-06	1.86984e-06	1.77688e-06	methyl coenzyme M reductase system, component A2
K00404	6.80775e-05	0.000131498	5.80539e-05	0.000146149	8.39703e-05	8.95958e-05	0.000139792	0.000127526	5.49417e-05	7.56677e-05	0.000113761	0.000100987	0.000100789	8.9595e-05	6.81083e-05	0.000141855	9.99047e-05	0.000184086	0.000126091	9.19658e-05	0.000141541	0.000143433	4.8968e-05	cytochrome c oxidase cbb3-type subunit I [EC:1.9.3.1]
K00405	2.80013e-05	5.62152e-05	2.53307e-05	6.1316e-05	3.72489e-05	3.88437e-05	5.9087e-05	5.55146e-05	2.63048e-05	3.25978e-05	5.08659e-05	4.32404e-05	4.1845e-05	3.72908e-05	2.88542e-05	6.20081e-05	4.19333e-05	8.54367e-05	5.78055e-05	3.98056e-05	6.20141e-05	6.35543e-05	2.22038e-05	cytochrome c oxidase cbb3-type subunit II
K00406	5.57088e-05	0.000101984	6.03796e-05	0.000117907	8.84861e-05	8.43131e-05	0.000116053	0.000130498	5.38757e-05	7.30474e-05	0.000122454	9.03862e-05	9.80085e-05	8.47174e-05	6.07969e-05	0.000140782	8.46975e-05	0.000241747	0.000154575	9.21718e-05	0.000140239	0.000157313	5.88506e-05	cytochrome c oxidase cbb3-type subunit III
K00407	4.44433e-06	8.69198e-06	2.9119e-06	1.08462e-05	3.25722e-06	4.92689e-06	1.03601e-05	5.67778e-06	2.59651e-06	3.87252e-06	4.60081e-06	5.809e-06	4.69156e-06	4.4284e-06	4.00836e-06	7.27238e-06	6.0308e-06	3.8465e-06	3.64039e-06	4.81948e-06	7.54939e-06	5.98018e-06	1.51426e-06	cytochrome c oxidase cbb3-type subunit IV
K00410	4.62007e-06	2.10244e-06	2.6226e-06	2.57626e-06	2.11664e-06	4.63978e-06	3.03862e-06	3.04429e-06	2.58417e-06	4.75748e-06	7.99977e-06	2.97411e-06	5.09154e-06	5.67462e-06	5.3136e-06	1.29351e-05	4.85442e-06	5.93935e-06	6.02398e-06	4.41138e-06	4.73993e-06	4.02092e-06	2.13537e-06	ubiquinol-cytochrome c reductase cytochrome b/c1 subunit
K00411	2.16512e-05	4.89044e-05	1.34978e-05	5.54245e-05	1.81091e-05	2.50752e-05	5.63637e-05	2.57151e-05	1.22154e-05	1.77496e-05	2.18803e-05	3.09512e-05	1.73714e-05	1.98067e-05	1.95606e-05	3.12376e-05	2.86974e-05	1.77899e-05	1.67866e-05	2.23169e-05	3.86168e-05	3.06422e-05	7.97136e-06	ubiquinol-cytochrome c reductase iron-sulfur subunit [EC:1.10.2.2]
K00412	4.20155e-05	0.000106971	2.84078e-05	0.000128603	4.75565e-05	5.27394e-05	0.000122528	5.58071e-05	3.9755e-05	3.57443e-05	4.50496e-05	6.45205e-05	3.58758e-05	4.00716e-05	4.12913e-05	6.10516e-05	6.43363e-05	4.47642e-05	3.83465e-05	4.67104e-05	8.40989e-05	6.87273e-05	1.71331e-05	ubiquinol-cytochrome c reductase cytochrome b subunit
K00413	2.16361e-05	5.42841e-05	1.41024e-05	6.36112e-05	2.02744e-05	2.67406e-05	6.42987e-05	2.79199e-05	1.18349e-05	1.79907e-05	2.25742e-05	3.36874e-05	1.81556e-05	2.05052e-05	1.98284e-05	3.12442e-05	2.89169e-05	1.90076e-05	1.79981e-05	2.34418e-05	4.25257e-05	3.40856e-05	7.50146e-06	ubiquinol-cytochrome c reductase cytochrome c1 subunit
K00423	1.39528e-05	3.01837e-05	7.00859e-06	2.77943e-05	9.63273e-06	1.43716e-05	2.73357e-05	1.27654e-05	9.17192e-06	1.11252e-05	1.47041e-05	1.76487e-05	1.14832e-05	1.57832e-05	1.35641e-05	2.00935e-05	1.67781e-05	1.17989e-05	1.02914e-05	1.31093e-05	2.0414e-05	1.6574e-05	5.70248e-06	L-ascorbate oxidase [EC:1.10.3.3]
K00425	0.000858374	0.000830863	0.000855877	0.000812927	0.000848537	0.000847285	0.000821521	0.000856477	0.000817541	0.000829689	0.00083542	0.00084588	0.000887038	0.000891217	0.000913188	0.000809075	0.000899526	0.000760789	0.00082394	0.000866792	0.00084857	0.000822659	0.000834633	cytochrome d ubiquinol oxidase subunit I [EC:1.10.3.-]
K00426	0.000643056	0.00061929	0.000657295	0.000594461	0.000651811	0.000643061	0.000597138	0.000649944	0.000629597	0.000629773	0.000641044	0.00063596	0.000675048	0.000676393	0.000700265	0.000615268	0.000690725	0.000575467	0.000632181	0.000654162	0.000630084	0.0006224	0.000631956	cytochrome d ubiquinol oxidase subunit II [EC:1.10.3.-]
K00427	1.43388e-05	1.72431e-05	6.67299e-06	1.92675e-05	2.98676e-06	7.89104e-06	1.63607e-05	1.47783e-05	5.3535e-06	9.30828e-06	4.14438e-06	1.44717e-05	2.84812e-05	2.35799e-05	1.14735e-05	1.08487e-05	1.97596e-05	6.47026e-06	3.29955e-06	1.34969e-05	1.62307e-05	1.30754e-05	6.8459e-07	L-lactate permease
K00428	0.000118335	0.000206003	0.000161971	0.000208357	0.000249885	0.000203348	0.000201821	0.000360418	0.000145275	0.000189883	0.000344588	0.000219784	0.000280107	0.000238402	0.000145475	0.00035267	0.000200734	0.000784066	0.000478407	0.000245053	0.000347145	0.000445021	0.000176743	cytochrome c peroxidase [EC:1.11.1.5]
K00432	0.000325302	0.000306976	0.000343046	0.000292827	0.000328389	0.000313736	0.000284011	0.000315665	0.000346766	0.000308129	0.000314562	0.000307139	0.00033244	0.000317996	0.000343854	0.00031835	0.000328239	0.000286418	0.000310582	0.000322712	0.000295395	0.000309103	0.000295646	glutathione peroxidase [EC:1.11.1.9]
K00433	0.000104358	0.000113545	9.4472e-05	0.000113566	0.000102579	0.000101645	0.000109605	0.000119175	0.000114823	0.000100912	0.000113935	0.000102636	0.000109188	0.000110989	0.000105672	0.000127129	0.000108515	0.000137543	0.000120194	0.000108655	0.000130015	0.000120124	0.000113304	chloride peroxidase [EC:1.11.1.10]
K00435	3.37049e-05	2.60596e-05	1.14565e-05	3.04169e-05	1.72607e-05	2.28723e-05	2.60473e-05	1.70897e-05	6.47549e-06	1.79883e-05	1.32184e-05	1.60158e-05	9.75919e-06	1.81642e-05	1.05388e-05	1.33566e-05	1.50259e-05	1.27457e-05	1.12419e-05	1.78391e-05	2.08235e-05	1.39135e-05	2.11029e-05	peroxiredoxin [EC:1.11.1.-]
K00436	8.77354e-06	2.26565e-05	2.50198e-06	1.26203e-05	5.34829e-06	6.66523e-06	6.33481e-06	7.22462e-06	4.46336e-06	4.74319e-06	4.49169e-06	1.13226e-05	3.43062e-06	4.0694e-06	5.74692e-06	5.49803e-06	1.1336e-05	4.73887e-06	2.89109e-06	6.77115e-06	7.52575e-06	2.05762e-05	2.7795e-06	hydrogen dehydrogenase [EC:1.12.1.2]
K00437	6.25823e-07	1.34782e-06	8.65997e-07	8.95984e-07	4.22561e-07	3.7496e-07	6.21671e-07	3.78907e-07	1.16772e-06	5.79192e-07	2.36635e-07	5.78052e-07	3.77523e-07	3.68334e-07	2.45727e-07	6.7026e-07	6.2086e-07	2.80566e-07	1.72148e-07	4.19069e-07	6.53956e-07	4.29119e-07	5.46646e-07	cytochrome-c3 hydrogenase [EC:1.12.2.1]
K00440	4.31477e-07	4.62553e-07	9.74122e-08	3.42701e-07	1.15462e-07	2.15172e-07	3.95494e-07	1.19728e-07	3.37342e-08	1.62917e-07	1.23498e-07	1.97759e-07	4.95097e-08	1.9296e-07	7.00717e-08	1.33624e-07	3.08499e-07	9.0522e-08	9.41931e-08	1.70455e-07	3.49636e-07	8.02181e-08	3.14126e-07	coenzyme F420 hydrogenase alpha subunit [EC:1.12.98.1]
K00441	3.74358e-06	5.44385e-06	2.12028e-06	2.73001e-06	1.27502e-06	2.38064e-06	2.89822e-06	1.83027e-06	2.53801e-06	2.30496e-06	2.63026e-06	2.68095e-06	2.06991e-06	2.28982e-06	2.92268e-06	4.64572e-06	2.22665e-06	2.22146e-06	2.0416e-06	2.68216e-06	3.66001e-06	6.20746e-06	2.5151e-06	coenzyme F420 hydrogenase beta subunit [EC:1.12.98.1]
K00442	4.12514e-07	2.10147e-07	1.39348e-07	7.65291e-07	3.85763e-07	2.3621e-07	3.88548e-07	9.87526e-08	1.17771e-07	1.50977e-07	9.75111e-08	1.62143e-07	4.68374e-08	1.78137e-07	1.90952e-07	1.23663e-07	8.90731e-08	5.99435e-08	9.30874e-08	1.5421e-07	3.12218e-07	8.44965e-08	2.75207e-07	coenzyme F420 hydrogenase delta subunit
K00443	3.63173e-08	1.54058e-07	1.12385e-07	8.06198e-08	1.88388e-08	9.70937e-08	1.19942e-07	5.01785e-08	1.37471e-07	3.07098e-08	1.33024e-07	9.13108e-08	4.31924e-08	3.93885e-08	3.46057e-08	9.53153e-08	1.09978e-07	3.77524e-08	2.73747e-08	3.77122e-08	9.26584e-08	4.13022e-08	6.5082e-08	coenzyme F420 hydrogenase gamma subunit [EC:1.12.98.1]
K00446	4.76667e-05	4.26926e-05	2.70615e-05	3.95728e-05	2.38169e-05	2.91974e-05	4.34164e-05	2.61588e-05	2.23924e-05	3.65703e-05	2.33254e-05	3.46682e-05	3.04754e-05	3.52455e-05	3.65841e-05	3.20566e-05	2.49037e-05	2.2989e-05	1.97909e-05	4.28365e-05	4.56634e-05	2.87884e-05	4.7276e-05	catechol 2,3-dioxygenase [EC:1.13.11.2]
K00448	2.92108e-05	2.75306e-05	1.20561e-05	3.15441e-05	1.50333e-05	1.96838e-05	3.16148e-05	1.83027e-05	1.00293e-05	1.7464e-05	1.31267e-05	1.97353e-05	1.55308e-05	1.91504e-05	1.5394e-05	1.95705e-05	1.80906e-05	1.20137e-05	1.10481e-05	2.1207e-05	2.64148e-05	1.67289e-05	1.89862e-05	protocatechuate 3,4-dioxygenase, alpha subunit [EC:1.13.11.3]
K00449	3.86733e-05	4.10181e-05	2.27356e-05	4.30153e-05	2.9003e-05	3.30716e-05	4.54013e-05	3.96578e-05	1.93132e-05	3.00602e-05	3.37038e-05	3.47396e-05	3.24225e-05	3.38809e-05	2.56019e-05	4.22193e-05	3.06027e-05	5.84117e-05	3.95891e-05	3.8342e-05	4.93709e-05	4.33083e-05	3.27481e-05	protocatechuate 3,4-dioxygenase, beta subunit [EC:1.13.11.3]
K00450	4.40301e-05	4.97216e-05	3.30519e-05	4.68774e-05	3.2931e-05	3.53497e-05	5.07002e-05	3.97994e-05	2.81005e-05	3.70363e-05	3.32751e-05	4.29547e-05	4.16943e-05	4.09561e-05	3.97056e-05	3.87736e-05	3.75537e-05	4.01881e-05	3.46825e-05	4.4041e-05	5.22605e-05	4.29843e-05	4.22593e-05	gentisate 1,2-dioxygenase [EC:1.13.11.4]
K00451	0.000129529	0.000155775	0.00012721	0.000149113	0.000176966	0.000156669	0.00015518	0.00023315	0.00012247	0.000148653	0.000223295	0.000162093	0.000177124	0.000168523	0.000122801	0.000226111	0.000151314	0.000430884	0.000288285	0.000175349	0.000227308	0.000262695	0.000156153	homogentisate 1,2-dioxygenase [EC:1.13.11.5]
K00452	2.37439e-05	3.45594e-05	3.60676e-05	2.71158e-05	5.15557e-05	4.24308e-05	3.02111e-05	7.51116e-05	3.16168e-05	4.07489e-05	7.67108e-05	4.42469e-05	5.54359e-05	4.97989e-05	2.94942e-05	7.6854e-05	4.01846e-05	0.000179612	0.000109307	5.36529e-05	6.98584e-05	9.41549e-05	4.26935e-05	3-hydroxyanthranilate 3,4-dioxygenase [EC:1.13.11.6]
K00453	9.35515e-05	0.000114817	0.000107222	9.92492e-05	0.000141484	0.000122633	0.000112498	0.000190663	9.50937e-05	0.000122504	0.000186531	0.000131731	0.000148393	0.000138472	0.000100446	0.000184383	0.00012039	0.00037771	0.000246727	0.000147591	0.00018642	0.00022409	0.000132597	tryptophan 2,3-dioxygenase [EC:1.13.11.11]
K00455	1.20625e-05	1.80161e-05	8.91563e-06	2.54916e-05	9.4296e-06	1.15552e-05	2.44468e-05	1.40441e-05	7.67425e-06	1.03452e-05	9.81445e-06	1.58913e-05	1.96572e-05	1.73179e-05	1.20033e-05	1.14247e-05	1.61776e-05	7.82553e-06	8.29482e-06	1.18869e-05	1.80767e-05	1.55082e-05	4.65232e-06	3,4-dihydroxyphenylacetate 2,3-dioxygenase [EC:1.13.11.15]
K00456	0	2.53596e-08	0	9.5357e-09	0	0	0	0	1.29181e-07	0	0	0	0	0	0	0	0	0	0	0	3.21813e-08	0	0	cysteine dioxygenase [EC:1.13.11.20]
K00457	0.000168919	0.000208329	0.000148254	0.000215706	0.000196286	0.000187555	0.00023052	0.000264895	0.000140647	0.00017654	0.00024292	0.000203806	0.000210823	0.000195378	0.00015341	0.000258797	0.000185749	0.00044738	0.000303408	0.000213654	0.000281156	0.000299138	0.000180733	4-hydroxyphenylpyruvate dioxygenase [EC:1.13.11.27]
K00459	0.000449502	0.000455775	0.00042603	0.000472402	0.000456068	0.000446575	0.000487296	0.00043507	0.000398286	0.000398097	0.000443311	0.000423219	0.000414841	0.000412757	0.00044733	0.00045982	0.000446662	0.000447356	0.000450335	0.000434409	0.000457619	0.000449253	0.000389043	nitronate monooxygenase [EC:1.13.12.16]
K00460	2.58978e-07	3.63808e-07	9.65479e-08	3.64883e-07	1.05629e-07	1.81768e-07	3.26363e-07	3.10869e-07	1.05687e-07	1.9805e-07	1.76843e-07	2.54751e-07	5.19065e-07	4.40162e-07	2.24578e-07	2.95615e-07	3.46455e-07	1.80355e-07	1.22422e-07	2.58355e-07	2.95437e-07	4.48452e-07	3.5965e-08	arachidonate 15-lipoxygenase [EC:1.13.11.33]
K00462	1.43663e-05	1.15322e-05	5.052e-06	1.29852e-05	6.58248e-06	1.0214e-05	1.53188e-05	7.39869e-06	4.44701e-06	7.85377e-06	6.88954e-06	8.87773e-06	5.54343e-06	8.85041e-06	5.06694e-06	8.23951e-06	7.32969e-06	4.73459e-06	5.84539e-06	7.80849e-06	1.07797e-05	5.76388e-06	8.54351e-06	biphenyl-2,3-diol 1,2-dioxygenase [EC:1.13.11.39]
K00463	1.91748e-07	2.84799e-07	4.89302e-08	1.43608e-06	3.85241e-07	2.13568e-07	8.39792e-07	9.54159e-08	2.11645e-08	1.1622e-07	6.70069e-08	2.02561e-07	7.66358e-08	4.1241e-07	6.29602e-07	5.31333e-08	5.17281e-08	1.22929e-07	8.02398e-08	1.06747e-07	1.63417e-07	1.94903e-07	9.38863e-08	indoleamine 2,3-dioxygenase [EC:1.13.11.52]
K00464	7.89648e-06	4.29334e-06	1.18071e-06	3.87144e-06	2.27473e-06	3.56374e-06	2.943e-06	3.14852e-06	3.4785e-07	2.52636e-06	1.45981e-06	6.50212e-06	6.70203e-07	2.53229e-06	3.36816e-06	1.10868e-06	1.90351e-06	1.02407e-06	1.48001e-06	4.01999e-06	3.4574e-06	3.52685e-05	3.61608e-06	all-trans-8-apo-beta-carotenal 15,15-oxygenase [EC:1.14.99.41]
K00466	2.71029e-05	1.90749e-05	1.30902e-05	2.53001e-05	1.08205e-05	1.74713e-05	3.19429e-05	1.5249e-05	1.06449e-05	1.64608e-05	9.77548e-06	1.68863e-05	1.27388e-05	1.29063e-05	1.34517e-05	1.47372e-05	1.22948e-05	1.05073e-05	1.00107e-05	2.0341e-05	2.46449e-05	1.26823e-05	2.30848e-05	tryptophan 2-monooxygenase [EC:1.13.12.3]
K00467	1.65001e-05	9.4241e-06	3.97995e-06	1.01606e-05	5.65314e-06	9.28399e-06	1.11065e-05	5.37917e-06	1.76565e-06	7.07444e-06	4.04825e-06	6.52416e-06	2.82579e-06	7.64994e-06	3.18976e-06	3.94751e-06	4.54923e-06	2.96312e-06	3.49721e-06	7.04881e-06	8.3946e-06	2.74919e-06	1.08809e-05	lactate 2-monooxygenase [EC:1.13.12.4]
K00468	1.68079e-06	6.94466e-07	3.69007e-07	1.23443e-06	4.69858e-07	1.17723e-06	2.25655e-06	4.74463e-07	1.3011e-07	5.98883e-07	4.63373e-07	8.40834e-07	2.81859e-07	4.50222e-07	2.6741e-07	6.11941e-07	3.98472e-07	2.69503e-07	5.16129e-07	6.94699e-07	1.10236e-06	2.95475e-07	9.69266e-07	[EC:1.13.12.-]
K00469	4.15143e-06	6.76723e-06	7.2117e-06	7.50882e-06	1.5372e-05	9.46124e-06	5.52393e-06	1.91534e-05	1.39498e-05	8.9456e-06	1.70302e-05	8.69068e-06	1.38857e-05	1.07965e-05	5.81493e-06	1.71217e-05	8.38434e-06	4.04881e-05	2.45659e-05	1.08891e-05	1.60238e-05	2.1648e-05	9.40972e-06	inositol oxygenase [EC:1.13.99.1]
K00470	6.42398e-06	6.3915e-06	3.17831e-06	8.93087e-06	1.93247e-06	3.97491e-06	7.68792e-06	7.04612e-06	2.67858e-06	4.59681e-06	2.36524e-06	6.42609e-06	1.19664e-05	9.7222e-06	5.08976e-06	5.67183e-06	8.93758e-06	3.18576e-06	1.90334e-06	6.24671e-06	7.40475e-06	5.94831e-06	6.86773e-07	[EC:1.14.1.-]
K00471	2.45495e-06	6.79291e-06	1.64084e-06	1.01657e-05	2.84574e-06	3.54451e-06	1.03419e-05	3.23519e-06	1.44943e-06	2.16492e-06	2.66377e-06	3.89608e-06	1.93302e-06	1.73327e-06	2.2366e-06	3.00326e-06	2.76441e-06	1.91116e-06	2.0148e-06	2.5253e-06	5.81461e-06	4.44177e-06	1.04894e-06	gamma-butyrobetaine dioxygenase [EC:1.14.11.1]
K00472	1.90116e-05	2.23857e-05	2.01512e-05	1.49175e-05	2.0444e-05	1.89057e-05	1.46815e-05	2.25148e-05	2.10023e-05	1.95374e-05	2.16804e-05	2.1627e-05	1.92914e-05	2.33199e-05	2.40529e-05	1.79134e-05	2.78762e-05	1.50164e-05	1.98029e-05	1.92872e-05	1.81294e-05	2.07787e-05	2.00787e-05	prolyl 4-hydroxylase [EC:1.14.11.2]
K00476	1.30024e-06	4.2964e-06	9.47089e-07	7.6078e-06	2.33921e-06	2.42288e-06	8.21612e-06	1.78584e-06	5.76866e-07	1.18035e-06	1.58191e-06	3.19621e-06	1.06246e-06	8.34777e-07	1.31193e-06	1.16954e-06	1.41327e-06	8.5263e-07	1.21296e-06	1.37207e-06	4.23083e-06	3.46813e-06	4.26566e-07	aspartate beta-hydroxylase [EC:1.14.11.16]
K00477	4.56622e-06	1.4026e-05	3.50856e-06	2.27493e-05	7.97471e-06	8.01282e-06	2.37463e-05	7.91519e-06	2.63642e-06	4.34327e-06	5.86102e-06	1.07018e-05	3.68599e-06	2.7581e-06	4.10725e-06	5.20736e-06	5.96837e-06	4.58539e-06	5.23417e-06	5.00939e-06	1.32766e-05	1.09666e-05	2.06069e-06	phytanoyl-CoA hydroxylase [EC:1.14.11.18]
K00478	1.35563e-05	8.20438e-06	4.77143e-06	9.09537e-06	5.98686e-06	8.47094e-06	1.06254e-05	6.63101e-06	2.82061e-06	7.03757e-06	5.1757e-06	6.56857e-06	4.45746e-06	6.71092e-06	4.24753e-06	5.6358e-06	4.87059e-06	7.38215e-06	5.75357e-06	7.99325e-06	9.46836e-06	5.84319e-06	1.02927e-05	[EC:1.14.11.-]
K00479	3.86613e-05	3.99431e-05	1.85214e-05	4.67985e-05	2.05464e-05	2.9633e-05	4.98647e-05	2.58475e-05	1.71353e-05	2.56916e-05	2.43324e-05	2.87052e-05	2.26768e-05	2.72727e-05	2.37338e-05	3.314e-05	2.54975e-05	1.99128e-05	2.07853e-05	2.86989e-05	3.92571e-05	2.53853e-05	2.60361e-05	Rieske 2Fe-2S family protein
K00480	0.000108648	0.000106038	7.59624e-05	0.000105577	7.49981e-05	8.77634e-05	0.000119211	7.86926e-05	6.53863e-05	8.21841e-05	7.7214e-05	9.06315e-05	8.91021e-05	8.61468e-05	8.86843e-05	9.67091e-05	8.19499e-05	7.28919e-05	7.31123e-05	9.47086e-05	0.000105527	8.30447e-05	8.54967e-05	salicylate hydroxylase [EC:1.14.13.1]
K00481	4.90801e-05	5.38345e-05	2.73662e-05	5.85591e-05	3.08563e-05	3.82258e-05	6.13787e-05	3.75304e-05	2.79158e-05	3.44935e-05	3.11552e-05	4.14361e-05	3.43103e-05	3.70854e-05	3.65151e-05	4.4913e-05	4.05747e-05	2.67091e-05	2.72784e-05	4.20641e-05	5.17688e-05	3.64466e-05	3.47915e-05	p-hydroxybenzoate 3-monooxygenase [EC:1.14.13.2]
K00483	9.2832e-05	8.11808e-05	7.84194e-05	8.12414e-05	7.69937e-05	7.8184e-05	8.04265e-05	8.34726e-05	7.48516e-05	8.5585e-05	7.81921e-05	8.56014e-05	9.74823e-05	0.000104056	9.50447e-05	7.38613e-05	9.81544e-05	5.64865e-05	7.07994e-05	8.55522e-05	8.45298e-05	7.3033e-05	8.2615e-05	4-hydroxyphenylacetate-3-monooxygenase large chain [EC:1.14.14.9]
K00484	5.42532e-06	1.03873e-05	4.70652e-06	2.38007e-05	4.67252e-06	7.15926e-06	2.50429e-05	5.24726e-06	1.88413e-06	4.46697e-06	3.80899e-06	8.28197e-06	9.53829e-06	7.50233e-06	5.62763e-06	6.25718e-06	6.31606e-06	3.12942e-06	3.17361e-06	5.92321e-06	1.49674e-05	1.04584e-05	7.85807e-07	4-hydroxyphenylacetate-3-monooxygenase small chain [EC:1.14.14.9]
K00485	2.17565e-05	1.54779e-05	6.61892e-06	1.85405e-05	1.0674e-05	1.54621e-05	2.6284e-05	1.70065e-05	5.07025e-06	1.19244e-05	1.04474e-05	1.37117e-05	1.13052e-05	1.23942e-05	7.63926e-06	1.43354e-05	1.0663e-05	8.86617e-06	1.05855e-05	1.16639e-05	2.09407e-05	1.14378e-05	1.47061e-05	dimethylaniline monooxygenase (N-oxide forming) [EC:1.14.13.8]
K00486	5.02356e-05	7.41741e-05	7.83804e-05	5.45505e-05	0.000114169	9.32684e-05	6.22383e-05	0.000170839	6.70243e-05	8.99597e-05	0.000174553	9.625e-05	0.00012513	0.000111429	6.19847e-05	0.000176249	8.61283e-05	0.000424197	0.000253168	0.000121504	0.000158444	0.000217027	9.53719e-05	kynurenine 3-monooxygenase [EC:1.14.13.9]
K00491	0.000246966	0.000189541	0.000293968	0.000143537	0.000278374	0.000238546	0.000145269	0.000214818	0.000275068	0.000239773	0.000247286	0.000205487	0.000263225	0.000243989	0.000305138	0.000238694	0.000264378	0.000164145	0.000230033	0.00024729	0.000169465	0.00019439	0.000229805	nitric-oxide synthase, bacterial [EC:1.14.13.39]
K00492	0.000314051	0.000272326	0.000277277	0.00025869	0.000274635	0.000274851	0.000285158	0.000255811	0.000251861	0.000265755	0.000253995	0.000264804	0.000262506	0.000271718	0.000302295	0.000258159	0.000287946	0.000180024	0.000236695	0.000281107	0.000267768	0.00023156	0.00027699	[EC:1.14.13.-]
K00493	1.31937e-05	7.49246e-06	4.92113e-06	9.46542e-06	4.93237e-06	9.10682e-06	1.36854e-05	5.37267e-06	3.3662e-06	7.25042e-06	7.30261e-06	7.48529e-06	5.25928e-06	6.97004e-06	5.73737e-06	1.04177e-05	5.30199e-06	6.37027e-06	6.70989e-06	8.10247e-06	1.10191e-05	5.4472e-06	9.52332e-06	unspecific monooxygenase [EC:1.14.14.1]
K00494	5.25175e-08	6.67332e-08	1.89471e-08	4.20181e-08	1.95675e-08	4.75623e-08	6.58049e-08	4.45336e-08	1.49204e-08	3.18674e-08	4.4781e-08	3.10803e-08	2.86929e-08	3.26204e-08	2.02027e-08	6.91851e-08	3.01029e-08	3.34299e-08	3.73694e-08	3.1428e-08	4.46726e-08	2.36546e-08	2.78497e-08	alkanal monooxygenase alpha chain [EC:1.14.14.3]
K00495	6.80908e-07	8.79155e-07	4.2809e-07	1.01321e-06	3.31887e-07	5.31398e-07	8.06977e-07	8.00505e-07	4.52705e-07	5.61126e-07	4.80843e-07	5.95635e-07	5.87366e-07	5.46206e-07	5.21957e-07	9.04776e-07	8.04392e-07	4.98358e-07	4.07751e-07	6.98628e-07	7.99663e-07	6.16224e-07	4.13646e-07	[EC:1.14.14.-]
K00496	5.66864e-05	4.67069e-05	1.85771e-05	5.44213e-05	2.76335e-05	4.0624e-05	6.03005e-05	3.59891e-05	1.19835e-05	2.94171e-05	2.5818e-05	3.49561e-05	2.37891e-05	3.30709e-05	2.07628e-05	3.09598e-05	3.08456e-05	3.34264e-05	2.65657e-05	3.41806e-05	4.51605e-05	3.10427e-05	3.25932e-05	alkane 1-monooxygenase [EC:1.14.15.3]
K00499	1.09176e-05	3.59734e-05	6.94123e-06	4.30582e-05	1.55206e-05	1.62742e-05	4.27538e-05	1.56283e-05	6.42964e-06	9.17317e-06	1.15579e-05	2.44912e-05	7.1158e-06	6.00704e-06	9.33737e-06	9.89304e-06	1.59596e-05	9.08052e-06	9.84292e-06	1.06432e-05	2.48493e-05	2.11671e-05	3.7159e-06	choline monooxygenase [EC:1.14.15.7]
K00500	0.000109379	0.000144263	0.000151424	0.000114786	0.000203874	0.000167093	0.00011932	0.000274878	0.000144837	0.000168776	0.000274882	0.00017472	0.00021432	0.000195317	0.000138622	0.000267784	0.000174784	0.000561255	0.000365696	0.000199474	0.000245331	0.00032074	0.000173087	phenylalanine-4-hydroxylase [EC:1.14.16.1]
K00505	8.04473e-06	1.03297e-05	6.36713e-06	1.1025e-05	7.85612e-06	8.37761e-06	1.25117e-05	7.68561e-06	7.1226e-06	7.28315e-06	8.77404e-06	8.84866e-06	6.60356e-06	7.23202e-06	7.65927e-06	8.72304e-06	7.74768e-06	7.02308e-06	8.23106e-06	7.36799e-06	1.01236e-05	8.30788e-06	7.06314e-06	tyrosinase [EC:1.14.18.1]
K00507	5.95782e-05	0.000107968	3.83233e-05	0.000108555	6.87022e-05	6.58198e-05	0.000108025	9.63647e-05	5.28267e-05	5.15428e-05	6.93582e-05	8.01039e-05	6.0871e-05	6.03942e-05	5.11011e-05	8.04424e-05	7.07928e-05	0.000127436	8.42031e-05	6.85489e-05	0.000106086	0.000126626	4.41768e-05	stearoyl-CoA desaturase (delta-9 desaturase) [EC:1.14.19.1]
K00508	0.000171255	0.000139944	0.000112528	0.000137599	0.000155908	0.000164835	0.000179764	0.000217598	8.43303e-05	0.000145234	0.00020123	0.000153323	0.000162774	0.000163844	0.000100415	0.00021484	0.000126509	0.000436807	0.000277228	0.000183071	0.000236353	0.000246812	0.000174577	linoleoyl-CoA desaturase [EC:1.14.19.3]
K00510	7.55786e-05	5.22803e-05	6.43142e-05	4.80341e-05	5.58999e-05	5.6641e-05	6.37355e-05	4.52918e-05	5.4344e-05	5.79441e-05	4.54102e-05	5.44627e-05	5.80906e-05	5.32935e-05	6.99634e-05	5.25236e-05	4.84963e-05	3.6497e-05	4.49327e-05	6.90941e-05	6.0193e-05	6.25669e-05	7.19102e-05	heme oxygenase [EC:1.14.99.3]
K00514	9.93614e-06	6.40692e-06	9.79682e-06	4.89231e-06	8.83097e-06	7.68597e-06	4.97912e-06	7.34165e-06	8.76795e-06	7.50748e-06	7.43408e-06	1.09204e-05	8.59531e-06	7.43342e-06	1.26725e-05	7.93949e-06	7.89908e-06	5.15492e-06	7.35934e-06	1.01043e-05	6.60072e-06	3.99179e-05	7.4247e-06	zeta-carotene desaturase [EC:1.3.5.6]
K00517	0.000810756	0.00055751	0.00044264	0.000548575	0.000532829	0.000611126	0.000568942	0.000480052	0.000379679	0.000536593	0.000476456	0.000481321	0.000395065	0.000553753	0.000451414	0.000432012	0.000506722	0.000327682	0.000427865	0.00050137	0.000490232	0.000363812	0.000603501	[EC:1.14.-.-]
K00518	1.07684e-05	7.29346e-06	6.45788e-06	6.51785e-06	5.74269e-06	6.87541e-06	8.89981e-06	4.9312e-06	4.91697e-06	6.2269e-06	4.94722e-06	7.25544e-06	5.38974e-06	5.41107e-06	7.12426e-06	5.80907e-06	4.58885e-06	3.555e-06	4.96222e-06	7.75022e-06	8.18448e-06	1.33204e-05	9.07238e-06	superoxide dismutase [EC:1.15.1.1]
K00520	0.000327167	0.000328162	0.00031558	0.000279971	0.000296801	0.000292388	0.000297354	0.000259285	0.000310842	0.000279507	0.000265562	0.000281049	0.000291495	0.000283481	0.000331916	0.00028235	0.000289814	0.000214858	0.000253229	0.000311757	0.000284566	0.000260164	0.000298291	mercuric reductase [EC:1.16.1.1]
K00523	3.15077e-05	6.94668e-05	1.91076e-05	9.78889e-05	2.92571e-05	3.78025e-05	0.000100236	3.58743e-05	1.42815e-05	2.35561e-05	2.52531e-05	4.95376e-05	2.59851e-05	2.33704e-05	2.33843e-05	3.04905e-05	3.62542e-05	1.99262e-05	2.06969e-05	2.83802e-05	6.04047e-05	4.55117e-05	1.16538e-05	CDP-4-dehydro-6-deoxyglucose reductase [EC:1.17.1.1]
K00524	2.2577e-06	2.16327e-10	0	0	0	0	0	1.57807e-06	0	7.78651e-10	0	7.24546e-06	6.6018e-10	5.24702e-09	4.29668e-06	0	0	1.91787e-09	6.1012e-07	2.79707e-06	1.72503e-06	5.39473e-05	0	ribonucleotide reductase, class II [EC:1.17.4.1]
K00525	0.0017041	0.00170663	0.00158512	0.00169594	0.00168598	0.00171548	0.0018025	0.00165748	0.00162863	0.00174973	0.00167839	0.00172965	0.00162341	0.00164475	0.00164263	0.00160821	0.00163951	0.00156385	0.00162055	0.0016646	0.00164809	0.00158068	0.0015783	ribonucleoside-diphosphate reductase alpha chain [EC:1.17.4.1]
K00526	0.00067325	0.000630178	0.000616401	0.000653924	0.000628974	0.000655661	0.00070926	0.000606077	0.000599125	0.00064724	0.000601756	0.000650325	0.000619719	0.000628709	0.000639459	0.000580397	0.000609361	0.000518645	0.00057592	0.000638441	0.000606502	0.000572488	0.000619355	ribonucleoside-diphosphate reductase beta chain [EC:1.17.4.1]
K00527	0.000855128	0.000902528	0.00103752	0.000974769	0.000860753	0.00092769	0.000863624	0.000749349	0.00106911	0.000884099	0.000825783	0.000912362	0.000805283	0.00080775	0.000882924	0.000816362	0.000889011	0.0005617	0.000758311	0.00081999	0.000726399	0.000720171	0.00094791	ribonucleoside-triphosphate reductase [EC:1.17.4.2]
K00528	0.000331341	0.000295448	0.000195168	0.000360041	0.000161273	0.00023353	0.000390662	0.0001711	0.000164906	0.000214293	0.000128316	0.000230194	0.00016816	0.000185552	0.000188045	0.000192868	0.000181119	0.000119201	0.000124358	0.000242889	0.000317266	0.000181992	0.000296865	ferredoxin--NADP+ reductase [EC:1.18.1.2]
K00529	0.000118629	0.000123697	5.74917e-05	0.000149424	7.23187e-05	9.62553e-05	0.000169685	8.5862e-05	4.27483e-05	7.95808e-05	7.70671e-05	0.000100325	6.90872e-05	7.6234e-05	6.55596e-05	9.71322e-05	7.2855e-05	8.65085e-05	7.63019e-05	9.09751e-05	0.000132028	9.28188e-05	8.55598e-05	ferredoxin--NAD+ reductase [EC:1.18.1.3]
K00531	4.50978e-07	7.35843e-07	1.09997e-06	3.65393e-07	1.87826e-07	5.50181e-07	1.5662e-07	1.80402e-07	2.718e-06	2.32789e-07	3.8677e-07	2.61821e-07	2.23383e-07	3.96951e-07	2.77799e-07	7.72502e-07	5.93176e-07	2.93416e-07	4.10376e-07	2.41314e-07	2.51612e-07	2.21231e-07	3.08982e-07	nitrogenase [EC:1.18.6.1]
K00532	3.32382e-06	6.29357e-06	7.18993e-06	5.63489e-06	1.11443e-06	2.78148e-06	1.5599e-06	5.46004e-07	1.09902e-05	1.49779e-06	5.38689e-07	2.28568e-06	4.20086e-07	6.94081e-07	1.20575e-06	4.36964e-06	3.27379e-06	4.96771e-07	1.21787e-06	1.7151e-06	3.10925e-06	1.45191e-06	8.60096e-06	ferredoxin hydrogenase [EC:1.12.7.2]
K00533	9.37858e-06	1.16993e-05	1.61113e-05	1.62569e-05	3.09126e-06	6.41167e-06	6.79777e-06	1.53541e-06	2.30459e-05	3.13133e-06	1.55292e-06	6.49011e-06	9.33746e-07	5.87995e-07	2.03755e-06	1.68232e-05	6.15871e-06	1.3023e-06	3.02269e-06	4.1258e-06	1.13207e-05	4.57289e-06	2.95279e-05	ferredoxin hydrogenase large subunit [EC:1.12.7.2]
K00534	2.05004e-06	3.96455e-06	1.15833e-06	2.3974e-06	1.09757e-06	1.99599e-06	2.13101e-06	1.74076e-06	1.40423e-06	1.75535e-06	2.61781e-06	2.92377e-06	1.67385e-06	1.908e-06	2.17797e-06	3.82383e-06	2.96983e-06	2.07716e-06	1.76158e-06	1.96724e-06	2.5483e-06	2.17135e-06	6.32801e-07	ferredoxin hydrogenase small subunit [EC:1.12.7.2]
K00535	1.00713e-07	1.8977e-07	1.92514e-07	1.14187e-07	4.23915e-08	4.19954e-08	1.09743e-07	1.06681e-07	1.57251e-07	2.58521e-08	3.23154e-08	3.11073e-07	2.38355e-08	1.69131e-08	1.82155e-07	3.29353e-08	7.08154e-07	2.06067e-08	5.45676e-08	1.29537e-07	3.15544e-07	2.12288e-06	1.30743e-08	[EC:1.18.-.-]
K00537	0.000366934	0.000372855	0.000417794	0.000358085	0.000428366	0.000402029	0.000367377	0.000406005	0.000413019	0.00041728	0.000437297	0.000408729	0.00040373	0.000408143	0.000414435	0.000401	0.00041395	0.000401941	0.00042752	0.000389384	0.000339128	0.000388628	0.000368683	arsenate reductase [EC:1.20.4.1]
K00539	1.40698e-08	4.07273e-08	2.20439e-09	2.18099e-08	9.51683e-09	1.11424e-08	1.44107e-08	9.8803e-09	7.5324e-09	7.74405e-09	6.93661e-09	2.65033e-08	4.48538e-09	4.67417e-09	1.14996e-08	4.08269e-09	2.28146e-08	4.70094e-09	1.90407e-09	8.86641e-09	1.18258e-08	1.36437e-08	5.07e-10	[EC:1.97.1.-]
K00540	0.00264957	0.00240323	0.00240405	0.00238287	0.00261281	0.0025558	0.00237981	0.00254467	0.00232929	0.00254531	0.00252894	0.00243144	0.00244207	0.00257811	0.00248309	0.002344	0.00257975	0.00238872	0.00246125	0.00246108	0.00231142	0.00237541	0.00236586	[EC:1.-.-.-]
K00543	5.69096e-07	1.60386e-06	4.73114e-07	2.74019e-06	1.08895e-06	9.84574e-07	2.93409e-06	8.9552e-07	2.66012e-07	5.48483e-07	7.53406e-07	1.56375e-06	3.67511e-07	2.90506e-07	4.40027e-07	5.23632e-07	5.40146e-07	3.38492e-07	6.62842e-07	5.16308e-07	1.55575e-06	1.33592e-06	2.88612e-07	acetylserotonin N-methyltransferase [EC:2.1.1.4]
K00544	3.17948e-07	4.07411e-07	2.56516e-07	2.16264e-07	3.69965e-07	3.68275e-07	2.22606e-07	6.17117e-07	3.96346e-07	5.85693e-07	5.81383e-07	5.63031e-07	4.04265e-07	8.28009e-07	4.34685e-07	3.46181e-07	7.61188e-07	3.93176e-07	3.99944e-07	3.77444e-07	2.56525e-07	3.34167e-07	3.04782e-07	betaine-homocysteine S-methyltransferase [EC:2.1.1.5]
K00545	1.00623e-05	4.87019e-06	1.76594e-06	6.18812e-06	4.17109e-06	6.31569e-06	4.25095e-06	3.6939e-06	4.72195e-07	4.07231e-06	2.30471e-06	2.43736e-06	1.01291e-06	4.29474e-06	9.24898e-07	1.18748e-06	3.37881e-06	1.60674e-06	1.58151e-06	3.27467e-06	2.24852e-06	1.10872e-06	4.76941e-06	catechol O-methyltransferase [EC:2.1.1.6]
K00547	0.000604642	0.000536716	0.000725276	0.000442917	0.000687323	0.000612683	0.00041324	0.000568686	0.000742772	0.000622893	0.000631464	0.000576744	0.000637903	0.00065311	0.000754002	0.000579469	0.000696715	0.000418021	0.000586976	0.000615999	0.000455339	0.000512575	0.000600788	homocysteine S-methyltransferase [EC:2.1.1.10]
K00548	0.000742464	0.000865039	0.000680932	0.00088638	0.000759931	0.000786109	0.000854989	0.00094772	0.000748289	0.00071531	0.000881073	0.000813952	0.000803908	0.000787686	0.00065454	0.000949215	0.000813842	0.00132706	0.00102234	0.000784853	0.000998362	0.00109195	0.000740209	5-methyltetrahydrofolate--homocysteine methyltransferase [EC:2.1.1.13]
K00549	0.00126506	0.00119578	0.00130598	0.00113307	0.00128571	0.00124715	0.00117246	0.00119059	0.00128766	0.00128891	0.00120337	0.00122442	0.00124971	0.00127217	0.00134629	0.00112812	0.00127523	0.000916989	0.00111727	0.00123691	0.0011088	0.00107848	0.00121677	5-methyltetrahydropteroyltriglutamate--homocysteine methyltransferase [EC:2.1.1.14]
K00551	2.16044e-06	1.62734e-06	1.35151e-06	1.74669e-06	1.07872e-06	2.17934e-06	1.76258e-06	1.51576e-06	1.41489e-06	2.10322e-06	3.44849e-06	1.52825e-06	2.18029e-06	2.48788e-06	2.43796e-06	5.56912e-06	2.28614e-06	2.55285e-06	2.62495e-06	2.04482e-06	2.275e-06	1.92741e-06	1.08332e-06	phosphatidylethanolamine N-methyltransferase [EC:2.1.1.17]
K00554	0.000466579	0.000469973	0.000475467	0.000480441	0.000468872	0.000484735	0.000491379	0.000456249	0.000485015	0.000473958	0.000467461	0.000477241	0.000447541	0.000445605	0.000456774	0.000467001	0.000444222	0.000474575	0.000470631	0.000471174	0.000467206	0.000469689	0.00048173	tRNA (guanine37-N1)-methyltransferase [EC:2.1.1.228]
K00555	4.10513e-07	1.85757e-07	5.55972e-08	1.26757e-07	2.83516e-08	7.69207e-08	1.57734e-07	2.93302e-07	1.72175e-07	6.05702e-08	3.52668e-08	1.03075e-06	3.5615e-08	1.17203e-07	6.46865e-07	5.21526e-08	4.50587e-06	4.52967e-08	1.10331e-07	4.68438e-07	3.35561e-07	7.25788e-06	5.86748e-08	tRNA (guanine26-N2/guanine27-N2)-dimethyltransferase [EC:2.1.1.215 2.1.1.216]
K00556	3.17091e-05	4.30994e-05	4.39449e-05	3.80324e-05	5.91792e-05	5.0185e-05	3.69744e-05	9.30176e-05	3.65715e-05	5.04995e-05	9.19459e-05	5.75347e-05	8.09473e-05	6.95739e-05	3.76368e-05	9.38802e-05	5.19432e-05	0.000217711	0.000130068	6.73036e-05	8.69822e-05	0.000129791	4.67299e-05	tRNA (guanosine-2-O-)-methyltransferase [EC:2.1.1.34]
K00557	2.45665e-05	3.8185e-05	2.16303e-05	6.72965e-05	1.5189e-05	2.49497e-05	6.43107e-05	2.96526e-05	1.4116e-05	2.15635e-05	1.72048e-05	3.15838e-05	4.28681e-05	3.66098e-05	2.36409e-05	2.99963e-05	3.45686e-05	1.61734e-05	1.54458e-05	2.73576e-05	4.64971e-05	3.46122e-05	5.77116e-06	tRNA (uracil-5-)-methyltransferase [EC:2.1.1.35]
K00558	0.000478536	0.000604983	0.000587555	0.000804415	0.000567144	0.000604453	0.000721377	0.000595453	0.000624773	0.00052094	0.00060182	0.000599861	0.000526994	0.000515137	0.000485751	0.000649508	0.000534965	0.000773369	0.000663953	0.000538477	0.000687734	0.000711134	0.000583432	DNA (cytosine-5-)-methyltransferase [EC:2.1.1.37]
K00560	0.000551681	0.000531982	0.000575393	0.000541348	0.000586842	0.00057871	0.000553082	0.000568404	0.000564871	0.000580125	0.00058632	0.000570783	0.000561932	0.000554858	0.000569303	0.000569985	0.00054814	0.000587736	0.000587357	0.000571569	0.000538411	0.000557062	0.000571556	thymidylate synthase [EC:2.1.1.45]
K00561	0.000108013	8.64431e-05	0.000121217	7.08213e-05	0.000123284	0.000106759	7.50494e-05	9.06965e-05	0.000115562	0.000113529	0.000107147	9.46856e-05	0.000108383	9.6566e-05	0.000121621	0.000100121	0.000101005	6.56733e-05	9.38306e-05	0.000104775	6.91068e-05	8.00437e-05	9.47344e-05	23S rRNA (adenine2085-N6)-dimethyltransferase [EC:2.1.1.184]
K00563	0.000168896	0.000159934	0.000154883	0.00016641	0.000153283	0.000164142	0.00018455	0.000160378	0.000164432	0.000181769	0.000153196	0.000179925	0.000155516	0.000172615	0.000155962	0.000135184	0.000168515	0.000101762	0.000136249	0.000155534	0.000139051	0.000127677	0.00017256	23S rRNA (guanine745-N1)-methyltransferase [EC:2.1.1.187]
K00564	0.00028032	0.000253613	0.000268768	0.000245793	0.000257047	0.000253132	0.000247925	0.000257619	0.000263385	0.000292092	0.000248138	0.000269258	0.00028323	0.000288295	0.00028698	0.000240024	0.000273471	0.000177789	0.000220466	0.000273855	0.000231812	0.000217677	0.000262538	16S rRNA (guanine1207-N2)-methyltransferase [EC:2.1.1.172]
K00566	0.000711399	0.000718197	0.000729463	0.000727573	0.000728989	0.000739106	0.000749756	0.00071616	0.000745581	0.000738822	0.000734871	0.000733249	0.000698817	0.000693335	0.000701654	0.000729678	0.00069516	0.000771455	0.000746069	0.000727619	0.000720589	0.0007406	0.000739083	tRNA-specific 2-thiouridylase [EC:2.8.1.-]
K00567	0.000318186	0.000308622	0.000306269	0.000320598	0.000303065	0.000307044	0.00033741	0.000288047	0.000296013	0.000306123	0.00029499	0.000306841	0.000288924	0.000289499	0.000298567	0.000298343	0.000284322	0.000300469	0.000296596	0.000311665	0.000315913	0.000294158	0.000316799	methylated-DNA-[protein]-cysteine S-methyltransferase [EC:2.1.1.63]
K00568	5.68633e-05	9.59539e-05	3.89548e-05	0.000104952	4.40855e-05	5.51146e-05	0.000101917	5.85749e-05	3.602e-05	4.59269e-05	5.03525e-05	6.4512e-05	5.96708e-05	6.0667e-05	5.16768e-05	6.92323e-05	6.44653e-05	4.65041e-05	4.31419e-05	5.39733e-05	7.97445e-05	6.39611e-05	2.82032e-05	2-polyprenyl-6-hydroxyphenyl methylase / 3-demethylubiquinone-9 3-methyltransferase [EC:2.1.1.222 2.1.1.64]
K00569	8.67644e-06	1.77662e-05	5.7911e-06	1.49611e-05	7.31716e-06	8.77828e-06	1.31753e-05	1.51547e-05	5.89919e-06	7.72943e-06	9.53905e-06	1.11451e-05	1.02793e-05	1.01102e-05	6.57393e-06	1.25439e-05	1.27042e-05	1.522e-05	1.03847e-05	9.78606e-06	1.31764e-05	1.29445e-05	4.7803e-06	thiopurine S-methyltransferase [EC:2.1.1.67]
K00570	4.80424e-06	4.81183e-06	2.68612e-06	3.41837e-06	2.3769e-06	4.32213e-06	3.97452e-06	3.36341e-06	2.74179e-06	4.28939e-06	6.24451e-06	3.27255e-06	3.99648e-06	5.15492e-06	4.42439e-06	8.9545e-06	4.10767e-06	5.04419e-06	4.6211e-06	4.06062e-06	4.68989e-06	3.32779e-06	3.08826e-06	phosphatidyl-N-methylethanolamine N-methyltransferase [EC:2.1.1.71]
K00571	0.000361553	0.000342692	0.000419884	0.00033631	0.000406849	0.00037834	0.000330596	0.000349585	0.000425508	0.0003971	0.00038165	0.00037094	0.000366356	0.000373383	0.000416661	0.000341577	0.00039044	0.000264435	0.000352205	0.000364377	0.000285674	0.000309312	0.000377269	site-specific DNA-methyltransferase (adenine-specific) [EC:2.1.1.72]
K00573	0.000101986	0.000164664	8.14554e-05	0.000165256	0.000114627	0.000118754	0.000174131	0.000163222	7.08365e-05	0.000103196	0.000152273	0.000131559	0.000132219	0.000124464	9.03653e-05	0.000173891	0.000115831	0.000270809	0.00018163	0.000125605	0.000190767	0.000190395	9.27114e-05	protein-L-isoaspartate(D-aspartate) O-methyltransferase [EC:2.1.1.77]
K00574	0.000406774	0.000377691	0.000196078	0.000416019	0.000249366	0.000330422	0.000405935	0.00027106	0.000195454	0.000288839	0.000226326	0.00030718	0.000211502	0.000271523	0.000210943	0.000226179	0.000254327	0.000161044	0.000183826	0.000270821	0.000292325	0.000221054	0.000306253	cyclopropane-fatty-acyl-phospholipid synthase [EC:2.1.1.79]
K00575	0.000213925	0.000262929	0.000229778	0.000242389	0.000220571	0.000225413	0.000186	0.000252272	0.000262961	0.000232083	0.00022833	0.000228077	0.000235652	0.000257772	0.000248434	0.000232829	0.000285239	0.000169	0.000207733	0.000208539	0.000227081	0.000212827	0.000228044	chemotaxis protein methyltransferase CheR [EC:2.1.1.80]
K00577	1.72914e-08	6.07928e-07	1.44661e-08	1.81271e-07	1.60348e-08	2.81336e-08	5.0875e-09	1.03871e-08	2.1434e-06	9.55527e-09	7.61667e-09	6.26605e-08	9.16612e-10	9.8664e-09	4.02604e-08	1.30688e-08	8.27431e-07	4.72931e-09	1.35219e-08	3.61462e-08	5.52829e-07	2.98657e-07	5.66394e-08	tetrahydromethanopterin S-methyltransferase subunit A [EC:2.1.1.86]
K00579	7.74845e-09	3.16548e-09	1.86654e-09	7.06943e-09	1.71474e-09	4.97886e-09	1.17647e-08	2.0105e-09	5.93129e-10	2.82886e-09	2.22557e-09	4.1827e-09	1.23055e-09	1.49339e-09	9.38785e-10	2.81412e-09	7.52534e-10	1.08422e-09	2.46827e-09	3.54507e-09	7.02107e-09	1.21271e-09	6.18785e-09	tetrahydromethanopterin S-methyltransferase subunit C [EC:2.1.1.86]
K00580	4.34479e-07	3.99441e-07	1.60656e-07	5.55265e-07	6.00198e-07	5.38046e-07	6.99485e-07	4.54791e-07	3.15333e-07	8.07741e-07	5.31421e-07	6.04765e-07	2.82853e-07	3.01587e-07	1.85928e-07	3.0327e-07	2.22668e-07	1.87363e-07	2.56832e-07	3.51027e-07	2.9382e-07	2.98281e-07	2.50139e-07	tetrahydromethanopterin S-methyltransferase subunit D [EC:2.1.1.86]
K00584	0	8.50598e-10	0	0	0	0	0	0	0	0	0	0	0	0	1.15073e-08	5.68148e-10	0	0	0	0	0	0	2.89911e-09	tetrahydromethanopterin S-methyltransferase subunit H [EC:2.1.1.86]
K00586	4.9029e-08	1.80182e-07	1.62081e-07	2.54586e-08	4.88609e-08	4.52287e-08	6.32277e-08	2.56186e-08	8.27312e-08	2.63111e-08	9.56339e-09	3.16002e-08	2.16161e-08	1.19475e-08	1.77711e-08	2.11532e-08	4.52838e-06	6.5479e-09	2.23107e-08	2.2608e-08	2.05521e-08	2.58824e-08	2.10764e-08	diphthine synthase [EC:2.1.1.98]
K00587	1.10701e-06	1.21119e-06	2.76222e-07	4.8647e-07	1.42356e-07	4.74976e-07	9.19849e-07	9.8545e-07	3.023e-07	3.85428e-07	1.62045e-07	8.24087e-07	2.86011e-07	1.08737e-06	7.07267e-07	4.22606e-07	1.17535e-06	4.00956e-07	1.04347e-07	1.00929e-06	9.78517e-07	9.12949e-07	2.11392e-07	protein-S-isoprenylcysteine O-methyltransferase [EC:2.1.1.100]
K00588	2.33898e-05	2.37263e-05	2.67611e-05	2.22348e-05	3.31601e-05	2.87456e-05	2.24022e-05	3.69611e-05	2.73388e-05	2.8618e-05	3.76716e-05	2.89703e-05	3.11755e-05	3.22978e-05	2.71234e-05	3.35609e-05	3.08563e-05	5.40094e-05	4.3429e-05	2.91161e-05	3.2825e-05	3.75278e-05	2.84778e-05	caffeoyl-CoA O-methyltransferase [EC:2.1.1.104]
K00590	1.33573e-06	2.48644e-06	7.9323e-07	3.57091e-06	7.56633e-07	1.23606e-06	2.59182e-06	9.59802e-07	8.08291e-07	1.08452e-06	6.91521e-07	1.5872e-06	6.69826e-07	6.51755e-07	6.60771e-07	8.95083e-07	2.1793e-06	5.45838e-07	7.8079e-07	9.50593e-07	1.86305e-06	1.12924e-06	8.28338e-07	site-specific DNA-methyltransferase (cytosine-N4-specific) [EC:2.1.1.113]
K00594	2.52254e-05	1.73237e-05	1.45229e-05	1.50087e-05	1.05288e-05	1.23644e-05	2.01801e-05	1.02364e-05	1.37965e-05	1.71682e-05	6.81369e-06	1.43281e-05	1.35959e-05	1.35509e-05	1.66594e-05	1.02968e-05	6.82146e-06	8.83884e-06	7.00454e-06	2.17954e-05	2.37676e-05	1.16086e-05	2.90005e-05	xylitol oxidase [EC:1.1.3.41]
K00595	9.05641e-05	8.25617e-05	5.05735e-05	0.000113664	4.44167e-05	7.52708e-05	0.000123133	4.8871e-05	5.40488e-05	5.28774e-05	4.94781e-05	7.36311e-05	3.65731e-05	4.56018e-05	3.97069e-05	7.02543e-05	4.93978e-05	4.21673e-05	5.01914e-05	5.83619e-05	8.89109e-05	7.78539e-05	7.40413e-05	precorrin-6Y C5,15-methyltransferase / precorrin-8W decarboxylase [EC:2.1.1.132 1.-.-.-]
K00596	9.72315e-06	1.06011e-05	3.84899e-06	1.75299e-05	5.61854e-06	8.42531e-06	1.98622e-05	5.84173e-06	2.93958e-06	5.28577e-06	5.09523e-06	8.88616e-06	3.23063e-06	3.83819e-06	3.67372e-06	5.49018e-06	5.28734e-06	4.20594e-06	4.81354e-06	6.01752e-06	1.16533e-05	6.92197e-06	6.28442e-06	2,2-dialkylglycine decarboxylase (pyruvate) [EC:4.1.1.64]
K00598	5.70788e-05	4.57727e-05	2.91049e-05	5.13173e-05	3.16085e-05	3.90042e-05	5.29566e-05	3.82911e-05	2.58927e-05	3.67634e-05	2.76526e-05	3.65219e-05	4.13197e-05	4.15564e-05	3.05455e-05	3.76792e-05	3.33755e-05	3.01589e-05	2.62861e-05	4.08282e-05	5.15338e-05	3.49749e-05	4.39572e-05	trans-aconitate 2-methyltransferase [EC:2.1.1.144]
K00599	0.00102992	0.000924961	0.000864175	0.000998533	0.00084189	0.000933301	0.00103255	0.000804895	0.000846363	0.00093899	0.000795126	0.000905815	0.000717778	0.000833753	0.000806605	0.000740133	0.00078285	0.000632689	0.000747991	0.000862601	0.000828574	0.000724633	0.00112886	[EC:2.1.1.-]
K00600	0.000867073	0.000861815	0.000845581	0.00089961	0.000840829	0.000867832	0.000914588	0.000835123	0.000856779	0.000857042	0.000837954	0.000859361	0.000810672	0.0008064	0.000814856	0.000851492	0.000809515	0.000875884	0.000850078	0.000858522	0.000869666	0.000860988	0.000881826	glycine hydroxymethyltransferase [EC:2.1.2.1]
K00602	0.000979072	0.000979062	0.000990643	0.000980062	0.000990828	0.00100996	0.00100213	0.000975992	0.000994469	0.00100008	0.000995724	0.000997585	0.00095048	0.000942671	0.000956348	0.000986966	0.000936107	0.00103673	0.00100848	0.000991021	0.000987279	0.00100465	0.000996847	phosphoribosylaminoimidazolecarboxamide formyltransferase / IMP cyclohydrolase [EC:2.1.2.3 3.5.4.10]
K00603	8.10809e-06	2.32708e-05	2.2756e-05	3.71068e-05	6.58255e-06	1.2123e-05	2.00598e-05	2.06666e-06	3.6257e-05	1.31102e-05	4.1529e-06	1.31732e-05	2.80494e-06	4.03454e-06	5.18783e-06	8.66089e-06	1.14156e-05	2.21025e-06	8.25945e-06	5.68087e-06	1.0446e-05	9.12768e-06	9.30989e-06	glutamate formiminotransferase [EC:2.1.2.5]
K00604	0.000621207	0.000630824	0.000626865	0.000647643	0.000623974	0.000636862	0.000651336	0.000612533	0.000630923	0.000630257	0.000623918	0.000632322	0.000594425	0.000590838	0.000603341	0.000625215	0.000593211	0.000637769	0.000628569	0.000621777	0.00062682	0.00062862	0.000640823	methionyl-tRNA formyltransferase [EC:2.1.2.9]
K00605	0.00061259	0.000563888	0.000601141	0.000540838	0.000609359	0.000579731	0.000550118	0.000624526	0.000581629	0.000593804	0.000619983	0.000568132	0.000632338	0.000615668	0.00062397	0.000636	0.000599255	0.000709642	0.000651457	0.000629396	0.000635214	0.000649276	0.000594619	aminomethyltransferase [EC:2.1.2.10]
K00606	0.000431399	0.000402453	0.000444294	0.000385622	0.000434717	0.000426142	0.00037778	0.00044675	0.000434819	0.000423506	0.000448573	0.000406418	0.000450265	0.000439849	0.000443597	0.000464306	0.000443244	0.000519828	0.000475451	0.000448781	0.000454749	0.000468568	0.000440129	3-methyl-2-oxobutanoate hydroxymethyltransferase [EC:2.1.2.11]
K00609	0.000586077	0.000598747	0.00059297	0.000615224	0.000593059	0.000608171	0.00061466	0.000585375	0.000596046	0.000596869	0.000597289	0.000606634	0.00056528	0.000561774	0.000570888	0.000594937	0.000565886	0.0006243	0.000603347	0.000592938	0.000599887	0.000612684	0.000607749	aspartate carbamoyltransferase catalytic subunit [EC:2.1.3.2]
K00610	1.36786e-05	2.0239e-05	1.71732e-05	3.95186e-05	6.98033e-06	1.44302e-05	2.90012e-05	8.5798e-06	2.09995e-05	8.6511e-06	6.31421e-06	1.559e-05	1.49244e-05	1.09644e-05	8.3014e-06	1.69063e-05	1.45112e-05	5.28302e-06	7.29131e-06	9.97387e-06	2.45283e-05	1.50834e-05	1.58876e-05	aspartate carbamoyltransferase regulatory subunit
K00611	0.000727794	0.000677551	0.000772036	0.000653064	0.00071921	0.000713698	0.000648308	0.000600494	0.000768952	0.000706258	0.00065145	0.000677468	0.000674825	0.000660148	0.000759188	0.000652176	0.000696241	0.000428384	0.000582162	0.000689734	0.000581608	0.000583617	0.000698914	ornithine carbamoyltransferase [EC:2.1.3.3]
K00612	5.84032e-05	8.154e-05	3.36717e-05	9.39959e-05	5.49859e-05	5.5837e-05	9.5019e-05	7.31847e-05	3.54635e-05	4.8295e-05	5.27489e-05	6.13645e-05	5.86402e-05	5.20333e-05	4.61972e-05	6.42166e-05	5.82183e-05	6.36461e-05	5.23851e-05	5.33564e-05	8.52039e-05	8.83214e-05	4.36624e-05	carbamoyltransferase [EC:2.1.3.-]
K00613	4.98603e-06	6.62198e-06	3.67683e-06	7.57595e-06	2.62185e-06	2.0756e-05	1.22479e-05	2.67911e-06	1.77752e-06	2.61892e-06	5.70465e-06	5.07711e-06	3.5041e-06	3.4268e-06	6.42697e-06	4.16717e-06	3.25269e-06	1.78045e-06	2.70617e-06	5.33119e-06	6.1012e-06	4.35373e-06	2.28133e-06	glycine amidinotransferase [EC:2.1.4.1]
K00614	3.75756e-05	4.39642e-05	4.49706e-05	4.40068e-05	3.80686e-05	3.86695e-05	4.50476e-05	3.38993e-05	4.52635e-05	3.92933e-05	3.60356e-05	4.27279e-05	3.54112e-05	3.76756e-05	4.12365e-05	3.31403e-05	3.87915e-05	2.32267e-05	3.42676e-05	3.71168e-05	2.81223e-05	3.01138e-05	3.57878e-05	[EC:2.1.-.-]
K00615	0.00174455	0.00174967	0.00178441	0.0017521	0.0017843	0.00180877	0.00177691	0.00180736	0.00183302	0.00183085	0.00180514	0.00184256	0.0017675	0.00182895	0.0017851	0.00173042	0.00185757	0.00168909	0.00176899	0.00175235	0.00174427	0.00175085	0.00176405	transketolase [EC:2.2.1.1]
K00616	0.000530487	0.000498817	0.000508827	0.000510333	0.000511911	0.00051042	0.000536795	0.000516591	0.000496887	0.0005168	0.00050953	0.000521604	0.000520959	0.000524311	0.000521335	0.000507258	0.000513929	0.000538178	0.000520853	0.000532824	0.000545664	0.000537675	0.000521955	transaldolase [EC:2.2.1.2]
K00619	5.61878e-05	4.23985e-05	3.71773e-05	4.06774e-05	3.29501e-05	3.53757e-05	4.45981e-05	3.0382e-05	3.67601e-05	3.98498e-05	2.43239e-05	3.48183e-05	3.20076e-05	3.59555e-05	3.88552e-05	2.65242e-05	3.09369e-05	2.25049e-05	2.36919e-05	4.56655e-05	4.80545e-05	2.91727e-05	5.85826e-05	amino-acid N-acetyltransferase [EC:2.3.1.1]
K00620	0.000534352	0.000494598	0.000554923	0.00048676	0.000500986	0.000503579	0.000468096	0.00043643	0.000552575	0.000490786	0.000458655	0.000472076	0.000464549	0.000481437	0.00055593	0.000479788	0.000519758	0.000321424	0.000422755	0.000499076	0.000457899	0.000440876	0.000530512	glutamate N-acetyltransferase / amino-acid N-acetyltransferase [EC:2.3.1.35 2.3.1.1]
K00621	0	0	0	0	0	0	0	0	0	0	0	0	0	0	0	0	1.20473e-06	0	0	0	0	0	0	glucosamine-phosphate N-acetyltransferase [EC:2.3.1.4]
K00622	1.14802e-05	5.81062e-06	1.98171e-06	6.42605e-06	4.38455e-06	6.38745e-06	3.47722e-06	3.84044e-06	4.74736e-07	4.58247e-06	2.48207e-06	2.71972e-06	1.01139e-06	5.26602e-06	9.22953e-07	1.38728e-06	3.49561e-06	1.71253e-06	1.62447e-06	3.65587e-06	2.98817e-06	1.04333e-06	6.10159e-06	arylamine N-acetyltransferase [EC:2.3.1.5]
K00624	1.27253e-05	1.03333e-05	4.84966e-06	9.75197e-06	4.23427e-06	7.76414e-06	1.58405e-05	4.23733e-06	2.85982e-06	6.32525e-06	3.52112e-06	7.22192e-06	4.13167e-06	4.73349e-06	5.13901e-06	4.94473e-06	2.88333e-06	3.02987e-06	3.9323e-06	8.00755e-06	1.09243e-05	3.98679e-06	1.09735e-05	carnitine O-acetyltransferase [EC:2.3.1.7]
K00625	0.000415907	0.000424776	0.000492694	0.000422626	0.00046798	0.000454533	0.000378766	0.000390459	0.000523224	0.000462304	0.000443956	0.000451316	0.000399907	0.000410413	0.000463744	0.000406779	0.000442709	0.000272266	0.000391542	0.000407086	0.000332991	0.000354028	0.000438903	phosphate acetyltransferase [EC:2.3.1.8]
K00626	0.00173176	0.00159724	0.00141021	0.00154595	0.00146521	0.00151557	0.00157134	0.0014584	0.00134018	0.00147534	0.001423	0.0014784	0.00136737	0.00146008	0.0014537	0.00148305	0.00146284	0.00136633	0.00138925	0.00151242	0.00151698	0.00136957	0.00155433	acetyl-CoA C-acetyltransferase [EC:2.3.1.9]
K00627	0.00134235	0.0013142	0.00118671	0.00122357	0.00126806	0.00123357	0.001331	0.00128924	0.00114159	0.00132692	0.00125288	0.00127913	0.00123997	0.00126995	0.00127534	0.00123839	0.00119475	0.00131324	0.00124436	0.00132116	0.0013353	0.00127698	0.00132573	pyruvate dehydrogenase E2 component (dihydrolipoamide acetyltransferase) [EC:2.3.1.12]
K00631	0.000122162	0.000110304	4.65503e-05	0.000128682	4.26595e-05	7.62094e-05	0.00010216	8.86718e-05	2.93488e-05	6.58887e-05	3.8925e-05	7.10766e-05	9.81869e-05	0.000113759	5.0043e-05	6.24535e-05	9.72348e-05	4.15798e-05	3.2489e-05	7.58302e-05	8.9406e-05	6.29959e-05	4.32263e-05	glycerol-3-phosphate O-acyltransferase [EC:2.3.1.15]
K00632	0.000597105	0.000553475	0.000534517	0.000508983	0.000579514	0.000543357	0.000529922	0.000604007	0.000489135	0.000539684	0.000573072	0.000532944	0.000614084	0.000588819	0.000568329	0.000595192	0.000553158	0.000729235	0.000625673	0.000601079	0.000616586	0.000606317	0.000559962	acetyl-CoA acyltransferase [EC:2.3.1.16]
K00633	2.26433e-05	2.42426e-05	2.63745e-05	2.63734e-05	2.24462e-05	2.20953e-05	2.23293e-05	2.32436e-05	2.71987e-05	2.26224e-05	2.18959e-05	2.34931e-05	2.79414e-05	2.74926e-05	2.54434e-05	2.03347e-05	2.74476e-05	1.4947e-05	2.05042e-05	2.16418e-05	2.08368e-05	2.08527e-05	2.38103e-05	galactoside O-acetyltransferase [EC:2.3.1.18]
K00634	0.000109926	9.68772e-05	0.000129203	8.03751e-05	0.000129653	0.000116142	7.17104e-05	0.000127718	0.000140259	0.000142624	0.000137479	0.000119511	0.00012425	0.000141187	0.000140976	0.000108962	0.000151935	8.78421e-05	0.000120629	0.000113169	9.18504e-05	0.000100412	0.000112295	phosphate butyryltransferase [EC:2.3.1.19]
K00635	8.92858e-05	4.68564e-05	1.74841e-05	5.26055e-05	3.11464e-05	4.89455e-05	4.28737e-05	3.15766e-05	6.79241e-06	3.53991e-05	2.04174e-05	2.92027e-05	1.08613e-05	3.96088e-05	1.16206e-05	2.17053e-05	3.01718e-05	1.52686e-05	1.62659e-05	3.36065e-05	3.6822e-05	1.2491e-05	5.03062e-05	diacylglycerol O-acyltransferase [EC:2.3.1.20]
K00638	7.85298e-05	8.08818e-05	9.83366e-05	8.17444e-05	9.57462e-05	8.66805e-05	6.52049e-05	0.000105467	0.000107556	9.19138e-05	0.000104732	8.7127e-05	9.57433e-05	9.30821e-05	8.41662e-05	0.000103912	9.88e-05	0.000124905	0.000111975	8.61621e-05	8.85302e-05	0.000103074	9.72855e-05	chloramphenicol O-acetyltransferase [EC:2.3.1.28]
K00639	0.000464901	0.000456019	0.000536812	0.000406192	0.000624258	0.000537508	0.000405202	0.000675369	0.000530278	0.000551987	0.000689623	0.000518499	0.000641318	0.000565823	0.000526238	0.000675916	0.000534827	0.00106329	0.000810064	0.000586972	0.000608244	0.000729525	0.00050672	glycine C-acetyltransferase [EC:2.3.1.29]
K00640	0.000404916	0.000427015	0.000429503	0.00043601	0.000418905	0.000416166	0.000421819	0.000414105	0.000431806	0.00041136	0.000414871	0.000416209	0.000408481	0.000395477	0.000415356	0.000424557	0.0004144	0.000408343	0.000412332	0.00041174	0.000416249	0.000427568	0.000395894	serine O-acetyltransferase [EC:2.3.1.30]
K00641	0.000457386	0.000432837	0.000429194	0.000423957	0.000451867	0.000437395	0.000444065	0.000446266	0.000404497	0.000429996	0.000433795	0.000417798	0.000440195	0.000438183	0.000463347	0.000450498	0.000428946	0.000495595	0.000453352	0.000469191	0.00047215	0.000456268	0.000433489	homoserine O-acetyltransferase [EC:2.3.1.31]
K00643	2.4825e-05	2.20679e-05	2.05421e-05	1.61126e-05	1.81112e-05	2.29541e-05	1.73076e-05	1.97073e-05	1.93598e-05	2.29079e-05	2.96681e-05	1.80166e-05	2.6506e-05	2.60505e-05	2.77648e-05	4.2802e-05	2.47023e-05	2.18334e-05	2.40032e-05	2.40901e-05	2.0486e-05	1.91273e-05	1.57917e-05	5-aminolevulinate synthase [EC:2.3.1.37]
K00645	0.000640477	0.000646855	0.000642081	0.000647773	0.000647263	0.000641123	0.000643891	0.000630415	0.000652966	0.000644174	0.000641321	0.000646376	0.000611458	0.000617443	0.000619436	0.000635352	0.000619595	0.000643715	0.000644722	0.00063447	0.000636506	0.000641709	0.000649995	[acyl-carrier-protein] S-malonyltransferase [EC:2.3.1.39]
K00646	2.60765e-05	2.48968e-05	3.45629e-05	2.10158e-05	3.47406e-05	2.93139e-05	2.1784e-05	3.01239e-05	3.36501e-05	2.85823e-05	3.28071e-05	2.86759e-05	3.12269e-05	3.33764e-05	3.79613e-05	2.75182e-05	3.77483e-05	2.16071e-05	3.21915e-05	2.83844e-05	2.61738e-05	2.83949e-05	2.70176e-05	malonyl-ACP decarboxylase
K00647	0.000114583	0.000188673	0.000127886	0.000179772	0.00015882	0.000157475	0.000166679	0.00026648	0.000109991	0.000150283	0.000244683	0.000175686	0.00022809	0.000202543	0.000122232	0.000280197	0.000181442	0.00053232	0.000327095	0.00019886	0.00026447	0.000315156	0.000119803	3-oxoacyl-[acyl-carrier-protein] synthase I [EC:2.3.1.41]
K00648	0.000907059	0.000971204	0.000963266	0.000921667	0.0010433	0.00097879	0.000939038	0.00115743	0.000946179	0.000999303	0.00114808	0.00100679	0.00104612	0.00101085	0.00092597	0.00114681	0.000950045	0.0016362	0.001312	0.00104962	0.00114762	0.00124789	0.00104156	3-oxoacyl-[acyl-carrier-protein] synthase III [EC:2.3.1.180]
K00651	0.000147166	0.00018507	0.0001835	0.000193095	0.000148851	0.000165238	0.000161023	0.000145755	0.000215325	0.000155686	0.000152222	0.000179292	0.000143426	0.000153728	0.000146834	0.00015012	0.000164736	9.3396e-05	0.000136072	0.000136673	0.000136569	0.000154019	0.000183299	homoserine O-succinyltransferase [EC:2.3.1.46]
K00652	0.000394334	0.000397687	0.000387851	0.000407623	0.000411515	0.000397833	0.000413995	0.000414674	0.00034986	0.000358232	0.000407052	0.00037384	0.000421096	0.000392014	0.000399466	0.000425293	0.000410359	0.000480287	0.000441878	0.000399613	0.000428021	0.000455897	0.000332493	8-amino-7-oxononanoate synthase [EC:2.3.1.47]
K00655	0.000574912	0.00058446	0.00055025	0.000602174	0.000568004	0.000574896	0.000629907	0.00060007	0.00054952	0.00057735	0.000587148	0.000579538	0.000561425	0.000550082	0.000540523	0.000610703	0.000523463	0.000742155	0.000636396	0.000599997	0.000654653	0.000643023	0.000620331	1-acyl-sn-glycerol-3-phosphate acyltransferase [EC:2.3.1.51]
K00656	0.00108748	0.00108865	0.00127414	0.0011024	0.00107249	0.00113619	0.0010584	0.000976179	0.00131981	0.00110338	0.00105484	0.00115614	0.00112208	0.0011466	0.00117026	0.000990319	0.00115887	0.000666207	0.000940493	0.00104295	0.000882852	0.000892193	0.00104233	formate C-acetyltransferase [EC:2.3.1.54]
K00657	0.000188025	0.000183734	0.000227648	0.000173268	0.000232557	0.000209365	0.000164075	0.000252737	0.000225118	0.000223024	0.000259071	0.000218326	0.000241323	0.000252419	0.000235125	0.000227882	0.000251743	0.000296929	0.000276168	0.00022014	0.000211388	0.000241897	0.000214323	diamine N-acetyltransferase [EC:2.3.1.57]
K00658	0.000852633	0.00080771	0.000775344	0.000760222	0.000842355	0.000807573	0.000838155	0.000913435	0.000705432	0.000786698	0.000879146	0.000778763	0.000877817	0.000826459	0.000809411	0.000933609	0.000750751	0.00129966	0.00101631	0.000911615	0.000998878	0.000985367	0.000866563	2-oxoglutarate dehydrogenase E2 component (dihydrolipoamide succinyltransferase) [EC:2.3.1.61]
K00661	0.000267242	0.000254375	0.000292814	0.000250152	0.000293147	0.000284491	0.000242165	0.000283993	0.000306258	0.000298117	0.000295988	0.000277601	0.000278785	0.000278028	0.00028138	0.000281176	0.000274582	0.000277931	0.000289783	0.0002742	0.000251185	0.000262278	0.000310013	maltose O-acetyltransferase [EC:2.3.1.79]
K00662	8.28186e-05	7.53138e-05	9.57671e-05	7.00799e-05	9.57589e-05	8.84005e-05	6.42471e-05	9.67634e-05	0.000102458	0.000102069	0.000100808	9.53093e-05	8.94479e-05	0.000108229	0.000104284	7.8743e-05	0.000113774	6.52975e-05	9.06062e-05	8.61201e-05	7.36782e-05	7.76037e-05	9.88969e-05	aminoglycoside N3-acetyltransferase [EC:2.3.1.81]
K00663	1.339e-05	1.21756e-05	1.6734e-05	9.225e-06	1.76127e-05	1.48644e-05	9.29377e-06	1.82792e-05	1.68277e-05	1.60877e-05	1.87035e-05	1.47901e-05	1.65595e-05	1.7698e-05	1.81728e-05	1.51687e-05	1.92499e-05	1.58158e-05	1.87543e-05	1.45697e-05	1.37363e-05	1.56653e-05	1.74339e-05	aminoglycoside N6-acetyltransferase [EC:2.3.1.82]
K00666	0.00131902	0.00104311	0.000669548	0.00114003	0.000805499	0.00101284	0.0012028	0.000828138	0.000574394	0.000838165	0.000750428	0.000889347	0.000635145	0.000885532	0.000711785	0.000756694	0.000867603	0.000591575	0.000691097	0.000844279	0.000967035	0.00067653	0.000961118	fatty-acyl-CoA synthase [EC:6.2.1.-]
K00672	1.64383e-06	3.92317e-06	5.71979e-07	3.38315e-06	9.20326e-07	1.59129e-06	3.08105e-06	2.00427e-06	9.67058e-07	1.12235e-06	1.17864e-06	2.23332e-06	8.21379e-07	1.24565e-06	1.55407e-06	1.42604e-06	2.43688e-06	1.30531e-06	6.3266e-07	1.41864e-06	2.21708e-06	1.74462e-06	2.44466e-07	formylmethanofuran--tetrahydromethanopterin N-formyltransferase [EC:2.3.1.101]
K00673	2.9206e-05	4.89766e-05	1.6063e-05	6.30379e-05	1.59878e-05	2.51022e-05	5.66673e-05	3.79596e-05	1.51652e-05	2.25744e-05	1.89985e-05	3.44564e-05	4.32412e-05	3.63251e-05	2.33689e-05	3.20489e-05	3.99266e-05	1.91067e-05	1.49936e-05	2.89303e-05	4.25633e-05	3.45943e-05	6.84379e-06	arginine N-succinyltransferase [EC:2.3.1.109]
K00674	0.000231072	0.000246311	0.000180155	0.000271831	0.000194403	0.000218959	0.000311304	0.000242448	0.000159456	0.00020282	0.000215203	0.000221569	0.000219239	0.000208104	0.000178474	0.000246053	0.00017782	0.000364751	0.000261766	0.00024177	0.000298691	0.00027385	0.000221495	2,3,4,5-tetrahydropyridine-2-carboxylate N-succinyltransferase [EC:2.3.1.117]
K00675	0.000115151	0.0001036	0.000131168	9.0481e-05	0.000129445	0.00011469	9.18007e-05	0.000120902	0.000127015	0.000117456	0.000123467	0.000112157	0.000132313	0.000131321	0.000141553	0.000109917	0.000141184	8.17571e-05	0.000115888	0.000113751	0.000100928	0.000105985	0.000115707	N-hydroxyarylamine O-acetyltransferase [EC:2.3.1.118]
K00676	0.000161748	0.000148205	0.000204133	0.000120146	0.000205767	0.000178469	0.000113387	0.000208789	0.000213408	0.000199437	0.000216872	0.00018736	0.000191213	0.000217976	0.00021879	0.00017095	0.000235213	0.000167985	0.000209965	0.000175265	0.000152641	0.000190143	0.000204016	ribosomal-protein-alanine N-acetyltransferase [EC:2.3.1.128]
K00677	8.55212e-05	0.000155874	9.54833e-05	0.000182184	0.000119257	0.000120884	0.000162534	0.000167535	0.000103562	9.70891e-05	0.000152533	0.000138455	0.000138559	0.000118636	8.50575e-05	0.000167102	0.00011719	0.000296917	0.000197495	0.000126494	0.000195285	0.000229026	7.31621e-05	UDP-N-acetylglucosamine acyltransferase [EC:2.3.1.129]
K00680	0.000851054	0.000766716	0.000896909	0.000674218	0.000939798	0.00085456	0.000643028	0.00093072	0.000885535	0.000868785	0.000946498	0.000813894	0.000847395	0.000917244	0.000910116	0.000821371	0.000962187	0.000886788	0.000960087	0.000828483	0.000766126	0.000832638	0.000936237	[EC:2.3.1.-]
K00681	0.000860743	0.000941295	0.000893941	0.000921119	0.000967112	0.000881431	0.000880967	0.000980934	0.000846799	0.000835874	0.000968252	0.000868505	0.000968382	0.000939105	0.000946672	0.000996817	0.000956127	0.00115646	0.00103372	0.000928274	0.000980574	0.00103156	0.000799954	gamma-glutamyltranspeptidase [EC:2.3.2.2]
K00683	1.34547e-05	1.48998e-05	1.34446e-05	1.87834e-05	2.30507e-05	1.8283e-05	1.99876e-05	2.96278e-05	1.41494e-05	1.60471e-05	2.73617e-05	1.86068e-05	2.26846e-05	2.02681e-05	1.24438e-05	2.8186e-05	1.65282e-05	6.22157e-05	3.83703e-05	2.12508e-05	2.82883e-05	3.5115e-05	1.61879e-05	glutaminyl-peptide cyclotransferase [EC:2.3.2.5]
K00684	6.24051e-05	0.000103473	6.2234e-05	0.000110331	8.25968e-05	8.16542e-05	0.000110338	0.000127904	5.48192e-05	7.31502e-05	0.000112334	9.04752e-05	0.000106148	9.26812e-05	6.16973e-05	0.000129819	8.7086e-05	0.000231686	0.000145857	9.43874e-05	0.000140724	0.000153321	6.55559e-05	leucyl/phenylalanyl-tRNA--protein transferase [EC:2.3.2.6]
K00685	2.25739e-05	4.62984e-05	1.12406e-05	4.3405e-05	1.50237e-05	2.23297e-05	4.19112e-05	2.71477e-05	1.24648e-05	1.72264e-05	2.07817e-05	2.79375e-05	1.80043e-05	2.1529e-05	1.90999e-05	3.06253e-05	3.04054e-05	1.83039e-05	1.54858e-05	2.2458e-05	3.21282e-05	2.63329e-05	7.10528e-06	arginine-tRNA-protein transferase [EC:2.3.2.8]
K00686	4.05457e-05	3.45301e-05	5.08181e-05	2.44469e-05	5.28516e-05	4.4323e-05	2.47447e-05	4.86279e-05	5.44313e-05	4.94396e-05	5.2619e-05	4.39113e-05	4.76127e-05	5.30792e-05	5.61759e-05	4.12561e-05	5.81799e-05	3.32237e-05	4.87456e-05	4.30501e-05	3.46795e-05	4.00243e-05	4.73796e-05	protein-glutamine gamma-glutamyltransferase [EC:2.3.2.13]
K00687	0.000108041	0.000134124	0.000118177	0.000139294	0.000120952	0.000121141	0.000154516	0.000104812	0.000127238	0.000145624	0.00011632	0.000144369	8.64911e-05	0.00010058	9.75334e-05	7.88456e-05	9.27055e-05	6.02171e-05	0.000100961	9.84646e-05	7.03492e-05	7.84486e-05	0.000117782	penicillin-binding protein 2B [EC:2.3.2.-]
K00688	0.000733133	0.000781262	0.000680942	0.000858151	0.000512623	0.000655899	0.000815851	0.000524814	0.000745941	0.000631839	0.000492871	0.000676567	0.000571745	0.000603136	0.000552405	0.000563348	0.000572658	0.000379065	0.000464854	0.000598235	0.00066698	0.000553294	0.000766268	starch phosphorylase [EC:2.4.1.1]
K00689	2.83821e-05	6.63858e-05	4.50888e-05	9.35579e-05	2.2539e-05	4.23773e-05	6.35021e-05	2.1741e-05	4.90155e-05	3.17608e-05	2.02365e-05	3.57209e-05	1.29056e-05	2.13053e-05	1.95942e-05	2.59403e-05	1.70375e-05	1.04935e-05	2.51108e-05	2.39444e-05	2.1325e-05	1.71753e-05	0.000130906	dextransucrase [EC:2.4.1.5]
K00690	0.000246633	0.000251628	0.000288462	0.000241203	0.00027962	0.000272688	0.000231638	0.000303849	0.000315486	0.000310442	0.000304965	0.000314743	0.00027729	0.000345667	0.000304285	0.000239683	0.000345996	0.000214317	0.000276343	0.000259733	0.000220913	0.000269317	0.0003123	sucrose phosphorylase [EC:2.4.1.7]
K00691	0.000366236	0.000399784	0.000475581	0.00040188	0.000563489	0.000500577	0.00039369	0.000611799	0.000479105	0.000546115	0.000650997	0.000515095	0.000515344	0.000540798	0.000474195	0.000554022	0.000523481	0.0008419	0.000711745	0.000489481	0.000501908	0.000612493	0.00051166	maltose phosphorylase [EC:2.4.1.8]
K00692	6.84061e-05	7.20464e-05	8.25386e-05	8.16604e-05	6.99012e-05	6.97895e-05	6.52128e-05	6.58313e-05	8.00115e-05	7.1361e-05	6.43149e-05	6.77228e-05	6.79468e-05	7.32751e-05	8.11639e-05	6.13214e-05	7.56164e-05	4.83858e-05	6.38689e-05	7.15352e-05	6.96695e-05	6.33481e-05	9.9017e-05	levansucrase [EC:2.4.1.10]
K00693	2.73696e-07	3.11164e-07	2.28586e-07	8.4148e-07	1.0799e-07	3.10719e-07	4.72049e-07	1.83433e-07	2.98427e-07	2.21521e-07	9.33994e-08	3.1048e-07	1.49007e-07	4.70414e-08	7.74768e-08	8.33144e-08	4.37644e-08	1.01985e-07	2.99946e-07	1.75235e-07	5.65832e-07	2.32484e-07	3.04165e-07	glycogen(starch) synthase [EC:2.4.1.11]
K00694	0.000142641	0.000152193	9.58001e-05	0.00017233	9.20802e-05	0.000106886	0.00017432	0.000111075	0.000131886	0.000122784	8.95952e-05	0.000131676	0.00014564	0.000137875	0.000110419	0.000107578	0.000105457	9.29413e-05	7.98629e-05	0.00013146	0.000159494	0.000131148	0.000112128	cellulose synthase (UDP-forming) [EC:2.4.1.12]
K00695	6.13085e-06	7.7783e-06	7.28032e-06	3.75314e-06	7.03251e-06	5.81749e-06	3.59169e-06	5.57384e-06	6.76149e-06	5.70922e-06	6.41553e-06	5.12291e-06	6.67818e-06	6.98976e-06	7.52048e-06	6.07841e-06	6.29105e-06	6.08321e-06	5.78248e-06	6.44418e-06	4.56585e-06	5.80272e-06	5.46777e-06	sucrose synthase [EC:2.4.1.13]
K00696	5.03607e-06	7.73764e-06	3.38642e-06	4.36787e-06	4.13694e-06	4.09389e-06	3.48032e-06	6.97662e-06	3.77892e-06	4.01265e-06	6.67538e-06	9.13707e-06	4.33853e-06	5.83954e-06	6.26903e-06	5.35397e-06	4.79237e-06	1.40088e-05	7.20789e-06	6.32832e-06	8.07345e-06	4.31274e-05	3.70393e-06	sucrose-phosphate synthase [EC:2.4.1.14]
K00697	0.000222555	0.000199868	0.000103828	0.000221808	0.000106056	0.000145822	0.000274654	0.000111841	8.10128e-05	0.000136348	8.27253e-05	0.000152529	0.000126819	0.000134881	0.000131439	0.000115532	0.000105464	8.24097e-05	7.70014e-05	0.000169787	0.000214801	0.000123949	0.000174564	trehalose 6-phosphate synthase [EC:2.4.1.15]
K00700	0.000654854	0.000669034	0.000595485	0.000732806	0.000554506	0.000628542	0.000736179	0.000638066	0.000586661	0.000599405	0.000579525	0.00063876	0.000588563	0.000588862	0.00053355	0.000630069	0.000537054	0.000772492	0.000645629	0.000636412	0.000753729	0.000713063	0.000715775	1,4-alpha-glucan branching enzyme [EC:2.4.1.18]
K00701	3.48619e-06	4.36625e-06	1.07025e-06	2.28703e-06	6.23743e-07	1.75501e-06	3.14892e-06	3.32644e-06	1.35441e-06	3.67508e-06	7.85575e-07	2.70709e-06	1.15653e-06	3.44181e-06	2.27238e-06	1.68471e-06	3.97076e-06	1.41276e-06	5.8436e-07	3.01632e-06	3.0393e-06	2.65679e-06	8.12774e-07	cyclomaltodextrin glucanotransferase [EC:2.4.1.19]
K00703	0.000308096	0.000400095	0.000401247	0.000424267	0.000393411	0.000380187	0.000350581	0.00047323	0.000443891	0.000375077	0.000464562	0.000403886	0.000404915	0.000389231	0.000314515	0.000489547	0.000387292	0.000706846	0.000541672	0.000369805	0.000443741	0.00053137	0.000425375	starch synthase [EC:2.4.1.21]
K00705	0.000315458	0.000354395	0.00024803	0.000468115	0.000171839	0.000273294	0.000447456	0.000184151	0.000270091	0.000218043	0.000156707	0.000279262	0.00019013	0.000199205	0.000171122	0.000200761	0.000190681	0.000111052	0.00014083	0.000223952	0.00029753	0.000216858	0.000273467	4-alpha-glucanotransferase [EC:2.4.1.25]
K00712	0.00056163	0.000458689	0.000671996	0.000377107	0.000612313	0.000546797	0.000360758	0.000451471	0.000613181	0.000524448	0.000525744	0.000454394	0.000580237	0.000509421	0.00067005	0.000543131	0.000539495	0.000352873	0.000488586	0.000558666	0.000365002	0.000419325	0.000582252	poly(glycerol-phosphate) alpha-glucosyltransferase [EC:2.4.1.52]
K00713	1.25321e-06	1.45705e-06	8.90476e-07	2.38299e-06	3.42712e-07	7.8724e-07	2.133e-06	1.12753e-06	4.29068e-07	9.16775e-07	4.31419e-07	1.3513e-06	3.00274e-06	2.39076e-06	1.06403e-06	7.73215e-07	1.49792e-06	5.15686e-07	4.07578e-07	1.10453e-06	1.77054e-06	1.31789e-06	3.88348e-09	UDP-glucose:(glucosyl)LPS alpha-1,2-glucosyltransferase [EC:2.4.1.-]
K00720	1.07907e-05	2.71667e-05	6.7443e-06	3.98156e-05	1.69005e-05	1.40542e-05	3.77634e-05	1.14404e-05	3.08057e-05	8.19684e-06	9.24601e-06	1.80924e-05	1.00205e-05	9.89495e-06	9.59974e-06	9.41685e-06	1.44453e-05	6.32097e-06	7.25779e-06	1.04144e-05	2.35066e-05	1.80441e-05	4.22195e-06	ceramide glucosyltransferase [EC:2.4.1.80]
K00721	0.000472994	0.000478849	0.000482266	0.000495841	0.000508193	0.000502694	0.000464109	0.000545995	0.000502427	0.00049072	0.000544243	0.00050532	0.000489318	0.000497427	0.000468566	0.000544001	0.000483712	0.000723613	0.000607764	0.000514775	0.000565372	0.000602463	0.000528514	dolichol-phosphate mannosyltransferase [EC:2.4.1.83]
K00729	1.73545e-06	9.69395e-07	4.19106e-07	1.65153e-06	5.91475e-07	1.0649e-06	2.01333e-06	4.40851e-07	2.31005e-07	8.53678e-07	4.688e-07	8.46249e-07	2.55278e-07	3.74423e-07	2.48632e-07	6.70972e-07	2.98854e-07	2.5981e-07	4.93956e-07	7.3909e-07	1.36203e-06	2.85932e-07	1.30169e-06	dolichyl-phosphate beta-glucosyltransferase [EC:2.4.1.117]
K00737	6.27112e-07	2.16993e-06	1.3904e-06	1.32279e-06	5.3811e-07	6.06593e-07	1.59939e-06	3.96886e-07	1.54845e-06	3.91533e-07	2.59589e-07	6.18646e-07	4.31246e-07	2.18796e-07	4.77904e-07	8.33447e-07	1.25594e-06	2.03326e-07	3.10115e-07	4.29962e-07	1.01177e-06	6.03747e-07	1.85139e-07	beta-1,4-mannosyl-glycoprotein beta-1,4-N-acetylglucosaminyltransferase [EC:2.4.1.144]
K00748	0.000111656	0.000208761	0.000127277	0.000235955	0.000159573	0.000163079	0.000219418	0.000230176	0.000133299	0.000132213	0.000210221	0.000189701	0.00018819	0.00016383	0.000115813	0.000233508	0.000159902	0.000416732	0.00027462	0.000173598	0.000264582	0.000325332	9.95008e-05	lipid-A-disaccharide synthase [EC:2.4.1.182]
K00752	4.16737e-05	5.70763e-05	5.80345e-05	4.08437e-05	5.40483e-05	4.79407e-05	4.8232e-05	6.96156e-05	5.33959e-05	5.08342e-05	6.91622e-05	5.31015e-05	5.79148e-05	5.41082e-05	4.2344e-05	7.14968e-05	4.52857e-05	0.000146523	9.55987e-05	6.24094e-05	7.30874e-05	8.48045e-05	6.36805e-05	hyaluronan synthase [EC:2.4.1.212]
K00754	0.000424338	0.000436631	0.000510331	0.000424224	0.000521823	0.000467452	0.000403668	0.000481081	0.000521203	0.000476202	0.000512555	0.000466794	0.000468324	0.000476488	0.000516278	0.000460072	0.000513838	0.000433384	0.000499657	0.000450113	0.000416965	0.000463167	0.000461967	[EC:2.4.1.-]
K00756	0.000509688	0.00047101	0.000610322	0.000410492	0.0005955	0.000547215	0.000399749	0.000491328	0.000645431	0.000568911	0.00055547	0.000530768	0.000523519	0.000536999	0.00061711	0.000494962	0.000573679	0.000346174	0.000502285	0.000515123	0.000385485	0.000435113	0.000545452	pyrimidine-nucleoside phosphorylase [EC:2.4.2.2]
K00757	6.0311e-05	9.17953e-05	9.44755e-05	0.000106016	9.02762e-05	9.03355e-05	8.35154e-05	0.000136021	9.45827e-05	7.95667e-05	0.000128722	9.38814e-05	0.000116359	9.59776e-05	5.43149e-05	0.00014404	7.84948e-05	0.000283504	0.000180704	9.4862e-05	0.000140054	0.000165063	0.000100719	uridine phosphorylase [EC:2.4.2.3]
K00758	0.000175378	0.000133265	9.23948e-05	0.000141438	8.68163e-05	0.000112697	0.000179649	0.000105298	6.91842e-05	0.000118827	8.03157e-05	0.000120045	0.000125539	0.000124368	0.00010709	0.000104957	8.63957e-05	0.000118986	8.83777e-05	0.000147058	0.000169421	0.000113348	0.000152732	thymidine phosphorylase [EC:2.4.2.4]
K00759	0.000303311	0.000294098	0.000309514	0.000295415	0.000308455	0.000304593	0.000299455	0.000296922	0.000316118	0.000312332	0.000302599	0.000299496	0.000298106	0.000295725	0.000303138	0.000292727	0.000296271	0.000289434	0.000298032	0.000299444	0.000285726	0.00029336	0.00030379	adenine phosphoribosyltransferase [EC:2.4.2.7]
K00760	0.000344024	0.000329802	0.000341862	0.000349582	0.000336029	0.000347072	0.000345258	0.000303651	0.0003554	0.000349444	0.000312269	0.000334878	0.000306545	0.000312396	0.000329261	0.000302202	0.000312933	0.000239257	0.000288234	0.000322822	0.000301747	0.000280815	0.000363105	hypoxanthine phosphoribosyltransferase [EC:2.4.2.8]
K00761	0.00038839	0.000379811	0.000400884	0.000391353	0.000390545	0.000398735	0.000391635	0.00037457	0.000401262	0.000396238	0.000383691	0.000395208	0.000370801	0.000368223	0.000382155	0.000377815	0.000364014	0.00037095	0.000381762	0.000387385	0.000374548	0.000382853	0.00040131	uracil phosphoribosyltransferase [EC:2.4.2.9]
K00762	0.000388645	0.000392433	0.000406591	0.000401952	0.000400104	0.000406523	0.000402022	0.000396046	0.000403383	0.000399654	0.000405264	0.00040374	0.000386222	0.000381903	0.000387633	0.000403484	0.000387385	0.000426002	0.000413746	0.000398975	0.000399565	0.00040849	0.000406742	orotate phosphoribosyltransferase [EC:2.4.2.10]
K00763	0.00091006	0.000878923	0.000916598	0.000909006	0.00087763	0.000909575	0.000901421	0.000802992	0.000943176	0.000901491	0.000822075	0.00089369	0.00080703	0.000830463	0.00088255	0.000801929	0.000837434	0.000610618	0.000757582	0.000854319	0.000787034	0.000743277	0.000968416	nicotinate phosphoribosyltransferase [EC:2.4.2.11]
K00764	0.000972424	0.000973542	0.00100267	0.000980997	0.00100006	0.00101021	0.000994107	0.000998304	0.0010045	0.000996045	0.00102798	0.000997788	0.000963052	0.000945449	0.000945413	0.00103032	0.000947614	0.00114593	0.00106302	0.000999921	0.00101866	0.00104654	0.00101411	amidophosphoribosyltransferase [EC:2.4.2.14]
K00765	0.00035482	0.000358654	0.000364997	0.000349746	0.000357793	0.00035828	0.000348601	0.000377085	0.000358803	0.000344598	0.000369833	0.000347955	0.00037602	0.000366395	0.000361022	0.000390986	0.000370408	0.000463236	0.000400556	0.00037933	0.000395393	0.00040782	0.000368022	ATP phosphoribosyltransferase [EC:2.4.2.17]
K00766	0.000538951	0.000547923	0.00056979	0.000524345	0.00055562	0.000535611	0.000520735	0.000553871	0.000567699	0.000539876	0.000557884	0.000540703	0.00054366	0.000542375	0.000556068	0.000575105	0.000552162	0.000624044	0.000583245	0.000563323	0.000559812	0.000590244	0.000554466	anthranilate phosphoribosyltransferase [EC:2.4.2.18]
K00767	0.0002938	0.000316083	0.0002863	0.000324712	0.000304327	0.000309151	0.000317073	0.000350502	0.000302626	0.000311843	0.000333603	0.000319394	0.000313205	0.000324802	0.000285143	0.000329936	0.000318762	0.000436361	0.000362847	0.000317258	0.000364335	0.00037395	0.000320587	nicotinate-nucleotide pyrophosphorylase (carboxylating) [EC:2.4.2.19]
K00768	0.000141989	0.000162039	9.58089e-05	0.000198202	8.55454e-05	0.000137068	0.000199962	0.000103152	0.000106053	9.18023e-05	9.67113e-05	0.000137388	8.89599e-05	9.75941e-05	8.46637e-05	0.000136704	0.00011104	0.000117675	0.00010765	0.000115803	0.000160743	0.000125149	0.00014121	nicotinate-nucleotide--dimethylbenzimidazole phosphoribosyltransferase [EC:2.4.2.21]
K00769	9.84338e-06	1.04038e-05	7.95967e-06	1.59446e-05	3.89073e-06	8.23326e-06	1.5162e-05	9.26779e-06	5.26865e-06	8.35018e-06	7.85841e-06	9.23868e-06	1.69327e-05	1.43597e-05	8.73046e-06	1.40224e-05	1.13261e-05	7.05485e-06	7.05448e-06	9.70242e-06	1.41416e-05	9.56432e-06	2.66921e-06	xanthine phosphoribosyltransferase [EC:2.4.2.22]
K00772	4.79868e-05	6.31758e-05	2.92218e-05	6.02488e-05	2.50119e-05	3.86673e-05	4.90203e-05	2.41668e-05	4.26191e-05	3.42259e-05	1.9709e-05	4.30108e-05	1.89735e-05	2.89917e-05	2.82578e-05	2.81844e-05	3.66514e-05	1.73514e-05	1.72752e-05	3.70421e-05	4.3486e-05	5.00378e-05	3.36099e-05	5-methylthioadenosine phosphorylase [EC:2.4.2.28]
K00773	0.000654528	0.000677194	0.000704204	0.000691339	0.000708658	0.000714007	0.000691746	0.000693073	0.000714385	0.000693652	0.0007235	0.000703291	0.00067198	0.00066035	0.000674693	0.000716362	0.000684724	0.000746774	0.000734324	0.00067893	0.000674542	0.000716526	0.000671029	queuine tRNA-ribosyltransferase [EC:2.4.2.29]
K00776	3.42139e-06	1.30925e-06	8.18689e-07	3.5066e-06	1.22656e-06	3.00367e-06	7.23538e-06	1.108e-06	3.57074e-07	1.20127e-06	1.04837e-06	2.36146e-06	7.21403e-07	7.87215e-07	8.79498e-07	1.5458e-06	1.24788e-06	6.41754e-07	1.43144e-06	1.67886e-06	2.52543e-06	1.18124e-06	1.14493e-06	NAD-diphthamide ADP-ribosyltransferase [EC:2.4.2.36]
K00777	8.62738e-07	1.26045e-06	3.16998e-07	1.32181e-06	5.25028e-07	7.00156e-07	1.43759e-06	4.52555e-07	2.48261e-07	4.99897e-07	4.68998e-07	7.12384e-07	3.09205e-07	3.96069e-07	4.6949e-07	5.19559e-07	5.32001e-07	3.3419e-07	3.59146e-07	5.89979e-07	9.64841e-07	5.92249e-07	5.23998e-07	[EC:2.4.2.-]
K00782	0.000135487	0.000139895	0.000134419	0.000164534	0.000140174	0.000141657	0.000178688	0.000139104	0.000134728	0.00012973	0.000127836	0.00014134	0.000133172	0.000131966	0.000143608	0.000118655	0.000141633	9.11444e-05	0.000125321	0.000129464	0.000159625	0.000135389	0.000146866	hypothetical protein
K00783	0.000233799	0.000253848	0.000275491	0.00025181	0.000278662	0.000264381	0.000237492	0.000272053	0.000287854	0.000270781	0.000287206	0.000267345	0.000263596	0.000257881	0.000259277	0.000277845	0.000264376	0.000293783	0.000289192	0.000253668	0.000242432	0.000275743	0.000251964	23S rRNA (pseudouridine1915-N3)-methyltransferase [EC:2.1.1.177]
K00784	0.000445521	0.000421209	0.000494016	0.000397244	0.000515299	0.000470842	0.000374377	0.000501045	0.000501552	0.000500637	0.00052518	0.000465731	0.000487563	0.00048097	0.000475748	0.00048902	0.000478991	0.000548712	0.000535294	0.000465574	0.000412946	0.000485744	0.000490465	ribonuclease Z [EC:3.1.26.11]
K00785	2.54598e-06	1.12467e-05	6.24382e-06	3.27199e-05	6.43335e-06	8.85488e-06	3.57237e-05	3.004e-06	1.20052e-06	3.4035e-06	4.04477e-06	8.23844e-06	2.37055e-06	1.28447e-06	4.74462e-06	7.65539e-06	3.0435e-06	2.41036e-06	4.1544e-06	4.64687e-06	1.94124e-05	1.27468e-05	6.48166e-07	beta-galactosamide-alpha-2,3-sialyltransferase [EC:2.4.99.-]
K00786	0.000187706	0.000182824	0.000236386	0.000149518	0.000234413	0.000203426	0.000143758	0.000230545	0.000243181	0.000219058	0.000240974	0.000208568	0.000211899	0.000232527	0.000244403	0.000190813	0.000253167	0.000185779	0.000237001	0.000197477	0.000177683	0.000198557	0.000246504	[EC:2.4.-.-]
K00788	0.000391351	0.000410561	0.000418028	0.000419859	0.000409749	0.000408201	0.00040182	0.000401827	0.000431055	0.000398607	0.000413901	0.000408522	0.000391945	0.000385762	0.000395174	0.000426279	0.000392315	0.000439963	0.000427421	0.000402105	0.000413901	0.000435846	0.000401176	thiamine-phosphate pyrophosphorylase [EC:2.5.1.3]
K00789	0.0007907	0.000806122	0.000816438	0.000821939	0.000799906	0.000833898	0.000823633	0.000780323	0.000840555	0.000805076	0.000806913	0.000808005	0.000759426	0.00075633	0.000773988	0.000806226	0.000761774	0.000841447	0.000818857	0.000798427	0.000795857	0.000812242	0.000830383	S-adenosylmethionine synthetase [EC:2.5.1.6]
K00790	0.00134687	0.00129475	0.00142926	0.00125967	0.00141643	0.00138458	0.00126212	0.00130627	0.00144159	0.00143621	0.00137784	0.00136208	0.00130905	0.00131619	0.00139121	0.00131978	0.00133274	0.00121446	0.00133064	0.00134326	0.00121873	0.00126481	0.00141267	UDP-N-acetylglucosamine 1-carboxyvinyltransferase [EC:2.5.1.7]
K00791	0.000588263	0.000589792	0.000601335	0.000605675	0.000596224	0.000607118	0.000607313	0.000587776	0.000602625	0.000601333	0.000596084	0.000597102	0.000574891	0.000564566	0.000575562	0.00059231	0.000563182	0.000608019	0.000603363	0.000591566	0.00059497	0.000598828	0.000603885	tRNA dimethylallyltransferase [EC:2.5.1.75]
K00793	0.000323736	0.000326502	0.000332279	0.000330089	0.000320256	0.000318017	0.00032761	0.000314277	0.000323981	0.000304403	0.000316062	0.000311414	0.000317986	0.000301297	0.000316464	0.000341489	0.000308694	0.000363932	0.000338698	0.00032943	0.000343847	0.000346647	0.000327616	riboflavin synthase [EC:2.5.1.9]
K00794	0.000245804	0.000250214	0.000250761	0.00025242	0.000242227	0.000241255	0.000249051	0.000240591	0.000247983	0.00023177	0.000242565	0.000237504	0.000242848	0.000230465	0.000239258	0.000263997	0.000233331	0.000285398	0.000261255	0.000251537	0.000264364	0.000266696	0.000249709	6,7-dimethyl-8-ribityllumazine synthase [EC:2.5.1.78]
K00795	3.57296e-05	7.69008e-05	2.49886e-05	9.63438e-05	2.75091e-05	3.99849e-05	9.50816e-05	4.12638e-05	1.87033e-05	2.97117e-05	3.24404e-05	5.03741e-05	4.34423e-05	4.31044e-05	3.38904e-05	5.03815e-05	4.77601e-05	2.76216e-05	2.65949e-05	3.69607e-05	6.63151e-05	5.10013e-05	9.30804e-06	farnesyl diphosphate synthase [EC:2.5.1.1 2.5.1.10]
K00796	0.000570811	0.00054629	0.000535596	0.000540842	0.00052341	0.000550439	0.000585754	0.000522563	0.00051034	0.000531655	0.00051938	0.000538855	0.000517736	0.000520489	0.00052929	0.000526061	0.000511966	0.000561026	0.000540896	0.000558646	0.000568018	0.000546918	0.000565351	dihydropteroate synthase [EC:2.5.1.15]
K00797	0.000179054	0.000226271	0.000184032	0.000256801	0.000172141	0.000187533	0.000215937	0.000173216	0.000199528	0.000166154	0.00016731	0.000201799	0.000158887	0.000181869	0.000172704	0.000173283	0.000206354	0.000144875	0.000164152	0.000164927	0.000188302	0.00020094	0.000178344	spermidine synthase [EC:2.5.1.16]
K00798	0.000145057	0.000171483	0.000102863	0.000197605	0.000114973	0.000148483	0.000195489	0.000134931	0.00011512	0.000116996	0.000126527	0.000165235	0.000113085	0.000122909	0.000110106	0.000141569	0.000135977	0.00014718	0.000132896	0.000132365	0.000164555	0.000202901	0.000110848	cob(I)alamin adenosyltransferase [EC:2.5.1.17]
K00799	0.000218404	0.00035779	0.000139181	0.000377645	0.000157301	0.000209582	0.000368755	0.000240444	0.000132638	0.000176102	0.000196429	0.000267083	0.000227592	0.000223218	0.000205728	0.000277386	0.000269535	0.000159616	0.000159319	0.000212843	0.000287502	0.000308818	8.93246e-05	glutathione S-transferase [EC:2.5.1.18]
K00800	0.000801662	0.000807017	0.000827763	0.000804432	0.000793326	0.000801623	0.000805008	0.000785784	0.000816113	0.000783132	0.000795918	0.000793015	0.000782824	0.000775075	0.000801295	0.000812255	0.000788273	0.000835189	0.000818125	0.000809412	0.0008137	0.000819411	0.000801327	3-phosphoshikimate 1-carboxyvinyltransferase [EC:2.5.1.19]
K00801	9.22421e-06	1.64543e-05	8.65263e-06	2.57568e-05	1.28054e-05	1.15746e-05	2.38833e-05	1.00833e-05	1.14082e-05	8.89109e-06	1.01089e-05	1.2996e-05	8.0467e-06	8.85682e-06	1.22418e-05	8.40511e-06	1.15331e-05	6.76332e-06	8.43712e-06	9.21161e-06	1.44602e-05	1.33033e-05	6.78516e-06	farnesyl-diphosphate farnesyltransferase [EC:2.5.1.21]
K00802	5.58377e-09	2.14397e-07	9.04258e-10	9.49369e-09	2.26138e-09	3.92563e-09	6.68533e-09	5.38469e-09	3.70363e-09	1.21569e-08	7.47905e-08	1.6644e-08	1.06964e-08	8.08891e-08	3.94101e-09	1.87629e-09	7.66869e-09	1.29063e-07	5.39629e-10	1.0816e-09	3.37177e-08	2.91643e-09	4.32898e-08	spermine synthase [EC:2.5.1.22]
K00803	8.61691e-05	6.82207e-05	2.83512e-05	6.25038e-05	3.40158e-05	7.08504e-05	6.62275e-05	3.55942e-05	1.9474e-05	4.28794e-05	2.76732e-05	4.00119e-05	2.79364e-05	4.68789e-05	3.86737e-05	3.42061e-05	3.43464e-05	2.37883e-05	2.27415e-05	4.8146e-05	5.14842e-05	2.85327e-05	5.51885e-05	alkyldihydroxyacetonephosphate synthase [EC:2.5.1.26]
K00805	0.000631475	0.000520046	0.000662088	0.000467446	0.000649528	0.000618841	0.000484338	0.000589868	0.000660622	0.000674199	0.000622495	0.000605508	0.000599312	0.00065378	0.000693994	0.000537209	0.000666871	0.000410083	0.000561159	0.000608278	0.000491815	0.000490469	0.000667777	heptaprenyl diphosphate synthase [EC:2.5.1.30]
K00806	0.000481187	0.000485999	0.000499574	0.000498914	0.000497328	0.000500692	0.000496361	0.00048012	0.000509915	0.000499605	0.00049406	0.000498659	0.000470097	0.000464203	0.000480145	0.000492456	0.000462153	0.000504495	0.000497332	0.000490509	0.000486343	0.000496555	0.000507215	undecaprenyl diphosphate synthase [EC:2.5.1.31]
K00808	9.12283e-06	1.20708e-05	5.06457e-06	5.70139e-06	4.45342e-06	8.96317e-06	6.23088e-06	7.17038e-06	5.40144e-06	9.14893e-06	1.48325e-05	6.48885e-06	1.02385e-05	1.1153e-05	1.0476e-05	2.41342e-05	1.02068e-05	1.14533e-05	1.12576e-05	9.3197e-06	9.44809e-06	8.0873e-06	4.08145e-06	homospermidine synthase [EC:2.5.1.44]
K00809	3.32147e-05	5.02823e-05	5.41204e-05	4.49357e-05	8.82795e-05	6.54368e-05	4.09148e-05	0.000131313	6.03524e-05	6.49491e-05	0.00012521	6.51128e-05	9.71424e-05	8.04127e-05	4.55382e-05	0.000125785	7.79733e-05	0.000301456	0.00018105	8.15568e-05	0.00011503	0.00015731	6.74662e-05	deoxyhypusine synthase [EC:2.5.1.46]
K00810	0	3.05082e-07	1.97792e-08	0	4.77374e-10	0	0	2.37254e-09	1.73308e-08	0	0	0	0	0	0	0	5.31295e-08	0	0	3.15223e-09	2.15941e-08	1.90438e-09	0	[EC:2.5.1.-]
K00812	0.000485407	0.000532891	0.000533333	0.000501094	0.000597721	0.000564849	0.000493376	0.000716569	0.000563132	0.000585775	0.000704869	0.000583913	0.000601381	0.000592815	0.000511388	0.000676971	0.000570251	0.00106467	0.000816611	0.000595307	0.000674275	0.000774185	0.000574686	aspartate aminotransferase [EC:2.6.1.1]
K00813	1.67972e-05	3.34296e-05	1.68354e-05	6.36461e-05	1.16278e-05	1.94371e-05	6.40832e-05	1.78706e-05	6.81652e-06	1.43417e-05	1.04549e-05	2.41804e-05	3.44102e-05	2.69359e-05	1.71963e-05	1.97266e-05	2.11642e-05	9.64439e-06	1.02162e-05	1.79763e-05	4.13827e-05	2.91141e-05	1.27509e-06	aspartate aminotransferase [EC:2.6.1.1]
K00817	0.00100635	0.0009485	0.000982341	0.000944536	0.000945046	0.00094637	0.000957648	0.000904877	0.000944469	0.000897749	0.00090778	0.000903938	0.000928161	0.000910044	0.00096997	0.00096197	0.000925785	0.000984335	0.000939696	0.000990303	0.000985087	0.000955563	0.000975791	histidinol-phosphate aminotransferase [EC:2.6.1.9]
K00818	0.00036544	0.000346692	0.000360614	0.000308129	0.000396644	0.000381186	0.000333841	0.000444954	0.000356768	0.000391487	0.000428403	0.000385114	0.000387508	0.000405467	0.000376435	0.000390176	0.000393506	0.000544819	0.000467555	0.000400864	0.000419966	0.00045631	0.000411254	acetylornithine aminotransferase [EC:2.6.1.11]
K00819	0.000572946	0.000475932	0.000658601	0.000380904	0.000657297	0.000573117	0.000390963	0.000587034	0.000607443	0.000566798	0.000652917	0.000507485	0.000641995	0.000590808	0.00066795	0.000657514	0.000592373	0.000747877	0.000700747	0.000625965	0.000531083	0.000606351	0.000572964	ornithine--oxo-acid transaminase [EC:2.6.1.13]
K00820	0.00125512	0.00126886	0.00125532	0.00128413	0.00126152	0.00127773	0.00130339	0.00123875	0.00126853	0.00126342	0.00126727	0.00126562	0.0012001	0.00120501	0.00123364	0.00125841	0.00121122	0.00129519	0.00127053	0.00125502	0.00127151	0.00127238	0.00128638	glucosamine--fructose-6-phosphate aminotransferase (isomerizing) [EC:2.6.1.16]
K00821	9.07921e-05	0.000168295	0.000108415	0.000231962	7.32543e-05	0.000106168	0.000182375	8.45732e-05	0.000129367	7.41877e-05	7.79359e-05	0.000120637	8.65236e-05	8.58655e-05	7.62271e-05	0.000133896	0.000109119	7.86995e-05	7.81554e-05	8.59724e-05	0.000143011	0.000125089	9.28803e-05	acetylornithine/N-succinyldiaminopimelate aminotransferase [EC:2.6.1.11 2.6.1.17]
K00822	4.69402e-05	8.66105e-05	2.6608e-05	0.000101607	3.8197e-05	4.7987e-05	9.55459e-05	5.59776e-05	2.65511e-05	3.83917e-05	4.42333e-05	6.159e-05	4.13948e-05	4.40454e-05	4.52621e-05	6.09265e-05	5.81355e-05	3.44527e-05	3.50162e-05	4.51331e-05	6.78728e-05	5.78223e-05	1.96875e-05	beta-alanine--pyruvate transaminase [EC:2.6.1.18]
K00823	0.000315391	0.000299524	0.000364808	0.000278975	0.000346441	0.000316692	0.000257377	0.000294535	0.000351543	0.000290395	0.000315687	0.000280962	0.000343976	0.000313175	0.000362975	0.000333102	0.000333759	0.000282602	0.000317288	0.00032087	0.000271782	0.000291785	0.000312792	4-aminobutyrate aminotransferase [EC:2.6.1.19]
K00824	0.000287386	0.000274762	0.00034379	0.000230323	0.000347171	0.000309074	0.000225381	0.0003017	0.000336371	0.000307476	0.000334294	0.000301684	0.000319843	0.00032288	0.000369097	0.000304815	0.000352104	0.000245028	0.000313011	0.000304709	0.00024752	0.000282882	0.000277705	D-alanine transaminase [EC:2.6.1.21]
K00826	0.000778118	0.000787551	0.000828834	0.000755274	0.00085243	0.000826904	0.000776528	0.000886802	0.000814544	0.000827696	0.000903637	0.000820213	0.000837476	0.000813779	0.000796187	0.000896014	0.000796298	0.00113929	0.000982317	0.000852152	0.000880558	0.000940471	0.000831389	branched-chain amino acid aminotransferase [EC:2.6.1.42]
K00830	2.55844e-05	4.34125e-05	1.74279e-05	4.25311e-05	2.34906e-05	2.47094e-05	3.52263e-05	2.66392e-05	1.9409e-05	2.384e-05	2.82071e-05	2.98617e-05	2.20868e-05	2.36708e-05	2.85526e-05	3.69512e-05	2.88395e-05	3.27255e-05	2.60325e-05	2.67903e-05	3.55038e-05	5.62875e-05	1.89447e-05	alanine-glyoxylate transaminase / serine-glyoxylate transaminase / serine-pyruvate transaminase [EC:2.6.1.44 2.6.1.45 2.6.1.51]
K00831	0.000397098	0.000433967	0.000379978	0.000465399	0.000388418	0.000413501	0.000467608	0.000455403	0.000379092	0.000408445	0.00043479	0.000429626	0.000398702	0.000411415	0.000352782	0.000444979	0.000394804	0.000561865	0.000468667	0.000412188	0.000487541	0.000465407	0.000423323	phosphoserine aminotransferase [EC:2.6.1.52]
K00832	6.07653e-05	0.000133919	4.39744e-05	0.00017632	4.92019e-05	7.15067e-05	0.000169489	7.20708e-05	4.2052e-05	4.53855e-05	4.5257e-05	0.000100635	6.90492e-05	6.40306e-05	5.36435e-05	6.51063e-05	8.06341e-05	3.6558e-05	3.76666e-05	6.41661e-05	0.000110283	9.34372e-05	1.44616e-05	aromatic-amino-acid transaminase [EC:2.6.1.57]
K00833	0.000462757	0.000477225	0.000490853	0.000479064	0.000492707	0.000482011	0.000485221	0.000485788	0.000454459	0.000429918	0.000492266	0.000459726	0.000498481	0.000466404	0.000490701	0.000520116	0.000499477	0.000567917	0.000531583	0.000487126	0.000500142	0.000546935	0.000410515	adenosylmethionine-8-amino-7-oxononanoate aminotransferase [EC:2.6.1.62]
K00835	2.58906e-05	3.86435e-05	2.44906e-05	6.44048e-05	2.19444e-05	2.81022e-05	6.48666e-05	3.04595e-05	1.83221e-05	2.4013e-05	2.17509e-05	3.37909e-05	4.677e-05	4.07689e-05	3.06542e-05	2.96918e-05	3.79061e-05	1.83311e-05	1.97248e-05	2.89754e-05	4.7815e-05	4.02061e-05	1.07822e-05	valine--pyruvate aminotransferase [EC:2.6.1.66]
K00836	0.000119215	0.000117922	8.41755e-05	0.00013178	9.09322e-05	0.000101326	0.000146509	0.000109848	7.56653e-05	0.000101185	9.01908e-05	0.000111288	9.75185e-05	0.000102458	9.22322e-05	9.92712e-05	0.000107976	8.07972e-05	8.61444e-05	0.000104681	0.00012698	9.86501e-05	0.000100084	diaminobutyrate-2-oxoglutarate transaminase [EC:2.6.1.76]
K00837	0.000271093	0.000292591	0.000237037	0.000294569	0.000265477	0.000263806	0.000306568	0.00028319	0.000232661	0.000252339	0.000273309	0.000270689	0.000238219	0.000255121	0.00024239	0.000264441	0.000260674	0.000311976	0.000286535	0.000259619	0.000308888	0.000287238	0.000283565	[EC:2.6.1.-]
K00839	0.000266538	0.000215593	0.000308419	0.000164218	0.000290179	0.000252314	0.000162132	0.000227697	0.000296569	0.000259022	0.000254699	0.000223738	0.000284892	0.000261825	0.000319416	0.000254234	0.000275586	0.000170839	0.000235111	0.000266371	0.000188455	0.000208986	0.000243599	aminotransferase [EC:2.6.1.-]
K00840	1.43625e-05	1.52366e-05	6.45593e-06	1.87724e-05	2.87414e-06	7.81322e-06	1.51686e-05	1.58869e-05	5.41418e-06	9.6566e-06	4.2317e-06	1.41137e-05	3.05243e-05	2.4507e-05	1.14301e-05	1.25313e-05	2.08333e-05	6.98538e-06	3.42466e-06	1.4033e-05	1.6006e-05	1.28854e-05	8.01433e-07	succinylornithine aminotransferase [EC:2.6.1.81]
K00841	0.000443446	0.000405013	0.000519497	0.000381595	0.000505002	0.000473895	0.000359377	0.000422819	0.00051488	0.000494417	0.000470539	0.000444794	0.000449922	0.000461365	0.000516577	0.000420091	0.000477329	0.000294626	0.000424162	0.000441074	0.000312636	0.000354495	0.000548577	aminotransferase [EC:2.6.1.-]
K00842	7.94308e-08	3.28256e-07	2.00084e-07	1.81885e-07	3.76779e-07	1.05245e-06	9.32554e-07	3.62826e-07	9.84715e-08	4.3194e-07	3.66423e-07	5.06868e-07	2.55579e-07	9.42718e-08	2.011e-07	2.55868e-07	5.61668e-08	2.12383e-07	1.35545e-07	2.03551e-07	1.10782e-07	4.31186e-07	6.24669e-08	aminotransferase [EC:2.6.1.-]
K00843	1.33562e-05	1.12631e-05	1.78088e-05	7.59305e-06	1.71486e-05	1.42058e-05	7.31745e-06	1.49093e-05	1.77102e-05	1.49142e-05	1.63952e-05	1.32294e-05	1.61929e-05	1.72816e-05	1.95223e-05	1.38933e-05	1.91818e-05	1.09732e-05	1.59593e-05	1.45912e-05	1.14952e-05	1.31779e-05	1.44933e-05	[EC:2.6.-.-]
K00844	2.66165e-07	3.58878e-06	3.54019e-06	1.68873e-06	8.9511e-07	1.31616e-06	3.61206e-06	2.66597e-07	5.30705e-06	3.36202e-07	2.68163e-07	1.14984e-06	7.1226e-07	2.22532e-07	5.84764e-07	8.05944e-07	2.3326e-06	4.80569e-09	5.04969e-07	3.76702e-07	5.57671e-07	8.67422e-07	1.08904e-06	hexokinase [EC:2.7.1.1]
K00845	0.000863683	0.000785817	0.000823084	0.000792641	0.000816626	0.000812952	0.000831585	0.000783746	0.000849587	0.000872824	0.000782661	0.000814108	0.00078474	0.000803824	0.000825993	0.000754089	0.000776684	0.000665715	0.00074297	0.000813536	0.000788814	0.000742977	0.000901535	glucokinase [EC:2.7.1.2]
K00846	6.57669e-08	5.0144e-07	1.71906e-07	2.32215e-07	5.94493e-08	7.53314e-08	2.05954e-08	1.78655e-07	2.31703e-07	8.69902e-08	2.89854e-07	1.42338e-07	8.39082e-08	5.58256e-07	1.17884e-08	6.77967e-08	8.18377e-08	5.97041e-07	4.10731e-08	1.54448e-08	1.28138e-07	3.07776e-08	1.20442e-07	ketohexokinase [EC:2.7.1.3]
K00847	0.000603531	0.000569633	0.000631031	0.000548958	0.000633646	0.000605589	0.000533434	0.000608442	0.000644184	0.000643904	0.000627443	0.000599179	0.000629073	0.000613722	0.000625404	0.000610591	0.000599666	0.000617487	0.000621597	0.000614475	0.000572713	0.000612229	0.000642752	fructokinase [EC:2.7.1.4]
K00848	0.000223031	0.000203737	0.000222906	0.000195786	0.000220004	0.000209535	0.000192802	0.000215685	0.000250507	0.000250455	0.000214165	0.000233747	0.000226895	0.000249028	0.000234129	0.000186568	0.000234465	0.00014205	0.000189615	0.000214459	0.000196937	0.000180207	0.000237928	rhamnulokinase [EC:2.7.1.5]
K00849	0.000341195	0.000321278	0.000317065	0.000367324	0.000307407	0.000338551	0.000386055	0.000305658	0.000329431	0.000344462	0.000294291	0.000330602	0.000296502	0.000295296	0.000280461	0.000289767	0.000276864	0.000297649	0.000303019	0.000315237	0.00033135	0.000289915	0.000387602	galactokinase [EC:2.7.1.6]
K00850	0.000672548	0.000678121	0.000705535	0.000684284	0.00066852	0.000688844	0.000655642	0.000674451	0.000730351	0.000679534	0.000678392	0.000670627	0.000662485	0.000653217	0.00063327	0.000704043	0.000634643	0.000781846	0.000711092	0.00067485	0.00069016	0.000682103	0.0007565	6-phosphofructokinase [EC:2.7.1.11]
K00851	0.000681485	0.000579005	0.000754121	0.000511517	0.000757524	0.000695427	0.000516348	0.000676487	0.000740606	0.000737817	0.0007178	0.000652332	0.000724697	0.000726244	0.000799636	0.000651655	0.000746929	0.000520359	0.000668281	0.000689958	0.000558507	0.000592249	0.00075051	gluconokinase [EC:2.7.1.12]
K00852	0.000471237	0.000424185	0.000452008	0.000436624	0.000449325	0.000456278	0.000439857	0.000391783	0.000451998	0.000453775	0.000408659	0.000436673	0.000436161	0.000425817	0.000462611	0.000404335	0.000417501	0.000286605	0.000367818	0.000436947	0.000385921	0.000386445	0.000473753	ribokinase [EC:2.7.1.15]
K00853	0.000440531	0.000374023	0.00049784	0.000318167	0.00049885	0.000436166	0.000318884	0.000453052	0.000496002	0.000449138	0.000460568	0.000391823	0.000518951	0.000458833	0.000504573	0.000469372	0.000455882	0.000442617	0.000466418	0.000458809	0.000402282	0.000431203	0.000470253	L-ribulokinase [EC:2.7.1.16]
K00854	0.000450765	0.000444556	0.000429172	0.000493376	0.000406294	0.0004614	0.000444867	0.000422294	0.000431593	0.000420585	0.000397953	0.000416968	0.000423014	0.000427513	0.000415905	0.00042755	0.000406808	0.000426748	0.000407055	0.000428121	0.000480409	0.000453356	0.000477393	xylulokinase [EC:2.7.1.17]
K00855	1.67183e-05	2.57894e-05	7.50161e-06	2.46685e-05	6.53634e-06	1.2134e-05	2.23832e-05	1.62871e-05	6.88265e-06	1.20986e-05	1.18636e-05	2.08032e-05	2.78972e-05	2.48625e-05	1.5514e-05	1.74453e-05	2.08587e-05	1.21786e-05	8.30654e-06	1.56361e-05	2.02854e-05	3.69402e-05	2.55505e-06	phosphoribulokinase [EC:2.7.1.19]
K00856	5.90421e-05	6.75993e-05	2.63418e-05	7.70683e-05	3.80109e-05	5.02885e-05	8.06659e-05	4.51893e-05	1.95746e-05	3.49757e-05	3.92936e-05	5.04766e-05	2.61541e-05	3.47035e-05	2.50735e-05	4.01809e-05	3.77291e-05	4.97488e-05	3.94736e-05	3.98108e-05	6.47996e-05	4.68374e-05	3.93524e-05	adenosine kinase [EC:2.7.1.20]
K00857	0.00031851	0.000290999	0.000342757	0.000275518	0.000354779	0.000325052	0.000285698	0.000344395	0.00034626	0.000358629	0.000357316	0.000325398	0.000347429	0.000338003	0.000338338	0.000334443	0.000317662	0.000384866	0.000363898	0.00034059	0.00030766	0.000329814	0.000353542	thymidine kinase [EC:2.7.1.21]
K00858	0.000609966	0.000587846	0.000628227	0.000581241	0.000635628	0.000624295	0.000591016	0.000628873	0.000627701	0.000643285	0.000642385	0.000631763	0.000610691	0.000624424	0.000629356	0.000609076	0.000636599	0.000627405	0.00063961	0.000622106	0.000598731	0.000638321	0.000629866	NAD+ kinase [EC:2.7.1.23]
K00859	0.000410019	0.000395416	0.00040078	0.000401752	0.000402311	0.000410347	0.000406886	0.000389003	0.000397614	0.000408021	0.000395427	0.000403333	0.000382387	0.000385646	0.000394013	0.000389994	0.000380364	0.000390454	0.000394396	0.000403281	0.000392145	0.000392885	0.00041455	dephospho-CoA kinase [EC:2.7.1.24]
K00860	9.74587e-05	0.000105996	0.000110026	9.37954e-05	0.000119133	0.00010468	9.24698e-05	0.000122823	0.000112441	0.00010638	0.000122858	0.000109963	0.000123118	0.000121859	0.000118656	0.000111895	0.000131031	0.000130928	0.000127234	0.000109238	0.000110378	0.000133736	9.73539e-05	adenylylsulfate kinase [EC:2.7.1.25]
K00862	3.56787e-06	4.14396e-06	1.94372e-06	2.05569e-06	1.59293e-06	3.50094e-06	2.43584e-06	2.29981e-06	2.03182e-06	3.53447e-06	5.86743e-06	2.34031e-06	3.72437e-06	4.17569e-06	3.86533e-06	9.74289e-06	3.62799e-06	4.34745e-06	4.42382e-06	3.55828e-06	3.63091e-06	2.97972e-06	1.65401e-06	erythritol kinase [EC:2.7.1.27]
K00863	0.000158668	0.000142277	0.000139911	0.000137792	0.000132383	0.000133933	0.000162154	0.000134683	0.000128371	0.000143901	0.000127564	0.000146008	0.000132363	0.000143724	0.000147558	0.000114592	0.000133571	0.000104347	0.000123545	0.00014696	0.000152782	0.000125227	0.000177865	dihydroxyacetone kinase [EC:2.7.1.29]
K00864	0.00101642	0.000928521	0.00101986	0.000905561	0.0010073	0.000995484	0.000917733	0.000965125	0.00103505	0.00104094	0.000978743	0.000981324	0.000974114	0.000989253	0.000999919	0.000955301	0.000980062	0.000842639	0.000922477	0.000975104	0.000899436	0.000882695	0.00106403	glycerol kinase [EC:2.7.1.30]
K00865	0.00086344	0.000759884	0.000924131	0.000732038	0.000880672	0.000843637	0.000747829	0.000791059	0.000871518	0.000860145	0.000824876	0.000805411	0.000873153	0.000854734	0.000935093	0.000795308	0.000865262	0.000661585	0.000788846	0.000852021	0.000735446	0.00073615	0.000866027	glycerate kinase [EC:2.7.1.31]
K00867	0.00027924	0.000234447	0.000218041	0.000261953	0.000225351	0.000256275	0.000298674	0.00022089	0.000211265	0.00028485	0.000216249	0.000264737	0.000221533	0.00024867	0.000231461	0.00019217	0.000209382	0.000146026	0.00018741	0.000246099	0.00022711	0.000184409	0.000283816	type I pantothenate kinase [EC:2.7.1.33]
K00868	0.000407806	0.00038644	0.000442125	0.000384279	0.00040171	0.000398121	0.000392821	0.000355741	0.000434188	0.000411848	0.000378894	0.000406248	0.000395038	0.000395879	0.000428403	0.000351054	0.000398659	0.000246103	0.000340132	0.000390243	0.000328335	0.000322669	0.000383211	pyridoxine kinase [EC:2.7.1.35]
K00869	0.000290191	0.000282514	0.000355817	0.000251182	0.000374666	0.000332538	0.00025122	0.000360478	0.000341519	0.000350487	0.000395142	0.000325191	0.000349411	0.000341087	0.000341352	0.000359479	0.000331997	0.000468912	0.000422408	0.000338417	0.000283335	0.000354282	0.000335244	mevalonate kinase [EC:2.7.1.36]
K00870	6.15559e-06	5.49083e-06	4.88953e-06	6.20113e-06	4.41535e-06	5.01792e-06	6.25776e-06	4.173e-06	5.18342e-06	5.41152e-06	3.89583e-06	5.2099e-06	3.81686e-06	4.24357e-06	4.35105e-06	4.19196e-06	3.97182e-06	2.7718e-06	3.40453e-06	5.01784e-06	5.37969e-06	3.88066e-06	6.25688e-06	protein kinase [EC:2.7.1.37]
K00872	0.000469457	0.000424652	0.000486328	0.000385576	0.000475158	0.00046656	0.000420646	0.000456235	0.000468857	0.000472552	0.000466528	0.000452228	0.00047273	0.000468619	0.000484287	0.000443548	0.000452418	0.00047934	0.000478404	0.000481841	0.000434515	0.000463413	0.000470581	homoserine kinase [EC:2.7.1.39]
K00873	0.00111363	0.00108595	0.0011349	0.00106966	0.00112902	0.00112825	0.00109119	0.00111025	0.0011568	0.00114793	0.00113692	0.00112242	0.0011156	0.00110809	0.00111053	0.00111592	0.00109218	0.00113625	0.0011296	0.00112097	0.00108031	0.00111477	0.00113955	pyruvate kinase [EC:2.7.1.40]
K00874	0.000323894	0.000344723	0.000330198	0.000371619	0.000368823	0.000349448	0.000373423	0.000394029	0.0003544	0.00038503	0.000391806	0.000375513	0.000349067	0.000339912	0.00029319	0.000380496	0.000310396	0.000503191	0.000424638	0.000347136	0.000387503	0.000397584	0.00037148	2-dehydro-3-deoxygluconokinase [EC:2.7.1.45]
K00875	5.39513e-06	5.8596e-06	2.70209e-06	5.90496e-06	2.11298e-06	4.51758e-06	5.92294e-06	4.35556e-06	2.55386e-06	4.72308e-06	6.12482e-06	4.44876e-06	8.74744e-06	8.11343e-06	5.54763e-06	1.01471e-05	6.20981e-06	4.95874e-06	4.47199e-06	5.30523e-06	6.2081e-06	5.09311e-06	1.43304e-06	D-ribulokinase [EC:2.7.1.47]
K00876	0.000362928	0.000363603	0.000439173	0.000376014	0.000401078	0.000384694	0.00032639	0.000387389	0.000471148	0.000405044	0.000404698	0.000380802	0.000387938	0.000376462	0.000385263	0.000401619	0.000381387	0.000411854	0.000421858	0.00037304	0.000362675	0.00038287	0.000439813	uridine kinase [EC:2.7.1.48]
K00878	0.000316768	0.00029585	0.000369894	0.000269297	0.000346799	0.000323406	0.000264654	0.000305262	0.000367102	0.000343444	0.000330206	0.000321448	0.000330601	0.000330801	0.000364179	0.000310435	0.000340148	0.000253683	0.000311814	0.000323167	0.000263852	0.000281707	0.000330719	hydroxyethylthiazole kinase [EC:2.7.1.50]
K00879	9.40897e-06	1.11719e-05	8.49636e-06	2.14865e-05	3.33218e-06	7.00926e-06	1.95399e-05	8.32254e-06	3.65092e-06	7.34012e-06	3.75547e-06	1.07461e-05	2.14095e-05	1.68849e-05	8.16295e-06	7.25265e-06	1.09375e-05	3.9824e-06	4.15796e-06	8.39595e-06	1.55333e-05	1.0937e-05	4.50034e-07	L-fuculokinase [EC:2.7.1.51]
K00880	1.64031e-05	1.98182e-05	1.4476e-05	3.13254e-05	6.59406e-06	1.29839e-05	2.89788e-05	1.41003e-05	1.0634e-05	1.28274e-05	8.6115e-06	1.89031e-05	2.95651e-05	2.45033e-05	1.29815e-05	1.52279e-05	1.70655e-05	7.71046e-06	7.97189e-06	1.41573e-05	2.2761e-05	1.71172e-05	9.57018e-06	L-xylulokinase [EC:2.7.1.53]
K00881	2.53617e-06	2.91406e-06	1.44015e-06	4.03279e-06	6.65785e-07	1.49288e-06	3.94108e-06	2.30506e-06	8.64398e-07	1.79668e-06	7.8873e-07	2.7081e-06	6.54401e-06	5.26841e-06	2.10276e-06	1.49036e-06	3.16041e-06	1.05029e-06	6.29418e-07	2.25332e-06	3.0582e-06	2.49525e-06	3.50596e-08	allose kinase [EC:2.7.1.55]
K00882	0.000531535	0.000481099	0.000567274	0.000471302	0.000540464	0.000539211	0.00047085	0.0004816	0.000573416	0.000573584	0.000515561	0.000542983	0.000506309	0.000529895	0.000562772	0.000460506	0.00053548	0.000327291	0.000450678	0.000512994	0.000422156	0.000419891	0.000529968	1-phosphofructokinase [EC:2.7.1.56]
K00883	2.23745e-05	3.61124e-05	1.51587e-05	3.90362e-05	1.95206e-05	2.30866e-05	3.97984e-05	3.27253e-05	1.30857e-05	2.08171e-05	2.65094e-05	2.91413e-05	3.43348e-05	3.14383e-05	2.02941e-05	3.25147e-05	2.83107e-05	4.15473e-05	2.8705e-05	2.57907e-05	3.81566e-05	3.71395e-05	1.2568e-05	2-dehydro-3-deoxygalactonokinase [EC:2.7.1.58]
K00884	1.26375e-05	1.70803e-05	9.7587e-06	2.94875e-05	6.25434e-06	1.09687e-05	2.80797e-05	1.18673e-05	5.25629e-06	1.03216e-05	8.07758e-06	1.50022e-05	2.50063e-05	2.05023e-05	1.13646e-05	1.29277e-05	1.49244e-05	7.15944e-06	7.19631e-06	1.17261e-05	2.09972e-05	1.54987e-05	1.48577e-06	N-acetylglucosamine kinase [EC:2.7.1.59]
K00885	9.66127e-06	1.00047e-05	8.99927e-06	1.91296e-05	4.7753e-06	7.69818e-06	1.76025e-05	9.21686e-06	5.05774e-06	8.37619e-06	5.40894e-06	1.10859e-05	1.99929e-05	1.67436e-05	9.18404e-06	7.58408e-06	1.17361e-05	4.86478e-06	5.41394e-06	8.95668e-06	1.45267e-05	1.08126e-05	2.03246e-06	N-acylmannosamine kinase [EC:2.7.1.60]
K00886	0.000130227	9.51726e-05	8.23789e-05	9.31784e-05	8.5519e-05	0.000101662	0.000128309	0.000101147	6.63477e-05	0.000100825	8.34532e-05	9.36431e-05	9.64749e-05	9.22982e-05	8.79546e-05	9.76843e-05	6.17363e-05	0.000159952	0.000107277	0.000127708	0.000146944	0.000116788	0.000142773	polyphosphate glucokinase [EC:2.7.1.63]
K00891	0.000318068	0.000329051	0.00033364	0.000328909	0.000308773	0.000313749	0.000321531	0.000307374	0.000332009	0.000306578	0.00031182	0.000319352	0.000315042	0.000310131	0.000315057	0.000328072	0.00031218	0.000328208	0.000320213	0.000320222	0.000328114	0.000327613	0.000322383	shikimate kinase [EC:2.7.1.71]
K00892	1.29383e-05	1.57283e-05	6.27489e-06	1.87724e-05	2.57767e-06	7.03508e-06	1.45117e-05	1.38266e-05	4.83438e-06	9.58705e-06	4.77418e-06	1.30763e-05	3.38241e-05	2.71143e-05	1.05994e-05	9.84735e-06	1.81481e-05	6.53953e-06	3.5438e-06	1.19835e-05	1.44162e-05	1.16524e-05	4.20461e-07	inosine kinase [EC:2.7.1.73]
K00895	5.80919e-05	5.57002e-05	4.84744e-05	6.35214e-05	4.49186e-05	6.34478e-05	6.41024e-05	5.85857e-05	4.48459e-05	5.04499e-05	5.30512e-05	5.09718e-05	5.25793e-05	4.46183e-05	4.23519e-05	5.7675e-05	3.81058e-05	0.000108774	7.45562e-05	6.49825e-05	8.96447e-05	7.25484e-05	6.08446e-05	pyrophosphate--fructose-6-phosphate 1-phosphotransferase [EC:2.7.1.90]
K00897	3.76786e-05	3.31491e-05	3.34815e-05	3.79033e-05	3.04483e-05	3.20335e-05	3.21093e-05	2.93884e-05	3.13813e-05	3.5281e-05	2.71214e-05	3.15723e-05	2.88387e-05	3.2109e-05	3.27388e-05	2.52281e-05	3.0408e-05	1.95619e-05	2.51101e-05	3.27987e-05	2.86178e-05	2.48401e-05	4.36302e-05	aminoglycoside 3-phosphotransferase [EC:2.7.1.95]
K00899	0.000102163	9.26418e-05	0.000129079	7.36872e-05	0.000128235	0.000111686	6.76406e-05	0.000127916	0.000131498	0.00012031	0.000135192	0.000111989	0.000128476	0.000136581	0.000133446	0.000118418	0.000143496	0.000120041	0.000135605	0.000111794	0.000101009	0.000116769	0.000130631	5-methylthioribose kinase [EC:2.7.1.100]
K00901	0.00015333	0.000166755	0.000180475	0.000156624	0.000188608	0.000176132	0.000158828	0.00018918	0.0001789	0.000185275	0.000197722	0.000178481	0.000183065	0.000180121	0.000176379	0.000184475	0.000181746	0.000209618	0.000200944	0.000172001	0.000161538	0.000192475	0.000164515	diacylglycerol kinase [EC:2.7.1.107]
K00903	0.000138672	0.000158238	0.00013974	0.00017258	0.000149728	0.000142861	0.000169573	0.000165647	0.000133994	0.00014765	0.00015162	0.000159413	0.000190421	0.000172773	0.000150002	0.000151368	0.000163566	0.000168748	0.000154557	0.00015155	0.000168689	0.000170783	0.000117644	protein-tyrosine kinase [EC:2.7.10.-]
K00906	4.24528e-05	7.67314e-05	2.10412e-05	8.8111e-05	2.51966e-05	3.55487e-05	8.23319e-05	4.99135e-05	1.90249e-05	3.06489e-05	2.63901e-05	5.95773e-05	6.25165e-05	5.64054e-05	3.37738e-05	3.42249e-05	5.6278e-05	2.53114e-05	1.97164e-05	3.91483e-05	6.01921e-05	5.1604e-05	8.51302e-06	isocitrate dehydrogenase kinase/phosphatase [EC:2.7.11.5 3.1.3.-]
K00908	1.60158e-06	3.77205e-06	1.05391e-06	4.09392e-06	1.44608e-06	1.72729e-06	3.08311e-06	1.04037e-06	1.61089e-06	9.1651e-07	1.01845e-06	1.67815e-06	6.31088e-07	8.26393e-07	1.14866e-06	1.55542e-06	1.08292e-06	7.04786e-07	9.33899e-07	1.19254e-06	2.22225e-06	4.73441e-06	1.36848e-06	Ca2+/calmodulin-dependent protein kinase [EC:2.7.11.17]
K00912	9.00239e-05	0.000166519	9.90773e-05	0.000194448	0.000125278	0.000130343	0.000180871	0.000184191	0.000100223	0.000106116	0.00016754	0.000147186	0.000152328	0.000131975	9.0316e-05	0.000186714	0.000128126	0.000331118	0.00021807	0.00013712	0.000214795	0.000231244	7.86897e-05	tetraacyldisaccharide 4-kinase [EC:2.7.1.130]
K00917	0.000227201	0.000217354	0.000258106	0.000214957	0.000229746	0.000219736	0.000209832	0.000186125	0.000246859	0.000220255	0.000204377	0.000211801	0.000237697	0.000215241	0.000247711	0.000201358	0.000213945	0.000133021	0.000186709	0.000216897	0.000167902	0.000175241	0.000198789	tagatose 6-phosphate kinase [EC:2.7.1.144]
K00918	2.09319e-07	1.94696e-07	1.95263e-07	1.54015e-07	9.58877e-08	1.36862e-07	1.743e-07	8.15661e-08	2.17944e-07	1.3059e-07	5.97664e-08	1.46497e-07	1.05329e-07	1.0172e-07	1.40879e-07	1.9534e-07	7.30894e-08	7.77941e-08	7.23147e-08	1.7928e-07	2.29023e-07	1.28502e-07	4.78788e-07	ADP-dependent phosphofructokinase/glucokinase [EC:2.7.1.146 2.7.1.147]
K00919	0.000492599	0.000454802	0.000474462	0.000456516	0.000457841	0.000473051	0.000466545	0.000415573	0.000479429	0.000474406	0.000422162	0.000458047	0.000435388	0.000437629	0.000478927	0.000425265	0.000453882	0.000288493	0.00037873	0.000455068	0.000431857	0.000401233	0.000475739	4-diphosphocytidyl-2-C-methyl-D-erythritol kinase [EC:2.7.1.148]
K00924	4.13516e-05	5.27875e-05	3.43724e-05	4.58118e-05	4.40964e-05	4.41941e-05	4.95454e-05	5.44055e-05	3.3828e-05	4.2806e-05	5.18127e-05	4.7655e-05	4.42678e-05	4.08413e-05	3.49845e-05	5.42763e-05	4.29168e-05	8.03606e-05	5.8582e-05	4.57903e-05	5.41045e-05	5.69026e-05	3.8942e-05	[EC:2.7.1.-]
K00925	0.000798356	0.000790596	0.000833526	0.00085638	0.000809257	0.000833634	0.000844331	0.000737163	0.000869278	0.000852674	0.000776994	0.000832161	0.000747885	0.000779067	0.000814519	0.00073578	0.000783222	0.000572127	0.000704466	0.000780682	0.000720189	0.000688965	0.000847249	acetate kinase [EC:2.7.2.1]
K00926	0.000500965	0.00046114	0.000576104	0.000418733	0.000541631	0.000525556	0.000418206	0.000431503	0.000566398	0.000520123	0.000498417	0.000488531	0.000508543	0.000474351	0.00055534	0.000477694	0.000489552	0.000306759	0.000433328	0.000487631	0.000376798	0.000401532	0.000487088	carbamate kinase [EC:2.7.2.2]
K00927	0.000762964	0.000767238	0.000780988	0.000783934	0.000775908	0.000791815	0.000790157	0.000760103	0.000796035	0.000782306	0.00078029	0.000784846	0.000741019	0.000735176	0.000749298	0.000777324	0.000739554	0.000809967	0.000789554	0.000773679	0.0007691	0.000784874	0.000784939	phosphoglycerate kinase [EC:2.7.2.3]
K00928	0.0012855	0.00120395	0.0014206	0.00112519	0.00141379	0.00133972	0.00111743	0.0013414	0.00142822	0.00136787	0.00140468	0.00130748	0.00135862	0.00136507	0.00143264	0.00132927	0.00140933	0.00129295	0.00138278	0.0013335	0.00120476	0.00130246	0.00133312	aspartate kinase [EC:2.7.2.4]
K00929	0.000140372	0.000123994	0.000170561	0.000102552	0.000162262	0.000147896	9.14886e-05	0.000161597	0.000187273	0.000179575	0.000179443	0.00015285	0.000155713	0.000176087	0.000174815	0.000139114	0.000193387	0.000108917	0.000151363	0.000140934	0.000120983	0.000125551	0.000144248	butyrate kinase [EC:2.7.2.7]
K00930	0.000393212	0.0004022	0.00040648	0.000401957	0.000379305	0.00039207	0.000388886	0.000372199	0.000405768	0.000366862	0.000372922	0.000382965	0.00037516	0.00037837	0.000395763	0.000397491	0.000393495	0.000382435	0.000380092	0.00039439	0.000403667	0.000408441	0.000392338	acetylglutamate kinase [EC:2.7.2.8]
K00931	0.000428033	0.000471374	0.000420741	0.000482742	0.000420131	0.000440269	0.000501191	0.000446526	0.000432311	0.000447465	0.000440611	0.000472438	0.00040711	0.000435602	0.000410762	0.000430302	0.000439484	0.000444986	0.000440175	0.000430692	0.000468026	0.000468284	0.000454726	glutamate 5-kinase [EC:2.7.2.11]
K00932	8.34014e-06	9.21801e-06	5.17565e-06	1.19442e-05	2.68592e-06	4.92874e-06	1.03225e-05	7.99914e-06	3.58488e-06	6.20081e-06	3.40391e-06	8.58899e-06	1.99584e-05	1.63351e-05	7.6072e-06	5.28775e-06	1.08458e-05	3.85525e-06	2.8784e-06	7.61243e-06	9.78427e-06	8.05829e-06	9.25471e-07	propionate kinase [EC:2.7.2.15]
K00933	0	0	0	0	0	0	0	0	0	0	0	0	0	0	0	0	0	0	0	1.57611e-08	0	0	0	creatine kinase [EC:2.7.3.2]
K00934	2.19653e-09	1.2078e-09	1.24711e-09	1.22204e-09	1.00773e-09	2.20894e-09	1.44485e-09	1.43097e-09	1.22424e-09	2.26365e-09	3.81081e-09	1.41416e-09	2.42159e-09	2.70013e-09	1.64921e-09	6.11112e-09	2.30828e-09	2.82892e-09	2.86976e-09	1.89297e-09	2.20521e-09	1.91435e-09	7.97015e-10	arginine kinase [EC:2.7.3.3]
K00936	0.00247001	0.00269371	0.00278538	0.00248713	0.00305258	0.00270779	0.00222554	0.0030978	0.00297534	0.00279337	0.00310751	0.0027423	0.00278567	0.00288722	0.00285237	0.00287583	0.00307925	0.00312404	0.00312145	0.0026527	0.00265342	0.00291423	0.00282521	[EC:2.7.3.-]
K00937	0.000706295	0.000775771	0.000655943	0.000814546	0.000721288	0.0007751	0.000831008	0.000858653	0.00064795	0.000700316	0.000816568	0.000766687	0.000756973	0.000711726	0.000621682	0.000895857	0.000643001	0.00130328	0.000949707	0.000804304	0.000959664	0.00101787	0.000818433	polyphosphate kinase [EC:2.7.4.1]
K00938	0.000296887	0.0002699	0.000343727	0.000246825	0.000338654	0.000310198	0.000246437	0.000277296	0.000337948	0.00033326	0.00031243	0.000299525	0.000299439	0.000300783	0.000341627	0.000271389	0.000307032	0.000193127	0.000277996	0.000293994	0.000202108	0.000232242	0.000308112	phosphomevalonate kinase [EC:2.7.4.2]
K00939	0.000415998	0.000427049	0.000438887	0.000430374	0.000441959	0.000439511	0.000435351	0.000440111	0.000445912	0.000437607	0.000453343	0.000434811	0.00042492	0.000418485	0.000417784	0.000452443	0.000415748	0.000513576	0.000472156	0.000437829	0.000437944	0.000457509	0.000444608	adenylate kinase [EC:2.7.4.3]
K00940	0.0002526	0.000249216	0.00025986	0.000237363	0.000262448	0.000260496	0.000250631	0.000258707	0.000252187	0.000254045	0.000264277	0.000255091	0.000257692	0.000255626	0.00026382	0.000260519	0.000259284	0.000284359	0.000273764	0.000264107	0.000256449	0.00027045	0.000257228	nucleoside-diphosphate kinase [EC:2.7.4.6]
K00941	0.000524121	0.000520563	0.000530838	0.000531559	0.000534365	0.000526891	0.000524585	0.000500479	0.000537805	0.000540854	0.000511142	0.00053085	0.000494252	0.000495667	0.000521425	0.00050235	0.000511897	0.000444184	0.000486417	0.000513417	0.000497734	0.000490734	0.000541811	hydroxymethylpyrimidine/phosphomethylpyrimidine kinase [EC:2.7.1.49 2.7.4.7]
K00942	0.000406043	0.000410541	0.000415561	0.000424531	0.000414306	0.000422967	0.000425289	0.0004026	0.00042619	0.000425364	0.000413412	0.000419347	0.000391338	0.000390922	0.000397421	0.000406238	0.000388213	0.000408548	0.000409887	0.000409027	0.000398266	0.000404921	0.000437089	guanylate kinase [EC:2.7.4.8]
K00943	0.000387865	0.000375125	0.00035627	0.000376705	0.000348745	0.000372807	0.000450673	0.000310562	0.000357173	0.000369755	0.000323519	0.000368935	0.000322475	0.000336225	0.00036529	0.000311275	0.000339208	0.000216748	0.000287199	0.000359453	0.00032971	0.000299576	0.000364088	dTMP kinase [EC:2.7.4.9]
K00945	0.000416203	0.000422893	0.000435953	0.000436102	0.000424541	0.000433331	0.000435128	0.000412152	0.000446407	0.000426103	0.000423895	0.000423887	0.000403852	0.000401989	0.000407991	0.000429568	0.000404233	0.000436457	0.000430362	0.000419019	0.000420533	0.000414136	0.000447596	cytidylate kinase [EC:2.7.4.14]
K00946	0.00024639	0.000268469	0.000200441	0.000303657	0.00023327	0.000243407	0.000320769	0.000291968	0.0001857	0.000227546	0.000260655	0.000262961	0.000257859	0.000243976	0.000206207	0.000281234	0.000218519	0.000448921	0.000321435	0.00027492	0.000359338	0.000360489	0.000238068	thiamine-monophosphate kinase [EC:2.7.4.16]
K00947	4.51306e-05	5.12222e-05	4.61262e-05	5.01981e-05	4.63375e-05	4.75727e-05	4.37422e-05	5.22781e-05	4.86916e-05	4.43334e-05	5.0881e-05	4.54495e-05	4.77347e-05	4.50884e-05	4.34847e-05	5.86198e-05	4.86937e-05	6.0717e-05	5.15596e-05	4.69012e-05	4.98903e-05	5.09341e-05	5.60314e-05	[EC:2.7.4.-]
K00948	0.000741694	0.000771765	0.000771013	0.000798647	0.000756562	0.000779677	0.000786843	0.000758075	0.000792108	0.000786645	0.000776163	0.000791356	0.000717891	0.000736575	0.000727418	0.000756617	0.000728168	0.000798751	0.000783124	0.000754943	0.000740819	0.000758942	0.000816032	ribose-phosphate pyrophosphokinase [EC:2.7.6.1]
K00949	0.000235315	0.000223731	0.000281569	0.000212001	0.000266147	0.000255673	0.000192855	0.000235356	0.000290661	0.000268411	0.000261588	0.000242306	0.000238586	0.000243548	0.000262901	0.000240943	0.000256417	0.000197291	0.000245278	0.000234045	0.000188197	0.000207709	0.000263903	thiamine pyrophosphokinase [EC:2.7.6.2]
K00950	0.000254519	0.000254503	0.000253263	0.000246024	0.000249292	0.000251106	0.000249211	0.000243722	0.000250356	0.000247452	0.000241583	0.000248015	0.000245723	0.000248102	0.00025862	0.000240621	0.000256472	0.000215203	0.000236198	0.000250054	0.000241074	0.000243583	0.000236377	2-amino-4-hydroxy-6-hydroxymethyldihydropteridine diphosphokinase [EC:2.7.6.3]
K00951	0.00150775	0.00153728	0.00153256	0.00160716	0.0015233	0.00155302	0.00162508	0.00149483	0.00153046	0.00152604	0.00151542	0.00155371	0.00144091	0.0014299	0.00146417	0.00148548	0.00143907	0.00154424	0.00153304	0.00150913	0.00153889	0.00151349	0.00155791	GTP pyrophosphokinase [EC:2.7.6.5]
K00952	1.42687e-06	1.90912e-06	1.36161e-06	1.40187e-06	1.85814e-06	1.62508e-06	1.34895e-06	1.2626e-06	1.72079e-06	1.81169e-06	1.43202e-06	1.56241e-06	1.02805e-06	9.81876e-07	1.01116e-06	1.42664e-06	4.29102e-06	6.94431e-07	1.11211e-06	1.13654e-06	1.19557e-06	1.00786e-06	2.08273e-06	nicotinamide-nucleotide adenylyltransferase [EC:2.7.7.1]
K00954	0.000301843	0.00030317	0.000310857	0.000308083	0.000308112	0.000312826	0.000309024	0.00029984	0.000311327	0.000310102	0.000308877	0.000309392	0.000293608	0.000291494	0.000298234	0.000307503	0.000292069	0.000315347	0.000310964	0.000305523	0.000301586	0.000308624	0.000313548	pantetheine-phosphate adenylyltransferase [EC:2.7.7.3]
K00955	0.000107652	9.5981e-05	4.48518e-05	9.20151e-05	3.9172e-05	7.34167e-05	9.40713e-05	5.52992e-05	4.7419e-05	6.07949e-05	5.16576e-05	6.11839e-05	4.49106e-05	6.8718e-05	4.5747e-05	8.4508e-05	5.71668e-05	4.51905e-05	4.45012e-05	6.55637e-05	8.09135e-05	4.54621e-05	7.45098e-05	bifunctional enzyme CysN/CysC [EC:2.7.7.4 2.7.1.25]
K00956	0.000162956	0.00021371	0.000153136	0.000233653	0.000187422	0.000179014	0.000246156	0.000261871	0.00015254	0.00017086	0.000225521	0.000196068	0.000226822	0.000191198	0.000140761	0.000264763	0.000165375	0.000472864	0.000299589	0.000217817	0.000310117	0.000313293	0.000198972	sulfate adenylyltransferase subunit 1 [EC:2.7.7.4]
K00957	0.000177837	0.000209605	0.00013945	0.000221092	0.000162412	0.000172201	0.000233027	0.000222809	0.000141863	0.000160324	0.000195423	0.00018024	0.000189335	0.000176398	0.000130021	0.000237333	0.000151734	0.000370917	0.000245785	0.000195792	0.000272	0.00025545	0.000189794	sulfate adenylyltransferase subunit 2 [EC:2.7.7.4]
K00958	0.000153973	0.000131454	0.000177862	0.000102765	0.00017514	0.000152772	0.000101028	0.000155769	0.000174426	0.000161737	0.00016745	0.000148218	0.000161584	0.000174873	0.000192991	0.000142794	0.000202523	0.000112384	0.000156115	0.00015593	0.000129317	0.000159445	0.000156923	sulfate adenylyltransferase [EC:2.7.7.4]
K00960	1.1186e-05	1.26044e-05	1.38294e-05	1.3491e-05	1.53808e-05	1.28397e-05	1.32419e-05	1.40994e-05	1.46646e-05	1.2842e-05	1.42719e-05	1.43208e-05	1.20393e-05	1.29817e-05	1.4318e-05	1.07015e-05	1.52718e-05	8.59926e-06	1.33934e-05	1.11958e-05	1.23389e-05	1.29897e-05	1.3462e-05	DNA-directed RNA polymerase [EC:2.7.7.6]
K00962	0.00139616	0.00137584	0.00140576	0.00136514	0.00138833	0.00140853	0.00143007	0.00136505	0.00138647	0.00138748	0.00139234	0.00139377	0.00134881	0.00133162	0.00137305	0.00140152	0.00131704	0.0014857	0.00142924	0.00141672	0.00142597	0.00143073	0.00139338	polyribonucleotide nucleotidyltransferase [EC:2.7.7.8]
K00963	0.000640428	0.000607284	0.00063118	0.000597736	0.000639425	0.000634203	0.000635845	0.000564193	0.000639347	0.00066913	0.000589193	0.000638421	0.00059525	0.000615968	0.000649609	0.000538944	0.000618263	0.000384926	0.000518407	0.000610969	0.000541116	0.000510977	0.000607065	UTP--glucose-1-phosphate uridylyltransferase [EC:2.7.7.9]
K00965	0.000348278	0.000354294	0.000358156	0.000373461	0.000335716	0.000360179	0.000368838	0.000311105	0.000378617	0.000378313	0.000314709	0.000354131	0.00030334	0.000320572	0.00031306	0.000299226	0.000326564	0.000265917	0.000308163	0.000323949	0.000307162	0.000283392	0.000424618	UDPglucose--hexose-1-phosphate uridylyltransferase [EC:2.7.7.12]
K00966	7.56811e-05	6.12829e-05	3.61855e-05	7.88503e-05	3.60176e-05	5.76706e-05	8.23713e-05	3.729e-05	3.50142e-05	5.02713e-05	3.63275e-05	5.10949e-05	2.93288e-05	4.04332e-05	3.94654e-05	4.71892e-05	4.57512e-05	2.78664e-05	3.56013e-05	4.60828e-05	5.76609e-05	6.28371e-05	5.67888e-05	mannose-1-phosphate guanylyltransferase [EC:2.7.7.13]
K00968	1.36967e-05	1.16055e-05	1.70696e-05	1.08815e-05	1.31259e-05	1.24247e-05	8.76789e-06	9.6861e-06	1.60424e-05	1.15224e-05	1.13639e-05	1.04763e-05	1.31243e-05	1.13599e-05	1.48112e-05	1.28882e-05	1.23731e-05	7.71493e-06	1.04021e-05	1.28636e-05	9.97666e-06	9.61263e-06	1.52015e-05	choline-phosphate cytidylyltransferase [EC:2.7.7.15]
K00969	0.000373472	0.000371015	0.000374711	0.000379002	0.000374007	0.000385085	0.00038328	0.00036841	0.000384058	0.000380799	0.000377065	0.00038044	0.000359195	0.000359258	0.000362029	0.00037165	0.000352946	0.000390308	0.000379632	0.000376188	0.000371066	0.00037627	0.000387551	nicotinate-nucleotide adenylyltransferase [EC:2.7.7.18]
K00970	0.000541894	0.000500913	0.000297118	0.000526819	0.000268199	0.000369113	0.00063482	0.000295249	0.000242431	0.000369697	0.000218475	0.00038538	0.000315631	0.000329042	0.000358128	0.000297215	0.000241927	0.00025704	0.00022278	0.000444274	0.000561698	0.000350704	0.000487828	poly(A) polymerase [EC:2.7.7.19]
K00971	0.000207496	0.00021208	0.000180699	0.000220829	0.000188376	0.00019395	0.000216109	0.000256991	0.000188216	0.000211508	0.000222185	0.000205187	0.000251832	0.000219757	0.000172692	0.000254638	0.000170797	0.000412518	0.000278038	0.000237322	0.000304549	0.000316582	0.000229854	mannose-1-phosphate guanylyltransferase [EC:2.7.7.13]
K00972	9.85669e-06	1.22422e-05	1.23556e-05	1.82618e-05	3.88178e-06	7.93173e-06	1.35744e-05	2.60543e-06	1.80108e-05	3.14366e-06	2.24079e-06	7.65841e-06	1.6833e-06	1.13553e-06	2.75763e-06	1.48199e-05	4.91173e-06	1.69243e-06	3.8405e-06	4.86732e-06	1.12729e-05	5.21139e-06	2.4724e-05	UDP-N-acetylglucosamine pyrophosphorylase [EC:2.7.7.23]
K00973	0.000363997	0.000406111	0.000369988	0.000447903	0.000399892	0.000409189	0.000449805	0.000474163	0.000371685	0.000399165	0.000469053	0.000416767	0.000408807	0.000402598	0.000329696	0.00046202	0.000370696	0.000723787	0.000546873	0.000412772	0.000502671	0.000525818	0.000415127	glucose-1-phosphate thymidylyltransferase [EC:2.7.7.24]
K00974	0.000517108	0.000578612	0.000632407	0.000575975	0.000617931	0.000583652	0.000521643	0.000610883	0.000627344	0.000588567	0.000639254	0.000590829	0.000595549	0.000589864	0.000588964	0.000621227	0.000618071	0.000670974	0.000650556	0.000568989	0.000543368	0.000624547	0.000584533	tRNA nucleotidyltransferase (CCA-adding enzyme) [EC:2.7.7.72 3.1.3.- 3.1.4.-]
K00975	0.000448732	0.000455913	0.000450866	0.000497573	0.000388556	0.000433231	0.000474994	0.000381089	0.000492667	0.00042697	0.000370165	0.000440909	0.000363696	0.000388362	0.000379037	0.000391165	0.000385883	0.0003226	0.00035702	0.000396416	0.000413069	0.000382549	0.000538071	glucose-1-phosphate adenylyltransferase [EC:2.7.7.27]
K00978	5.96656e-05	7.05092e-05	6.5212e-05	6.46202e-05	6.42091e-05	6.23302e-05	5.43912e-05	6.48705e-05	8.11543e-05	6.09582e-05	6.8286e-05	6.22438e-05	6.17516e-05	6.37574e-05	6.18903e-05	7.39612e-05	7.19415e-05	7.01558e-05	6.85627e-05	5.94083e-05	6.70184e-05	6.98888e-05	6.88124e-05	glucose-1-phosphate cytidylyltransferase [EC:2.7.7.33]
K00979	7.69121e-05	0.000145081	8.83828e-05	0.000162359	0.000109672	0.000111768	0.000151651	0.000155131	9.20503e-05	8.97013e-05	0.000141762	0.00012627	0.000129693	0.000112948	8.01949e-05	0.000157865	0.000113241	0.000276324	0.000182484	0.000117431	0.000178458	0.000202549	6.70609e-05	3-deoxy-manno-octulosonate cytidylyltransferase (CMP-KDO synthetase) [EC:2.7.7.38]
K00980	0.000114343	9.56184e-05	0.000134081	8.30259e-05	0.000123077	0.000110375	7.78114e-05	0.000102704	0.000129554	0.000117191	0.00011372	0.000103916	0.000117305	0.00011666	0.000134879	0.000105647	0.000120691	7.78986e-05	0.000104144	0.000114856	8.6649e-05	9.12795e-05	0.000115074	glycerol-3-phosphate cytidylyltransferase [EC:2.7.7.39]
K00981	0.000505498	0.000502255	0.000505292	0.000511556	0.000494251	0.00050568	0.000525971	0.00048927	0.000502746	0.000503822	0.00049465	0.000506112	0.000492147	0.000489743	0.000495121	0.000494753	0.000480149	0.000503313	0.00049757	0.0005073	0.000503244	0.000505457	0.000511978	phosphatidate cytidylyltransferase [EC:2.7.7.41]
K00982	0.000498564	0.000471772	0.000262316	0.000560507	0.000246829	0.000370905	0.000663622	0.000290362	0.000185625	0.00032525	0.000208556	0.000372352	0.00031626	0.000322267	0.000317687	0.000307182	0.000275839	0.000207205	0.000193577	0.000406213	0.000522035	0.00032382	0.000379724	glutamate-ammonia-ligase adenylyltransferase [EC:2.7.7.42]
K00983	5.73268e-05	7.55045e-05	7.16257e-05	8.11347e-05	7.91298e-05	7.47088e-05	7.9876e-05	0.000103439	7.20882e-05	7.49846e-05	0.000102612	8.02851e-05	8.24024e-05	7.1721e-05	5.35064e-05	0.000113668	6.33037e-05	0.000203503	0.000133897	8.48466e-05	0.000113781	0.000132995	9.33784e-05	N-acylneuraminate cytidylyltransferase [EC:2.7.7.43]
K00984	7.59027e-05	6.82986e-05	8.75782e-05	5.84783e-05	7.8373e-05	7.14255e-05	5.53543e-05	6.37656e-05	8.33304e-05	6.80289e-05	6.74695e-05	6.30209e-05	8.2597e-05	7.12601e-05	8.97332e-05	7.47467e-05	7.71784e-05	4.75155e-05	6.28647e-05	7.63955e-05	5.65366e-05	6.03072e-05	6.35836e-05	streptomycin 3""-adenylyltransferase [EC:2.7.7.47]
K00986	0.000261637	0.000295074	0.000275994	0.000333124	0.000278368	0.00033259	0.000279412	0.000257301	0.000319232	0.000316179	0.00027901	0.000263153	0.000239879	0.000254571	0.000249722	0.000367302	0.000272036	0.000257346	0.000287932	0.000252273	0.000278721	0.00025333	0.000700183	RNA-directed DNA polymerase [EC:2.7.7.49]
K00988	9.91267e-07	9.73117e-07	1.23402e-07	1.28351e-06	3.69596e-07	4.49258e-07	1.36923e-06	7.4369e-07	1.18956e-07	2.14027e-07	2.62287e-07	2.85629e-06	1.24173e-07	1.42204e-07	1.57689e-06	2.04035e-07	3.79534e-07	1.91467e-07	3.24739e-07	1.16924e-06	1.244e-06	1.67516e-05	4.52749e-08	ATP adenylyltransferase [EC:2.7.7.53]
K00989	0.000241318	0.000235405	0.000195311	0.000255574	0.000202139	0.000229621	0.000272584	0.000200759	0.00020116	0.000229372	0.000193432	0.000238089	0.000193818	0.000218039	0.000215972	0.00018614	0.000217484	0.000134704	0.000169367	0.000218734	0.000234786	0.000196341	0.000214198	ribonuclease PH [EC:2.7.7.56]
K00990	0.000257376	0.000309646	0.000127137	0.000391634	0.000135762	0.000207333	0.000428907	0.000184302	0.000114135	0.000161189	0.000135557	0.000224479	0.000181337	0.000186216	0.000150714	0.000199356	0.000191565	0.000120326	0.000119144	0.000196818	0.000304734	0.000197228	0.000133068	[protein-PII] uridylyltransferase [EC:2.7.7.59]
K00991	0.000476047	0.000453205	0.000516184	0.000440942	0.000471431	0.000472441	0.000422897	0.000412227	0.000521534	0.00044615	0.000430847	0.000451461	0.000451486	0.000448137	0.000514047	0.000429389	0.000479865	0.000293117	0.000397855	0.000456029	0.000409339	0.00040688	0.00044118	2-C-methyl-D-erythritol 4-phosphate cytidylyltransferase [EC:2.7.7.60]
K00992	2.93063e-05	2.73166e-05	3.64439e-05	2.30666e-05	3.68205e-05	3.14633e-05	2.27529e-05	3.5223e-05	3.70028e-05	3.3522e-05	3.659e-05	3.18703e-05	3.27033e-05	3.59767e-05	3.92011e-05	2.81314e-05	4.09383e-05	2.30905e-05	3.46932e-05	2.98472e-05	2.75217e-05	2.96187e-05	3.73645e-05	[EC:2.7.7.-]
K00995	0.000482765	0.000431558	0.00041795	0.000452456	0.000391614	0.000425249	0.000471842	0.000352308	0.000430601	0.000430883	0.000352811	0.000409051	0.000364208	0.000383162	0.000406767	0.000370254	0.000378426	0.000254511	0.000316211	0.000415526	0.000404109	0.000335363	0.000478919	CDP-diacylglycerol--glycerol-3-phosphate 3-phosphatidyltransferase [EC:2.7.8.5]
K00996	4.90713e-05	6.60659e-05	4.60274e-05	7.83241e-05	3.86197e-05	5.12961e-05	7.02452e-05	3.6618e-05	5.2947e-05	4.47115e-05	3.67523e-05	6.19042e-05	4.37341e-05	4.2761e-05	3.99178e-05	4.30264e-05	3.74746e-05	3.46798e-05	3.57799e-05	4.88202e-05	5.84836e-05	5.31192e-05	4.41174e-05	undecaprenyl-phosphate galactose phosphotransferase [EC:2.7.8.6]
K00997	0.000187933	0.000182448	0.000188336	0.000179806	0.000183703	0.000184975	0.000191705	0.000160349	0.000189769	0.00019064	0.000171084	0.000184891	0.000170579	0.000175191	0.000189631	0.000159132	0.000180036	0.000112715	0.000150667	0.00017826	0.000156846	0.000147438	0.000179913	holo-[acyl-carrier protein] synthase [EC:2.7.8.7]
K00998	0.000170812	0.000222426	0.000171073	0.000233278	0.000186644	0.000192277	0.000222382	0.000234155	0.000173608	0.00017275	0.000217289	0.00020135	0.000210096	0.000207029	0.000168329	0.000226496	0.000212173	0.000313862	0.000249238	0.000193172	0.00024819	0.000253475	0.000156964	phosphatidylserine synthase [EC:2.7.8.8]
K01000	0.00065284	0.000654228	0.000659501	0.00067183	0.000663304	0.000674145	0.000677186	0.000667198	0.000653518	0.000666967	0.000674764	0.000666989	0.000644099	0.000632175	0.000633118	0.000675115	0.000621506	0.000751615	0.000700188	0.000669529	0.000684618	0.000696126	0.000679321	phospho-N-acetylmuramoyl-pentapeptide-transferase [EC:2.7.8.13]
K01001	2.84686e-09	4.45162e-09	4.00341e-09	1.57946e-09	1.27138e-09	2.98341e-09	2.44804e-09	1.78034e-09	1.45185e-08	3.21117e-09	4.78735e-09	1.78599e-09	3.09981e-09	3.55728e-09	3.19702e-09	9.43284e-09	4.22557e-06	3.39164e-09	3.45888e-09	3.12621e-09	3.50819e-09	2.47459e-09	1.39476e-09	UDP-N-acetylglucosamine--dolichyl-phosphate N-acetylglucosaminephosphotransferase [EC:2.7.8.15]
K01002	4.6947e-05	4.58275e-05	3.9131e-05	4.40166e-05	3.52993e-05	3.77636e-05	4.21983e-05	4.73893e-05	3.70306e-05	4.3921e-05	3.60897e-05	4.7024e-05	7.30318e-05	7.01289e-05	4.89265e-05	3.54231e-05	5.79596e-05	2.74485e-05	3.13341e-05	4.47578e-05	4.33053e-05	4.14557e-05	2.98906e-05	phosphoglycerol transferase [EC:2.7.8.20]
K01003	5.95621e-05	6.02692e-05	4.90509e-05	6.07298e-05	5.52718e-05	5.66307e-05	6.33881e-05	5.9344e-05	4.86864e-05	5.54381e-05	5.60653e-05	5.91479e-05	5.20866e-05	5.74504e-05	5.52431e-05	5.40424e-05	6.54863e-05	3.79423e-05	5.07215e-05	5.18617e-05	5.6913e-05	5.15443e-05	5.02501e-05	carboxyvinyl-carboxyphosphonate phosphorylmutase [EC:2.7.8.23]
K01004	7.92819e-06	9.35927e-06	3.89747e-06	5.7795e-06	2.99459e-06	6.6707e-06	6.01986e-06	6.14187e-06	3.89979e-06	6.80759e-06	9.79915e-06	5.15361e-06	8.33725e-06	8.60874e-06	7.19373e-06	1.63104e-05	7.68565e-06	7.6166e-06	7.47875e-06	7.03485e-06	7.6718e-06	5.77444e-06	3.65603e-06	phosphatidylcholine synthase [EC:2.7.8.24]
K01005	2.7545e-05	3.72247e-05	2.76008e-05	4.39408e-05	2.45435e-05	2.74387e-05	4.43335e-05	2.27302e-05	3.32156e-05	3.27939e-05	2.3481e-05	3.49469e-05	1.89324e-05	2.13286e-05	1.8515e-05	2.16237e-05	1.83855e-05	1.49811e-05	2.08201e-05	2.32713e-05	2.17249e-05	1.92254e-05	3.02496e-05	[EC:2.7.8.-]
K01006	0.000603419	0.000555213	0.000616624	0.000577682	0.000594849	0.000646606	0.000501455	0.00057648	0.000663415	0.000654434	0.000642406	0.0005992	0.000546825	0.000581905	0.000578726	0.000629838	0.000634073	0.000563939	0.000594904	0.000574157	0.000559208	0.000527365	0.000648087	pyruvate,orthophosphate dikinase [EC:2.7.9.1]
K01007	0.000599419	0.000685548	0.00062113	0.000650659	0.000621828	0.000627973	0.000672435	0.000662846	0.000652522	0.000616135	0.000632786	0.000692757	0.000622403	0.000684855	0.000649795	0.0005852	0.000713105	0.000575835	0.000621779	0.000625022	0.000700488	0.000662094	0.000600485	pyruvate, water dikinase [EC:2.7.9.2]
K01008	0.000100066	0.000133343	9.64047e-05	0.000148571	8.4157e-05	0.000105943	0.000133152	8.44711e-05	0.000100552	8.52671e-05	7.98485e-05	0.000125117	8.62771e-05	8.77032e-05	9.07914e-05	9.09457e-05	0.000102472	5.28658e-05	7.23608e-05	9.40376e-05	0.000118147	0.000139025	8.4896e-05	selenide, water dikinase [EC:2.7.9.3]
K01011	0.000345527	0.000287909	0.000192957	0.000323747	0.000204109	0.000250405	0.000360492	0.000229248	0.000162422	0.000240858	0.000191399	0.000256637	0.000227843	0.000246629	0.000222296	0.000223828	0.000223302	0.000224733	0.000197189	0.00027691	0.000319599	0.000231278	0.000292033	thiosulfate/3-mercaptopyruvate sulfurtransferase [EC:2.8.1.1 2.8.1.2]
K01012	0.000439688	0.000471291	0.000480523	0.000482305	0.000444738	0.000459766	0.00047702	0.000428111	0.000474215	0.000410547	0.000440545	0.000446651	0.000433374	0.00040749	0.000436067	0.000492331	0.000450463	0.000504876	0.0004753	0.000450009	0.000479051	0.000499246	0.000423592	biotin synthetase [EC:2.8.1.6]
K01014	2.3547e-06	3.28105e-06	6.12329e-07	1.08022e-06	4.19413e-07	1.17227e-06	1.71855e-06	1.92131e-06	6.40294e-07	9.68723e-07	6.01426e-07	1.60187e-06	7.63368e-07	2.32176e-06	1.42871e-06	1.18017e-06	2.33206e-06	9.75351e-07	4.07122e-07	1.98727e-06	1.88489e-06	1.72032e-06	5.53653e-07	aryl sulfotransferase [EC:2.8.2.1]
K01023	3.01074e-05	2.59023e-05	1.39688e-05	2.80098e-05	3.12906e-05	2.98586e-05	3.35235e-05	3.39399e-05	1.92717e-05	4.56057e-05	3.20198e-05	3.78543e-05	3.83545e-05	3.56427e-05	1.73898e-05	2.43641e-05	2.40883e-05	2.49823e-05	2.10242e-05	2.77596e-05	2.2725e-05	2.50664e-05	1.55157e-05	arylsulfate sulfotransferase [EC:2.8.2.22]
K01025	1.4009e-06	6.92425e-07	2.29784e-07	8.00829e-07	6.39974e-07	8.46355e-07	1.48321e-07	5.48787e-07	5.32584e-08	5.94893e-07	3.05039e-07	1.89798e-07	1.1658e-07	5.98507e-07	1.05164e-07	6.56916e-08	5.13467e-07	2.24781e-07	1.54378e-07	4.12782e-07	1.10084e-07	1.20808e-07	6.24265e-07	[EC:2.8.2.-]
K01026	0.000227214	0.000196552	0.000256198	0.000170079	0.000248332	0.000224493	0.000161094	0.000218165	0.000265358	0.000247398	0.00023761	0.000222925	0.00023533	0.000243097	0.000254917	0.00022053	0.000257832	0.000151102	0.000204357	0.000219829	0.000165114	0.000182338	0.000206838	propionate CoA-transferase [EC:2.8.3.1]
K01027	3.64378e-06	3.09038e-06	2.13525e-06	2.49136e-06	2.56444e-06	2.84611e-06	1.41897e-06	2.65906e-06	2.02485e-06	2.56517e-06	2.24369e-06	1.96253e-06	1.75554e-06	2.87151e-06	2.38621e-06	1.78371e-06	2.91378e-06	1.57042e-06	1.89121e-06	2.17288e-06	1.57288e-06	1.58391e-06	2.54596e-06	3-oxoacid CoA-transferase [EC:2.8.3.5]
K01028	0.000123275	0.000128522	0.000107439	0.000115272	0.000128256	0.000121282	0.000126428	0.000167066	9.94447e-05	0.000122421	0.00015225	0.000126844	0.000138653	0.000132964	0.000110427	0.000162756	0.00011844	0.00027857	0.000190817	0.000147497	0.000178682	0.000185429	0.000136995	3-oxoacid CoA-transferase subunit A [EC:2.8.3.5]
K01029	0.000116577	0.000122631	0.000106519	0.00010933	0.000125475	0.000117393	0.000118185	0.000161143	0.000100267	0.000118627	0.000148901	0.000122553	0.000134047	0.00012914	0.000108086	0.000157849	0.000117624	0.000265291	0.000185016	0.000140423	0.000168547	0.000177595	0.000130113	3-oxoacid CoA-transferase subunit B [EC:2.8.3.5]
K01031	3.14952e-05	4.40305e-05	1.74282e-05	5.02699e-05	2.07629e-05	2.54701e-05	5.18564e-05	2.83968e-05	1.46245e-05	2.23547e-05	1.75815e-05	3.41798e-05	1.97281e-05	1.9141e-05	2.13828e-05	2.6134e-05	2.59516e-05	1.57705e-05	1.60045e-05	2.79254e-05	4.07221e-05	2.83446e-05	2.29712e-05	3-oxoadipate CoA-transferase, alpha subunit [EC:2.8.3.6]
K01032	3.00708e-05	4.04989e-05	1.65525e-05	4.64925e-05	1.94214e-05	2.39144e-05	4.80746e-05	2.66335e-05	1.37016e-05	2.12373e-05	1.65812e-05	3.19396e-05	1.87235e-05	1.82208e-05	1.97809e-05	2.46899e-05	2.45902e-05	1.49496e-05	1.50641e-05	2.65665e-05	3.81792e-05	2.64642e-05	2.21002e-05	3-oxoadipate CoA-transferase, beta subunit [EC:2.8.3.6]
K01034	4.79865e-05	4.77346e-05	6.20727e-05	4.72241e-05	5.37239e-05	5.09385e-05	4.22214e-05	4.96805e-05	6.39557e-05	5.47534e-05	5.38581e-05	5.39083e-05	5.05663e-05	5.59702e-05	5.69879e-05	4.86024e-05	6.11847e-05	3.40648e-05	5.20889e-05	4.74975e-05	4.369e-05	4.49051e-05	5.08261e-05	acetate CoA-transferase alpha subunit [EC:2.8.3.8]
K01035	3.15357e-05	3.25765e-05	3.90014e-05	3.50441e-05	3.41349e-05	3.39737e-05	3.2315e-05	3.16516e-05	4.02442e-05	3.69145e-05	3.42731e-05	3.69755e-05	3.21482e-05	3.53624e-05	3.47909e-05	3.05799e-05	3.71929e-05	2.1171e-05	3.29719e-05	3.06705e-05	2.94265e-05	2.88438e-05	3.19455e-05	acetate CoA-transferase beta subunit [EC:2.8.3.8]
K01036	1.76376e-07	2.80017e-07	3.50048e-07	5.49031e-07	6.47245e-08	1.2804e-07	1.81107e-07	5.56507e-09	3.08443e-07	2.28082e-08	4.03102e-08	1.43427e-07	5.28465e-08	8.2464e-08	5.27936e-09	1.77158e-07	3.1722e-07	1.2083e-08	6.24091e-08	4.08538e-08	6.01276e-08	1.15558e-07	1.88808e-07	butyrate-acetoacetate CoA-transferase [EC:2.8.3.9]
K01039	1.93694e-05	2.50597e-05	1.74341e-05	2.88107e-05	1.10322e-05	1.43036e-05	1.93089e-05	1.23699e-05	1.85655e-05	1.05903e-05	1.13683e-05	1.4028e-05	1.07825e-05	1.30949e-05	9.34997e-06	2.12341e-05	1.72827e-05	9.04602e-06	9.67198e-06	1.21716e-05	1.7249e-05	1.26416e-05	1.59767e-05	glutaconate CoA-transferase, subunit A [EC:2.8.3.12]
K01040	1.75695e-05	2.29067e-05	1.48961e-05	2.57883e-05	1.01522e-05	1.30844e-05	1.80522e-05	1.17474e-05	1.58029e-05	9.8242e-06	1.05531e-05	1.30869e-05	1.00603e-05	1.25518e-05	9.19448e-06	1.91311e-05	1.59492e-05	8.49016e-06	8.88857e-06	1.1482e-05	1.58944e-05	1.17638e-05	1.35996e-05	glutaconate CoA-transferase, subunit B [EC:2.8.3.12]
K01041	9.22374e-05	6.4196e-05	5.7545e-05	6.89565e-05	6.35657e-05	7.61985e-05	8.6716e-05	6.35115e-05	5.10319e-05	6.5641e-05	6.47921e-05	6.54439e-05	5.59483e-05	7.15031e-05	6.4557e-05	6.15161e-05	7.09998e-05	4.77954e-05	6.26558e-05	6.47788e-05	6.72967e-05	5.23949e-05	7.51013e-05	[EC:2.8.3.-]
K01042	0.000141268	0.000149754	0.00012231	0.000154264	0.000140002	0.000141323	0.000160424	0.000154506	0.000140309	0.000155445	0.000145131	0.000153697	0.000165153	0.000158461	0.000129668	0.000129485	0.000146172	0.000128503	0.000130605	0.000135672	0.000154516	0.000140008	0.000119098	L-seryl-tRNA(Ser) seleniumtransferase [EC:2.9.1.1]
K01043	7.15028e-05	5.29384e-05	3.17827e-05	6.09053e-05	4.44989e-05	5.90955e-05	5.61101e-05	5.86363e-05	2.36095e-05	4.88389e-05	5.35373e-05	4.50897e-05	5.49408e-05	6.18577e-05	3.2156e-05	6.06512e-05	4.98062e-05	8.33513e-05	5.8454e-05	5.1401e-05	5.72987e-05	5.51042e-05	4.3168e-05	[EC:2.-.-.-]
K01046	0.0007543	0.000586218	0.000839053	0.000477595	0.000781462	0.000694796	0.000478753	0.000593631	0.00076278	0.000661013	0.000670755	0.000579513	0.000740484	0.000674649	0.000858914	0.000687906	0.000729365	0.000458542	0.000629862	0.000718476	0.000504458	0.000562006	0.000657269	triacylglycerol lipase [EC:3.1.1.3]
K01048	0.000139833	0.00012354	0.000161465	0.000105548	0.000150266	0.000139964	0.000101029	0.000140789	0.000158564	0.000145788	0.000153124	0.000134191	0.00016776	0.000165935	0.00017285	0.000153754	0.000171256	0.000106974	0.000142178	0.000141119	0.000122484	0.000127004	0.000141226	lysophospholipase [EC:3.1.1.5]
K01051	6.02165e-05	6.24024e-05	5.24708e-05	7.68203e-05	6.93917e-05	5.89243e-05	5.79477e-05	9.07792e-05	7.57202e-05	6.34394e-05	5.63852e-05	5.86229e-05	9.03944e-05	7.07141e-05	4.85769e-05	7.09203e-05	6.17149e-05	7.33537e-05	6.02911e-05	5.57754e-05	8.42523e-05	7.54524e-05	7.01441e-05	pectinesterase [EC:3.1.1.11]
K01053	5.63668e-05	8.39481e-05	5.33317e-05	8.39235e-05	8.17668e-05	7.14792e-05	8.18733e-05	0.00011325	5.2865e-05	6.64631e-05	0.000100867	7.76674e-05	8.86916e-05	7.99143e-05	5.58167e-05	0.000112884	7.13937e-05	0.000200238	0.000129539	8.20801e-05	0.000116206	0.000132079	6.37344e-05	gluconolactonase [EC:3.1.1.17]
K01054	8.67872e-06	1.00832e-05	3.03452e-06	1.59394e-05	5.8199e-06	7.7038e-06	1.84414e-05	5.05767e-06	1.73997e-06	4.5417e-06	4.74495e-06	8.13618e-06	2.60557e-06	4.43233e-06	3.02891e-06	4.3644e-06	3.96128e-06	3.82151e-06	4.29319e-06	4.96801e-06	1.09065e-05	6.75021e-06	5.07492e-06	acylglycerol lipase [EC:3.1.1.23]
K01055	5.46652e-05	6.50655e-05	2.84881e-05	7.34249e-05	3.34231e-05	4.45723e-05	7.6722e-05	4.5905e-05	2.54261e-05	3.82986e-05	3.46769e-05	4.94704e-05	3.77491e-05	4.04861e-05	3.77832e-05	4.84954e-05	4.45464e-05	3.14224e-05	3.03628e-05	4.5817e-05	6.08443e-05	4.39773e-05	3.60478e-05	3-oxoadipate enol-lactonase [EC:3.1.1.24]
K01056	0.000373401	0.000369096	0.000375408	0.000378286	0.000374648	0.000384477	0.000394569	0.000368259	0.000380336	0.000378714	0.000377114	0.000378624	0.000359172	0.000356007	0.000362295	0.000376828	0.000353623	0.000394119	0.000383308	0.00037679	0.000375459	0.000380084	0.000383086	peptidyl-tRNA hydrolase, PTH1 family [EC:3.1.1.29]
K01057	0.000126132	0.000119485	7.81144e-05	0.000142364	8.14315e-05	0.000103124	0.000170129	9.42174e-05	6.9429e-05	9.17001e-05	8.06292e-05	0.000106403	8.54347e-05	8.60648e-05	8.45106e-05	0.000101185	6.70027e-05	0.0001213	9.31026e-05	0.000116443	0.000155623	0.000130387	0.000114356	6-phosphogluconolactonase [EC:3.1.1.31]
K01058	3.96513e-05	6.34344e-05	3.83843e-05	7.52079e-05	4.51073e-05	4.82926e-05	7.80098e-05	7.13154e-05	3.10284e-05	4.19792e-05	5.65771e-05	5.7088e-05	6.81751e-05	6.20448e-05	4.19257e-05	6.87505e-05	5.80808e-05	0.000112555	7.16979e-05	5.83209e-05	8.27565e-05	8.712e-05	2.91269e-05	phospholipase A1 [EC:3.1.1.32]
K01060	9.88584e-05	8.71205e-05	8.91331e-05	8.59817e-05	7.32312e-05	8.51928e-05	9.47646e-05	6.73366e-05	8.12794e-05	9.15984e-05	6.57785e-05	8.46509e-05	7.41462e-05	7.93121e-05	9.06793e-05	6.5918e-05	6.61751e-05	5.30274e-05	6.36382e-05	9.43835e-05	9.10036e-05	6.64845e-05	0.000114928	cephalosporin-C deacetylase [EC:3.1.1.41]
K01061	0.000134917	0.000157911	7.20449e-05	0.000190452	0.000111828	0.0001161	0.000177473	0.000136327	8.43123e-05	9.97517e-05	0.00010618	0.000125838	0.000120299	0.00011871	8.82953e-05	0.000126155	0.000108041	0.000168595	0.000119147	0.000119923	0.000168502	0.000153214	0.000100298	carboxymethylenebutenolidase [EC:3.1.1.45]
K01062	4.63546e-06	5.59529e-06	2.57803e-06	2.83239e-06	2.98735e-06	3.52852e-06	4.3292e-06	6.82412e-06	2.5956e-06	3.14402e-06	4.09085e-06	4.75536e-06	3.52475e-06	5.96049e-06	3.66249e-06	5.0178e-06	5.77295e-06	1.00346e-05	5.54267e-06	5.89124e-06	6.47027e-06	7.56119e-06	2.54797e-06	1-alkyl-2-acetylglycerophosphocholine esterase [EC:3.1.1.47]
K01066	0.000223869	0.000190665	0.000150136	0.000205604	0.000166282	0.000186213	0.000189765	0.000177253	0.000147918	0.000175204	0.000155046	0.000168894	0.000152722	0.000181673	0.000145326	0.000148688	0.00017922	0.000119093	0.000136615	0.000159843	0.000166077	0.000139982	0.000195243	esterase / lipase [EC:3.1.1.-]
K01067	7.68934e-05	0.000136757	6.78862e-05	0.000156903	7.99248e-05	9.82048e-05	0.000152753	9.71746e-05	8.105e-05	6.74181e-05	7.95962e-05	0.000118173	7.40319e-05	6.62969e-05	6.50718e-05	9.76672e-05	8.10389e-05	0.000104957	9.22627e-05	8.76999e-05	0.000127199	0.000122537	5.20386e-05	acetyl-CoA hydrolase [EC:3.1.2.1]
K01068	5.67825e-07	1.26359e-06	7.148e-07	2.35026e-06	2.14879e-06	1.00432e-06	1.38886e-06	1.01951e-06	9.44688e-07	6.54208e-07	7.97378e-07	1.05271e-06	6.74472e-07	6.38409e-07	7.02365e-07	7.23318e-07	9.34438e-07	5.19984e-07	7.97353e-07	6.35996e-07	1.01454e-06	9.50502e-07	5.16807e-07	palmitoyl-CoA hydrolase [EC:3.1.2.2]
K01069	0.000530331	0.00053146	0.000529457	0.000497895	0.000530891	0.000515798	0.000493803	0.000512359	0.000504419	0.000492298	0.000523817	0.000491184	0.000526713	0.00051437	0.000541736	0.0005505	0.000528228	0.000528604	0.000528495	0.00052388	0.0005153	0.000530802	0.000478684	hydroxyacylglutathione hydrolase [EC:3.1.2.6]
K01070	5.15326e-05	7.88674e-05	3.66612e-05	0.000100071	4.51543e-05	5.43328e-05	0.000102187	6.15499e-05	3.38266e-05	5.23487e-05	4.80061e-05	6.6664e-05	6.35357e-05	5.86512e-05	4.60227e-05	5.92799e-05	6.21135e-05	3.85997e-05	3.93222e-05	5.15329e-05	7.48637e-05	6.57706e-05	2.256e-05	S-formylglutathione hydrolase [EC:3.1.2.12]
K01071	4.42011e-05	5.7029e-05	4.17604e-05	7.11649e-05	4.26803e-05	4.88483e-05	6.9647e-05	3.78637e-05	4.63718e-05	5.62914e-05	4.06791e-05	5.6476e-05	2.81542e-05	3.45302e-05	3.04178e-05	2.79027e-05	2.86742e-05	1.99555e-05	3.31968e-05	3.64054e-05	2.76928e-05	2.66973e-05	5.49139e-05	oleoyl-[acyl-carrier-protein] hydrolase [EC:3.1.2.14]
K01073	2.54528e-05	2.4087e-05	2.82618e-05	2.2578e-05	3.34072e-05	2.91871e-05	2.41859e-05	3.02473e-05	2.9878e-05	3.23749e-05	3.22235e-05	2.99605e-05	2.7219e-05	2.99302e-05	3.12471e-05	2.43497e-05	3.26975e-05	1.90829e-05	2.81152e-05	2.58048e-05	2.31464e-05	2.5323e-05	3.01527e-05	acyl-CoA hydrolase [EC:3.1.2.20]
K01075	4.91573e-06	9.60062e-06	3.04882e-06	1.08726e-05	4.11825e-06	5.03145e-06	8.87396e-06	7.20358e-06	3.16789e-06	4.35282e-06	5.24297e-06	7.09802e-06	5.66172e-06	5.20445e-06	4.56833e-06	7.1675e-06	6.97575e-06	6.02461e-06	4.80451e-06	5.17671e-06	7.25003e-06	6.93043e-06	2.1902e-06	4-hydroxybenzoyl-CoA thioesterase [EC:3.1.2.23]
K01076	3.95861e-05	5.3453e-05	4.58416e-05	5.73827e-05	5.69727e-05	5.30344e-05	5.60211e-05	7.78409e-05	4.4302e-05	5.03393e-05	7.36498e-05	5.61486e-05	6.10469e-05	5.69154e-05	4.54883e-05	8.03707e-05	5.80603e-05	0.000129953	9.05694e-05	5.86194e-05	7.5979e-05	8.67801e-05	4.61784e-05	[EC:3.1.2.-]
K01077	0.000552402	0.000506056	0.000643194	0.000420283	0.000634521	0.000562405	0.00042207	0.000591786	0.000607893	0.00057004	0.000624924	0.000530572	0.000641921	0.000608771	0.000666916	0.000604206	0.000635884	0.000597455	0.000635877	0.000589868	0.000516151	0.000585426	0.000542653	alkaline phosphatase [EC:3.1.3.1]
K01078	4.31723e-05	4.15673e-05	3.7091e-05	3.5864e-05	3.71195e-05	3.70975e-05	3.42283e-05	3.29792e-05	3.39809e-05	3.31634e-05	3.11729e-05	3.21503e-05	3.17496e-05	3.55759e-05	3.83703e-05	2.97328e-05	3.85446e-05	2.2123e-05	2.83339e-05	3.56179e-05	2.88821e-05	2.9117e-05	3.20451e-05	acid phosphatase [EC:3.1.3.2]
K01079	0.000174659	0.000178412	0.000111665	0.000237985	0.00010589	0.000151431	0.000259049	0.000130742	9.98689e-05	0.000129922	0.000107037	0.000157069	0.000127829	0.000127096	0.00010956	0.000130123	0.000117125	0.000131658	0.000117349	0.000148762	0.000197147	0.000142399	0.000128505	phosphoserine phosphatase [EC:3.1.3.3]
K01081	0.000672713	0.000632579	0.000708246	0.000562422	0.000680412	0.000643447	0.000586126	0.000690344	0.000682415	0.000694963	0.000686535	0.000667387	0.000687309	0.000722894	0.000739915	0.000648432	0.000706226	0.000677093	0.000692972	0.000707874	0.00064547	0.000646129	0.000766803	5-nucleotidase [EC:3.1.3.5]
K01082	9.3954e-05	8.95315e-05	5.66165e-05	9.1219e-05	6.27312e-05	7.97859e-05	0.000103197	9.79174e-05	4.48095e-05	7.23617e-05	8.63172e-05	8.04547e-05	8.85925e-05	9.31706e-05	5.83799e-05	0.000104035	8.00096e-05	0.000155403	0.000104193	8.97852e-05	0.000110881	0.000120884	7.14739e-05	3(2), 5-bisphosphate nucleotidase [EC:3.1.3.7]
K01083	5.26534e-05	5.0054e-05	5.44673e-05	3.60793e-05	5.75714e-05	5.20336e-05	3.81429e-05	7.40504e-05	5.21e-05	5.36529e-05	6.6376e-05	5.21959e-05	6.46493e-05	6.57514e-05	5.9478e-05	6.77151e-05	6.60482e-05	9.54666e-05	7.70302e-05	6.17576e-05	6.47836e-05	7.2005e-05	5.37012e-05	3-phytase [EC:3.1.3.8]
K01085	1.8624e-05	1.78266e-05	9.67864e-06	2.85522e-05	4.76052e-06	1.06889e-05	1.99093e-05	1.56793e-05	1.14065e-05	1.12251e-05	6.07847e-06	1.49761e-05	2.97614e-05	2.3476e-05	1.17057e-05	8.26503e-06	1.52957e-05	6.93105e-06	7.15741e-06	1.27984e-05	2.19692e-05	1.36276e-05	2.47546e-06	glucose-1-phosphatase [EC:3.1.3.10]
K01087	0.00013221	0.000105604	6.03498e-05	0.000112136	6.29478e-05	8.60172e-05	0.000139884	7.25263e-05	4.54162e-05	8.09326e-05	5.4197e-05	8.51115e-05	7.50519e-05	8.268e-05	7.15899e-05	7.16475e-05	6.2905e-05	7.08167e-05	5.67684e-05	9.95215e-05	0.000118594	7.45506e-05	0.000104539	trehalose 6-phosphate phosphatase [EC:3.1.3.12]
K01089	5.7997e-05	8.85724e-05	8.00001e-05	7.79449e-05	0.000110663	9.20186e-05	7.89337e-05	0.000178146	6.99698e-05	9.30719e-05	0.000160703	9.79048e-05	0.000152618	0.000126591	6.73803e-05	0.00016741	0.000101186	0.000375262	0.000226378	0.000119375	0.000163863	0.000208766	8.99384e-05	imidazoleglycerol-phosphate dehydratase / histidinol-phosphatase [EC:4.2.1.19 3.1.3.15]
K01090	0.000654527	0.000570303	0.00060119	0.000567044	0.000561118	0.000588148	0.000570122	0.000496262	0.000613873	0.000598677	0.00050013	0.00056814	0.000513131	0.000547107	0.000615221	0.000491568	0.00053354	0.00036622	0.000462383	0.000596715	0.000546295	0.000462766	0.000698641	protein phosphatase [EC:3.1.3.16]
K01091	0.000439805	0.0005146	0.00046157	0.000561165	0.000398491	0.000439829	0.000525771	0.000373586	0.000476212	0.000380199	0.000372844	0.0004437	0.000376182	0.000369915	0.000422119	0.000431178	0.000422283	0.000266311	0.000337729	0.00040902	0.000442926	0.000396866	0.000421385	phosphoglycolate phosphatase [EC:3.1.3.18]
K01092	0.000586381	0.000536716	0.000537744	0.000524054	0.000544901	0.000538475	0.000563306	0.000488759	0.00051669	0.000548262	0.000506842	0.000522396	0.000525633	0.000529549	0.000578848	0.000509909	0.000537958	0.000352434	0.000454277	0.000538034	0.000488547	0.000476123	0.000519132	myo-inositol-1(or 4)-monophosphatase [EC:3.1.3.25]
K01093	1.29368e-05	1.37092e-05	5.22707e-06	1.46899e-05	2.98753e-06	6.30547e-06	1.39031e-05	1.1938e-05	6.12679e-06	7.36492e-06	3.14437e-06	1.18335e-05	2.2305e-05	2.16196e-05	1.0087e-05	6.55864e-06	1.56005e-05	5.12909e-06	2.09109e-06	1.17008e-05	1.37883e-05	1.14654e-05	9.45792e-07	4-phytase / acid phosphatase [EC:3.1.3.26 3.1.3.2]
K01095	7.14783e-05	9.11216e-05	7.58776e-05	9.61416e-05	8.47822e-05	8.17072e-05	9.62887e-05	8.59578e-05	8.31781e-05	8.58326e-05	8.26756e-05	9.27783e-05	8.23202e-05	8.77285e-05	8.40785e-05	7.05213e-05	9.90702e-05	5.36138e-05	7.18377e-05	7.529e-05	8.18282e-05	7.88277e-05	5.97631e-05	phosphatidylglycerophosphatase A [EC:3.1.3.27]
K01096	6.03859e-05	5.99767e-05	6.61191e-05	6.05815e-05	6.02657e-05	5.93209e-05	5.67594e-05	6.17553e-05	6.35275e-05	6.24251e-05	5.82146e-05	6.18751e-05	7.15665e-05	6.99449e-05	6.79641e-05	5.69902e-05	7.0725e-05	4.13492e-05	5.49915e-05	5.97585e-05	5.48155e-05	5.46643e-05	6.12884e-05	phosphatidylglycerophosphatase B [EC:3.1.3.27]
K01101	0.000267225	0.000238942	0.000303733	0.000216714	0.000301473	0.000274684	0.0002139	0.000255987	0.000301913	0.000300062	0.000282958	0.00026941	0.000268213	0.000280009	0.00030792	0.000240351	0.000286783	0.000177257	0.000253444	0.000263859	0.000190413	0.000212392	0.000281882	4-nitrophenyl phosphatase [EC:3.1.3.41]
K01103	2.55234e-09	3.02056e-09	1.38742e-06	1.42e-09	1.17097e-09	2.56676e-09	1.67889e-09	1.70202e-09	1.13825e-06	2.63033e-09	4.42812e-09	1.64324e-09	2.81386e-09	3.13752e-09	2.90107e-09	7.3806e-09	2.6822e-09	3.28717e-09	3.33463e-09	2.64928e-09	1.5158e-06	2.22445e-09	1.17421e-09	6-phosphofructo-2-kinase / fructose-2,6-bisphosphatase [EC:2.7.1.105 3.1.3.46]
K01104	0.000910039	0.000829402	0.000981789	0.000799065	0.000979259	0.000933227	0.000775973	0.000881871	0.000982519	0.000971691	0.000942119	0.000905071	0.000903925	0.000922577	0.000987678	0.000872073	0.000930294	0.00075043	0.000882782	0.000906222	0.00076003	0.000805736	0.000986065	protein-tyrosine phosphatase [EC:3.1.3.48]
K01112	6.72721e-05	5.47096e-05	6.08834e-05	4.98469e-05	5.70865e-05	5.52227e-05	5.1484e-05	5.4938e-05	5.95731e-05	5.949e-05	5.42064e-05	5.36325e-05	7.21649e-05	6.51782e-05	6.51484e-05	6.01906e-05	5.59323e-05	5.53739e-05	5.33087e-05	6.54753e-05	5.91665e-05	5.4725e-05	5.98479e-05	[EC:3.1.3.-]
K01113	0.000230404	0.000216047	0.000182492	0.000201052	0.000195332	0.000193735	0.000219653	0.000228852	0.000165665	0.000196691	0.000208552	0.000202136	0.000203938	0.00021221	0.000211308	0.00023114	0.000196102	0.000321673	0.000246623	0.00024032	0.000268495	0.000247961	0.000233298	alkaline phosphatase D [EC:3.1.3.1]
K01114	0.000352511	0.000373659	0.000299602	0.000425773	0.000374911	0.000346833	0.000429949	0.000373613	0.00034973	0.00030833	0.000306257	0.000328962	0.000330755	0.000310109	0.00033063	0.000303222	0.000349225	0.000247902	0.000284016	0.000316897	0.000377066	0.000343272	0.000289797	phospholipase C [EC:3.1.4.3]
K01115	7.55355e-06	6.4856e-06	2.18338e-06	8.18045e-06	3.63102e-06	5.40753e-06	8.76441e-06	3.79681e-06	1.17219e-06	3.71447e-06	3.33133e-06	4.23912e-06	2.34601e-06	3.89811e-06	2.29488e-06	3.8868e-06	3.43729e-06	2.32442e-06	2.69024e-06	3.83216e-06	5.79794e-06	3.24391e-06	4.07651e-06	phospholipase D [EC:3.1.4.4]
K01117	3.72736e-05	3.03239e-05	4.47664e-05	2.33582e-05	4.46599e-05	3.78312e-05	2.36918e-05	3.92043e-05	4.38808e-05	4.04258e-05	4.254e-05	3.58147e-05	4.05203e-05	4.17009e-05	4.75547e-05	3.52794e-05	4.57643e-05	2.70077e-05	3.9599e-05	3.7384e-05	2.9176e-05	3.28877e-05	4.21592e-05	sphingomyelin phosphodiesterase [EC:3.1.4.12]
K01118	0.000338129	0.000313265	0.000383885	0.000269697	0.000383891	0.00034639	0.000270135	0.000363868	0.000400911	0.000368701	0.000375036	0.000345565	0.000377598	0.000389367	0.000413626	0.000333485	0.000419743	0.00025513	0.000342421	0.000343827	0.000290086	0.00031035	0.000325685	FMN-dependent NADH-azoreductase [EC:1.7.-.-]
K01119	0.000669668	0.000609336	0.000782319	0.000574131	0.000766794	0.000685962	0.000544838	0.000664448	0.000777192	0.000752661	0.000715255	0.000671275	0.000725022	0.000718838	0.00079298	0.00063306	0.000758856	0.000463019	0.000662823	0.000662399	0.000553297	0.000587693	0.000675589	2,3-cyclic-nucleotide 2-phosphodiesterase [EC:3.1.4.16]
K01120	4.13473e-06	8.00912e-06	2.48567e-06	7.26085e-06	2.80679e-06	3.7216e-06	6.89081e-06	5.75492e-06	2.36623e-06	3.58888e-06	3.33174e-06	6.01222e-06	7.73226e-06	8.2059e-06	3.5404e-06	4.41006e-06	6.28592e-06	6.33062e-06	3.62111e-06	4.49064e-06	5.93565e-06	5.93586e-06	1.40409e-06	3,5-cyclic-nucleotide phosphodiesterase [EC:3.1.4.17]
K01126	0.00158366	0.00138708	0.00171066	0.00123803	0.00168746	0.00154507	0.00126101	0.00151044	0.0016511	0.00160265	0.00158017	0.00146531	0.00163753	0.00157945	0.00175727	0.00151097	0.00160561	0.00130395	0.00151619	0.00158257	0.00131155	0.0013787	0.00158153	glycerophosphoryl diester phosphodiesterase [EC:3.1.4.46]
K01127	3.05276e-07	2.08104e-06	3.31568e-07	3.95867e-07	3.72484e-07	8.14214e-07	2.18683e-07	5.8959e-07	4.72767e-07	7.24879e-07	6.26682e-07	7.19264e-07	5.70649e-07	1.93483e-06	9.17559e-07	5.92745e-07	7.38044e-07	1.96197e-06	8.80727e-07	5.25471e-07	6.86653e-07	3.54624e-06	3.28048e-07	glycosylphosphatidylinositol phospholipase D [EC:3.1.4.50]
K01128	1.70447e-05	1.47756e-05	2.08298e-05	1.08771e-05	2.19615e-05	1.82265e-05	1.09048e-05	2.06531e-05	2.24715e-05	2.06875e-05	2.17753e-05	1.83376e-05	1.92445e-05	2.11556e-05	2.26311e-05	1.62487e-05	2.34102e-05	1.33932e-05	2.0088e-05	1.73888e-05	1.43878e-05	1.65277e-05	2.14818e-05	[EC:3.1.4.-]
K01129	0.000372894	0.000390038	0.000326906	0.000421817	0.000324055	0.000381012	0.000427738	0.000411568	0.000324138	0.000350157	0.000383567	0.000389367	0.000374986	0.000367756	0.000305294	0.000419087	0.000336034	0.00058572	0.000444131	0.000391795	0.000491066	0.000449358	0.000391174	dGTPase [EC:3.1.5.1]
K01130	0.000341634	0.000326145	0.000218445	0.00033969	0.000355725	0.000331053	0.00030759	0.000461867	0.000201261	0.000297993	0.000390331	0.000282628	0.000346624	0.000334564	0.000206128	0.000407889	0.000273314	0.000776926	0.00050012	0.000335133	0.000442816	0.000475512	0.000327969	arylsulfatase [EC:3.1.6.1]
K01133	1.83867e-05	3.16066e-05	1.39396e-05	4.1782e-05	1.92451e-05	2.02077e-05	4.06009e-05	2.617e-05	1.29997e-05	1.75903e-05	2.03157e-05	2.40451e-05	2.10844e-05	1.81897e-05	1.59193e-05	2.44238e-05	1.98568e-05	2.58118e-05	2.02784e-05	2.02561e-05	3.20129e-05	2.82885e-05	1.37308e-05	choline-sulfatase [EC:3.1.6.6]
K01134	5.05482e-06	7.23079e-06	8.1501e-06	6.82668e-06	1.41197e-05	1.00752e-05	7.10952e-06	2.08378e-05	8.25458e-06	9.90395e-06	1.85758e-05	9.56238e-06	1.55744e-05	1.16961e-05	6.50967e-06	1.86086e-05	9.3117e-06	4.36041e-05	2.6569e-05	1.19878e-05	1.78477e-05	2.36133e-05	1.04557e-05	arylsulfatase A [EC:3.1.6.8]
K01135	4.97647e-07	7.19808e-07	5.97992e-07	6.58868e-07	8.35671e-07	7.25118e-07	5.62912e-07	1.35269e-06	6.18194e-07	6.70395e-07	1.31409e-06	7.80112e-07	9.7965e-07	7.93697e-07	4.8498e-07	1.30062e-06	6.6827e-07	3.0744e-06	1.88944e-06	8.91509e-07	1.27279e-06	1.61622e-06	6.69766e-07	arylsulfatase B [EC:3.1.6.12]
K01136	7.59306e-06	1.11998e-05	1.26932e-05	9.08561e-06	2.05139e-05	1.54736e-05	1.02562e-05	3.11799e-05	1.14099e-05	1.54215e-05	2.89525e-05	1.52461e-05	2.35969e-05	1.83146e-05	1.01597e-05	2.91371e-05	1.43334e-05	6.85985e-05	4.15073e-05	1.90442e-05	2.72316e-05	3.67017e-05	1.62561e-05	iduronate 2-sulfatase [EC:3.1.6.13]
K01137	1.11401e-06	1.73436e-06	2.04176e-06	1.43803e-06	3.00388e-06	2.36876e-06	1.58169e-06	4.39398e-06	1.7632e-06	2.30862e-06	4.61669e-06	2.43016e-06	3.31589e-06	2.80573e-06	1.54492e-06	4.60868e-06	2.14996e-06	1.12198e-05	6.68503e-06	3.07835e-06	4.00446e-06	5.66429e-06	2.42525e-06	N-acetylglucosamine-6-sulfatase [EC:3.1.6.14]
K01138	0.000455221	0.000388317	0.000539928	0.000324948	0.000551324	0.000478873	0.000316283	0.000504851	0.000536063	0.000519171	0.000537793	0.000465577	0.000539244	0.000545087	0.000573748	0.000460909	0.000565942	0.000403735	0.000507705	0.000476905	0.000379606	0.000436546	0.000494521	uncharacterized sulfatase [EC:3.1.6.-]
K01139	5.81954e-05	9.4863e-05	4.08412e-05	0.000131975	3.00069e-05	5.38804e-05	0.000129858	6.23361e-05	2.64807e-05	4.61918e-05	4.24281e-05	6.95576e-05	8.71101e-05	8.6422e-05	5.39533e-05	7.7408e-05	7.27414e-05	4.11516e-05	3.61059e-05	5.92938e-05	9.89034e-05	9.42739e-05	1.25648e-05	guanosine-3,5-bis(diphosphate) 3-pyrophosphohydrolase [EC:3.1.7.2]
K01141	3.43403e-05	5.73944e-05	2.06118e-05	5.78252e-05	1.12212e-05	2.41663e-05	5.03051e-05	3.7959e-05	1.59824e-05	2.41732e-05	1.64013e-05	3.67322e-05	5.36215e-05	5.25663e-05	2.70018e-05	2.97588e-05	4.64235e-05	1.97892e-05	1.38109e-05	3.18807e-05	4.41584e-05	3.45796e-05	5.24742e-06	exodeoxyribonuclease I [EC:3.1.11.1]
K01142	0.000511243	0.00053113	0.000423715	0.000589802	0.000435791	0.000509356	0.000645374	0.000495809	0.000406003	0.000480411	0.000467167	0.000521985	0.000435298	0.000448767	0.000413803	0.00049451	0.000411693	0.000581059	0.000494635	0.000502427	0.000598735	0.000538674	0.000556894	exodeoxyribonuclease III [EC:3.1.11.2]
K01143	4.94887e-06	5.78539e-06	3.19322e-06	6.52735e-06	1.76747e-06	3.94169e-06	6.19211e-06	3.94605e-06	2.17416e-06	4.27974e-06	4.74847e-06	4.39751e-06	9.05635e-06	7.97781e-06	4.83206e-06	8.02425e-06	5.60857e-06	3.95452e-06	3.74865e-06	4.60124e-06	6.17138e-06	4.82139e-06	8.08614e-07	exodeoxyribonuclease (lambda-induced) [EC:3.1.11.3]
K01144	0.000139153	0.000161448	0.000184365	0.000147586	0.000226443	0.000198351	0.000139795	0.000282959	0.000183091	0.000199223	0.000294052	0.000195142	0.000236628	0.000210532	0.000168516	0.00029472	0.000191232	0.000527459	0.000369196	0.000215172	0.000255301	0.000333358	0.000193793	exodeoxyribonuclease V [EC:3.1.11.5]
K01145	1.7019e-07	2.1237e-07	7.3866e-08	1.74332e-07	4.34701e-08	1.18131e-07	1.24154e-07	2.79506e-07	1.00586e-07	1.02533e-07	4.95274e-08	1.56285e-07	1.10231e-07	8.61297e-08	1.1953e-07	2.97477e-07	3.3282e-07	1.19407e-07	6.36185e-08	2.11714e-07	1.97326e-07	1.52333e-07	3.42241e-08	exodeoxyribonuclease VII [EC:3.1.11.6]
K01146	7.93837e-06	9.31524e-06	3.8079e-06	1.14789e-05	1.54549e-06	4.21048e-06	9.14945e-06	8.11361e-06	2.78641e-06	5.72036e-06	2.67184e-06	8.00662e-06	2.0527e-05	1.64696e-05	6.45589e-06	5.45285e-06	1.07325e-05	3.71311e-06	1.95513e-06	7.20474e-06	8.84477e-06	7.07427e-06	2.67029e-07	protein Xni
K01147	5.00382e-05	0.000118769	4.45376e-05	0.00019195	5.15227e-05	6.39892e-05	0.000184111	6.15119e-05	4.13399e-05	4.16916e-05	3.83493e-05	9.24542e-05	7.06904e-05	5.55025e-05	4.74817e-05	5.12705e-05	6.9764e-05	2.99239e-05	3.39538e-05	5.11252e-05	0.000120215	0.000111496	8.70316e-06	exoribonuclease II [EC:3.1.13.1]
K01150	1.40275e-05	1.98352e-05	9.96036e-06	2.36143e-05	7.60994e-06	1.12575e-05	1.77726e-05	2.12152e-05	9.58416e-06	1.26178e-05	1.10545e-05	1.62236e-05	2.95072e-05	2.43963e-05	1.21772e-05	1.68757e-05	2.17873e-05	1.61377e-05	1.11422e-05	1.53267e-05	1.91634e-05	1.70598e-05	4.80239e-06	deoxyribonuclease I [EC:3.1.21.1]
K01151	0.00037742	0.000332048	0.000417108	0.000310018	0.000398856	0.000377856	0.000303213	0.000334691	0.000443692	0.000390364	0.000367514	0.000361666	0.000370894	0.000373322	0.000412379	0.000345462	0.000399802	0.000234578	0.000327877	0.000362673	0.000292331	0.000300422	0.000363255	deoxyribonuclease IV [EC:3.1.21.2]
K01153	0.00154704	0.00174163	0.00181226	0.00171032	0.00167628	0.00168596	0.00165376	0.00169867	0.00179761	0.00158214	0.00175071	0.00166472	0.00167009	0.00162704	0.00166166	0.00180023	0.00160965	0.00211228	0.0019175	0.00168983	0.0017209	0.00180263	0.00177603	type I restriction enzyme, R subunit [EC:3.1.21.3]
K01154	0.000767184	0.000836334	0.000914949	0.00083612	0.000821533	0.000826895	0.000781442	0.000780699	0.000938549	0.000771526	0.000825161	0.000798353	0.00079221	0.000765066	0.000818644	0.000851613	0.000775853	0.000884348	0.000875398	0.000800623	0.000767272	0.00080542	0.000897963	type I restriction enzyme, S subunit [EC:3.1.21.3]
K01155	1.41576e-05	3.11855e-05	2.36096e-05	5.11988e-05	1.58102e-05	2.76703e-05	4.31514e-05	1.30249e-05	2.59503e-05	1.46458e-05	1.2908e-05	2.11031e-05	9.60976e-06	1.04326e-05	1.23741e-05	2.01033e-05	1.36608e-05	1.88484e-05	1.75964e-05	1.55014e-05	2.396e-05	2.19892e-05	1.88152e-05	type II restriction enzyme [EC:3.1.21.4]
K01156	0.000159212	0.000282416	0.000202986	0.00048241	0.000167186	0.000223825	0.000428809	0.000131054	0.000226715	0.000170558	0.000142719	0.000244333	0.000106637	0.000112748	0.000125003	0.000178086	0.000155244	8.45713e-05	0.000126632	0.000149876	0.000246461	0.000204092	0.000165817	type III restriction enzyme [EC:3.1.21.5]
K01157	2.91325e-06	2.66647e-06	1.54107e-06	1.77608e-06	2.56456e-06	3.21032e-06	2.41398e-06	2.83578e-06	1.94362e-06	4.05373e-06	4.70374e-06	2.8132e-06	2.93102e-06	3.15742e-06	2.68892e-06	6.01647e-06	2.56555e-06	3.67085e-06	3.50124e-06	2.87699e-06	2.65227e-06	2.85365e-06	1.60422e-06	[EC:3.1.21.-]
K01158	8.73594e-06	6.20374e-06	5.94177e-06	5.29868e-06	4.19431e-06	4.34865e-06	7.06324e-06	4.06518e-06	4.484e-06	6.76073e-06	2.50045e-06	5.55854e-06	5.74972e-06	5.5682e-06	6.97983e-06	3.82087e-06	2.67394e-06	3.60941e-06	2.5735e-06	8.70038e-06	8.80159e-06	4.95651e-06	1.10159e-05	deoxyribonuclease II [EC:3.1.22.1]
K01159	0.000134522	0.000154166	0.000110389	0.00017865	0.00011263	0.000138344	0.000183572	0.000145041	0.000100667	0.000117093	0.000131034	0.000139294	0.00012738	0.000119278	0.000100898	0.000152394	0.000106243	0.000233306	0.000161934	0.000144308	0.000197648	0.000187642	0.000128522	crossover junction endodeoxyribonuclease RuvC [EC:3.1.22.4]
K01160	4.87783e-06	5.75306e-06	3.34993e-06	9.13521e-06	1.29526e-06	3.00312e-06	8.02679e-06	4.40091e-06	1.65347e-06	3.61188e-06	1.68911e-06	5.25582e-06	1.22363e-05	9.74147e-06	4.15846e-06	3.07233e-06	5.92163e-06	2.02207e-06	1.53703e-06	4.2954e-06	6.73735e-06	5.04135e-06	2.90379e-08	crossover junction endodeoxyribonuclease RusA [EC:3.1.22.4]
K01161	4.07251e-07	5.3591e-07	2.438e-07	5.4209e-07	2.4809e-07	3.9355e-07	5.5478e-07	3.76491e-07	2.10515e-07	3.4566e-07	5.38786e-07	6.13963e-07	3.52051e-07	3.60223e-07	4.85703e-07	8.31284e-07	3.72863e-07	3.86963e-07	4.56379e-07	4.33797e-07	5.47163e-07	2.14187e-06	1.52217e-07	deoxyribonuclease (pyrimidine dimer) [EC:3.1.25.1]
K01163	1.27534e-05	3.08783e-05	2.71473e-05	4.25172e-05	8.88118e-06	2.22545e-05	2.47212e-05	3.6806e-06	3.68317e-05	8.46334e-06	8.27848e-06	2.5057e-05	3.03577e-06	3.95111e-06	8.07709e-06	1.60217e-05	1.05807e-05	3.16737e-06	1.04304e-05	1.19538e-05	2.16621e-05	1.69004e-05	1.84108e-05	hypothetical protein
K01166	2.14561e-06	1.49195e-06	1.24508e-06	1.35717e-06	9.75074e-07	2.12987e-06	1.45342e-06	1.53294e-06	1.26341e-06	2.19619e-06	3.5925e-06	1.40762e-06	2.34784e-06	2.60242e-06	2.43159e-06	5.87559e-06	2.31077e-06	2.70497e-06	2.71822e-06	2.1128e-06	2.2225e-06	1.86876e-06	1.00298e-06	ribonuclease T2 [EC:3.1.27.1]
K01167	9.45544e-06	1.12145e-05	4.3387e-06	1.4075e-05	5.45377e-06	7.60607e-06	1.86101e-05	5.34654e-06	3.28399e-06	5.6101e-06	3.73819e-06	9.22931e-06	4.12512e-06	4.69558e-06	5.85387e-06	4.45633e-06	5.53261e-06	3.33657e-06	3.56987e-06	7.64108e-06	1.13048e-05	7.36859e-06	6.42775e-06	ribonuclease T1 [EC:3.1.27.3]
K01169	6.28131e-06	9.20334e-06	3.53527e-06	1.36772e-05	2.91234e-06	4.84886e-06	1.30864e-05	6.08426e-06	2.20676e-06	4.7602e-06	3.372e-06	7.60733e-06	1.38595e-05	1.12495e-05	5.59224e-06	4.90945e-06	7.69184e-06	3.21367e-06	2.52165e-06	5.81951e-06	9.53155e-06	7.53318e-06	4.86204e-07	ribonuclease I (enterobacter ribonuclease) [EC:3.1.27.6]
K01170	3.58481e-08	5.97152e-08	2.0724e-08	9.2851e-08	4.21704e-08	4.96809e-08	1.07534e-07	6.0271e-08	1.78957e-08	3.8479e-08	7.3769e-08	7.05261e-08	2.79882e-08	4.57842e-08	6.43956e-08	4.04473e-08	6.05591e-06	5.6075e-08	4.69653e-08	3.36003e-08	1.49175e-07	4.90717e-08	1.81574e-08	tRNA-intron endonuclease, archaea type [EC:3.1.27.9]
K01172	3.13734e-08	5.48676e-08	1.78127e-08	1.74546e-08	1.43936e-08	3.15506e-08	2.0637e-08	3.37494e-08	2.02091e-08	3.2332e-08	5.44304e-08	2.01987e-08	3.45879e-08	3.85664e-08	3.64271e-08	9.07601e-08	3.29695e-08	4.04059e-08	4.09892e-08	3.3813e-08	3.29503e-08	2.73429e-08	1.46266e-08	[EC:3.1.27.-]
K01173	6.90319e-05	8.45616e-05	7.18468e-05	8.40874e-05	9.0668e-05	8.31939e-05	7.98612e-05	0.000140857	6.45157e-05	8.30327e-05	0.000129896	9.12003e-05	0.000113565	9.7908e-05	6.5236e-05	0.000138124	8.27381e-05	0.000294893	0.000180078	0.000111255	0.00014441	0.000168094	8.60189e-05	endonuclease G, mitochondrial
K01174	0.000219176	0.000175467	0.000267711	0.000132615	0.000246256	0.000212405	0.000128971	0.000184387	0.000246911	0.000205748	0.000213837	0.000177384	0.000236226	0.000210129	0.000276071	0.000214634	0.000231706	0.000145452	0.000202332	0.000221636	0.000151171	0.000173664	0.000200317	micrococcal nuclease [EC:3.1.31.1]
K01175	0.000292691	0.000237644	0.000215607	0.000236102	0.000263161	0.000261385	0.000204586	0.000277973	0.000182062	0.000236896	0.000263735	0.00021414	0.000236962	0.000260132	0.000205363	0.000246861	0.00024156	0.000373287	0.000293326	0.000248739	0.000248192	0.000268827	0.000242256	[EC:3.1.-.-]
K01176	0.000296017	0.000323268	0.000325388	0.000300064	0.000340251	0.000321863	0.000326004	0.000399912	0.000327428	0.000351881	0.000395678	0.000355847	0.00039724	0.000385785	0.000313565	0.000366084	0.000342508	0.000544753	0.000445737	0.000347525	0.000361843	0.000405736	0.000318976	alpha-amylase [EC:3.2.1.1]
K01178	3.81832e-05	4.98203e-05	2.69552e-05	4.98374e-05	3.45834e-05	3.79037e-05	5.07483e-05	4.81835e-05	5.17119e-05	3.6904e-05	4.43992e-05	3.89158e-05	3.81382e-05	3.72502e-05	2.89907e-05	5.13602e-05	3.22639e-05	8.28552e-05	5.55061e-05	4.25855e-05	5.9354e-05	5.48124e-05	3.76619e-05	glucoamylase [EC:3.2.1.3]
K01179	0.000626465	0.000605287	0.000630866	0.000566552	0.000610891	0.000594578	0.000483609	0.000625684	0.000676313	0.000647102	0.000611379	0.000593663	0.000617965	0.000659179	0.000648399	0.000626843	0.000637877	0.000629501	0.000618928	0.000630471	0.00061759	0.000592032	0.000687115	endoglucanase [EC:3.2.1.4]
K01180	5.01338e-08	4.17595e-08	5.23347e-08	4.30307e-08	5.81004e-08	5.71836e-08	3.76841e-08	8.32612e-08	7.76944e-08	8.57716e-08	8.46771e-08	8.0908e-08	6.24403e-08	1.21092e-07	7.12154e-08	5.45911e-08	1.19706e-07	5.93492e-08	6.69557e-08	5.89244e-08	4.33926e-08	5.29195e-08	5.49002e-08	endo-1,3(4)-beta-glucanase [EC:3.2.1.6]
K01181	0.000369126	0.000334163	0.000325918	0.000357855	0.000247453	0.000274445	0.00030442	0.000260722	0.000337251	0.000302556	0.000209081	0.000278318	0.000263148	0.000273575	0.000279555	0.00029261	0.00021947	0.000301927	0.000246037	0.00034722	0.000397581	0.000284848	0.000482211	endo-1,4-beta-xylanase [EC:3.2.1.8]
K01182	0.000375412	0.000346699	0.000440524	0.000320159	0.000428987	0.00039989	0.000290097	0.000437792	0.000482746	0.00046262	0.000451051	0.000422058	0.000405389	0.000468871	0.000446657	0.000383288	0.000475826	0.000361561	0.000424371	0.000396273	0.000350905	0.000368113	0.000512226	oligo-1,6-glucosidase [EC:3.2.1.10]
K01183	0.000364716	0.000334271	0.000348946	0.000296402	0.00036969	0.000355074	0.000307784	0.000413627	0.000385176	0.000398068	0.000397105	0.000383538	0.000369489	0.000424509	0.000388238	0.000343105	0.000428372	0.000336036	0.000374214	0.000361544	0.000356353	0.000344999	0.000387704	chitinase [EC:3.2.1.14]
K01184	2.3502e-05	2.46757e-05	1.28529e-05	1.8815e-05	1.3247e-05	1.2735e-05	1.93777e-05	1.5313e-05	2.53179e-05	1.61385e-05	7.27967e-06	1.61997e-05	1.58354e-05	2.14341e-05	1.75827e-05	1.13257e-05	1.44245e-05	1.02158e-05	6.4671e-06	2.24412e-05	2.30523e-05	1.53234e-05	2.13358e-05	polygalacturonase [EC:3.2.1.15]
K01185	5.82794e-05	7.34896e-05	5.46214e-05	8.26095e-05	4.55996e-05	5.64586e-05	7.74544e-05	5.58034e-05	5.3838e-05	5.79239e-05	5.11563e-05	6.47002e-05	7.29417e-05	7.53423e-05	5.57731e-05	5.90943e-05	6.28053e-05	4.07606e-05	4.58788e-05	5.51985e-05	6.39093e-05	5.9487e-05	5.75379e-05	lysozyme [EC:3.2.1.17]
K01186	0.000105758	0.000122532	9.87716e-05	0.000159523	8.80066e-05	0.000107357	0.000203064	9.76965e-05	9.33514e-05	9.41453e-05	7.98897e-05	0.000118257	8.45379e-05	7.92468e-05	7.15007e-05	8.38676e-05	6.42889e-05	0.000116981	0.000108914	9.86081e-05	0.000117848	0.000102463	0.000113361	sialidase-1 [EC:3.2.1.18]
K01187	0.00115144	0.00103213	0.00117254	0.00101955	0.0011858	0.00111711	0.000994412	0.00126461	0.00122149	0.00119724	0.0012389	0.00110434	0.00125302	0.00120158	0.00115251	0.00124239	0.00111882	0.00154901	0.00133497	0.00122508	0.00122928	0.00124481	0.00133915	alpha-glucosidase [EC:3.2.1.20]
K01190	0.000571491	0.000680586	0.000647488	0.000839073	0.000665339	0.000688214	0.000748561	0.000822623	0.000759198	0.000666286	0.000732751	0.000672885	0.000704476	0.000604616	0.000465763	0.000804527	0.000524675	0.00123363	0.000910935	0.000652896	0.000849727	0.000868045	0.000864565	beta-galactosidase [EC:3.2.1.23]
K01191	0.000610173	0.000543699	0.000620801	0.000516814	0.000630287	0.000605053	0.000565451	0.000652917	0.000698344	0.000745987	0.000658848	0.000697573	0.000599929	0.0007296	0.000683997	0.00050163	0.000704838	0.000449096	0.000584355	0.00061963	0.000537611	0.000533548	0.000657735	alpha-mannosidase [EC:3.2.1.24]
K01192	0.000108508	0.000117791	8.48155e-05	0.000150997	7.61257e-05	9.10463e-05	0.000152861	8.94152e-05	9.62569e-05	0.00010429	8.11566e-05	0.000102172	8.48936e-05	8.95406e-05	8.02427e-05	0.000100175	7.02346e-05	0.000124841	9.35213e-05	0.000110823	0.000146029	0.000114399	0.000118438	beta-mannosidase [EC:3.2.1.25]
K01193	0.000570425	0.000520309	0.000634728	0.000490362	0.000588242	0.000553698	0.000511638	0.000476206	0.000628011	0.000596422	0.000530303	0.000542337	0.000540133	0.000524682	0.000602863	0.000492342	0.000529954	0.000338141	0.000482094	0.000541584	0.000412884	0.000421877	0.000556413	beta-fructofuranosidase [EC:3.2.1.26]
K01194	7.88919e-05	9.02923e-05	4.82785e-05	0.000103119	6.39631e-05	6.85346e-05	9.26466e-05	9.9465e-05	5.36299e-05	6.57499e-05	7.44904e-05	7.7651e-05	0.000118577	0.000113204	5.40307e-05	8.16664e-05	7.94155e-05	0.000145147	9.02323e-05	7.88625e-05	0.000107464	0.000106872	4.98704e-05	alpha,alpha-trehalase [EC:3.2.1.28]
K01195	7.88398e-05	8.96746e-05	6.46498e-05	0.000107494	9.34113e-05	8.81834e-05	0.000114965	9.53248e-05	9.91588e-05	0.000109723	8.98266e-05	0.000101533	7.91296e-05	7.42923e-05	4.86074e-05	8.38645e-05	5.88514e-05	9.56658e-05	8.45466e-05	7.25049e-05	8.22895e-05	8.14908e-05	8.35822e-05	beta-glucuronidase [EC:3.2.1.31]
K01197	4.1101e-05	4.94968e-05	3.51927e-05	6.25442e-05	2.61526e-05	3.50665e-05	5.95673e-05	3.43568e-05	4.5109e-05	3.52459e-05	2.95687e-05	4.27813e-05	2.3543e-05	2.66508e-05	2.23508e-05	2.57339e-05	2.63777e-05	3.14642e-05	3.3381e-05	3.12218e-05	3.81373e-05	2.99054e-05	4.1111e-05	hyaluronoglucosaminidase [EC:3.2.1.35]
K01198	0.000155723	0.000142629	0.000144795	0.000130655	0.000168038	0.000146248	0.000125891	0.000163716	0.000201248	0.000180832	0.000152415	0.000150831	0.00015291	0.000156313	0.000147228	0.000152957	0.000144639	0.000148829	0.000145877	0.000155987	0.000158142	0.000146376	0.000167335	xylan 1,4-beta-xylosidase [EC:3.2.1.37]
K01199	6.77308e-06	8.07076e-06	6.78456e-06	7.85894e-06	9.39105e-06	8.69092e-06	8.03612e-06	1.37378e-05	7.63719e-06	9.00916e-06	1.26698e-05	8.82864e-06	9.98418e-06	9.52235e-06	6.13074e-06	1.42703e-05	8.39013e-06	2.64236e-05	1.68867e-05	1.02448e-05	1.34395e-05	1.52249e-05	8.77784e-06	glucan endo-1,3-beta-D-glucosidase [EC:3.2.1.39]
K01200	0.000261732	0.000281011	0.000295593	0.000287456	0.000255427	0.000261938	0.000302711	0.000243459	0.000336948	0.000285769	0.000253148	0.000290462	0.000225919	0.000259608	0.000268341	0.000213364	0.00026817	0.000159158	0.000242469	0.00024007	0.000211957	0.000201997	0.000305664	pullulanase [EC:3.2.1.41]
K01201	5.7515e-05	6.37617e-05	6.2927e-05	6.02956e-05	8.64072e-05	7.36706e-05	7.17809e-05	0.000115971	8.1256e-05	7.60811e-05	9.83538e-05	7.17983e-05	9.06841e-05	8.11724e-05	6.14488e-05	9.72849e-05	7.32618e-05	0.000170666	0.000125308	7.60246e-05	0.000108262	0.000115904	7.41852e-05	glucosylceramidase [EC:3.2.1.45]
K01205	1.40988e-05	1.79741e-05	1.5373e-05	1.65092e-05	3.09747e-05	2.11753e-05	1.90947e-05	5.09709e-05	2.89827e-05	2.27009e-05	3.29426e-05	1.80787e-05	4.08285e-05	2.5316e-05	1.48267e-05	3.39302e-05	2.16252e-05	6.74171e-05	4.34007e-05	2.19867e-05	4.24962e-05	4.67707e-05	2.50959e-05	alpha-N-acetylglucosaminidase [EC:3.2.1.50]
K01206	0.000210424	0.000264807	0.000233864	0.000308513	0.000380599	0.000305109	0.000292005	0.000527359	0.000311021	0.000317964	0.000442914	0.000306527	0.000396117	0.000311477	0.000187968	0.000436643	0.000242421	0.00090547	0.000591731	0.000321047	0.000477069	0.000549169	0.000306767	alpha-L-fucosidase [EC:3.2.1.51]
K01207	0.000354764	0.00040481	0.000314382	0.000456906	0.000308119	0.000345675	0.000484543	0.000317929	0.000313676	0.000334193	0.000308759	0.000380458	0.00028881	0.00030936	0.000287675	0.000332247	0.000300858	0.000340625	0.000323093	0.000334162	0.000395133	0.000345677	0.000348186	beta-N-acetylhexosaminidase [EC:3.2.1.52]
K01208	1.38485e-05	8.19844e-06	6.17529e-06	9.41829e-06	5.64024e-06	7.7838e-06	1.32046e-05	5.27078e-06	4.15872e-06	7.91373e-06	3.63141e-06	7.44455e-06	5.44238e-06	6.70789e-06	6.61828e-06	4.8744e-06	4.10079e-06	3.92175e-06	3.81341e-06	9.7605e-06	1.08758e-05	5.27733e-06	1.24685e-05	cyclomaltodextrinase [EC:3.2.1.54]
K01209	0.000291587	0.000256052	0.000283052	0.000246752	0.000310189	0.000264364	0.000231017	0.000284621	0.000328906	0.000310944	0.000268433	0.000267609	0.000278074	0.000272822	0.000279386	0.000283887	0.000244475	0.00030711	0.000278285	0.000303179	0.000317077	0.000280695	0.000375162	alpha-N-arabinofuranosidase [EC:3.2.1.55]
K01210	4.36582e-06	3.84563e-06	2.76065e-06	4.17105e-06	1.85985e-06	4.00293e-06	3.32597e-06	3.81983e-06	2.82618e-06	3.87081e-06	5.25027e-06	3.26678e-06	3.85448e-06	4.18065e-06	3.90019e-06	8.47301e-06	4.64555e-06	4.2076e-06	4.04362e-06	3.91798e-06	4.06145e-06	3.47453e-06	2.13633e-06	glucan 1,3-beta-glucosidase [EC:3.2.1.58]
K01212	0.000163257	0.000147653	0.000174103	0.000132715	0.00017768	0.000154828	0.000137234	0.000196941	0.000169836	0.00017159	0.000191394	0.000159555	0.000191614	0.00018373	0.000180832	0.00018543	0.000163213	0.000284866	0.000224272	0.000195851	0.000211243	0.000213062	0.000195396	levanase [EC:3.2.1.65]
K01215	6.96215e-05	9.52221e-05	7.66977e-05	0.000116275	7.36348e-05	8.02803e-05	0.000114647	6.21487e-05	8.46288e-05	9.66416e-05	7.06666e-05	9.79274e-05	4.80037e-05	5.79742e-05	5.50996e-05	4.82197e-05	4.97216e-05	3.45935e-05	5.92716e-05	6.08088e-05	4.56393e-05	4.59948e-05	8.67928e-05	glucan 1,6-alpha-glucosidase [EC:3.2.1.70]
K01216	3.51733e-07	4.96389e-07	5.95057e-07	4.3149e-07	8.7017e-07	6.96438e-07	5.87636e-07	1.26832e-06	5.27047e-07	6.72183e-07	1.32954e-06	7.04554e-07	9.50833e-07	8.15267e-07	4.43166e-07	1.33101e-06	6.19777e-07	3.21775e-06	1.92089e-06	9.04379e-07	1.16406e-06	1.62813e-06	7.23202e-07	licheninase [EC:3.2.1.73]
K01218	5.79917e-05	6.04626e-05	5.31816e-05	7.43666e-05	3.98911e-05	4.84684e-05	5.36541e-05	5.37819e-05	6.35632e-05	6.24041e-05	4.07613e-05	4.8628e-05	4.54153e-05	4.48196e-05	4.29789e-05	5.99297e-05	4.35681e-05	6.41052e-05	4.85826e-05	5.55397e-05	6.85705e-05	5.52752e-05	7.2516e-05	mannan endo-1,4-beta-mannosidase [EC:3.2.1.78]
K01219	4.44746e-06	3.83017e-06	1.87295e-06	3.02536e-06	1.37381e-06	2.99762e-06	3.42216e-06	5.0673e-06	1.99862e-06	2.92064e-06	3.50146e-06	3.15629e-06	3.0287e-06	3.28426e-06	3.21649e-06	5.96207e-06	4.7986e-06	3.59581e-06	2.73265e-06	3.96512e-06	4.12871e-06	3.81277e-06	1.18412e-06	agarase [EC:3.2.1.81]
K01220	0.000296083	0.000270972	0.00036394	0.000239648	0.000321905	0.000291422	0.000237562	0.000241363	0.000338229	0.000289774	0.000280675	0.000266752	0.000297687	0.00027376	0.000348676	0.000270021	0.000286405	0.000183086	0.000266132	0.000292597	0.000192984	0.00022221	0.000278192	6-phospho-beta-galactosidase [EC:3.2.1.85]
K01222	0.000325212	0.000276413	0.000335751	0.000244991	0.000361205	0.000332542	0.000267052	0.000353747	0.000357611	0.000399872	0.000361449	0.00036143	0.000350536	0.000398032	0.000373273	0.000288034	0.000391748	0.000232277	0.000315987	0.000325512	0.00027886	0.000283489	0.000344124	6-phospho-beta-glucosidase [EC:3.2.1.86]
K01223	0.00167274	0.00154142	0.00181086	0.00147062	0.00196074	0.00182183	0.00150161	0.00183905	0.00195609	0.00217859	0.0019653	0.00197695	0.00176628	0.0019781	0.0018721	0.00148973	0.00195393	0.00117192	0.00165392	0.00166091	0.00126318	0.00141008	0.00169028	6-phospho-beta-glucosidase [EC:3.2.1.86]
K01224	0.000178951	0.0001675	0.000204591	0.000148145	0.000181011	0.000172562	0.000132096	0.000174966	0.000217604	0.000178979	0.000169767	0.000171112	0.000176979	0.000182901	0.000196234	0.000182678	0.000193208	0.000141634	0.000171959	0.00017736	0.000182083	0.000165205	0.000251655	arabinogalactan endo-1,4-beta-galactosidase [EC:3.2.1.89]
K01225	1.34398e-05	1.72294e-05	1.24172e-05	2.53254e-05	6.83515e-06	1.15418e-05	1.03917e-05	7.41612e-06	1.58182e-05	2.35135e-05	5.63536e-06	1.20276e-05	6.86828e-06	8.68007e-06	9.9364e-06	1.44554e-05	7.88948e-06	6.11017e-06	6.21369e-06	1.09651e-05	1.44074e-05	8.55178e-06	2.0833e-05	cellulose 1,4-beta-cellobiosidase [EC:3.2.1.91]
K01226	0.00065241	0.000569606	0.000749953	0.000496543	0.000738796	0.000667638	0.000500646	0.00065831	0.00075559	0.000739963	0.000711935	0.000673786	0.000710107	0.000743298	0.000783337	0.000605185	0.000759311	0.000460432	0.000636494	0.000660365	0.000490019	0.000546372	0.000638977	trehalose-6-phosphate hydrolase [EC:3.2.1.93]
K01227	0.000162855	0.000164025	0.00020824	0.000138321	0.000186332	0.00016915	0.000148229	0.00015118	0.000203161	0.000174263	0.000172216	0.000168987	0.000167483	0.000174304	0.000201715	0.000150164	0.000183149	0.000110921	0.000167292	0.000165652	0.000118761	0.000135436	0.000162116	mannosyl-glycoprotein endo-beta-N-acetylglucosaminidase [EC:3.2.1.96]
K01230	1.05053e-07	2.11271e-08	2.27359e-08	6.48976e-08	2.45493e-08	6.44669e-08	1.17833e-07	2.63212e-08	7.21944e-09	3.75842e-08	2.77784e-08	4.62253e-08	1.43199e-08	2.28676e-08	1.22337e-07	4.23924e-08	1.90429e-08	1.5378e-08	2.87598e-08	5.05991e-08	7.15785e-08	1.34428e-08	7.19577e-08	mannosyl-oligosaccharide alpha-1,2-mannosidase [EC:3.2.1.113]
K01232	0.000123756	0.000106565	0.000129202	0.000101088	0.000136888	0.000128814	0.000100682	0.00012718	0.000143056	0.000147992	0.000133785	0.00013604	0.000132656	0.000141709	0.000134194	0.000114816	0.00014008	8.25715e-05	0.000112115	0.000119993	9.6867e-05	0.000102757	0.00013266	maltose-6-phosphate glucosidase [EC:3.2.1.122]
K01233	1.97939e-05	1.70341e-05	2.32364e-05	1.37393e-05	2.13564e-05	1.96178e-05	1.54533e-05	1.90543e-05	2.29046e-05	1.9168e-05	2.01535e-05	1.85345e-05	2.01673e-05	2.15065e-05	2.47938e-05	1.89987e-05	2.36855e-05	1.41073e-05	2.01801e-05	2.00836e-05	1.91278e-05	1.79331e-05	2.33827e-05	chitosanase [EC:3.2.1.132]
K01234	0.000198636	0.000193758	0.000237568	0.000190567	0.000241902	0.000226503	0.000173855	0.000238927	0.000256789	0.000263092	0.000252432	0.000244864	0.000212544	0.00025435	0.000243808	0.000191421	0.000264408	0.000159804	0.000225848	0.000204205	0.000165157	0.000191907	0.00025953	neopullulanase [EC:3.2.1.135]
K01235	5.65823e-05	5.9412e-05	5.23617e-05	5.61845e-05	5.61571e-05	5.1203e-05	5.15965e-05	7.23362e-05	6.81776e-05	5.96651e-05	5.79737e-05	5.28314e-05	5.84668e-05	5.77774e-05	4.60112e-05	7.01963e-05	4.82784e-05	0.000113545	7.48262e-05	6.51152e-05	8.37171e-05	7.82352e-05	7.16806e-05	alpha-glucuronidase [EC:3.2.1.139]
K01236	0.000186083	0.000170217	9.52544e-05	0.000176416	0.000101387	0.000117796	0.000195	0.000115555	9.56332e-05	0.000124049	7.57905e-05	0.000124932	0.000111635	0.00011849	0.000112488	0.000100453	8.85351e-05	8.5258e-05	7.20203e-05	0.000148687	0.000185627	0.000113576	0.000167781	maltooligosyltrehalose trehalohydrolase [EC:3.2.1.141]
K01238	0.00017407	0.00018157	0.000199243	0.000166921	0.000183564	0.000178414	0.000163015	0.00018422	0.000194166	0.000177138	0.000189218	0.000176555	0.000174969	0.000176933	0.000182618	0.000189563	0.000180908	0.000193095	0.000199413	0.000175462	0.000154592	0.000169577	0.000192506	[EC:3.2.1.-]
K01239	0.000523523	0.000414575	0.000525726	0.000376637	0.000558704	0.000504273	0.000395648	0.000449235	0.000514204	0.000551412	0.000495521	0.000464689	0.000490988	0.000471783	0.000545584	0.000453946	0.00047926	0.000310532	0.000429019	0.000492604	0.000361072	0.000382321	0.000508997	purine nucleosidase [EC:3.2.2.1]
K01241	5.93071e-05	7.92088e-05	3.17619e-05	0.00010385	3.79915e-05	5.4134e-05	0.000110432	6.23889e-05	2.89686e-05	4.68628e-05	4.13358e-05	6.95515e-05	7.67818e-05	6.20429e-05	4.44583e-05	5.70081e-05	5.99357e-05	3.62696e-05	3.79638e-05	5.18442e-05	8.28438e-05	6.41373e-05	2.50876e-05	AMP nucleosidase [EC:3.2.2.4]
K01243	0.000381556	0.000358132	0.000421134	0.000356412	0.000408602	0.000397229	0.000356387	0.000373306	0.000424073	0.000402499	0.000390741	0.000385133	0.000380641	0.000389552	0.000417378	0.000355704	0.000414042	0.000267624	0.00035934	0.000369564	0.000321989	0.000329985	0.000398627	S-adenosylhomocysteine/5-methylthioadenosine nucleosidase [EC:3.2.2.9]
K01246	0.000307615	0.000300733	0.000298019	0.000304984	0.000311992	0.000306975	0.000323179	0.0003127	0.000288328	0.000319568	0.000314229	0.00031238	0.000304514	0.000294413	0.000291113	0.000312009	0.000278826	0.000349976	0.000318709	0.000315128	0.00030921	0.000312054	0.000309549	DNA-3-methyladenine glycosylase I [EC:3.2.2.20]
K01247	0.000117585	0.000138902	0.000132769	0.000129592	0.000142073	0.000127627	0.000124928	0.000144365	0.000143136	0.000127064	0.000141414	0.000133972	0.000145051	0.000149294	0.000150314	0.000127591	0.000164648	0.000108698	0.000134252	0.000122631	0.000131902	0.000134835	0.000115732	DNA-3-methyladenine glycosylase II [EC:3.2.2.21]
K01249	1.5286e-06	3.50624e-06	1.01889e-06	5.52364e-06	2.05647e-06	2.21735e-06	5.97092e-06	1.84545e-06	6.75578e-07	1.35531e-06	1.90466e-06	2.98195e-06	1.15143e-06	1.07306e-06	1.34304e-06	1.90789e-06	1.47273e-06	1.10232e-06	1.54511e-06	1.39459e-06	3.40488e-06	2.87938e-06	6.46058e-07	DNA glycosylase [EC:3.2.2.-]
K01250	3.24374e-05	3.02771e-05	2.46247e-05	3.47537e-05	2.41652e-05	3.21365e-05	3.76934e-05	3.07192e-05	2.01712e-05	2.65719e-05	2.64204e-05	3.01413e-05	3.66828e-05	3.39268e-05	2.48349e-05	3.28658e-05	2.62746e-05	4.13173e-05	3.15991e-05	3.14933e-05	3.55278e-05	3.23005e-05	4.80591e-05	pyrimidine-specific ribonucleoside hydrolase [EC:3.2.-.-]
K01251	0.000252611	0.000321978	0.000194818	0.000311931	0.000235066	0.000257789	0.000326332	0.000306659	0.000192023	0.000222869	0.000282582	0.000276863	0.000240032	0.000235014	0.000197987	0.000322869	0.000220931	0.00052524	0.000352048	0.000283155	0.000376646	0.000397841	0.00025115	adenosylhomocysteinase [EC:3.3.1.1]
K01252	6.5223e-05	5.74104e-05	6.42975e-05	5.08795e-05	6.19928e-05	5.90444e-05	5.09347e-05	6.70178e-05	6.25715e-05	6.34628e-05	6.21653e-05	6.15123e-05	7.53363e-05	7.77513e-05	7.63221e-05	6.07583e-05	8.05357e-05	4.50235e-05	5.88052e-05	6.44577e-05	5.95209e-05	5.75061e-05	6.03917e-05	bifunctional isochorismate lyase / aryl carrier protein [EC:3.3.2.1]
K01253	4.50436e-05	3.18426e-05	1.61542e-05	3.67512e-05	1.76535e-05	2.80301e-05	4.67341e-05	1.78794e-05	1.25191e-05	2.34104e-05	1.61313e-05	2.44922e-05	1.54967e-05	2.21932e-05	1.76981e-05	2.11715e-05	1.4982e-05	1.46938e-05	1.52144e-05	2.71217e-05	3.61573e-05	1.67993e-05	3.45421e-05	microsomal epoxide hydrolase [EC:3.3.2.9]
K01255	0.000702994	0.000631458	0.000614707	0.000580141	0.000598161	0.00060949	0.000658498	0.000538695	0.000589384	0.000602082	0.000541411	0.00057369	0.000609014	0.000601745	0.000676754	0.000585995	0.000598785	0.000415666	0.000500851	0.000649361	0.000611905	0.000547978	0.000610669	leucyl aminopeptidase [EC:3.4.11.1]
K01256	0.000766575	0.000778003	0.000517918	0.000926822	0.000562535	0.000683926	0.00107758	0.000686618	0.000438078	0.000669844	0.000588151	0.000738867	0.000601985	0.000595517	0.000511992	0.000652569	0.000470854	0.000893165	0.000662736	0.000736107	0.000908111	0.000801522	0.000799826	aminopeptidase N [EC:3.4.11.2]
K01258	0.000597972	0.000590448	0.000709535	0.000571067	0.000730122	0.000686917	0.000547303	0.000698708	0.000721704	0.000720102	0.000760469	0.00068243	0.000694306	0.000671639	0.000665813	0.00069177	0.00066465	0.000766518	0.000758735	0.000650615	0.000579769	0.000669384	0.000657963	tripeptide aminopeptidase [EC:3.4.11.4]
K01259	0.000272888	0.000264149	0.000217715	0.000302216	0.000248472	0.000262559	0.00032243	0.000266415	0.000216113	0.000269287	0.000251961	0.000271179	0.000234125	0.000246892	0.000233848	0.000242761	0.000226024	0.000266851	0.000242639	0.000263597	0.00028345	0.000267043	0.000290952	proline iminopeptidase [EC:3.4.11.5]
K01261	0.000261485	0.000231224	0.000308232	0.000197684	0.000290961	0.000259117	0.000203842	0.000225062	0.000294506	0.0002719	0.000259255	0.00024285	0.000262922	0.000248591	0.000302184	0.000238306	0.000258396	0.000164252	0.000236491	0.000257199	0.000171129	0.000197432	0.000240972	glutamyl aminopeptidase [EC:3.4.11.7]
K01262	0.000740621	0.000804805	0.000768506	0.000871278	0.00077835	0.00078314	0.000861614	0.000828859	0.000780266	0.00076909	0.000816817	0.000796851	0.000771699	0.00074239	0.000736404	0.000843281	0.000729212	0.00100714	0.000874527	0.000799574	0.000896646	0.000897966	0.000828691	Xaa-Pro aminopeptidase [EC:3.4.11.9]
K01263	7.17813e-05	6.16721e-05	7.82224e-05	4.21384e-05	6.98905e-05	6.34398e-05	4.28583e-05	6.13589e-05	7.19029e-05	6.00248e-05	5.97011e-05	5.55708e-05	6.95247e-05	6.56383e-05	8.32182e-05	6.87422e-05	7.59247e-05	4.41587e-05	5.64509e-05	7.23489e-05	5.0344e-05	5.5682e-05	5.63414e-05	cytosol alanyl aminopeptidase [EC:3.4.11.14]
K01264	4.88049e-05	2.53826e-05	1.41214e-05	3.13377e-05	1.87077e-05	2.93173e-05	3.57351e-05	1.87424e-05	7.88819e-06	2.24547e-05	1.46553e-05	2.07533e-05	1.31021e-05	2.37413e-05	1.19709e-05	1.51793e-05	1.65841e-05	1.22544e-05	1.35446e-05	2.3132e-05	2.6915e-05	1.14787e-05	3.22716e-05	aminopeptidase Y [EC:3.4.11.15]
K01265	0.000763335	0.000712121	0.000714952	0.000732905	0.000696723	0.000726389	0.000766207	0.000693108	0.000718231	0.00072132	0.000679583	0.000715079	0.000676571	0.000680535	0.000698301	0.000692528	0.000666336	0.000689605	0.000684262	0.000734324	0.000759093	0.000701712	0.000811125	methionyl aminopeptidase [EC:3.4.11.18]
K01266	5.17239e-05	7.90619e-05	4.48408e-05	9.53733e-05	6.90815e-05	6.44888e-05	9.01087e-05	8.36654e-05	4.5825e-05	5.71498e-05	8.37602e-05	7.16028e-05	6.70902e-05	6.44398e-05	4.9772e-05	9.41773e-05	5.70475e-05	0.000141585	9.88958e-05	6.45207e-05	9.80985e-05	0.000100582	5.8391e-05	D-aminopeptidase [EC:3.4.11.19]
K01267	8.50232e-05	7.18928e-05	6.01035e-05	7.45319e-05	3.68631e-05	5.70112e-05	9.06389e-05	3.839e-05	6.05613e-05	5.15442e-05	2.80789e-05	6.20938e-05	4.30374e-05	4.42965e-05	4.99276e-05	5.31444e-05	3.86276e-05	2.93218e-05	2.92387e-05	6.82695e-05	7.95499e-05	4.75142e-05	9.17795e-05	aspartyl aminopeptidase [EC:3.4.11.21]
K01269	0.00084112	0.000765348	0.00099361	0.000656196	0.000955726	0.000889948	0.000622563	0.000838428	0.00103318	0.000920468	0.000933448	0.00085832	0.000856659	0.000911617	0.000989403	0.000828912	0.000980581	0.000646826	0.000856672	0.00084012	0.000664616	0.000741318	0.000859192	aminopeptidase [EC:3.4.11.-]
K01270	0.000184138	0.000264093	0.00024853	0.000323009	0.000237665	0.000257899	0.000258128	0.000303277	0.000274346	0.000223072	0.000300777	0.000279815	0.000261108	0.000228028	0.000172039	0.000325216	0.00021638	0.000533863	0.000388187	0.000246282	0.000330783	0.000370169	0.000242386	dipeptidase D [EC:3.4.13.-]
K01271	0.00054325	0.000501586	0.000595993	0.000451617	0.000586232	0.00055128	0.000456234	0.000528744	0.000600528	0.000588916	0.000568349	0.00054792	0.000565384	0.000587933	0.000615115	0.000506712	0.000597721	0.000386464	0.000514822	0.000537816	0.000421627	0.000453169	0.000553239	Xaa-Pro dipeptidase [EC:3.4.13.9]
K01273	0.000173982	0.000195174	0.00018763	0.000211696	0.000230739	0.000205444	0.000179914	0.000275633	0.000215635	0.000216376	0.000266512	0.0002169	0.000227	0.000237576	0.000194713	0.000262036	0.000220475	0.000413185	0.000309652	0.000221325	0.000255693	0.000288189	0.00021525	membrane dipeptidase [EC:3.4.13.19]
K01274	5.31984e-05	5.80946e-05	3.82496e-05	6.85801e-05	2.66336e-05	4.0045e-05	7.72123e-05	2.40216e-05	3.32098e-05	3.8154e-05	2.18072e-05	4.62153e-05	1.71683e-05	3.02323e-05	2.37488e-05	1.70477e-05	2.09217e-05	1.45872e-05	2.40146e-05	3.44864e-05	2.88768e-05	1.87256e-05	4.81903e-05	D-alanyl-D-alanine dipeptidase [EC:3.4.13.-]
K01277	3.66007e-05	4.96947e-05	5.22062e-05	6.9646e-05	7.75402e-05	6.40767e-05	5.28178e-05	0.000116709	5.42065e-05	6.0169e-05	0.000107371	6.23538e-05	8.82378e-05	6.41741e-05	3.71378e-05	0.000104038	5.09411e-05	0.000243805	0.000154725	7.12586e-05	0.000113996	0.000135659	5.44925e-05	dipeptidyl-peptidase III [EC:3.4.14.4]
K01278	0.000165751	0.000210562	0.000207427	0.000231411	0.000307669	0.000257909	0.000207355	0.000460944	0.000215105	0.000242457	0.000430364	0.000254943	0.000340488	0.000274785	0.000158808	0.000428426	0.000218253	0.000993705	0.000621697	0.000298668	0.000446821	0.000543814	0.000235185	dipeptidyl-peptidase 4 [EC:3.4.14.5]
K01281	0.000153749	0.000235122	0.000198236	0.000288461	0.000197618	0.000206183	0.000274813	0.000228829	0.000189381	0.000207475	0.000237614	0.000237313	0.000169979	0.000186519	0.000148397	0.000207848	0.000154375	0.000371658	0.000289667	0.000193461	0.000200956	0.000244316	0.000276038	X-Pro dipeptidyl-peptidase [EC:3.4.14.11]
K01283	8.56373e-06	1.60628e-05	2.72604e-06	1.09988e-05	8.54257e-06	5.86547e-06	7.0027e-06	9.03756e-06	1.42828e-05	4.18873e-06	3.5971e-06	6.20049e-06	4.02315e-06	9.67421e-06	5.80861e-06	7.23277e-06	1.03378e-05	4.75772e-06	2.74456e-06	7.6592e-06	8.79511e-06	6.79024e-06	2.14876e-06	peptidyl-dipeptidase A [EC:3.4.15.1]
K01284	0.000336536	0.000334419	0.00030339	0.000341393	0.000356453	0.00034776	0.000375353	0.000524032	0.000278305	0.00035738	0.00049256	0.000366672	0.000460111	0.000403633	0.000285686	0.000535755	0.000302835	0.00106508	0.000673787	0.000456888	0.000588409	0.000630443	0.000386834	peptidyl-dipeptidase Dcp [EC:3.4.15.5]
K01286	0.000416038	0.000372979	0.000477573	0.000293888	0.000487019	0.00043301	0.000298644	0.000476668	0.000498066	0.000470229	0.000514822	0.000428718	0.000451154	0.000499047	0.000518802	0.000440562	0.000529452	0.000390913	0.000496199	0.000424031	0.000384865	0.000410418	0.000505248	D-alanyl-D-alanine carboxypeptidase [EC:3.4.16.4]
K01289	5.97137e-06	7.61374e-06	7.51946e-06	6.716e-06	1.18173e-05	9.63838e-06	6.41269e-06	1.57196e-05	7.79162e-06	9.30948e-06	1.71578e-05	9.12863e-06	1.24724e-05	1.15708e-05	7.18714e-06	1.90771e-05	9.07531e-06	3.69344e-05	2.28707e-05	1.17398e-05	1.50784e-05	1.95129e-05	8.89267e-06	carboxypeptidase [EC:3.4.16.-]
K01295	4.84651e-05	8.08405e-05	5.90654e-05	7.00777e-05	6.25606e-05	5.72655e-05	6.27949e-05	8.28117e-05	7.06904e-05	5.50717e-05	7.86489e-05	6.38563e-05	6.83776e-05	6.49334e-05	4.82307e-05	8.64294e-05	6.39256e-05	0.000142513	9.74791e-05	6.53781e-05	8.46029e-05	9.21106e-05	5.21306e-05	glutamate carboxypeptidase [EC:3.4.17.11]
K01297	0.000212651	0.000245775	0.000252966	0.000254145	0.000294331	0.000264434	0.00024724	0.000329813	0.00027585	0.000267918	0.000322162	0.00028764	0.000288756	0.000292252	0.000262693	0.000285561	0.000302245	0.000381723	0.000343819	0.000257683	0.000291973	0.000350116	0.000235778	muramoyltetrapeptide carboxypeptidase [EC:3.4.17.13]
K01299	0.000227443	0.000213236	0.000268424	0.000165331	0.000284412	0.000252966	0.000175988	0.000279284	0.000288066	0.000290026	0.000294826	0.000269298	0.000268857	0.000305587	0.000299128	0.000229526	0.000324509	0.000183157	0.000260408	0.000239811	0.000198166	0.000250991	0.000248975	carboxypeptidase Taq [EC:3.4.17.19]
K01301	1.2401e-05	2.26597e-05	2.17685e-05	2.50045e-05	4.24928e-05	2.73872e-05	1.7117e-05	5.28115e-05	4.61883e-05	2.6e-05	5.04366e-05	2.61222e-05	3.87021e-05	3.16347e-05	1.91431e-05	5.06557e-05	2.42477e-05	0.000121452	7.30714e-05	3.29776e-05	4.92307e-05	6.35851e-05	2.73306e-05	glutamate carboxypeptidase II [EC:3.4.17.21]
K01303	2.21532e-05	2.26331e-05	2.13139e-05	2.5855e-05	2.53763e-05	2.33664e-05	2.21441e-05	2.59135e-05	2.50457e-05	2.945e-05	2.58516e-05	2.46769e-05	2.32563e-05	2.78359e-05	2.58023e-05	2.30303e-05	2.5033e-05	2.66836e-05	2.55248e-05	2.40537e-05	2.42931e-05	2.44638e-05	2.36285e-05	acylaminoacyl-peptidase [EC:3.4.19.1]
K01304	0.000220219	0.000203353	0.000248381	0.000182047	0.000230155	0.000219729	0.000179053	0.000186872	0.000238195	0.000225777	0.000209867	0.000212598	0.000214432	0.000210598	0.000249767	0.000193633	0.000216231	0.000136578	0.000192154	0.000217844	0.000164685	0.000175048	0.000209635	pyroglutamyl-peptidase [EC:3.4.19.3]
K01305	5.08124e-05	4.17904e-05	3.32961e-05	4.51305e-05	6.01981e-05	5.56896e-05	4.76979e-05	5.52165e-05	5.0634e-05	8.6102e-05	5.72853e-05	6.33863e-05	5.26279e-05	5.28986e-05	3.71527e-05	4.30804e-05	4.50401e-05	2.8241e-05	3.75787e-05	4.42944e-05	3.52906e-05	3.75448e-05	4.06046e-05	beta-aspartyl-dipeptidase (metallo-type) [EC:3.4.19.-]
K01308	4.05465e-05	3.932e-05	5.4862e-05	3.50065e-05	4.88972e-05	4.57553e-05	2.41285e-05	4.49778e-05	6.53187e-05	4.74972e-05	4.91178e-05	4.46308e-05	4.40434e-05	5.19093e-05	5.26667e-05	4.77174e-05	5.80884e-05	3.27521e-05	4.60637e-05	4.16391e-05	3.59867e-05	3.86601e-05	5.61169e-05	g-D-glutamyl-meso-diaminopimelate peptidase [EC:3.4.19.11]
K01312	4.12067e-07	1.94078e-07	1.7865e-07	2.36672e-07	1.46419e-07	2.22341e-07	3.62828e-07	1.59013e-07	1.19695e-07	2.32556e-07	1.244e-07	2.14387e-07	1.65581e-07	1.75295e-07	1.96449e-07	1.86683e-07	1.23769e-07	1.26934e-07	1.21843e-07	2.8989e-07	3.40525e-07	1.52794e-07	3.73957e-07	trypsin [EC:3.4.21.4]
K01317	2.54758e-06	2.30131e-06	1.31475e-06	3.022e-06	1.1441e-06	1.89403e-06	3.8245e-06	1.1431e-06	1.03466e-06	1.30473e-06	8.62113e-07	1.79523e-06	9.11151e-07	1.02129e-06	1.27786e-06	1.41439e-06	1.2612e-06	7.52908e-07	9.12362e-07	1.6332e-06	2.25532e-06	1.36865e-06	2.12483e-06	acrosin [EC:3.4.21.10]
K01318	0.000434838	0.000341341	0.000533561	0.000252887	0.000484042	0.000411543	0.000247832	0.000344061	0.000479071	0.000391464	0.000408267	0.000332354	0.000465941	0.000397353	0.00054101	0.000426985	0.000429803	0.000281788	0.00038812	0.000437793	0.000286068	0.000333788	0.000382709	glutamyl endopeptidase [EC:3.4.21.19]
K01322	0.000299197	0.000297792	0.000243441	0.000346631	0.000321088	0.000304738	0.000375501	0.000414226	0.000243985	0.000284909	0.000375265	0.000296752	0.000326927	0.000301887	0.000238635	0.000395188	0.000250263	0.000737485	0.000492004	0.000345201	0.000474824	0.000478469	0.000329156	prolyl oligopeptidase [EC:3.4.21.26]
K01338	0.000558221	0.000857967	0.000680305	0.000914608	0.00067366	0.000681959	0.000771077	0.000813189	0.000814027	0.000604911	0.00077579	0.000722643	0.000694877	0.000678701	0.000578432	0.000886025	0.000740101	0.00116605	0.000911316	0.000660903	0.000905675	0.000936463	0.000650753	ATP-dependent Lon protease [EC:3.4.21.53]
K01342	3.96032e-05	3.25526e-05	4.67097e-05	2.3705e-05	5.10542e-05	4.23205e-05	2.47636e-05	4.47242e-05	4.9967e-05	4.776e-05	4.87725e-05	4.09222e-05	4.51702e-05	4.82194e-05	5.13477e-05	3.95643e-05	5.204e-05	3.18535e-05	4.47133e-05	4.11709e-05	3.32175e-05	3.75164e-05	4.06645e-05	subtilisin [EC:3.4.21.62]
K01347	2.18257e-05	0.000100773	5.62045e-05	0.00029507	5.89627e-05	8.07675e-05	0.000323144	2.49181e-05	1.09054e-05	3.02083e-05	3.65916e-05	7.34455e-05	1.65383e-05	8.02361e-06	4.24576e-05	6.98014e-05	2.4806e-05	2.12325e-05	3.75761e-05	4.12997e-05	0.000174586	0.000114201	7.83334e-06	IgA-specific serine endopeptidase [EC:3.4.21.72]
K01354	0.000369642	0.000318228	0.000270513	0.000315483	0.000318724	0.000328732	0.000370652	0.000441636	0.000243021	0.000334756	0.000405829	0.000335334	0.000406073	0.000382162	0.000268741	0.000461194	0.000276917	0.000845222	0.000538877	0.000423238	0.000513958	0.000513871	0.000390889	oligopeptidase B [EC:3.4.21.83]
K01355	2.52013e-06	3.30944e-06	1.39968e-06	4.28279e-06	5.33338e-07	1.34585e-06	3.38842e-06	2.32493e-06	8.22526e-07	1.94585e-06	8.36926e-07	2.71051e-06	7.67333e-06	6.11635e-06	2.18926e-06	1.55388e-06	3.27718e-06	1.06239e-06	6.01908e-07	2.21298e-06	3.01937e-06	2.36957e-06	2.8062e-08	omptin [EC:3.4.23.49]
K01356	0.000365915	0.000336214	0.000355529	0.000326721	0.000341419	0.000352181	0.000320274	0.000303674	0.00036164	0.000352008	0.000317182	0.00034207	0.000319778	0.000329836	0.000360851	0.00031643	0.000335324	0.000214184	0.000279407	0.000340288	0.000302192	0.000292638	0.000366846	repressor LexA [EC:3.4.21.88]
K01358	0.000640928	0.000602192	0.000629977	0.00059603	0.000616855	0.000642926	0.000620351	0.000625796	0.000616001	0.00063035	0.000627327	0.000624584	0.000604988	0.000606574	0.000611941	0.000629225	0.000586102	0.000704831	0.000657453	0.000645464	0.000653839	0.000680758	0.000693608	ATP-dependent Clp protease, protease subunit [EC:3.4.21.92]
K01361	0.000102425	0.000167515	0.000132004	0.000207248	7.84296e-05	0.000114547	0.00020152	8.38885e-05	0.00013195	0.000133902	8.60043e-05	0.000153621	6.57738e-05	9.35142e-05	8.3285e-05	6.26183e-05	7.52724e-05	5.88715e-05	8.54776e-05	9.3022e-05	6.52072e-05	6.62201e-05	0.000127608	lactocepin [EC:3.4.21.96]
K01362	0.00109336	0.00110623	0.0011526	0.00103525	0.00116039	0.00110877	0.00100005	0.00106298	0.00116653	0.00112188	0.00113747	0.00107988	0.00104787	0.00109121	0.00116884	0.0010941	0.00116159	0.000947592	0.00108895	0.00106946	0.000972306	0.00104542	0.00107848	[EC:3.4.21.-]
K01364	2.05982e-06	3.75768e-06	2.74009e-06	4.68712e-06	1.62386e-06	2.30751e-06	4.65661e-06	2.06216e-06	2.68936e-06	2.11717e-06	2.12481e-06	3.12193e-06	1.54923e-06	1.82316e-06	1.37415e-06	1.74585e-06	1.29613e-06	3.60254e-06	3.1266e-06	2.13787e-06	2.5121e-06	2.39394e-06	2.11542e-06	streptopain [EC:3.4.22.10]
K01372	0.000256495	0.000273992	0.000271294	0.000335023	0.00030609	0.000315784	0.000314104	0.000319145	0.000304103	0.000356633	0.000330771	0.000336329	0.000254511	0.000276725	0.000236165	0.000252004	0.000258816	0.000292855	0.000309257	0.000256013	0.000244566	0.000260629	0.000333786	bleomycin hydrolase [EC:3.4.22.40]
K01376	2.31966e-06	6.28121e-06	4.34437e-06	1.33769e-05	2.10046e-06	4.21656e-06	6.96934e-06	1.93486e-06	4.3146e-06	4.31981e-06	2.14855e-06	4.86342e-06	1.18667e-06	2.3544e-06	1.94291e-06	1.22972e-06	1.4061e-06	1.07629e-06	1.81568e-06	2.37286e-06	1.29274e-06	1.51023e-06	8.30477e-06	[EC:3.4.22.-]
K01385	1.13038e-07	1.82961e-07	2.08316e-07	1.46885e-07	2.91332e-07	2.34997e-07	1.61572e-07	4.25471e-07	1.74354e-07	2.29572e-07	4.45119e-07	2.46947e-07	3.16462e-07	2.74913e-07	1.53912e-07	4.43514e-07	2.09308e-07	1.07963e-06	6.4936e-07	3.01907e-07	3.8647e-07	5.46041e-07	2.41401e-07	thermopsin [EC:3.4.23.42]
K01387	0.000198865	0.000181401	0.000244788	0.000148211	0.000251643	0.000212858	0.000145531	0.000246858	0.000246394	0.000230363	0.000253414	0.000216265	0.000225906	0.000245636	0.000262069	0.000198266	0.000274677	0.000179604	0.000245791	0.000206467	0.000189343	0.000208156	0.000260537	microbial collagenase [EC:3.4.24.3]
K01389	1.26697e-06	6.05596e-07	2.29747e-07	5.65044e-07	2.75558e-07	5.04261e-07	6.05454e-07	2.4848e-07	5.34319e-08	4.47326e-07	2.53475e-07	4.85596e-07	1.0501e-07	6.27985e-07	9.72117e-08	3.31285e-07	2.23356e-07	1.53345e-07	2.26405e-07	4.3571e-07	7.42342e-07	9.68434e-08	9.12001e-07	neprilysin [EC:3.4.24.11]
K01390	1.97505e-05	4.44804e-05	2.98209e-05	4.99813e-05	1.09612e-05	1.98495e-05	5.85855e-05	9.66014e-06	2.81382e-05	1.86278e-05	1.12855e-05	3.29085e-05	6.61988e-06	1.49286e-05	1.33495e-05	6.75847e-06	1.04242e-05	6.23885e-06	1.70405e-05	1.61233e-05	9.9524e-06	9.63957e-06	2.2343e-05	IgA-specific metalloendopeptidase [EC:3.4.24.13]
K01392	1.14186e-05	9.89175e-06	6.8608e-06	1.0058e-05	8.98768e-06	6.27472e-06	8.37694e-06	6.23658e-06	1.26519e-05	8.15687e-06	3.46329e-06	7.03208e-06	6.84735e-06	6.71056e-06	8.26759e-06	5.95766e-06	7.70826e-06	4.83731e-06	3.39886e-06	1.0756e-05	1.15389e-05	6.32956e-06	1.23477e-05	thimet oligopeptidase [EC:3.4.24.15]
K01399	1.3742e-06	3.33401e-06	6.96766e-07	1.33855e-06	6.87526e-07	1.00922e-06	1.1571e-06	1.93345e-06	6.7002e-07	1.16977e-06	1.36817e-06	1.35841e-06	2.92843e-06	2.51798e-06	1.14833e-06	1.93183e-06	1.86141e-06	2.28125e-06	1.38234e-06	1.46641e-06	1.63992e-06	1.73483e-06	4.71577e-07	pseudolysin [EC:3.4.24.26]
K01400	0.000224648	0.000197582	0.000281893	0.000155582	0.000289178	0.000242672	0.000154586	0.000271711	0.000283706	0.00026342	0.000287454	0.00024257	0.000260289	0.000283714	0.000306185	0.000224113	0.000314239	0.000193911	0.000272856	0.000236292	0.000201496	0.000229412	0.000273147	bacillolysin [EC:3.4.24.28]
K01401	0.000219632	0.000169442	0.0002669	0.000126349	0.000242282	0.00020686	0.000124311	0.000173162	0.000240431	0.00019818	0.00020549	0.000168004	0.000233862	0.000200623	0.000270887	0.000214805	0.000216767	0.000142658	0.000194154	0.000220645	0.000142233	0.000166486	0.000192343	aureolysin [EC:3.4.24.29]
K01406	9.05887e-06	1.4084e-05	5.84368e-06	1.29631e-05	5.31636e-06	7.75763e-06	8.65785e-06	1.399e-05	6.67963e-06	8.33039e-06	9.16119e-06	1.0134e-05	1.43211e-05	1.26274e-05	7.7627e-06	1.33554e-05	1.38096e-05	1.50172e-05	9.46036e-06	1.01404e-05	1.16111e-05	1.25228e-05	4.33915e-06	serralysin [EC:3.4.24.40]
K01407	2.87379e-05	2.91953e-05	1.6105e-05	4.49666e-05	6.81261e-06	1.59202e-05	3.80999e-05	2.76427e-05	9.73068e-06	2.09142e-05	1.0272e-05	2.97723e-05	7.40686e-05	5.93909e-05	2.39999e-05	1.84935e-05	3.62542e-05	1.48237e-05	8.67254e-06	2.58862e-05	3.52482e-05	2.82339e-05	8.7163e-07	protease III [EC:3.4.24.55]
K01408	2.25513e-08	8.35397e-08	1.53642e-08	3.87907e-08	8.72217e-09	2.31015e-08	1.58456e-08	5.82997e-08	2.28779e-08	2.36538e-08	2.33588e-08	2.24932e-08	3.89823e-08	3.05672e-08	1.51748e-08	5.5129e-08	5.6265e-08	3.1085e-08	2.28895e-08	2.92201e-08	2.7292e-08	2.06462e-08	6.97529e-09	insulysin [EC:3.4.24.56]
K01409	0.000714076	0.000718301	0.000738495	0.000727119	0.000716085	0.000741007	0.000740706	0.000691559	0.000749543	0.000720161	0.000719737	0.000729204	0.000680396	0.000676794	0.000700136	0.000716295	0.000676249	0.000724186	0.000719563	0.000721177	0.000711596	0.000720194	0.000738223	O-sialoglycoprotein endopeptidase [EC:3.4.24.57]
K01412	1.27355e-05	1.11814e-05	7.71669e-06	1.02125e-05	6.51086e-06	1.07987e-05	1.09819e-05	6.82392e-06	8.6525e-06	1.02316e-05	8.50044e-06	8.0397e-06	8.85245e-06	9.31605e-06	1.08158e-05	1.34281e-05	6.99101e-06	7.63783e-06	7.2604e-06	1.13414e-05	1.28543e-05	8.10002e-06	1.29504e-05	mitochondrial processing peptidase [EC:3.4.24.64]
K01414	8.46219e-05	0.00018555	5.83665e-05	0.000240731	7.18441e-05	9.0064e-05	0.00023103	0.000105867	4.37361e-05	6.52885e-05	6.11624e-05	0.000129962	0.000101069	9.80664e-05	7.3742e-05	8.76092e-05	0.000113312	6.42843e-05	5.41938e-05	8.63924e-05	0.000160088	0.000169807	2.22765e-05	oligopeptidase A [EC:3.4.24.70]
K01415	8.21571e-07	5.36274e-06	5.43143e-07	1.4976e-05	1.84338e-05	3.46782e-06	6.25032e-07	2.12072e-06	1.33647e-05	8.03692e-07	8.67682e-07	1.21519e-06	1.05973e-06	8.08514e-07	5.73131e-07	1.6008e-06	2.00069e-06	1.49815e-06	9.57723e-07	9.93137e-07	3.13749e-06	9.85639e-07	4.39805e-07	endothelin-converting enzyme [EC:3.4.24.71]
K01416	1.20447e-06	4.38322e-07	3.00176e-07	8.32227e-07	2.88392e-07	7.16312e-07	1.46895e-06	2.9146e-07	9.01296e-08	4.28963e-07	3.64679e-07	5.81327e-07	1.65801e-07	2.66521e-07	2.52944e-07	4.34951e-07	1.61565e-07	1.70152e-07	3.47547e-07	5.19045e-07	9.74017e-07	1.89183e-07	9.05334e-07	snapalysin [EC:3.4.24.77]
K01417	0.00107939	0.000930379	0.00114021	0.000819838	0.00111533	0.00104904	0.000868954	0.00100673	0.00112323	0.00112038	0.00106188	0.00102393	0.00105517	0.00110067	0.00118223	0.000945394	0.0011209	0.000765866	0.000989995	0.00104565	0.000861436	0.000902579	0.0010868	[EC:3.4.24.-]
K01419	0.000203463	0.000195328	0.000227981	0.00017306	0.00023375	0.00020971	0.000164713	0.000207372	0.000232182	0.000229296	0.00022259	0.000207189	0.000225674	0.000227304	0.000243737	0.000202777	0.000240444	0.00014529	0.000195665	0.000206081	0.0001651	0.000178478	0.000181317	ATP-dependent HslUV protease, peptidase subunit HslV [EC:3.4.25.2]
K01420	0.000238633	0.000271376	0.000239272	0.000298323	0.000261832	0.000264626	0.000294509	0.000297254	0.000235203	0.000257719	0.000292358	0.000277342	0.00025949	0.000258955	0.000226521	0.000298452	0.00024894	0.000421288	0.000333249	0.000269336	0.000319353	0.0003441	0.000268977	CRP/FNR family transcriptional regulator, anaerobic regulatory protein
K01421	0.00159189	0.00135381	0.00178927	0.00120577	0.00168255	0.00161018	0.00125668	0.00149002	0.00179236	0.00168769	0.00161251	0.00155667	0.00154703	0.00164298	0.00180728	0.00143025	0.00170327	0.00104375	0.00146097	0.00155902	0.00125845	0.00127402	0.0017639	putative membrane protein
K01422	0.000124941	0.000149219	0.000121086	0.000130859	0.000110357	0.000119028	0.00012782	0.000109898	0.000126809	0.000124629	0.000120416	0.000125466	0.000111571	0.000122781	0.000128527	0.000121604	0.000128267	9.32422e-05	0.000111078	0.00011864	0.000113594	0.000102387	0.000120533	[EC:3.4.99.-]
K01423	0.000186087	0.000163587	0.000101875	0.000182663	0.000144245	0.000158799	0.000172388	0.000161114	8.31095e-05	0.000130351	0.000142916	0.000139039	0.000116671	0.000142133	9.83343e-05	0.000136363	0.000126915	0.000216013	0.000160818	0.000143769	0.000168973	0.000187259	0.000140463	[EC:3.4.-.-]
K01424	0.000591214	0.00059465	0.000639134	0.000608213	0.000657688	0.000635842	0.00060823	0.000659143	0.000623199	0.000636643	0.000678852	0.000641941	0.000653034	0.000636454	0.000629929	0.000645167	0.000636213	0.000715739	0.000696449	0.000624446	0.000609089	0.000675564	0.000594218	L-asparaginase [EC:3.5.1.1]
K01425	0.00022714	0.000211454	0.000231409	0.000208677	0.000253654	0.000236573	0.000205677	0.000270973	0.000231854	0.000255263	0.000272677	0.000239672	0.00026992	0.000268129	0.000238994	0.000263954	0.000254842	0.000327143	0.000286689	0.000252495	0.000259484	0.000269845	0.000281048	glutaminase [EC:3.5.1.2]
K01426	0.000579382	0.000568283	0.000474011	0.000585011	0.000533634	0.00053871	0.000583724	0.000573403	0.000457304	0.000553453	0.000552669	0.000556473	0.0004869	0.000570622	0.000528218	0.000501756	0.000553589	0.000546416	0.000543914	0.000532325	0.000565868	0.000521462	0.000561482	amidase [EC:3.5.1.4]
K01428	0.00052874	0.000457276	0.000535649	0.000402176	0.000486588	0.000469935	0.00041623	0.000411115	0.000491943	0.000442244	0.000445226	0.000423915	0.0004843	0.000460669	0.000554255	0.000482385	0.000499695	0.000328971	0.000421501	0.000487606	0.000415004	0.000419207	0.000447077	urease subunit alpha [EC:3.5.1.5]
K01429	0.000107419	9.10848e-05	0.0001126	7.84497e-05	0.000102681	9.69152e-05	8.07621e-05	8.42475e-05	0.000102839	9.14557e-05	9.30202e-05	8.58566e-05	0.000102341	9.53855e-05	0.000117066	9.92209e-05	0.000104032	6.67314e-05	8.7587e-05	0.000100837	8.18192e-05	8.52186e-05	9.08505e-05	urease subunit beta [EC:3.5.1.5]
K01430	8.91431e-05	7.66498e-05	9.13881e-05	6.75731e-05	8.3073e-05	7.96799e-05	6.95738e-05	6.95246e-05	8.3886e-05	7.4806e-05	7.55772e-05	7.15458e-05	8.24212e-05	7.80742e-05	9.46374e-05	8.10785e-05	8.51878e-05	5.44776e-05	7.12776e-05	8.23854e-05	6.92559e-05	7.08001e-05	7.53397e-05	urease subunit gamma [EC:3.5.1.5]
K01431	4.57104e-06	7.55161e-06	3.10992e-06	1.11042e-05	4.60053e-06	4.83944e-06	1.1838e-05	4.80383e-06	2.23491e-06	3.77998e-06	3.7273e-06	6.77585e-06	3.0195e-06	2.84973e-06	3.27445e-06	4.00792e-06	3.4356e-06	2.56439e-06	3.34555e-06	4.13813e-06	7.67733e-06	5.87016e-06	3.47887e-06	beta-ureidopropionase [EC:3.5.1.6]
K01432	7.73219e-06	1.50472e-05	6.44966e-06	1.82084e-05	1.01273e-05	1.0068e-05	1.82078e-05	1.16004e-05	6.82613e-06	8.0841e-06	9.81425e-06	1.28112e-05	7.43239e-06	6.79915e-06	6.79783e-06	1.02055e-05	9.54038e-06	9.91379e-06	9.70491e-06	8.0443e-06	1.34243e-05	1.22489e-05	5.75047e-06	arylformamidase [EC:3.5.1.9]
K01433	0.000192303	0.000199851	0.000149702	0.000196738	0.000167175	0.000180255	0.00021452	0.000209764	0.000135637	0.000175656	0.000179864	0.000186062	0.000196541	0.000190944	0.000169933	0.000198957	0.000173629	0.000266905	0.000201359	0.000205094	0.000243882	0.000237775	0.000185034	formyltetrahydrofolate deformylase [EC:3.5.1.10]
K01434	0.000253135	0.000277735	0.000229551	0.000282074	0.000281649	0.000246293	0.000273149	0.000349092	0.0002309	0.000260596	0.000303118	0.00027545	0.000293806	0.00028384	0.000248825	0.000315064	0.000255946	0.000520845	0.000369548	0.000306999	0.000372122	0.000375499	0.000304218	penicillin amidase [EC:3.5.1.11]
K01436	0.000892076	0.00076225	0.00101714	0.000644892	0.00101351	0.000898948	0.000638199	0.000903737	0.000975975	0.000926494	0.000974222	0.000841191	0.000959988	0.000940655	0.00105446	0.000918493	0.000971809	0.000882714	0.000969508	0.000931127	0.000763485	0.000873971	0.000885842	amidohydrolase [EC:3.5.1.-]
K01437	8.19742e-07	5.01e-07	6.64618e-09	3.71109e-08	2.7456e-08	2.18247e-08	2.48107e-08	7.67097e-07	8.97962e-09	1.20635e-08	2.49471e-08	2.54032e-06	1.31893e-08	1.9997e-08	1.4122e-06	4.34529e-08	1.23014e-08	3.47517e-08	2.19793e-07	9.56374e-07	5.75193e-07	1.76351e-05	2.28238e-08	aspartoacylase [EC:3.5.1.15]
K01438	0.000286229	0.000314992	0.000312648	0.000296626	0.000334151	0.000299045	0.000276791	0.000370927	0.000317048	0.0003073	0.000353052	0.00030963	0.000358205	0.000351585	0.000335135	0.000345945	0.000349768	0.000421917	0.000377587	0.000321574	0.000341807	0.000365132	0.000304843	acetylornithine deacetylase [EC:3.5.1.16]
K01439	0.00108538	0.000966663	0.00111899	0.000905021	0.00110067	0.00105218	0.000933084	0.000947552	0.00108738	0.00111592	0.00101739	0.00101282	0.00101487	0.00102336	0.00112912	0.000956213	0.00104679	0.000668014	0.000895676	0.00102765	0.000830833	0.000825198	0.0010785	succinyl-diaminopimelate desuccinylase [EC:3.5.1.18]
K01442	0.000377023	0.000338754	0.000445457	0.000322494	0.00043811	0.00039969	0.000289542	0.000379196	0.000454325	0.000420248	0.000415116	0.000375795	0.000396649	0.000390502	0.000440876	0.00038468	0.000419032	0.000267476	0.000372072	0.000372859	0.000296503	0.000324995	0.000433696	choloylglycine hydrolase [EC:3.5.1.24]
K01443	0.000653741	0.000599044	0.000682495	0.000567216	0.000685426	0.000664307	0.000583489	0.000641143	0.000704156	0.000704092	0.000642435	0.000641181	0.000655158	0.000663113	0.000691036	0.000580758	0.000668121	0.000458699	0.000583709	0.000627404	0.000551303	0.000559002	0.000664844	N-acetylglucosamine-6-phosphate deacetylase [EC:3.5.1.25]
K01444	3.27323e-05	4.46523e-05	4.80186e-05	3.5835e-05	7.38558e-05	5.88655e-05	3.9006e-05	0.000107482	4.43415e-05	6.02253e-05	0.000106523	6.12955e-05	7.82588e-05	6.90614e-05	4.0063e-05	0.000105385	5.43493e-05	0.000247118	0.000149337	7.38571e-05	9.41063e-05	0.000129989	5.89271e-05	N4-(beta-N-acetylglucosaminyl)-L-asparaginase [EC:3.5.1.26]
K01446	5.4162e-05	5.31659e-05	6.79597e-05	4.66055e-05	5.50188e-05	5.14907e-05	4.86925e-05	3.95988e-05	6.35341e-05	4.88179e-05	4.71054e-05	4.79248e-05	5.15892e-05	4.76873e-05	6.22109e-05	4.77415e-05	4.91511e-05	3.1597e-05	4.61985e-05	5.29985e-05	3.35471e-05	3.83377e-05	4.9212e-05	N-acetylmuramoyl-L-alanine amidase [EC:3.5.1.28]
K01447	0.000607467	0.000545909	0.000743334	0.000440033	0.000756474	0.000663666	0.000432859	0.000723715	0.000770178	0.000726125	0.00076732	0.000667209	0.000701022	0.000776847	0.000805847	0.000620581	0.000833251	0.00051481	0.00071209	0.000638835	0.000527842	0.00059815	0.000721298	N-acetylmuramoyl-L-alanine amidase [EC:3.5.1.28]
K01448	0.000993449	0.000996873	0.00110719	0.000949136	0.00113221	0.00107368	0.000898539	0.00113615	0.0011706	0.00110628	0.00116525	0.00107304	0.00110687	0.00115202	0.00110958	0.00109061	0.00119669	0.00111583	0.00116597	0.00103122	0.0010087	0.00109957	0.00103918	N-acetylmuramoyl-L-alanine amidase [EC:3.5.1.28]
K01449	0.000149065	0.000140463	0.000198339	0.000111119	0.000190227	0.000167697	9.15085e-05	0.000175877	0.000219116	0.00018997	0.000190681	0.000165074	0.000171144	0.000194608	0.00020585	0.00016156	0.000218996	0.000122374	0.000180414	0.000156756	0.000133349	0.000149768	0.000186725	N-acetylmuramoyl-L-alanine amidase [EC:3.5.1.28]
K01451	0.000364867	0.000377501	0.000315481	0.00041332	0.000297865	0.000335884	0.000423491	0.000283077	0.00030897	0.000305884	0.000269479	0.000339538	0.000294839	0.000287907	0.000329542	0.000306311	0.000308187	0.000203082	0.000240831	0.000333572	0.000355683	0.000299045	0.000309549	hippurate hydrolase [EC:3.5.1.32]
K01452	2.38112e-05	3.38632e-05	1.14811e-05	3.83191e-05	1.35532e-05	2.00756e-05	3.80865e-05	2.40684e-05	1.16821e-05	1.59839e-05	1.51619e-05	2.62689e-05	2.1716e-05	2.17658e-05	1.64221e-05	2.11039e-05	2.63282e-05	1.26399e-05	1.20815e-05	1.99026e-05	2.79507e-05	2.22582e-05	9.67644e-06	chitin deacetylase [EC:3.5.1.41]
K01453	7.98782e-05	7.44008e-05	7.7512e-05	6.41024e-05	9.0306e-05	8.24653e-05	6.27235e-05	9.68484e-05	7.76907e-05	8.56831e-05	9.874e-05	7.68345e-05	8.51714e-05	9.08046e-05	8.57578e-05	8.94315e-05	9.52735e-05	9.5226e-05	9.71441e-05	7.84841e-05	8.07712e-05	8.67012e-05	8.58678e-05	[EC:3.5.1.46]
K01454	8.62222e-06	1.7028e-05	4.80772e-06	2.10096e-05	7.80926e-06	9.65707e-06	1.92866e-05	8.26529e-06	4.29134e-06	7.00841e-06	9.37455e-06	1.04005e-05	6.62493e-06	8.10784e-06	8.485e-06	1.3045e-05	1.00332e-05	7.03102e-06	7.10664e-06	7.92254e-06	1.33584e-05	1.08183e-05	3.38833e-06	[EC:3.5.1.48]
K01455	9.58299e-05	8.36274e-05	7.91891e-05	8.27862e-05	7.37315e-05	7.80427e-05	8.88102e-05	7.24019e-05	7.46623e-05	7.64577e-05	7.14484e-05	7.75685e-05	7.22752e-05	7.78765e-05	8.44268e-05	7.97636e-05	8.09758e-05	5.30371e-05	6.5463e-05	8.18773e-05	8.20344e-05	6.66442e-05	8.58093e-05	formamidase [EC:3.5.1.49]
K01457	8.1277e-05	8.61662e-05	5.03256e-05	9.81206e-05	5.23633e-05	6.29558e-05	9.94045e-05	6.19029e-05	5.47324e-05	5.67084e-05	4.67009e-05	6.65483e-05	6.04691e-05	6.17567e-05	5.61156e-05	6.7991e-05	6.35284e-05	4.6664e-05	4.27179e-05	6.90506e-05	8.45752e-05	5.85232e-05	5.93334e-05	allophanate hydrolase [EC:3.5.1.54]
K01458	1.24012e-05	3.26442e-05	7.96499e-06	3.72438e-05	1.40412e-05	1.67804e-05	3.75651e-05	1.60845e-05	7.15716e-06	1.13693e-05	1.59688e-05	2.39329e-05	9.96476e-06	9.65483e-06	1.17669e-05	1.94826e-05	1.59526e-05	1.05341e-05	1.27052e-05	1.22102e-05	2.38164e-05	2.03446e-05	5.05245e-06	N-formylglutamate deformylase [EC:3.5.1.68]
K01459	5.67629e-06	6.91568e-06	3.4625e-06	6.44907e-06	3.3683e-06	5.50121e-06	6.54844e-06	4.76521e-06	3.42094e-06	5.13105e-06	7.24722e-06	5.61713e-06	5.35727e-06	5.6554e-06	5.43323e-06	1.13351e-05	5.96694e-06	5.44116e-06	5.62084e-06	5.25632e-06	6.5074e-06	5.36051e-06	3.02987e-06	[EC:3.5.1.77]
K01460	1.20401e-05	1.42426e-05	8.30751e-06	2.24918e-05	3.20687e-06	7.42233e-06	1.99678e-05	1.09134e-05	4.19343e-06	8.82122e-06	4.1084e-06	1.29344e-05	2.94306e-05	2.3436e-05	1.02097e-05	7.38594e-06	1.4471e-05	4.95749e-06	3.78627e-06	1.06109e-05	1.67e-05	1.25134e-05	4.33019e-08	glutathionylspermidine amidase/synthetase [EC:3.5.1.78 6.3.1.8]
K01461	3.23034e-06	8.2718e-06	2.84559e-06	1.1868e-05	4.7791e-06	4.98871e-06	1.10016e-05	6.75566e-06	2.43352e-06	3.50431e-06	4.74732e-06	6.85593e-06	3.52337e-06	2.86148e-06	2.68197e-06	5.77799e-06	4.86714e-06	4.46468e-06	4.71627e-06	3.61782e-06	7.22501e-06	6.39649e-06	1.97289e-06	N-acyl-D-glutamate deacylase [EC:3.5.1.82]
K01462	0.000576047	0.000554765	0.000586604	0.000545516	0.000568385	0.000566138	0.000558812	0.000534368	0.000587103	0.000570322	0.000549014	0.000555831	0.000539818	0.000528371	0.000567829	0.000552661	0.000526784	0.000527085	0.000545336	0.00057071	0.000544366	0.000537334	0.000611346	peptide deformylase [EC:3.5.1.88]
K01463	0.000323042	0.000291556	0.000338154	0.000263219	0.000345135	0.000321433	0.000265277	0.000318417	0.000336474	0.000335672	0.000342295	0.000313041	0.000308497	0.000331976	0.000351678	0.000308044	0.000350415	0.0002497	0.000319514	0.000308854	0.000269072	0.00027976	0.000331962	[EC:3.5.1.-]
K01464	0.000108861	0.000133493	0.000100596	0.000145379	7.63076e-05	9.83717e-05	0.000133149	7.12406e-05	0.000117782	7.7318e-05	7.20918e-05	0.00010973	7.41053e-05	8.12186e-05	8.61029e-05	9.93342e-05	9.08511e-05	5.63286e-05	6.80611e-05	9.46602e-05	0.000119306	9.07052e-05	9.86909e-05	dihydropyrimidinase [EC:3.5.2.2]
K01465	0.000967705	0.00101736	0.00100379	0.0010179	0.001082	0.00105187	0.000997516	0.00113598	0.00101745	0.00105166	0.00114792	0.00105497	0.00105046	0.00102054	0.000974963	0.00114665	0.000994986	0.00143065	0.00122639	0.00105555	0.00110328	0.00119706	0.00104033	dihydroorotase [EC:3.5.2.3]
K01466	0.000116192	0.000104311	0.000109978	9.38942e-05	0.000111383	0.000104622	0.000102888	9.95361e-05	0.000114065	0.000110222	9.94238e-05	0.000105199	0.00011277	0.00011314	0.000120293	9.17862e-05	0.000108789	6.87814e-05	9.41763e-05	0.000108465	0.000107024	9.13776e-05	0.000110337	allantoinase [EC:3.5.2.5]
K01467	0.000429279	0.000444252	0.000436994	0.000412707	0.000455546	0.000428712	0.000402524	0.000467823	0.000439826	0.000422015	0.000455081	0.000433232	0.000445006	0.000460071	0.000451329	0.000437637	0.000470367	0.000473813	0.000466676	0.000437381	0.000425027	0.000458566	0.000420705	beta-lactamase [EC:3.5.2.6]
K01468	0.000419475	0.000389474	0.000465815	0.000352976	0.000461189	0.000412179	0.000344007	0.000453288	0.000435866	0.000416235	0.000461047	0.000392525	0.000476892	0.000436092	0.000464611	0.000475833	0.000431786	0.000575104	0.000510569	0.000461874	0.00043865	0.000470935	0.000425627	imidazolonepropionase [EC:3.5.2.7]
K01469	5.95701e-05	9.19354e-05	2.27065e-05	9.3651e-05	4.16013e-05	5.48496e-05	8.40743e-05	5.01466e-05	1.86437e-05	3.83972e-05	4.38915e-05	6.05676e-05	2.63437e-05	3.77507e-05	3.21726e-05	4.97031e-05	4.81715e-05	3.19716e-05	3.27686e-05	3.9293e-05	5.76175e-05	6.88657e-05	2.68014e-05	5-oxoprolinase (ATP-hydrolysing) [EC:3.5.2.9]
K01470	8.64723e-05	9.36333e-05	8.35472e-05	8.38175e-05	8.76471e-05	8.85075e-05	7.19819e-05	0.000102593	8.86539e-05	9.14918e-05	0.00010765	9.42668e-05	8.79638e-05	0.000106119	9.149e-05	0.000103964	0.000105088	0.000133042	0.000112624	8.96626e-05	9.33239e-05	0.000124176	8.80301e-05	creatinine amidohydrolase [EC:3.5.2.10]
K01471	3.48815e-06	5.61658e-06	1.78848e-06	9.47217e-06	3.68719e-06	4.10169e-06	1.07965e-05	3.18247e-06	9.43933e-07	2.3103e-06	2.7795e-06	5.5783e-06	1.40095e-06	1.67126e-06	1.62887e-06	2.3041e-06	2.07466e-06	1.35143e-06	2.51232e-06	2.26145e-06	5.78421e-06	4.30847e-06	1.88954e-06	6-aminohexanoate-cyclic-dimer hydrolase [EC:3.5.2.12]
K01473	0.000116425	0.000182241	7.65356e-05	0.000167567	8.95015e-05	0.000102608	0.000149592	9.62084e-05	7.89572e-05	9.88516e-05	9.36904e-05	0.000116103	7.87747e-05	0.000103444	0.00012572	0.000103144	9.25842e-05	6.61357e-05	8.16325e-05	9.68098e-05	0.000121963	8.89243e-05	9.56052e-05	N-methylhydantoinase A [EC:3.5.2.14]
K01474	8.76813e-05	0.000124711	5.64716e-05	0.000127377	6.78109e-05	7.54702e-05	0.000111507	7.20208e-05	5.89482e-05	7.39624e-05	6.8885e-05	8.40377e-05	5.93865e-05	7.44892e-05	8.61594e-05	7.55092e-05	6.61234e-05	4.83497e-05	6.03205e-05	7.14106e-05	9.03833e-05	6.44095e-05	7.23193e-05	N-methylhydantoinase B [EC:3.5.2.14]
K01476	0.000252679	0.000228293	0.000288651	0.000183167	0.000283403	0.000245933	0.000181416	0.00023964	0.000279816	0.000247245	0.00025785	0.000227714	0.000269056	0.000260129	0.000310518	0.000251533	0.000280177	0.000186465	0.000244379	0.000256114	0.000209161	0.000221389	0.000242437	arginase [EC:3.5.3.1]
K01477	2.99925e-05	3.49332e-05	1.08212e-05	4.98473e-05	1.63827e-05	2.53438e-05	5.9799e-05	2.04117e-05	7.2914e-06	1.57725e-05	1.44322e-05	2.75072e-05	1.24273e-05	1.37059e-05	1.24134e-05	1.8206e-05	1.75774e-05	1.0118e-05	1.29588e-05	1.9307e-05	3.57864e-05	2.11535e-05	1.62882e-05	allantoicase [EC:3.5.3.4]
K01478	0.000436496	0.000371387	0.000458587	0.000347489	0.000450441	0.000446045	0.000360476	0.00037439	0.000444182	0.000449389	0.000416406	0.000401964	0.000410036	0.000408238	0.000455857	0.000379244	0.000415973	0.00026186	0.000363059	0.000407444	0.00031074	0.000320652	0.000420932	arginine deiminase [EC:3.5.3.6]
K01479	0.000263285	0.000242697	0.00030691	0.000197188	0.000307347	0.000269099	0.000200738	0.000305163	0.000280565	0.000270522	0.000314301	0.000255681	0.000322846	0.000292657	0.000310203	0.000320539	0.000295086	0.000386548	0.0003438	0.00030189	0.000267522	0.000310072	0.000267658	formiminoglutamase [EC:3.5.3.8]
K01480	0.000211084	0.000242153	0.00022765	0.000235876	0.000230945	0.000223722	0.000228873	0.000265395	0.000215815	0.000224312	0.000271668	0.000231913	0.000241421	0.000249298	0.00021285	0.000278576	0.000241711	0.000401952	0.000314946	0.000238205	0.000284967	0.000316863	0.000233981	agmatinase [EC:3.5.3.11]
K01481	3.60069e-07	8.84848e-08	7.973e-08	2.71672e-07	7.46581e-08	2.16775e-07	5.12225e-07	1.03408e-07	2.58243e-08	1.23166e-07	9.68991e-08	2.54976e-07	5.35771e-08	6.50207e-08	4.08738e-08	1.18696e-07	2.72643e-08	4.72059e-08	1.05468e-07	1.68645e-07	3.04394e-07	5.0342e-08	2.61574e-07	protein-arginine deiminase [EC:3.5.3.15]
K01482	2.3609e-05	1.94379e-05	1.68473e-05	1.92695e-05	1.33126e-05	2.40759e-05	2.23515e-05	1.13798e-05	1.63351e-05	1.74102e-05	1.04513e-05	1.59281e-05	1.64594e-05	1.57094e-05	1.95798e-05	1.23279e-05	9.36184e-06	9.8413e-06	7.45798e-06	2.35697e-05	2.5716e-05	1.45966e-05	2.66994e-05	dimethylargininase [EC:3.5.3.18]
K01483	1.18185e-05	2.20591e-05	6.99725e-06	2.91297e-05	9.18803e-06	1.22651e-05	2.84812e-05	1.4729e-05	6.02597e-06	9.67771e-06	1.03349e-05	1.66343e-05	1.48002e-05	1.28011e-05	1.00831e-05	1.47134e-05	1.49706e-05	8.29158e-06	8.25377e-06	1.16089e-05	1.95965e-05	1.60372e-05	3.59546e-06	ureidoglycolate hydrolase [EC:3.5.3.19]
K01484	2.56995e-05	3.98133e-05	1.31822e-05	4.86478e-05	1.18492e-05	1.97422e-05	4.37356e-05	3.05285e-05	1.17181e-05	1.92924e-05	1.47994e-05	2.88962e-05	4.47011e-05	3.70406e-05	2.08319e-05	2.5612e-05	3.43676e-05	1.54731e-05	1.14432e-05	2.48364e-05	3.46001e-05	2.81103e-05	4.64263e-06	succinylarginine dihydrolase [EC:3.5.3.23]
K01485	0.000171732	0.000189723	0.00013941	0.000205857	0.000169768	0.000177145	0.000222241	0.000175619	0.000146364	0.000195387	0.00017203	0.000196964	0.000169644	0.000169276	0.000154099	0.000161973	0.000156418	0.000132384	0.000146502	0.000162479	0.000175555	0.00018919	0.000174887	cytosine deaminase [EC:3.5.4.1]
K01486	0.000405811	0.000393657	0.000472534	0.000332455	0.00051094	0.000476827	0.000327831	0.000486281	0.00052702	0.000524506	0.000545012	0.000497702	0.000452691	0.000506102	0.000482383	0.000454633	0.000537452	0.000398934	0.000486636	0.000430171	0.000379164	0.000429691	0.000439578	adenine deaminase [EC:3.5.4.2]
K01487	0.00011877	0.000137884	8.50168e-05	0.000157795	0.00010155	0.000118088	0.000154656	0.000104769	9.66433e-05	0.000111407	9.70301e-05	0.000137042	0.000101711	9.8517e-05	9.17019e-05	0.000108301	9.91668e-05	8.35712e-05	8.48467e-05	0.000112576	0.000126957	0.000114004	9.00292e-05	guanine deaminase [EC:3.5.4.3]
K01488	0.000295564	0.000274338	0.000189116	0.000302001	0.000164403	0.000218041	0.000323719	0.000178824	0.000196612	0.000215161	0.000138511	0.00022676	0.000182708	0.00019064	0.000194693	0.00017688	0.000154049	0.00016244	0.000141201	0.000247928	0.000273572	0.00018276	0.000297892	adenosine deaminase [EC:3.5.4.4]
K01489	0.000245274	0.000228871	0.000266868	0.000225946	0.000254419	0.00024595	0.00022094	0.00024515	0.000268427	0.000252535	0.000255807	0.000245543	0.000255004	0.000252648	0.000255138	0.000248529	0.000245918	0.000265089	0.000265108	0.000250563	0.000237987	0.00024424	0.00025729	cytidine deaminase [EC:3.5.4.5]
K01491	0.000559194	0.000562908	0.000569858	0.000581811	0.000558207	0.0005749	0.000574454	0.000553026	0.000570936	0.000564419	0.000564119	0.000565089	0.000536791	0.000531878	0.000539846	0.00057022	0.000537787	0.000593936	0.000574921	0.000562103	0.000565169	0.0005709	0.000588695	methylenetetrahydrofolate dehydrogenase (NADP+) / methenyltetrahydrofolate cyclohydrolase [EC:1.5.1.5 3.5.4.9]
K01492	0	5.52774e-07	7.30846e-08	1.77954e-07	3.48553e-08	7.84205e-08	9.18751e-08	5.73385e-09	1.63551e-07	0	1.81197e-07	5.01454e-08	4.84887e-08	0	0	4.38833e-08	8.90827e-09	0	0	0	4.36312e-08	4.81515e-08	1.46509e-08	phosphoribosylaminoimidazolecarboxamide formyltransferase [EC:2.1.2.3]
K01493	0.00021018	0.000212251	0.000259467	0.000199123	0.000259378	0.000241516	0.000186014	0.000243984	0.000272303	0.000249285	0.000266121	0.000239082	0.000235018	0.000232794	0.000239772	0.000246391	0.000243743	0.000267994	0.000270358	0.000229859	0.000203678	0.000235935	0.000242323	dCMP deaminase [EC:3.5.4.12]
K01494	0.000122223	0.000118749	7.17105e-05	0.000142169	6.37289e-05	9.58452e-05	0.000154594	7.96313e-05	6.52209e-05	8.2465e-05	6.0212e-05	9.31431e-05	8.24864e-05	8.42386e-05	8.29793e-05	8.96823e-05	7.51366e-05	5.81695e-05	5.52556e-05	0.000100068	0.000130881	9.66984e-05	0.000101469	dCTP deaminase [EC:3.5.4.13]
K01495	0.000264272	0.000298734	0.0002723	0.000302357	0.000300342	0.000308623	0.000309445	0.000367806	0.000265486	0.000292144	0.000364931	0.000322955	0.000314618	0.000313424	0.000258589	0.000364189	0.000288444	0.000595579	0.000440229	0.00032637	0.000382192	0.000431552	0.000309025	GTP cyclohydrolase I [EC:3.5.4.16]
K01496	7.85323e-05	8.16866e-05	6.0401e-05	9.10821e-05	5.88281e-05	7.41313e-05	9.91962e-05	5.9472e-05	5.80642e-05	6.5739e-05	5.72262e-05	7.61348e-05	5.42022e-05	6.29653e-05	6.60485e-05	5.80479e-05	6.45461e-05	4.22531e-05	5.02109e-05	7.09154e-05	8.06995e-05	6.14177e-05	7.02292e-05	phosphoribosyl-AMP cyclohydrolase [EC:3.5.4.19]
K01497	5.72318e-05	6.36825e-05	3.65769e-05	8.1868e-05	3.84598e-05	4.68569e-05	8.89153e-05	4.86488e-05	4.04718e-05	4.5e-05	3.44273e-05	5.33457e-05	4.9373e-05	5.04887e-05	4.22223e-05	4.36609e-05	4.81e-05	2.85397e-05	3.03083e-05	5.09564e-05	6.96621e-05	4.79026e-05	4.05763e-05	GTP cyclohydrolase II [EC:3.5.4.25]
K01498	1.84174e-08	5.83228e-08	3.33884e-08	1.09308e-07	1.2951e-08	4.20817e-08	1.26468e-08	1.51261e-07	6.15754e-08	4.59218e-08	3.08544e-08	3.93973e-08	8.20413e-08	4.83514e-08	1.05616e-08	1.15317e-07	1.43861e-07	6.70571e-08	4.62775e-08	5.65233e-08	4.54316e-08	2.41105e-08	1.37299e-08	diaminohydroxyphosphoribosylaminopyrimidine deaminase [EC:3.5.4.26]
K01499	1.72121e-06	4.10391e-06	8.16798e-07	3.63243e-06	9.6022e-07	1.68705e-06	3.17833e-06	2.03333e-06	1.25922e-06	1.09034e-06	1.1673e-06	2.22996e-06	7.77853e-07	1.02102e-06	1.54987e-06	1.61664e-06	2.46035e-06	1.22438e-06	6.49967e-07	1.42589e-06	2.34124e-06	1.76974e-06	8.109e-07	methenyltetrahydromethanopterin cyclohydrolase [EC:3.5.4.27]
K01500	4.07597e-05	3.43049e-05	2.49758e-05	3.91124e-05	2.69615e-05	3.31935e-05	3.99715e-05	2.71169e-05	2.46136e-05	3.15894e-05	2.45615e-05	3.06073e-05	2.33546e-05	2.65195e-05	2.47742e-05	2.86286e-05	2.23726e-05	2.95501e-05	2.53602e-05	3.2875e-05	3.71502e-05	2.91068e-05	4.10282e-05	[EC:3.5.4.-]
K01501	4.2708e-05	8.32473e-05	4.52023e-05	0.00010219	6.27853e-05	6.13981e-05	0.000100942	8.23449e-05	4.32237e-05	4.90792e-05	7.76524e-05	7.06052e-05	5.85297e-05	5.41596e-05	4.25221e-05	8.5892e-05	5.75867e-05	0.000153165	9.80112e-05	6.4381e-05	0.000101115	0.000124247	4.27441e-05	nitrilase [EC:3.5.5.1]
K01502	1.47055e-05	1.84441e-05	8.77295e-06	1.65107e-05	1.31392e-05	1.47895e-05	1.80568e-05	1.48138e-05	8.73442e-06	1.49162e-05	1.6982e-05	1.57704e-05	1.31307e-05	1.38203e-05	1.21438e-05	1.89456e-05	1.32316e-05	2.10374e-05	1.60258e-05	1.46117e-05	1.72619e-05	2.04278e-05	1.04425e-05	aliphatic nitrilase [EC:3.5.5.7]
K01504	5.93956e-07	1.65659e-06	4.96484e-07	2.90532e-06	1.12954e-06	1.03419e-06	3.11165e-06	9.40243e-07	2.75258e-07	5.69834e-07	7.8639e-07	1.63585e-06	3.82438e-07	3.01839e-07	4.60966e-07	5.53193e-07	5.54292e-07	3.52476e-07	6.91271e-07	5.31975e-07	1.64599e-06	1.41048e-06	2.99276e-07	glucosamine-6-phosphate isomerase [EC:3.5.99.6]
K01505	5.11843e-05	7.04359e-05	5.72113e-05	6.57294e-05	8.44426e-05	7.50908e-05	7.262e-05	0.000129708	4.90049e-05	6.95524e-05	0.000121639	7.82135e-05	9.52306e-05	8.06756e-05	4.93981e-05	0.00012848	7.0885e-05	0.000274907	0.000169045	9.00686e-05	0.000123496	0.000152993	6.98446e-05	1-aminocyclopropane-1-carboxylate deaminase [EC:3.5.99.7]
K01506	8.3557e-06	6.96609e-06	4.32715e-06	7.1534e-06	6.4083e-06	7.71473e-06	6.59128e-06	7.41849e-06	3.43905e-06	6.23487e-06	8.11945e-06	5.74394e-06	6.04089e-06	7.02997e-06	4.86635e-06	9.07457e-06	6.60247e-06	1.21296e-05	8.6905e-06	6.58048e-06	7.15923e-06	7.60159e-06	5.44265e-06	[EC:3.5.-.-]
K01507	0.000141771	0.000145772	0.000105331	0.000166767	0.000125765	0.000138418	0.000193907	0.000163571	9.99573e-05	0.000126604	0.000144229	0.000143438	0.000141525	0.000137881	0.000111118	0.000158916	0.00011856	0.000248939	0.000175304	0.000152511	0.000198671	0.000204297	0.000138677	inorganic pyrophosphatase [EC:3.6.1.1]
K01510	1.77217e-08	9.25673e-07	1.03636e-08	2.9015e-08	1.98556e-09	8.99825e-09	0	1.60617e-08	1.90561e-08	0	2.19917e-09	1.42159e-08	2.67601e-09	5.31713e-09	1.16145e-08	2.58048e-09	6.42696e-08	6.21919e-09	0	8.3674e-09	1.04917e-08	7.92097e-09	0	apyrase [EC:3.6.1.5]
K01512	0.00011759	0.000110055	0.000118443	0.000106375	0.000116865	0.000113227	0.000109214	0.000103991	0.000119048	0.000119908	0.000107709	0.00011259	0.000111376	0.000113686	0.000118622	0.000100004	0.000114944	7.21484e-05	9.64469e-05	0.000108958	9.31999e-05	9.10778e-05	0.00011461	acylphosphatase [EC:3.6.1.7]
K01515	0.000348521	0.000331324	0.000338934	0.000345693	0.000320131	0.000333607	0.000346502	0.000290119	0.000346803	0.000337032	0.000295344	0.000332065	0.000298123	0.000307997	0.000329847	0.000291969	0.000314919	0.000206397	0.000265604	0.000318317	0.000297313	0.000277652	0.000352298	ADP-ribose pyrophosphatase [EC:3.6.1.13]
K01518	2.8729e-06	3.07913e-06	2.21951e-06	3.4489e-06	1.29139e-06	1.98726e-06	4.34911e-06	1.19552e-06	1.84393e-06	2.02036e-06	1.02986e-06	2.51641e-06	1.14713e-06	1.6325e-06	1.61512e-06	1.03182e-06	1.01302e-06	8.76299e-07	1.26166e-06	2.20141e-06	2.11672e-06	1.2157e-06	2.93636e-06	bis(5-nucleosidyl)-tetraphosphatase [EC:3.6.1.17]
K01520	0.000238852	0.000252506	0.000241163	0.00026184	0.000237248	0.000247119	0.000270298	0.000239165	0.000243459	0.00024822	0.000243663	0.000253407	0.000226501	0.000229888	0.000223955	0.000243177	0.000223045	0.000262557	0.00024974	0.000241884	0.000252491	0.000242499	0.000258439	dUTP pyrophosphatase [EC:3.6.1.23]
K01521	1.63631e-05	1.41543e-05	5.34419e-06	1.83637e-05	5.55673e-06	9.50083e-06	1.40194e-05	1.12867e-05	4.6958e-06	9.13648e-06	4.65292e-06	1.06824e-05	2.12517e-05	2.02152e-05	8.18289e-06	5.84677e-06	1.41471e-05	5.06059e-06	2.90264e-06	1.03576e-05	1.17076e-05	9.56698e-06	3.66082e-06	CDP-diacylglycerol pyrophosphatase [EC:3.6.1.26]
K01523	6.3566e-05	6.69969e-05	5.04496e-05	7.62137e-05	4.92861e-05	6.15942e-05	8.20806e-05	5.06944e-05	4.89199e-05	5.56347e-05	4.98765e-05	6.50316e-05	4.59428e-05	5.40093e-05	5.64435e-05	4.91755e-05	5.41469e-05	3.6235e-05	4.36717e-05	5.89334e-05	6.54419e-05	5.26427e-05	5.69951e-05	phosphoribosyl-ATP pyrophosphohydrolase [EC:3.6.1.31]
K01524	0.000484218	0.000520603	0.000396717	0.000569696	0.000399729	0.000472186	0.000583925	0.000452951	0.000390356	0.000429994	0.000419453	0.00047849	0.000447879	0.000435209	0.000398638	0.00047937	0.000401627	0.000512703	0.000436075	0.000472068	0.000542981	0.000522355	0.000500775	exopolyphosphatase / guanosine-5-triphosphate,3-diphosphate pyrophosphatase [EC:3.6.1.11 3.6.1.40]
K01525	4.24953e-05	8.3663e-05	3.56058e-05	0.00010033	3.67455e-05	4.53578e-05	9.74188e-05	5.29791e-05	2.94461e-05	3.66015e-05	3.45704e-05	5.87107e-05	5.20529e-05	5.22807e-05	4.23292e-05	4.45823e-05	5.97767e-05	3.01634e-05	3.08633e-05	4.37099e-05	7.12584e-05	5.73628e-05	1.88293e-05	bis(5-nucleosyl)-tetraphosphatase (symmetrical) [EC:3.6.1.41]
K01529	0.000216286	0.000159203	0.000113409	0.00017073	0.000134689	0.000165757	0.000143714	0.000134771	9.75299e-05	0.000147133	0.000122223	0.000125675	0.000100281	0.000140041	0.000102731	0.000111449	0.000132506	9.09406e-05	0.000103927	0.000128914	0.000113509	9.03139e-05	0.00015639	[EC:3.6.1.-]
K01531	0.000426274	0.000431227	0.000402839	0.000451647	0.000451943	0.000454218	0.000479085	0.000480627	0.000443536	0.000563195	0.000469039	0.000515245	0.000469211	0.000498762	0.000433563	0.000369512	0.00048237	0.000286643	0.000369935	0.000417516	0.000375726	0.000375534	0.000405442	Mg2+-importing ATPase [EC:3.6.3.2]
K01533	0.00214674	0.00222337	0.00212962	0.00223235	0.00222778	0.00222537	0.00232688	0.00234071	0.00210135	0.00221215	0.00231991	0.00223459	0.00218277	0.00211275	0.00205931	0.00236497	0.00203471	0.00285639	0.0024663	0.00226149	0.00241989	0.00245347	0.00227247	Cu2+-exporting ATPase [EC:3.6.3.4]
K01534	0.00113519	0.00117745	0.0012506	0.00112376	0.00132987	0.00127607	0.00110423	0.00135091	0.00132471	0.00136495	0.00141434	0.0013199	0.00125552	0.0012877	0.00123221	0.00129005	0.00129884	0.00137488	0.00138056	0.00121059	0.00116669	0.00126711	0.00123491	Cd2+/Zn2+-exporting ATPase [EC:3.6.3.3 3.6.3.5]
K01535	1.1336e-05	1.77208e-05	7.68716e-06	2.01795e-05	8.22556e-06	1.09329e-05	1.48459e-05	9.97227e-06	1.30806e-05	1.21028e-05	8.49072e-06	1.41734e-05	6.05847e-06	7.67365e-06	5.83035e-06	5.39598e-06	7.8458e-06	4.75791e-06	4.96737e-06	8.5039e-06	7.62798e-06	6.61871e-06	9.69692e-06	H+-transporting ATPase [EC:3.6.3.6]
K01537	0.000909138	0.000988114	0.00104005	0.00104509	0.00102111	0.00101885	0.000918642	0.000986756	0.00120121	0.00118654	0.00105026	0.00108197	0.000854434	0.000977059	0.000913005	0.000873676	0.00102123	0.000738396	0.000933054	0.000872405	0.000784159	0.000814965	0.00113899	Ca2+-transporting ATPase [EC:3.6.3.8]
K01539	3.98311e-07	2.18662e-06	2.09586e-07	1.06383e-06	1.96844e-07	2.87134e-07	4.84922e-07	2.00962e-07	1.91345e-07	3.06158e-07	1.79543e-07	2.81364e-07	1.88536e-07	2.09985e-07	2.58053e-07	2.0846e-07	1.12295e-06	1.84074e-07	1.41635e-07	3.0578e-07	3.77138e-07	2.10224e-07	3.61869e-07	sodium/potassium-transporting ATPase subunit alpha [EC:3.6.3.9]
K01541	1.98808e-06	4.65253e-06	2.84278e-06	5.48358e-06	1.27949e-06	2.53393e-06	5.97375e-06	9.13229e-07	2.90247e-06	1.70961e-06	1.28076e-06	3.93833e-06	5.80097e-07	1.3664e-06	1.55024e-06	9.18303e-07	1.08008e-06	6.50923e-07	1.7426e-06	1.92677e-06	1.56045e-06	1.65661e-06	1.8573e-06	H+/K+-exchanging ATPase [EC:3.6.3.10]
K01545	1.55686e-06	1.76298e-06	7.88017e-07	2.28464e-06	3.332e-07	8.35304e-07	1.78691e-06	1.55691e-06	5.91064e-07	1.13883e-06	5.80529e-07	1.53853e-06	3.79993e-06	3.08098e-06	1.2616e-06	1.09788e-06	2.00653e-06	7.32841e-07	4.16785e-07	1.39065e-06	1.71246e-06	1.39587e-06	1.16685e-07	K+-transporting ATPase ATPase F chain
K01546	0.000578814	0.000507917	0.000592893	0.000456721	0.000583476	0.000538243	0.00046175	0.000528384	0.000596446	0.000542422	0.000533386	0.000505781	0.000593075	0.000572589	0.000632237	0.000524029	0.000590776	0.00039653	0.000490813	0.000553636	0.000472742	0.00047305	0.000514812	K+-transporting ATPase ATPase A chain [EC:3.6.3.12]
K01547	0.000716706	0.000625903	0.000733232	0.000564132	0.000720822	0.000665916	0.000569788	0.000650615	0.000741014	0.000672118	0.000657573	0.000624557	0.000729695	0.000705615	0.000778564	0.000644592	0.000726822	0.000485911	0.000604129	0.000682882	0.00058189	0.000581483	0.000639006	K+-transporting ATPase ATPase B chain [EC:3.6.3.12]
K01548	0.000198404	0.000172963	0.000199853	0.000156445	0.000195521	0.000182104	0.00015812	0.000177082	0.000199306	0.000182448	0.000178518	0.000170844	0.000198386	0.000193064	0.000212387	0.000175863	0.000198709	0.000132191	0.000164227	0.000187096	0.000161055	0.000158497	0.000176237	K+-transporting ATPase ATPase C chain [EC:3.6.3.12]
K01551	0.000166374	0.000147226	0.000161837	0.000140944	0.000151661	0.000153325	0.000126373	0.000147248	0.000170192	0.000147052	0.000146309	0.000144998	0.000139203	0.000160672	0.000160697	0.000133583	0.000172398	0.000101875	0.000140966	0.000140738	0.000143475	0.000127186	0.000177533	arsenite-transporting ATPase [EC:3.6.3.16]
K01552	0.000521572	0.000504732	0.000404924	0.000573907	0.000398815	0.000459311	0.000605096	0.000377101	0.000420524	0.000535803	0.000372283	0.000505299	0.00033964	0.000376839	0.000351169	0.000344039	0.000306984	0.000231335	0.000297289	0.000428319	0.000404443	0.000303481	0.000586116	[EC:3.6.3.-]
K01554	3.23452e-05	2.73828e-05	3.20602e-05	2.62861e-05	3.23303e-05	3.14953e-05	2.39906e-05	3.87597e-05	3.3493e-05	3.75834e-05	3.60017e-05	3.67639e-05	4.34777e-05	4.99993e-05	3.88433e-05	2.74424e-05	4.67825e-05	2.4835e-05	3.10835e-05	3.26303e-05	2.80305e-05	2.96258e-05	2.798e-05	[EC:3.6.-.-]
K01555	9.51834e-05	0.000127412	0.000101697	0.000134749	0.000148309	0.000131127	0.000139087	0.000206788	9.4845e-05	0.000119296	0.000201021	0.000140689	0.00015046	0.0001327	9.10771e-05	0.000213094	0.000119921	0.000442171	0.000276241	0.0001551	0.000211009	0.00025201	0.000123905	fumarylacetoacetase [EC:3.7.1.2]
K01556	0.000137162	0.000161214	0.000149719	0.000154472	0.000191312	0.000165478	0.000159942	0.000244158	0.000139899	0.000167916	0.000237949	0.000179672	0.000193325	0.000184784	0.000146726	0.000238546	0.000163544	0.000463889	0.000308559	0.000202092	0.0002476	0.000285639	0.000185925	kynureninase [EC:3.7.1.3]
K01560	0.000136318	0.000146508	0.000130358	0.000146903	0.000165109	0.00015137	0.000153016	0.000167781	0.000132233	0.000159048	0.000175185	0.000157032	0.000144237	0.000146901	0.000140381	0.000160387	0.000150412	0.000186841	0.000174505	0.000144823	0.000158404	0.000164629	0.000139039	2-haloacid dehalogenase [EC:3.8.1.2]
K01561	3.84094e-05	4.17638e-05	1.95127e-05	4.941e-05	2.61796e-05	3.22595e-05	5.48215e-05	2.75605e-05	1.95097e-05	3.03319e-05	2.53919e-05	3.5418e-05	2.49998e-05	2.58297e-05	2.54274e-05	2.70148e-05	2.58678e-05	1.77534e-05	2.07908e-05	2.93619e-05	3.98068e-05	2.72852e-05	2.64672e-05	haloacetate dehalogenase [EC:3.8.1.3]
K01563	6.01589e-05	5.24119e-05	2.27751e-05	4.44787e-05	3.18572e-05	4.01986e-05	3.89634e-05	3.74645e-05	1.84458e-05	3.43374e-05	2.7904e-05	3.03001e-05	2.36268e-05	4.08124e-05	2.72514e-05	2.85242e-05	3.11343e-05	4.05975e-05	2.8927e-05	3.73304e-05	3.94393e-05	3.12185e-05	4.21108e-05	haloalkane dehalogenase [EC:3.8.1.5]
K01564	5.80806e-06	7.64204e-06	2.73694e-06	5.8602e-06	1.69475e-06	3.8991e-06	4.56603e-06	6.9235e-06	3.11102e-06	4.37197e-06	4.58156e-06	4.66213e-06	7.17356e-06	7.94526e-06	4.43854e-06	7.76517e-06	7.35117e-06	4.87139e-06	3.22998e-06	6.34926e-06	5.62065e-06	4.75454e-06	1.82174e-06	[EC:3.8.1.-]
K01565	2.50596e-06	3.96135e-06	4.6186e-06	2.99805e-06	7.00542e-06	5.46124e-06	3.35396e-06	1.04441e-05	3.87193e-06	5.32398e-06	1.05225e-05	5.52641e-06	7.70012e-06	6.4375e-06	3.54473e-06	1.05489e-05	4.94748e-06	2.56102e-05	1.53072e-05	6.97827e-06	9.31262e-06	1.30727e-05	5.58486e-06	N-sulfoglucosamine sulfohydrolase [EC:3.10.1.1]
K01567	0.0001843	0.00013161	0.00011288	0.000136463	0.000142857	0.000153082	0.00012445	0.000127913	0.00010868	0.000140394	0.000124984	0.000120055	0.000102564	0.000140091	0.000116752	0.000103522	0.000139018	8.44308e-05	0.000108721	0.000122962	0.000108224	9.57573e-05	0.000135883	[EC:3.-.-.-]
K01569	8.07211e-05	7.20067e-05	9.23324e-05	6.3645e-05	0.000101449	8.75556e-05	6.38436e-05	8.7173e-05	0.000109979	9.20429e-05	9.66145e-05	8.44652e-05	8.81918e-05	9.555e-05	0.000102287	8.13941e-05	0.000103679	6.09327e-05	8.90264e-05	8.16417e-05	7.21436e-05	7.7534e-05	8.05534e-05	oxalate decarboxylase [EC:4.1.1.2]
K01571	0.000112914	0.000159693	0.000123996	0.000203058	9.16361e-05	0.000129793	0.000185288	8.15767e-05	0.000144981	0.000114333	8.53199e-05	0.00014491	7.85748e-05	7.90721e-05	7.35735e-05	0.000106664	9.4741e-05	4.72256e-05	7.42058e-05	9.17019e-05	0.000113558	9.51985e-05	0.00011308	oxaloacetate decarboxylase, alpha subunit [EC:4.1.1.3]
K01572	7.5607e-05	0.000125101	0.000102836	0.00016071	7.21154e-05	9.56954e-05	0.000121007	6.96639e-05	0.000124922	9.1457e-05	7.37398e-05	0.00011097	6.83083e-05	6.41712e-05	5.62409e-05	9.28315e-05	7.07514e-05	6.69459e-05	7.51387e-05	7.35798e-05	9.13258e-05	8.7365e-05	9.44113e-05	oxaloacetate decarboxylase, beta subunit [EC:4.1.1.3]
K01573	2.21146e-06	3.2583e-06	1.71099e-06	4.30218e-06	7.71148e-07	1.63758e-06	3.8495e-06	2.46906e-06	1.06748e-06	1.86215e-06	1.21629e-06	2.28642e-06	4.1417e-06	3.34664e-06	1.76854e-06	2.06768e-06	2.68813e-06	1.30427e-06	1.10281e-06	2.06052e-06	3.20029e-06	2.40841e-06	1.60368e-07	oxaloacetate decarboxylase, gamma subunit [EC:4.1.1.3]
K01574	2.03833e-05	2.44434e-05	1.71203e-05	2.70325e-05	1.88084e-05	2.01937e-05	2.73587e-05	1.80784e-05	1.57686e-05	1.83881e-05	1.82926e-05	2.08624e-05	1.5827e-05	1.72347e-05	1.90699e-05	1.69931e-05	1.89009e-05	1.21791e-05	1.53749e-05	1.81987e-05	2.05848e-05	1.77489e-05	1.68253e-05	acetoacetate decarboxylase [EC:4.1.1.4]
K01575	0.000345707	0.000292453	0.000402653	0.000246653	0.000381294	0.000342196	0.000254146	0.000307624	0.000387714	0.000350797	0.000345135	0.000314458	0.000358846	0.000345869	0.000411411	0.000321958	0.000360877	0.000231174	0.00032109	0.000344094	0.000245239	0.000275249	0.000341411	acetolactate decarboxylase [EC:4.1.1.5]
K01576	2.46998e-05	3.36035e-05	1.20224e-05	3.88305e-05	1.42085e-05	2.10434e-05	4.46749e-05	1.67169e-05	1.55841e-05	1.67465e-05	1.69156e-05	2.31861e-05	1.65235e-05	1.71917e-05	1.74207e-05	2.30934e-05	1.67509e-05	1.28912e-05	1.38009e-05	1.94045e-05	3.26771e-05	2.07961e-05	1.54482e-05	benzoylformate decarboxylase [EC:4.1.1.7]
K01577	3.70609e-05	3.62119e-05	1.4659e-05	5.2168e-05	1.64924e-05	3.34942e-05	3.56436e-05	1.93559e-05	1.13764e-05	2.16124e-05	1.42659e-05	2.0976e-05	2.00898e-05	2.6704e-05	1.40883e-05	2.03772e-05	2.18624e-05	1.06271e-05	1.16827e-05	2.02669e-05	2.23565e-05	1.45867e-05	6.19004e-05	oxalyl-CoA decarboxylase [EC:4.1.1.8]
K01578	9.34229e-06	2.16962e-05	5.06025e-06	1.67203e-05	7.16149e-06	1.03289e-05	1.49831e-05	1.08137e-05	5.71583e-06	8.26406e-06	1.15405e-05	1.42143e-05	7.69347e-06	7.88379e-06	9.08616e-06	1.59933e-05	1.3056e-05	8.39322e-06	8.86533e-06	8.75175e-06	1.23059e-05	1.0567e-05	3.52812e-06	malonyl-CoA decarboxylase [EC:4.1.1.9]
K01579	0.00017702	0.000171081	0.000188814	0.000161383	0.000188303	0.000179027	0.000159908	0.000187076	0.000183081	0.000177862	0.000189685	0.000176138	0.000189152	0.000185254	0.000188913	0.000189288	0.0001852	0.000215857	0.000201018	0.000188353	0.000188028	0.000192771	0.000180326	aspartate 1-decarboxylase [EC:4.1.1.11]
K01580	0.000237846	0.000212855	0.000235707	0.00019492	0.000243144	0.000241156	0.000196385	0.000265367	0.000248847	0.000271303	0.000268013	0.000262597	0.000249068	0.000307171	0.000263067	0.000201737	0.000305776	0.000174323	0.000229676	0.000227619	0.000201221	0.000205151	0.000221569	glutamate decarboxylase [EC:4.1.1.15]
K01581	9.4321e-05	0.000110133	7.7129e-05	0.000148164	5.02438e-05	7.96181e-05	0.000115347	8.77892e-05	6.84359e-05	8.79498e-05	7.10038e-05	9.48699e-05	0.000144838	0.000130238	8.41046e-05	9.64636e-05	0.000106195	5.83173e-05	5.61379e-05	8.73237e-05	9.08876e-05	7.69856e-05	5.55821e-05	ornithine decarboxylase [EC:4.1.1.17]
K01582	0.000395166	0.000363268	0.000481863	0.000314283	0.00042114	0.000390391	0.000281065	0.000377342	0.000485267	0.000413623	0.000397541	0.000383749	0.00045504	0.000454129	0.000478101	0.000387454	0.000477585	0.000265797	0.000374342	0.000388807	0.000316955	0.000365777	0.000403836	lysine decarboxylase [EC:4.1.1.18]
K01583	1.16427e-06	3.45543e-06	2.92392e-06	5.26033e-06	6.7646e-07	1.64928e-06	1.58637e-06	4.32756e-07	3.51747e-06	9.21343e-07	4.06384e-07	1.83219e-06	2.62052e-07	5.47705e-07	9.03427e-07	2.22478e-06	1.23092e-06	3.46043e-07	7.59952e-07	7.49609e-07	1.26118e-06	1.3215e-06	3.49242e-06	arginine decarboxylase [EC:4.1.1.19]
K01584	0.000115784	0.000165021	6.70186e-05	0.000199483	0.000100993	0.000114888	0.000181512	0.000133693	6.92176e-05	9.02654e-05	0.000103211	0.000130987	0.00011591	0.000111698	7.54081e-05	0.000106511	0.000121964	0.000150405	0.000108985	0.000103195	0.000149193	0.000145246	6.12212e-05	arginine decarboxylase [EC:4.1.1.19]
K01585	0.00014573	0.000195957	0.000167447	0.000217439	0.000209844	0.000182494	0.000190075	0.00029618	0.000162931	0.000178778	0.000265404	0.000196158	0.000268814	0.000238249	0.000167557	0.000269593	0.000205675	0.000497933	0.000333474	0.000213709	0.000288459	0.000371219	0.00015139	arginine decarboxylase [EC:4.1.1.19]
K01586	0.00103123	0.000985802	0.00106837	0.000984545	0.0010268	0.00101404	0.000989561	0.000968319	0.00104569	0.000994636	0.00100491	0.000986261	0.000993445	0.000958919	0.00102476	0.00103904	0.000978255	0.00101013	0.00101852	0.00102396	0.00098653	0.00100024	0.00105032	diaminopimelate decarboxylase [EC:4.1.1.20]
K01588	0.000309877	0.000307806	0.000315596	0.000310411	0.000313227	0.000317808	0.000315564	0.000306094	0.000314976	0.000316046	0.000313989	0.000314777	0.000300075	0.000297543	0.000303155	0.000312983	0.000298933	0.000325932	0.000318563	0.000312844	0.000311413	0.000317639	0.000318366	5-(carboxyamino)imidazole ribonucleotide mutase [EC:5.4.99.18]
K01589	0.000700111	0.000646619	0.000679364	0.000635716	0.000736564	0.000710575	0.000693421	0.000726275	0.000655659	0.000744184	0.000736913	0.000703763	0.000706009	0.000697498	0.000701296	0.000699823	0.00067611	0.000767583	0.000739895	0.000717467	0.000679241	0.000717228	0.000720812	5-(carboxyamino)imidazole ribonucleotide synthase [EC:6.3.4.18]
K01590	9.6964e-06	1.43748e-05	1.23376e-05	1.51493e-05	1.59579e-05	1.61789e-05	1.15348e-05	2.70548e-05	1.23105e-05	1.34354e-05	2.2612e-05	1.47814e-05	1.87677e-05	1.50362e-05	9.57463e-06	2.84654e-05	1.5289e-05	5.09313e-05	3.17976e-05	1.73674e-05	2.49904e-05	2.9442e-05	2.37276e-05	histidine decarboxylase [EC:4.1.1.22]
K01591	0.000457412	0.00046082	0.000467636	0.000476886	0.000461822	0.0004743	0.000472469	0.00045906	0.000468503	0.00046767	0.000467183	0.00046947	0.000445266	0.000440002	0.000445028	0.000472737	0.000439221	0.000505239	0.000480068	0.000466506	0.000473386	0.000478915	0.000483205	orotidine-5-phosphate decarboxylase [EC:4.1.1.23]
K01592	3.26361e-06	2.66998e-06	2.70196e-06	2.31071e-06	4.56034e-06	3.93781e-06	3.02526e-06	4.02496e-06	3.19903e-06	5.14538e-06	4.47611e-06	4.07205e-06	3.28395e-06	3.17495e-06	2.82518e-06	3.28253e-06	2.90101e-06	3.45859e-06	3.72494e-06	3.22767e-06	2.70381e-06	3.1627e-06	2.88167e-06	tyrosine decarboxylase [EC:4.1.1.25]
K01593	9.92906e-06	1.16261e-05	6.293e-06	2.0633e-05	1.27016e-05	8.47873e-06	1.30014e-05	9.74077e-06	1.0422e-05	7.73571e-06	7.97293e-06	8.47232e-06	1.1277e-05	1.08538e-05	1.02152e-05	1.04479e-05	8.47596e-06	1.24096e-05	8.70024e-06	9.61397e-06	1.32297e-05	1.04599e-05	7.51799e-06	aromatic-L-amino-acid decarboxylase [EC:4.1.1.28]
K01595	0.000508233	0.000616782	0.00042637	0.000733507	0.000461073	0.000509559	0.000777246	0.000573474	0.000403899	0.000499792	0.000519194	0.000581668	0.000495815	0.000497575	0.000416019	0.000530068	0.000442732	0.000743944	0.00058149	0.000523993	0.000663704	0.000680424	0.000490038	phosphoenolpyruvate carboxylase [EC:4.1.1.31]
K01596	0.000242135	0.000201869	0.000119238	0.000231552	0.00011265	0.000176619	0.000273884	0.000114038	0.000109837	0.000151555	7.60624e-05	0.000162273	0.000107277	0.000117776	0.000140638	0.000109165	9.81408e-05	7.93614e-05	7.60779e-05	0.000186817	0.000220675	0.000122919	0.000219194	phosphoenolpyruvate carboxykinase (GTP) [EC:4.1.1.32]
K01597	0.000318992	0.000309105	0.000385133	0.000276566	0.00041361	0.00036682	0.000279045	0.000398362	0.000372396	0.000391905	0.000436746	0.000361288	0.000381906	0.000373443	0.000369231	0.00039408	0.000357093	0.000516805	0.000463345	0.000370968	0.000310747	0.000388994	0.00036484	diphosphomevalonate decarboxylase [EC:4.1.1.33]
K01598	2.31351e-05	3.18842e-05	2.65514e-05	3.32781e-05	2.43642e-05	2.54866e-05	3.78423e-05	2.06505e-05	2.78481e-05	2.98088e-05	2.31607e-05	3.16992e-05	1.69435e-05	2.00661e-05	1.99457e-05	1.55131e-05	1.79881e-05	1.1863e-05	2.11722e-05	2.0655e-05	1.45685e-05	1.59534e-05	2.44449e-05	phosphopantothenoylcysteine decarboxylase [EC:4.1.1.36]
K01599	0.000571135	0.00054166	0.000576682	0.000531303	0.000587069	0.000576298	0.00054267	0.000581195	0.0005599	0.000558456	0.000586492	0.000560281	0.000582382	0.000573397	0.000588414	0.000597283	0.000564383	0.000655809	0.000609973	0.000596896	0.000590784	0.000618039	0.000558577	uroporphyrinogen decarboxylase [EC:4.1.1.37]
K01601	2.87183e-05	5.06276e-05	1.66683e-05	4.78998e-05	2.43816e-05	3.38167e-05	4.92204e-05	3.24968e-05	1.9882e-05	2.44544e-05	3.38406e-05	4.25283e-05	2.69346e-05	2.53092e-05	2.9344e-05	4.38114e-05	2.98894e-05	2.84174e-05	2.67147e-05	2.84532e-05	4.49459e-05	7.0406e-05	1.64182e-05	ribulose-bisphosphate carboxylase large chain [EC:4.1.1.39]
K01602	3.03993e-06	4.75043e-06	1.32043e-06	3.97648e-06	1.82935e-06	2.92731e-06	4.20295e-06	2.3559e-06	1.38831e-06	2.41344e-06	3.92075e-06	4.14021e-06	2.23912e-06	2.89915e-06	3.35423e-06	5.14546e-06	3.10189e-06	3.24222e-06	2.69819e-06	2.83156e-06	3.84335e-06	1.06569e-05	1.00553e-06	ribulose-bisphosphate carboxylase small chain [EC:4.1.1.39]
K01607	0.00015084	0.000163949	0.000122833	0.000195824	0.000133066	0.000150261	0.000182403	0.000134661	0.000141198	0.000140927	0.000130955	0.000159457	0.00011647	0.000130352	0.000117497	0.000129068	0.000133424	9.46889e-05	0.00011118	0.000130649	0.000142042	0.000125977	0.000141568	4-carboxymuconolactone decarboxylase [EC:4.1.1.44]
K01608	5.31768e-05	5.86643e-05	2.66523e-05	7.08366e-05	2.3705e-05	3.64482e-05	7.39182e-05	3.83575e-05	2.10934e-05	3.63052e-05	2.60655e-05	4.6583e-05	5.42433e-05	4.9133e-05	3.73398e-05	3.84953e-05	4.18467e-05	2.49622e-05	2.1155e-05	4.50367e-05	6.05166e-05	4.12646e-05	3.11841e-05	tartronate-semialdehyde synthase [EC:4.1.1.47]
K01609	0.000400284	0.000396142	0.000415569	0.000380506	0.000408721	0.000401175	0.000384002	0.000403338	0.000412877	0.000394731	0.000408731	0.000392404	0.000391133	0.000390351	0.000406932	0.000422859	0.000393656	0.000468537	0.000429528	0.000417311	0.000411114	0.000434914	0.000414115	indole-3-glycerol phosphate synthase [EC:4.1.1.48]
K01610	0.000585544	0.000594653	0.000745233	0.000556628	0.000752736	0.000672454	0.000486656	0.000748667	0.000732638	0.000660735	0.000810151	0.000640994	0.000766237	0.000697229	0.000691843	0.000821472	0.000706635	0.00106452	0.000904687	0.000702221	0.00067674	0.000801424	0.000645136	phosphoenolpyruvate carboxykinase (ATP) [EC:4.1.1.49]
K01611	5.79955e-05	7.95273e-05	7.02869e-05	7.66244e-05	5.45418e-05	6.57085e-05	5.82074e-05	5.68585e-05	7.87207e-05	5.61099e-05	5.49634e-05	7.58319e-05	6.44248e-05	7.25033e-05	6.5238e-05	5.7907e-05	7.75538e-05	4.04697e-05	5.15273e-05	5.96396e-05	5.75453e-05	7.25705e-05	4.96321e-05	S-adenosylmethionine decarboxylase [EC:4.1.1.50]
K01612	6.81971e-09	2.4055e-08	1.9252e-09	2.41294e-08	9.09788e-09	8.56873e-09	2.37925e-08	4.33782e-09	3.57527e-09	4.19365e-09	5.01388e-09	1.77831e-08	2.62803e-09	2.4044e-09	7.03682e-09	2.9425e-09	4.13113e-07	3.08368e-09	2.45525e-09	5.73133e-09	1.31693e-08	1.26266e-08	5.04494e-10	4-hydroxybenzoate decarboxylase [EC:4.1.1.61]
K01613	0.000144987	0.00020238	0.000148765	0.000238679	0.000166617	0.000174963	0.000218638	0.000208645	0.000153859	0.000153833	0.000193764	0.000183202	0.000178926	0.000175305	0.000140166	0.000202386	0.000178238	0.000285797	0.000223208	0.000168437	0.000225833	0.000230193	0.000145814	phosphatidylserine decarboxylase [EC:4.1.1.65]
K01615	3.97879e-06	1.19875e-05	1.26232e-05	1.34927e-05	3.00801e-06	5.52871e-06	6.03236e-06	1.42606e-06	1.40709e-05	1.50977e-06	2.55629e-06	6.7461e-06	1.11417e-06	1.7348e-06	2.02129e-06	5.17279e-06	6.35615e-06	2.84727e-06	3.29664e-06	3.4411e-06	4.10829e-06	6.26576e-06	3.73878e-06	glutaconyl-CoA decarboxylase [EC:4.1.1.70]
K01616	0.000137928	6.32502e-05	3.41949e-05	0.000101783	5.09735e-05	9.17918e-05	0.000146504	4.63094e-05	1.59498e-05	5.78824e-05	3.52101e-05	6.23938e-05	2.70562e-05	4.96695e-05	3.09529e-05	3.95142e-05	4.49314e-05	2.62029e-05	3.63844e-05	6.26277e-05	7.33772e-05	3.22202e-05	7.34261e-05	2-oxoglutarate decarboxylase [EC:4.1.1.71]
K01617	3.04827e-05	2.46417e-05	1.48194e-05	2.48483e-05	1.68616e-05	2.21984e-05	2.89132e-05	1.74904e-05	1.24209e-05	1.85882e-05	1.65768e-05	2.10439e-05	1.34613e-05	1.979e-05	1.67674e-05	1.63531e-05	1.97861e-05	1.16397e-05	1.49505e-05	1.94319e-05	2.34688e-05	1.48609e-05	2.2942e-05	4-oxalocrotonate decarboxylase [EC:4.1.1.77]
K01618	1.58862e-05	1.49787e-05	1.15849e-05	1.6726e-05	1.39962e-05	1.37281e-05	1.6912e-05	1.46683e-05	1.3098e-05	1.38762e-05	1.54806e-05	1.70967e-05	1.3933e-05	1.46119e-05	1.59412e-05	1.81178e-05	1.28421e-05	1.88072e-05	1.60652e-05	1.64162e-05	1.91475e-05	3.70222e-05	1.45793e-05	[EC:4.1.1.-]
K01619	0.000503673	0.000442906	0.000527107	0.000442267	0.000512383	0.000495015	0.000436078	0.000442122	0.000539528	0.000506827	0.000477535	0.000478669	0.000479148	0.000469316	0.00051435	0.00046301	0.000467024	0.000389054	0.000455306	0.000486277	0.000422968	0.000433904	0.000509749	deoxyribose-phosphate aldolase [EC:4.1.2.4]
K01620	0.000335032	0.000345753	0.000368829	0.000312861	0.000351389	0.000329322	0.000302913	0.000360641	0.000360897	0.00032237	0.000365334	0.000320537	0.000382174	0.000343639	0.000349767	0.000406467	0.000326279	0.000504859	0.000411344	0.000371192	0.000379698	0.000394324	0.000360754	threonine aldolase [EC:4.1.2.5]
K01621	0.000258194	0.000237349	0.000169274	0.000280165	0.000226429	0.000245462	0.000275932	0.000213022	0.000225088	0.00030081	0.000217009	0.000251505	0.000169998	0.00018805	0.00015868	0.000194305	0.000146552	0.000145814	0.000163445	0.000208833	0.00019667	0.000164136	0.000307266	phosphoketolase [EC:4.1.2.9]
K01622	3.48939e-07	3.09172e-06	1.4525e-07	3.87834e-06	1.44633e-07	2.9239e-07	1.8752e-07	1.89444e-07	1.29838e-07	4.00358e-06	3.94566e-07	7.02983e-07	5.37208e-07	2.12416e-06	2.45789e-07	6.59059e-07	1.00643e-05	9.53218e-07	2.9091e-07	2.33571e-07	2.33729e-07	1.90701e-07	1.68264e-07	fructose 1,6-bisphosphate aldolase/phosphatase [EC:4.1.2.13 3.1.3.11]
K01623	0.000195342	0.000168374	0.000221935	0.000127538	0.000205329	0.000188363	0.000132157	0.000160736	0.000205774	0.000179158	0.000183911	0.000161455	0.000197454	0.000184199	0.000226125	0.00019487	0.000196604	0.000131396	0.000175049	0.000190991	0.00014504	0.000166284	0.000164587	fructose-bisphosphate aldolase, class I [EC:4.1.2.13]
K01624	0.000802394	0.000766746	0.000804332	0.000762321	0.00084481	0.00085008	0.000799236	0.000851465	0.000829021	0.000901444	0.000869803	0.00086692	0.000812442	0.000835413	0.000799754	0.000797309	0.000813951	0.000819118	0.000822107	0.000817384	0.000781876	0.000808452	0.000829079	fructose-bisphosphate aldolase, class II [EC:4.1.2.13]
K01625	0.000206632	0.000228069	0.000202353	0.000236667	0.000231959	0.000231067	0.000252654	0.000259762	0.000210735	0.000255687	0.000251931	0.000243438	0.000226326	0.000223346	0.000191128	0.00024239	0.000201758	0.000316448	0.000264869	0.000223331	0.000249482	0.00026552	0.000221997	2-dehydro-3-deoxyphosphogluconate aldolase / 4-hydroxy-2-oxoglutarate aldolase [EC:4.1.2.14 4.1.3.16]
K01626	0.00038352	0.000412671	0.000236842	0.000477944	0.000175114	0.000281486	0.000524579	0.000228746	0.000214042	0.000246439	0.000159199	0.000313856	0.000256965	0.000268531	0.000235576	0.000247054	0.000228634	0.000151316	0.000153632	0.000304355	0.000381118	0.000258379	0.00032165	3-deoxy-7-phosphoheptulonate synthase [EC:2.5.1.54]
K01627	9.35128e-05	0.000171908	0.00011385	0.000189844	0.000137619	0.000136812	0.000175418	0.000186786	0.000118097	0.000112391	0.000173796	0.000153545	0.000155823	0.000139025	0.000105908	0.000186871	0.000142304	0.000317261	0.000219854	0.000141422	0.000209404	0.000236528	8.74271e-05	2-dehydro-3-deoxyphosphooctonate aldolase (KDO 8-P synthase) [EC:2.5.1.55]
K01628	0.0001108	0.000115793	0.000106018	0.000128936	0.000110026	0.000110143	0.000111926	0.000109987	0.000116056	0.00012246	0.000107306	0.000118759	9.85611e-05	0.000115502	0.000104505	0.000100835	0.000123038	6.95467e-05	9.20587e-05	9.6795e-05	9.96886e-05	9.27946e-05	0.000110033	L-fuculose-phosphate aldolase [EC:4.1.2.17]
K01629	7.39511e-05	7.06096e-05	8.15533e-05	7.3342e-05	8.24357e-05	8.02553e-05	6.60491e-05	8.70267e-05	9.01059e-05	9.48074e-05	8.78046e-05	9.15814e-05	8.92385e-05	9.76407e-05	8.41491e-05	7.04879e-05	9.48816e-05	5.38325e-05	7.38946e-05	7.41089e-05	6.75921e-05	6.88059e-05	7.91204e-05	rhamnulose-1-phosphate aldolase [EC:4.1.2.19]
K01630	9.49643e-06	2.01408e-05	7.24936e-06	2.94619e-05	8.14642e-06	1.00111e-05	2.79058e-05	1.1434e-05	5.21761e-06	7.5217e-06	6.48806e-06	1.59529e-05	1.6365e-05	1.31063e-05	7.97494e-06	7.51607e-06	1.24792e-05	5.02693e-06	5.3467e-06	8.93133e-06	1.83603e-05	1.49169e-05	1.9645e-06	2-dehydro-3-deoxyglucarate aldolase [EC:4.1.2.20]
K01631	1.37688e-05	2.31261e-05	7.03266e-06	2.64017e-05	7.90279e-06	1.2096e-05	2.68497e-05	1.36163e-05	5.89932e-06	1.01598e-05	9.98657e-06	1.64048e-05	1.72757e-05	1.65935e-05	1.15268e-05	1.41665e-05	1.55374e-05	8.38989e-06	7.5668e-06	1.26965e-05	1.95229e-05	1.56231e-05	4.14773e-06	2-dehydro-3-deoxyphosphogalactonate aldolase [EC:4.1.2.21]
K01632	5.23917e-05	3.57403e-05	3.29307e-05	3.51286e-05	2.84165e-05	3.16731e-05	3.95828e-05	2.27003e-05	2.3354e-05	3.65884e-05	1.84173e-05	3.03405e-05	2.94937e-05	3.18669e-05	3.53258e-05	2.7667e-05	1.7991e-05	2.21966e-05	1.76123e-05	4.50101e-05	4.78076e-05	2.59359e-05	5.67019e-05	fructose-6-phosphate phosphoketolase [EC:4.1.2.22]
K01633	0.000184635	0.000185648	0.000192491	0.000181059	0.000193186	0.000189711	0.000187583	0.000192402	0.000180418	0.000181576	0.000196563	0.000188631	0.000192112	0.00019047	0.00019516	0.000194851	0.000190814	0.000216932	0.00020727	0.00019442	0.000192182	0.000205093	0.000183357	dihydroneopterin aldolase [EC:4.1.2.25]
K01635	0.000298999	0.000276052	0.000348645	0.000258995	0.000336721	0.000306585	0.000255302	0.000274508	0.00035164	0.000329463	0.000309366	0.000302387	0.000301376	0.000300453	0.000343417	0.000267827	0.000305636	0.000193953	0.000277093	0.000295776	0.000205244	0.000231455	0.000282738	tagatose 1,6-diphosphate aldolase [EC:4.1.2.40]
K01636	2.02875e-05	2.88155e-05	2.36531e-05	3.12125e-05	2.12508e-05	2.25111e-05	3.21792e-05	1.93066e-05	2.4697e-05	2.59007e-05	2.12988e-05	2.74022e-05	1.6246e-05	1.98335e-05	1.9267e-05	1.50471e-05	1.8077e-05	1.18789e-05	1.90838e-05	1.90872e-05	1.51034e-05	1.6167e-05	2.20081e-05	[EC:4.1.2.-]
K01637	0.000256078	0.000243582	0.00018568	0.000236664	0.000214994	0.000221931	0.000229855	0.000257809	0.00016954	0.000218512	0.000229993	0.000222621	0.000232632	0.000252699	0.000206637	0.000237877	0.0002405	0.000305958	0.000247161	0.000240917	0.000267346	0.000252721	0.000225734	isocitrate lyase [EC:4.1.3.1]
K01638	0.000347528	0.000347826	0.000259032	0.000344439	0.000280325	0.000293342	0.000351938	0.000337484	0.000241995	0.000297681	0.000293174	0.00031292	0.000329235	0.000342331	0.0002984	0.000320754	0.000321111	0.000365508	0.000307337	0.000335806	0.000382536	0.000333952	0.000311813	malate synthase [EC:2.3.3.9]
K01639	0.000182345	0.000162929	0.000211629	0.000156793	0.000195706	0.000177862	0.00015768	0.000164875	0.000197109	0.000174785	0.000175233	0.000163078	0.000204115	0.000174197	0.000201114	0.000180629	0.000171958	0.000157425	0.000176722	0.000182119	0.000143791	0.000159137	0.000157532	N-acetylneuraminate lyase [EC:4.1.3.3]
K01640	0.000168171	0.00021949	0.000163089	0.00020441	0.000198363	0.000188203	0.000202055	0.00025372	0.000162558	0.00017989	0.000235552	0.000207192	0.000196765	0.000197735	0.000167377	0.000238607	0.000204934	0.000371093	0.000277052	0.000199787	0.000248137	0.00026836	0.000176209	hydroxymethylglutaryl-CoA lyase [EC:4.1.3.4]
K01641	0.000373502	0.00033849	0.000429154	0.00030523	0.000431949	0.000392299	0.000311312	0.000357679	0.000423697	0.000425016	0.000402018	0.000380078	0.00038172	0.000381991	0.000426838	0.000348802	0.000396742	0.000266211	0.000361479	0.000373172	0.000260889	0.000302963	0.000384764	hydroxymethylglutaryl-CoA synthase [EC:2.3.3.10]
K01643	6.43037e-05	0.000101102	6.98072e-05	0.000122669	5.76998e-05	8.19709e-05	0.000113855	5.74317e-05	7.5822e-05	7.30087e-05	5.7832e-05	0.00010404	6.91876e-05	6.89112e-05	5.62169e-05	4.90445e-05	5.92591e-05	3.06059e-05	4.75447e-05	6.54373e-05	6.4662e-05	6.61414e-05	5.42328e-05	citrate lyase subunit alpha / citrate CoA-transferase [EC:4.1.3.6 2.8.3.10]
K01644	0.000236018	0.000244664	0.000126166	0.000284238	0.000132453	0.000188628	0.000321697	0.000138931	0.000106377	0.000159725	0.000118354	0.000209775	0.000130574	0.000146356	0.000134581	0.000137083	0.00013529	8.8809e-05	0.000105471	0.000176177	0.000220591	0.000147896	0.000175422	citrate lyase subunit beta / citryl-CoA lyase [EC:4.1.3.6 4.1.3.34]
K01646	1.01786e-05	1.45949e-05	1.09688e-05	1.7491e-05	8.70425e-06	1.13727e-05	1.6559e-05	9.76562e-06	1.07198e-05	1.22838e-05	8.9525e-06	1.43522e-05	1.21241e-05	1.1791e-05	8.43489e-06	7.32114e-06	9.53404e-06	4.98487e-06	7.08177e-06	9.55641e-06	9.07435e-06	8.69939e-06	9.91475e-06	citrate lyase subunit gamma [EC:4.1.3.6]
K01647	0.000889251	0.000844483	0.000882686	0.00081121	0.000854474	0.000841138	0.000817628	0.00084401	0.000858664	0.000808112	0.00083804	0.000813974	0.000837578	0.000849379	0.000874746	0.000883834	0.000855279	0.000906172	0.000874663	0.000873309	0.000901164	0.000875177	0.00094468	citrate synthase [EC:2.3.3.1]
K01649	0.00102572	0.00104173	0.00104417	0.00100842	0.000952471	0.000999698	0.000997101	0.000893972	0.00102162	0.000936333	0.000906346	0.000951169	0.000947386	0.00093863	0.00102519	0.000980216	0.000992082	0.000844177	0.000896198	0.00100457	0.000989568	0.00095122	0.000997737	2-isopropylmalate synthase [EC:2.3.3.13]
K01652	0.00189281	0.0019467	0.00193583	0.0019392	0.00186563	0.00186832	0.00185159	0.00177738	0.00193403	0.0017849	0.00178307	0.00185557	0.00181577	0.00183637	0.00191925	0.00182047	0.00192542	0.00154299	0.00172939	0.00182569	0.00178952	0.00176535	0.00184042	acetolactate synthase I/II/III large subunit [EC:2.2.1.6]
K01653	0.000226667	0.000240186	0.000239375	0.000239494	0.000222764	0.000232208	0.000242567	0.000232541	0.000242035	0.000219969	0.000228407	0.000236336	0.000230532	0.00023037	0.000228618	0.00023983	0.000236558	0.000258167	0.00024209	0.000236295	0.000252508	0.000254284	0.000239255	acetolactate synthase I/III small subunit [EC:2.2.1.6]
K01654	0.000133574	0.000146189	0.000142296	0.000139884	0.000163235	0.000150082	0.000141354	0.000176907	0.000158358	0.000166489	0.000179483	0.000157952	0.000150457	0.000142115	0.000125357	0.000184436	0.000145463	0.000249448	0.0001941	0.000156327	0.000181636	0.000200452	0.000172127	N-acetylneuraminate synthase [EC:2.5.1.56]
K01655	0	1.45405e-06	0	0	0	0	0	0	0	0	0	0	0	0	0	0	0	0	0	0	0	0	0	homocitrate synthase [EC:2.3.3.14]
K01657	0.000762089	0.000774715	0.000794163	0.000743331	0.000746456	0.000731408	0.00074715	0.000761463	0.00077196	0.000722731	0.000740451	0.000740943	0.000767782	0.000764963	0.000779744	0.000778075	0.000764915	0.000861107	0.000793547	0.000793203	0.000805786	0.000823423	0.000783084	anthranilate synthase component I [EC:4.1.3.27]
K01658	0.000258056	0.00029057	0.000316214	0.000283082	0.000297521	0.000285861	0.000261667	0.00030648	0.000323801	0.00027556	0.000311182	0.000289047	0.000296199	0.000296226	0.000299711	0.00031304	0.000318646	0.000348623	0.000332134	0.000286562	0.000285486	0.000312253	0.000268083	anthranilate synthase component II [EC:4.1.3.27]
K01659	5.40045e-05	8.94893e-05	3.46439e-05	0.000112362	3.8184e-05	4.87101e-05	0.000118195	5.64209e-05	3.19819e-05	4.20145e-05	3.24501e-05	6.21251e-05	5.25392e-05	4.9874e-05	4.46051e-05	4.94511e-05	5.19792e-05	3.34772e-05	2.84456e-05	5.35423e-05	8.74119e-05	6.36858e-05	3.39546e-05	2-methylcitrate synthase [EC:2.3.3.5]
K01661	0.000440495	0.000370937	0.00043954	0.000351086	0.000439171	0.000437264	0.000376713	0.000426449	0.000403561	0.000424291	0.000443721	0.000415705	0.00044181	0.000431686	0.000453438	0.000430918	0.000408419	0.000507329	0.000474366	0.00046084	0.00043516	0.000459373	0.000452315	naphthoate synthase [EC:4.1.3.36]
K01662	0.000783898	0.000807883	0.000751145	0.000870935	0.000739479	0.000795964	0.000845637	0.000827848	0.000768182	0.000776476	0.000792735	0.000789419	0.000751672	0.000773445	0.000704985	0.000832917	0.00076233	0.000969403	0.000846227	0.000787817	0.000914762	0.000878995	0.000892512	1-deoxy-D-xylulose-5-phosphate synthase [EC:2.2.1.7]
K01663	0	7.86079e-09	0	0	0	0	0	0	0	0	2.10295e-07	0	0	0	0	0	0	2.97353e-07	0	0	8.36052e-08	0	0	glutamine amidotransferase / cyclase [EC:2.4.2.- 4.1.3.-]
K01664	0.000203492	0.000150389	0.000188542	0.000131	0.000170987	0.000162982	0.000145128	0.000143287	0.000165527	0.000172047	0.000145957	0.000151163	0.000179016	0.000171453	0.000197986	0.000151835	0.000161912	0.000107889	0.000137608	0.000185512	0.000154908	0.000145173	0.000188537	para-aminobenzoate synthetase component II [EC:2.6.1.85]
K01665	0.000407199	0.000365445	0.000439032	0.000306273	0.000447481	0.000407513	0.000301548	0.000466455	0.000404204	0.000412191	0.000470326	0.000378866	0.000483981	0.000444955	0.000439123	0.000484068	0.000433206	0.000611279	0.000522792	0.00044634	0.000424623	0.000496824	0.000401001	para-aminobenzoate synthetase component I [EC:2.6.1.85]
K01666	8.08254e-05	8.06938e-05	4.32763e-05	8.58289e-05	4.24542e-05	5.99787e-05	8.0721e-05	4.54339e-05	3.96776e-05	4.57805e-05	3.83829e-05	5.52772e-05	3.57328e-05	5.03733e-05	4.17314e-05	4.52393e-05	5.38108e-05	2.76912e-05	3.49272e-05	4.792e-05	6.20386e-05	3.94113e-05	6.48094e-05	4-hydroxy 2-oxovalerate aldolase [EC:4.1.3.39]
K01667	2.63518e-05	3.12064e-05	2.17048e-05	5.54723e-05	1.67289e-05	2.7242e-05	4.54672e-05	1.36472e-05	2.29367e-05	1.97957e-05	1.32447e-05	3.00713e-05	2.51712e-05	2.09067e-05	1.74248e-05	2.13229e-05	2.46065e-05	9.93184e-06	1.53479e-05	2.10432e-05	3.69064e-05	2.09761e-05	2.2256e-05	tryptophanase [EC:4.1.99.1]
K01668	6.27991e-06	6.67561e-06	6.62769e-06	1.33731e-05	3.01602e-06	4.77138e-06	9.27916e-06	2.64709e-06	5.36175e-06	3.97849e-06	1.98926e-06	5.38595e-06	4.32877e-06	3.90492e-06	4.08823e-06	5.00565e-06	3.67976e-06	2.09866e-06	2.69912e-06	5.07677e-06	8.17394e-06	4.71789e-06	1.08275e-05	tyrosine phenol-lyase [EC:4.1.99.2]
K01669	0.000556255	0.000560836	0.000605957	0.000503239	0.00065716	0.000590961	0.000521467	0.000735106	0.000569554	0.000597786	0.0007165	0.000592041	0.000704434	0.000659603	0.000628493	0.000723472	0.000632516	0.00103231	0.000816175	0.000668115	0.000691273	0.000811464	0.000588486	deoxyribodipyrimidine photo-lyase [EC:4.1.99.3]
K01671	5.60214e-06	5.90924e-06	2.91944e-06	7.88953e-06	1.24427e-06	2.92858e-06	6.899e-06	4.87054e-06	1.80856e-06	3.90914e-06	1.76119e-06	5.46045e-06	1.3156e-05	1.06495e-05	4.59978e-06	3.34195e-06	6.58404e-06	2.32575e-06	1.34229e-06	4.9384e-06	6.41141e-06	5.03356e-06	5.19063e-07	[EC:4.1.-.-]
K01673	0.000351615	0.000377085	0.00028747	0.000393516	0.000339701	0.000350988	0.000415809	0.000415008	0.000277289	0.000320506	0.000374782	0.000353419	0.000358217	0.000353026	0.000291121	0.000398067	0.000324589	0.00060089	0.000447586	0.000368931	0.000452155	0.000452345	0.000331965	carbonic anhydrase [EC:4.2.1.1]
K01674	6.0106e-05	6.1506e-05	6.2772e-05	5.72168e-05	7.2461e-05	6.82713e-05	5.7405e-05	7.71302e-05	6.9051e-05	8.24537e-05	8.00829e-05	7.72424e-05	6.77297e-05	7.95548e-05	7.00963e-05	6.09995e-05	8.03045e-05	5.8048e-05	6.86347e-05	6.40078e-05	5.46277e-05	6.12694e-05	5.81616e-05	carbonic anhydrase [EC:4.2.1.1]
K01676	0.000171907	0.000224582	0.000134614	0.000287898	0.000150533	0.000189179	0.00026527	0.000194789	0.000143175	0.000153922	0.000167081	0.000196183	0.000203326	0.000194279	0.000158408	0.000182711	0.000190927	0.000186631	0.000170485	0.000170854	0.000239011	0.000208199	0.000116402	fumarate hydratase, class I [EC:4.2.1.2]
K01677	2.31267e-05	4.92025e-05	4.3059e-05	6.08678e-05	1.45773e-05	3.20177e-05	3.72724e-05	7.83588e-06	5.78674e-05	1.72479e-05	1.4459e-05	3.782e-05	6.79657e-06	8.17294e-06	1.23314e-05	3.41438e-05	2.46551e-05	5.44882e-06	1.37514e-05	1.87294e-05	3.58242e-05	2.54199e-05	3.83793e-05	fumarate hydratase subunit alpha [EC:4.2.1.2]
K01678	1.45583e-05	3.06458e-05	2.72202e-05	3.76583e-05	8.87112e-06	1.98475e-05	2.27501e-05	4.55132e-06	3.698e-05	1.07902e-05	8.76388e-06	2.33012e-05	3.75566e-06	4.6849e-06	7.46752e-06	2.15748e-05	1.57979e-05	3.26973e-06	8.45726e-06	1.16014e-05	2.23778e-05	1.55557e-05	2.43407e-05	fumarate hydratase subunit beta [EC:4.2.1.2]
K01679	0.000728641	0.000699026	0.000750269	0.000667948	0.000740963	0.000723408	0.000686343	0.00074065	0.000692648	0.000706802	0.000747088	0.00071048	0.000760154	0.000748122	0.000775031	0.000760028	0.000734146	0.00081872	0.000772861	0.000769014	0.000749767	0.00078579	0.000741615	fumarate hydratase, class II [EC:4.2.1.2]
K01681	0.00151314	0.00155081	0.00158786	0.00143981	0.00155671	0.00151844	0.00146461	0.00161974	0.00154636	0.00147453	0.00159915	0.0014803	0.00160823	0.00158696	0.0015768	0.00166112	0.00160317	0.00188023	0.00169265	0.00159346	0.00162652	0.0016421	0.00152112	aconitate hydratase 1 [EC:4.2.1.3]
K01682	0.000120067	0.000228478	0.000104331	0.00026057	0.0001284	0.000143371	0.000254228	0.000219974	8.33231e-05	0.000121736	0.000164758	0.000191574	0.00019525	0.000176282	0.000116683	0.000202744	0.000177248	0.000319121	0.000205028	0.000169237	0.000252214	0.000316145	7.66995e-05	aconitate hydratase 2 / 2-methylisocitrate dehydratase [EC:4.2.1.3 4.2.1.99]
K01684	7.90081e-05	9.50912e-05	7.26043e-05	0.000102707	0.00010379	8.70587e-05	9.75978e-05	0.000117091	6.84051e-05	8.91674e-05	0.000103938	9.06837e-05	0.000109758	9.80453e-05	7.82458e-05	0.000106663	8.72234e-05	0.000160426	0.000117587	9.28337e-05	0.000119161	0.000122431	7.93695e-05	galactonate dehydratase [EC:4.2.1.6]
K01685	0.000159664	0.000191037	0.000166676	0.000187021	0.000204508	0.000178352	0.000181319	0.00025099	0.000185263	0.000194432	0.000211995	0.000188282	0.000230755	0.000195176	0.000161484	0.000225986	0.000190517	0.000299631	0.000238146	0.000181764	0.000240385	0.000247864	0.000184366	altronate hydrolase [EC:4.2.1.7]
K01686	0.000143562	0.000157909	0.000162227	0.000159785	0.000182435	0.000165605	0.000158143	0.000206796	0.000177098	0.00017873	0.00019305	0.00016871	0.000195005	0.00017323	0.000145844	0.00019974	0.000160476	0.000253195	0.000212818	0.000160314	0.000191507	0.000202372	0.000182191	mannonate dehydratase [EC:4.2.1.8]
K01687	0.00113143	0.00122316	0.00112642	0.00123201	0.00107612	0.00111037	0.00124069	0.00109046	0.00109961	0.00104205	0.0010743	0.00112023	0.0010786	0.00106502	0.00111881	0.0011775	0.0011052	0.00116078	0.00111124	0.00113997	0.00121751	0.00117566	0.00111327	dihydroxy-acid dehydratase [EC:4.2.1.9]
K01689	0.000844969	0.000861001	0.00086657	0.00089019	0.000855731	0.00088039	0.00088716	0.000842932	0.000886315	0.0008682	0.000862418	0.000872455	0.000818362	0.000813477	0.000829455	0.000857348	0.00081709	0.000897687	0.000873185	0.000856695	0.000851677	0.000866065	0.000891626	enolase [EC:4.2.1.11]
K01690	7.1759e-05	0.000124501	3.81348e-05	0.000151847	3.83942e-05	6.56389e-05	0.000155264	7.16652e-05	3.44432e-05	5.07622e-05	4.88039e-05	8.08303e-05	8.1751e-05	8.1843e-05	5.88291e-05	8.19466e-05	8.4011e-05	4.45084e-05	3.79898e-05	6.79797e-05	0.000110513	8.32595e-05	2.00622e-05	phosphogluconate dehydratase [EC:4.2.1.12]
K01692	0.000577093	0.00045256	0.000199662	0.000512103	0.000279405	0.000399233	0.000535997	0.000297489	0.000137696	0.000308606	0.000234398	0.000327987	0.000194333	0.000305468	0.000216766	0.00025641	0.000283163	0.000175054	0.000200916	0.000314077	0.000379971	0.000223364	0.000357089	enoyl-CoA hydratase [EC:4.2.1.17]
K01693	0.000261906	0.000254771	0.000271652	0.000256431	0.000243536	0.000253189	0.000250454	0.000210883	0.000272329	0.000237419	0.000223496	0.000242286	0.000223652	0.000232455	0.00027221	0.000233318	0.000256676	0.000155485	0.000204625	0.00024838	0.000232869	0.000223032	0.000254342	imidazoleglycerol-phosphate dehydratase [EC:4.2.1.19]
K01695	0.000413451	0.00042093	0.000433065	0.000410141	0.000420895	0.00041069	0.000407423	0.00042318	0.000430342	0.000409895	0.000424039	0.000416003	0.000418839	0.000416607	0.000422302	0.000439231	0.000421209	0.000475963	0.000442882	0.000430615	0.000433142	0.000451827	0.000423597	tryptophan synthase alpha chain [EC:4.2.1.20]
K01696	0.000693973	0.000691495	0.000708417	0.00067284	0.000707187	0.000698199	0.000691395	0.000705444	0.000708142	0.000697464	0.000703311	0.000695212	0.000692202	0.00068602	0.000694399	0.000720182	0.000693212	0.000774206	0.000725911	0.000715757	0.000710705	0.000738921	0.000696772	tryptophan synthase beta chain [EC:4.2.1.20]
K01697	0.000197866	0.000188562	0.000172963	0.000165836	0.000228856	0.000210408	0.00019776	0.000321223	0.000137361	0.000210361	0.000302954	0.000210104	0.000256826	0.000239312	0.000158864	0.000318184	0.000173945	0.000688821	0.00042287	0.000268937	0.000337236	0.000383834	0.000252198	cystathionine beta-synthase [EC:4.2.1.22]
K01698	0.000547744	0.00052844	0.000548114	0.000503459	0.000547292	0.000547715	0.000525118	0.000550122	0.000529716	0.000520282	0.000549818	0.00052853	0.000554117	0.000543713	0.000565666	0.000577155	0.000546993	0.000633224	0.000583189	0.000572938	0.000583293	0.000596132	0.000565613	porphobilinogen synthase [EC:4.2.1.24]
K01699	9.89866e-05	8.44138e-05	9.61964e-05	7.95899e-05	9.88236e-05	0.000104594	8.25124e-05	0.000111404	0.000107384	0.000114812	0.000111332	0.000112542	0.000104544	0.000137659	0.000110309	8.905e-05	0.000132641	7.30032e-05	9.85641e-05	9.52987e-05	8.57287e-05	8.40876e-05	0.000133608	propanediol dehydratase large subunit [EC:4.2.1.28]
K01703	0.000741681	0.000783133	0.000777466	0.000770807	0.000733464	0.000744038	0.000755535	0.0007266	0.000765935	0.000702563	0.000723538	0.000737986	0.000736904	0.000729071	0.000762741	0.000757386	0.00077984	0.000744132	0.000739299	0.000757037	0.000769511	0.000777198	0.000733928	3-isopropylmalate/(R)-2-methylmalate dehydratase large subunit [EC:4.2.1.33 4.2.1.35]
K01704	0.000300126	0.000316635	0.000315191	0.00031227	0.000298208	0.000301499	0.000307966	0.000296818	0.000308423	0.000286257	0.000294687	0.000299121	0.000301263	0.000298308	0.000310621	0.000307107	0.000315916	0.000305704	0.000302387	0.000307929	0.000312356	0.00031589	0.000297066	3-isopropylmalate/(R)-2-methylmalate dehydratase small subunit [EC:4.2.1.33 4.2.1.35]
K01705	1.36491e-08	4.65037e-07	2.40064e-08	2.3895e-07	1.375e-08	1.4849e-08	6.14242e-08	6.67478e-09	2.23338e-06	1.28738e-08	1.65166e-08	2.54271e-08	1.66916e-08	1.0314e-08	9.22504e-09	7.59209e-09	8.04202e-09	4.31126e-09	1.16168e-08	1.09005e-08	5.53052e-07	1.3138e-08	1.54441e-08	homoaconitate hydratase [EC:4.2.1.36]
K01706	8.19159e-05	8.74149e-05	6.32872e-05	9.63858e-05	6.06557e-05	6.39932e-05	9.41528e-05	6.40787e-05	6.33798e-05	6.14637e-05	4.85417e-05	7.14097e-05	7.67731e-05	7.58406e-05	6.7743e-05	5.88031e-05	7.60945e-05	4.32192e-05	4.43527e-05	7.30869e-05	8.47144e-05	6.31302e-05	5.95963e-05	glucarate dehydratase [EC:4.2.1.40]
K01707	4.6925e-05	4.46812e-05	3.40399e-05	4.53104e-05	3.20773e-05	3.61908e-05	5.09529e-05	3.57458e-05	3.20063e-05	3.65122e-05	2.97935e-05	3.96663e-05	3.44789e-05	3.64286e-05	3.99121e-05	3.5147e-05	3.88751e-05	2.51385e-05	2.76671e-05	4.28994e-05	4.70997e-05	3.47309e-05	4.10599e-05	5-dehydro-4-deoxyglucarate dehydratase [EC:4.2.1.41]
K01708	4.92884e-05	6.77136e-05	4.94236e-05	6.69798e-05	4.56904e-05	4.61907e-05	5.69135e-05	5.29208e-05	5.09679e-05	4.41223e-05	4.37634e-05	5.36897e-05	6.74724e-05	6.38558e-05	5.43292e-05	5.14215e-05	6.9272e-05	3.4494e-05	3.83932e-05	4.98371e-05	5.42613e-05	5.08623e-05	2.75568e-05	galactarate dehydratase [EC:4.2.1.42]
K01709	6.85788e-05	8.22742e-05	8.61713e-05	7.45654e-05	8.55795e-05	7.67723e-05	5.96221e-05	8.3718e-05	0.000106452	7.72765e-05	8.61665e-05	7.6856e-05	8.20364e-05	8.07468e-05	7.98722e-05	8.86033e-05	9.26688e-05	9.19553e-05	8.87604e-05	7.43927e-05	7.8953e-05	8.9682e-05	8.49898e-05	CDP-glucose 4,6-dehydratase [EC:4.2.1.45]
K01710	0.000544621	0.000639123	0.000548397	0.000697023	0.000604763	0.000615746	0.00068304	0.000700325	0.000577424	0.000589985	0.000685394	0.000619752	0.000602346	0.000582938	0.000489841	0.000695382	0.000552455	0.0010121	0.000784498	0.000603082	0.000750067	0.000785996	0.000633781	dTDP-glucose 4,6-dehydratase [EC:4.2.1.46]
K01711	0.000146983	0.00018617	0.000130629	0.000191681	0.000160261	0.000153451	0.000171031	0.000210509	0.000134778	0.00015119	0.000185076	0.000161203	0.000181427	0.000164967	0.000119134	0.000203592	0.000144266	0.000347113	0.000233493	0.000169716	0.000235979	0.000259824	0.000155919	GDPmannose 4,6-dehydratase [EC:4.2.1.47]
K01712	0.000574372	0.000551478	0.000643258	0.000510043	0.000637761	0.000573719	0.000496211	0.000647582	0.000599377	0.000573843	0.000654992	0.000552594	0.000668254	0.000602619	0.000629751	0.000681702	0.000590108	0.000878937	0.000745021	0.000647384	0.000636144	0.000688944	0.000588893	urocanate hydratase [EC:4.2.1.49]
K01713	1.14379e-05	1.76437e-05	6.29228e-06	2.29737e-05	7.00308e-06	9.76465e-06	2.29554e-05	1.16247e-05	6.19318e-06	8.19258e-06	7.00436e-06	1.37846e-05	1.37187e-05	1.25917e-05	8.52304e-06	9.32493e-06	1.25511e-05	6.13053e-06	5.6235e-06	1.02515e-05	1.64435e-05	1.24442e-05	4.31998e-06	cyclohexadienyl dehydratase [EC:4.2.1.51 4.2.1.91]
K01714	0.000807708	0.000827391	0.000768407	0.000858772	0.00078107	0.000790298	0.00087914	0.00081997	0.00076382	0.000786028	0.000791331	0.000807818	0.00078258	0.000767629	0.000753397	0.000837556	0.000764474	0.000874252	0.000813463	0.000805221	0.000876234	0.000843358	0.000824969	dihydrodipicolinate synthase [EC:4.2.1.52]
K01715	9.87806e-05	0.000128716	0.000125354	0.000130059	0.000133511	0.000119572	0.000102438	0.000166864	0.000136548	0.000115341	0.000161894	0.000123586	0.000130811	0.000123331	9.58351e-05	0.000177692	0.00012737	0.000295135	0.000207449	0.000127053	0.000166922	0.000191913	0.000141054	3-hydroxybutyryl-CoA dehydratase [EC:4.2.1.55]
K01716	1.63958e-05	2.44111e-05	9.94851e-06	2.13533e-05	5.91326e-06	1.24329e-05	1.9237e-05	1.68332e-05	7.95966e-06	1.3167e-05	1.36771e-05	1.53166e-05	2.49057e-05	2.50298e-05	1.45569e-05	2.24457e-05	1.98244e-05	1.46279e-05	1.10711e-05	1.5412e-05	1.98858e-05	1.60013e-05	4.1727e-06	3-hydroxydecanoyl-[acyl-carrier-protein] dehydratase [EC:4.2.1.60]
K01719	0.000388746	0.000350978	0.000401786	0.000320706	0.000427544	0.000390763	0.000330022	0.00045288	0.000382196	0.000399584	0.000456177	0.000381608	0.000442799	0.000433718	0.000415896	0.000447184	0.000414502	0.000587953	0.000502971	0.000429549	0.000434413	0.000475631	0.000394237	uroporphyrinogen-III synthase [EC:4.2.1.75]
K01720	0.000251952	0.000229996	0.000210885	0.000206307	0.000212554	0.000206003	0.000227196	0.000212319	0.000201788	0.00022498	0.000187004	0.000215057	0.000219425	0.000233515	0.000239705	0.000176686	0.000219344	0.000145678	0.000176681	0.000231458	0.000238303	0.00019509	0.000249874	2-methylcitrate dehydratase [EC:4.2.1.79]
K01721	1.76402e-05	1.53271e-05	5.85567e-06	1.80153e-05	6.83814e-06	1.29269e-05	2.31054e-05	8.2622e-06	4.02995e-06	9.5475e-06	9.75427e-06	1.14307e-05	7.11954e-06	9.89436e-06	7.43391e-06	1.39634e-05	8.44578e-06	7.02543e-06	8.25172e-06	1.05156e-05	1.59702e-05	8.6574e-06	1.068e-05	nitrile hydratase [EC:4.2.1.84]
K01724	5.86206e-05	5.85035e-05	4.0691e-05	5.49062e-05	4.81774e-05	4.934e-05	5.79386e-05	6.02773e-05	3.60467e-05	5.02546e-05	5.32708e-05	5.18149e-05	4.9673e-05	5.23789e-05	4.49775e-05	5.769e-05	4.66354e-05	8.76811e-05	6.21215e-05	5.91604e-05	7.03786e-05	7.01425e-05	6.01246e-05	4a-hydroxytetrahydrobiopterin dehydratase [EC:4.2.1.96]
K01725	1.40066e-05	1.41189e-05	5.53175e-06	1.82513e-05	7.02564e-06	1.11177e-05	1.96312e-05	9.73171e-06	5.18858e-06	8.13676e-06	7.84518e-06	1.16162e-05	8.88142e-06	1.01685e-05	7.38605e-06	9.64088e-06	1.05655e-05	6.07873e-06	6.37458e-06	9.17385e-06	1.32551e-05	1.34923e-05	6.0555e-06	cyanate lyase [EC:4.2.1.104]
K01726	1.16318e-05	1.49945e-05	1.03714e-05	1.40916e-05	1.29869e-05	1.27278e-05	1.494e-05	1.32439e-05	1.19947e-05	1.31129e-05	1.4234e-05	1.37562e-05	1.16161e-05	1.24339e-05	1.25955e-05	1.33486e-05	1.43463e-05	9.73919e-06	1.19942e-05	1.14393e-05	1.29159e-05	1.26422e-05	1.01147e-05	[EC:4.2.1.-]
K01727	0.000457796	0.000402298	0.000547224	0.000339355	0.000479399	0.000433265	0.000358143	0.000352663	0.000496905	0.00042071	0.000410454	0.000387635	0.000450468	0.000403687	0.00052917	0.000413851	0.000420433	0.000273852	0.000393074	0.000447577	0.000303009	0.000334752	0.000421547	hyaluronate lyase [EC:4.2.2.1]
K01728	7.11227e-05	6.39544e-05	6.61897e-05	5.72333e-05	6.44744e-05	6.24733e-05	5.68494e-05	7.33457e-05	6.82875e-05	6.60501e-05	6.197e-05	6.54839e-05	7.4721e-05	7.75288e-05	7.40386e-05	6.36807e-05	7.86024e-05	5.06964e-05	6.00327e-05	6.84439e-05	6.96083e-05	6.35981e-05	6.64966e-05	pectate lyase [EC:4.2.2.2]
K01729	1.77398e-05	2.4489e-05	1.96285e-05	1.99222e-05	2.88766e-05	2.51543e-05	2.02152e-05	5.21808e-05	2.28315e-05	2.50099e-05	4.22565e-05	2.58841e-05	3.69012e-05	3.0288e-05	1.8497e-05	4.63853e-05	2.86101e-05	9.41682e-05	5.75037e-05	3.17185e-05	4.30806e-05	5.44278e-05	2.25062e-05	poly(beta-D-mannuronate) lyase [EC:4.2.2.3]
K01730	5.2664e-06	5.1474e-06	2.2074e-06	1.48935e-05	1.30587e-05	5.27879e-06	6.07943e-06	1.35515e-05	1.54188e-05	5.23973e-06	3.95335e-06	4.93854e-06	1.67455e-05	1.10151e-05	4.62343e-06	5.52642e-06	8.05134e-06	5.29207e-06	4.00157e-06	4.42923e-06	9.64603e-06	8.50417e-06	2.50336e-06	oligogalacturonide lyase [EC:4.2.2.6]
K01731	4.62307e-06	2.63613e-06	1.76136e-06	4.68125e-06	8.96352e-07	2.0847e-06	3.8274e-06	4.16062e-06	1.58078e-06	3.15871e-06	1.38223e-06	4.17293e-06	1.05971e-05	8.68734e-06	3.71206e-06	2.67846e-06	5.61411e-06	2.01573e-06	8.41369e-07	4.19659e-06	4.28764e-06	3.58179e-06	8.72186e-07	pectate disaccharide-lyase [EC:4.2.2.9]
K01732	3.64336e-06	3.0286e-06	4.72112e-06	2.12678e-06	4.47126e-06	3.77814e-06	1.95409e-06	3.97585e-06	4.67959e-06	3.9263e-06	4.29753e-06	3.49274e-06	4.4377e-06	4.64541e-06	5.17913e-06	3.84607e-06	5.16307e-06	2.94277e-06	4.13399e-06	3.95764e-06	3.00705e-06	3.46866e-06	3.64487e-06	[EC:4.2.2.10]
K01733	0.000732752	0.000774103	0.000759988	0.000794626	0.000726205	0.000746656	0.000787089	0.000717299	0.000789168	0.000719348	0.000726316	0.000744892	0.000702147	0.000701533	0.000718809	0.000753183	0.00073992	0.000759813	0.000739333	0.000737607	0.000754588	0.000754795	0.000752946	threonine synthase [EC:4.2.3.1]
K01734	9.58376e-05	9.4336e-05	0.000107008	9.57743e-05	0.000114067	0.000106604	8.79142e-05	0.000113188	0.000124088	0.000123696	0.000117397	0.000113566	0.000105732	0.000113376	0.000101803	0.000107286	0.000119363	8.88896e-05	0.000105564	9.46898e-05	9.41796e-05	9.84555e-05	0.000109541	methylglyoxal synthase [EC:4.2.3.3]
K01735	0.000635684	0.000637285	0.000657958	0.000628384	0.000646792	0.000642963	0.000641839	0.000650949	0.000652627	0.000638137	0.000657273	0.000638187	0.000640159	0.000627333	0.000637232	0.000664592	0.000625527	0.000721958	0.000685052	0.000654332	0.000661347	0.000679788	0.000636646	3-dehydroquinate synthase [EC:4.2.3.4]
K01736	0.000729916	0.000718555	0.000764467	0.000704675	0.000734138	0.000738033	0.000714648	0.000717987	0.000752893	0.000720458	0.000734685	0.000721235	0.000718238	0.000713924	0.000745191	0.000735127	0.000725178	0.000759692	0.000756323	0.000742524	0.000733754	0.000744429	0.000740298	chorismate synthase [EC:4.2.3.5]
K01737	0.000169148	0.000192375	0.000218617	0.000188347	0.000235404	0.000206602	0.000171761	0.000247402	0.000220095	0.000196327	0.000258465	0.00020417	0.00023592	0.000214526	0.000210059	0.000262589	0.000215157	0.00038575	0.000302726	0.000221725	0.00023496	0.000308402	0.000184044	6-pyruvoyl tetrahydrobiopterin synthase [EC:4.2.3.12]
K01738	0.00113104	0.00101987	0.00116767	0.000944147	0.00110859	0.00108922	0.000929297	0.000951218	0.00118118	0.00108372	0.00101419	0.00102403	0.00104412	0.00104488	0.00117138	0.00101516	0.00108057	0.000715122	0.000933386	0.00106598	0.000900093	0.000926859	0.00109825	cysteine synthase A [EC:2.5.1.47]
K01739	0.000734184	0.000620651	0.000766013	0.000545464	0.000714967	0.000651525	0.000545102	0.000598769	0.000722486	0.000684593	0.000622316	0.000624469	0.000704778	0.00069204	0.000796258	0.000616952	0.000679096	0.000450104	0.000582125	0.00070809	0.000568033	0.000600874	0.000706966	cystathionine gamma-synthase [EC:2.5.1.48]
K01740	0.000580122	0.000612541	0.000583038	0.000626049	0.000514949	0.00055686	0.000584565	0.000565373	0.000620326	0.000544023	0.000545226	0.000581317	0.000514321	0.000530655	0.000521748	0.000606935	0.000513049	0.00069523	0.000592291	0.000590921	0.000663289	0.000633576	0.000683847	O-acetylhomoserine (thiol)-lyase [EC:2.5.1.49]
K01743	1.26863e-08	7.39964e-08	2.03748e-09	1.82109e-08	1.56487e-08	1.05268e-08	1.48236e-08	6.76297e-09	7.15577e-09	7.74052e-09	6.3359e-09	1.17768e-08	3.94592e-09	4.66003e-09	9.78668e-09	3.28345e-09	1.883e-08	4.90885e-09	3.8985e-09	1.19786e-08	9.37778e-09	6.60045e-09	1.55609e-09	[EC:4.2.-.-]
K01744	0.000316746	0.000315706	0.000310434	0.000369055	0.000297199	0.000332753	0.000375141	0.000293728	0.000325574	0.000322825	0.000287636	0.000336409	0.000304754	0.000311738	0.000331778	0.000269768	0.000331667	0.000215555	0.000273428	0.000314136	0.000339448	0.00029742	0.000294363	aspartate ammonia-lyase [EC:4.3.1.1]
K01745	0.00056172	0.000561652	0.000622528	0.000519676	0.000630541	0.000572904	0.000509716	0.000669215	0.000578478	0.000572758	0.000672107	0.000557042	0.000673115	0.000606644	0.000613374	0.000709994	0.000593565	0.000960013	0.000776261	0.00065447	0.000663382	0.000722631	0.00057833	histidine ammonia-lyase [EC:4.3.1.3]
K01746	3.23659e-06	7.01225e-06	6.30896e-06	9.79813e-06	1.90772e-06	3.8152e-06	7.3673e-06	1.13735e-06	6.93186e-06	2.46358e-06	1.58001e-06	5.13216e-06	7.54536e-07	1.69468e-06	1.7895e-06	2.38738e-06	2.40169e-06	8.64669e-07	2.40187e-06	2.52034e-06	2.47462e-06	2.7873e-06	3.51967e-06	formiminotetrahydrofolate cyclodeaminase [EC:4.3.1.4]
K01749	0.000501362	0.000479643	0.000498138	0.00045259	0.000505383	0.000500453	0.000473643	0.000498005	0.000486849	0.000487175	0.000502295	0.00048626	0.000503587	0.00049709	0.000516077	0.000518345	0.00050224	0.000547005	0.000519106	0.000519749	0.000514027	0.000528728	0.000509993	hydroxymethylbilane synthase [EC:2.5.1.61]
K01750	0.000364345	0.000337612	0.000363045	0.000328847	0.000372883	0.000346098	0.000343128	0.000315926	0.000344526	0.000341566	0.000335891	0.000333309	0.000346956	0.000320395	0.000377401	0.000345466	0.000343051	0.000255645	0.000310778	0.000348014	0.000309314	0.000302499	0.000314244	ornithine cyclodeaminase [EC:4.3.1.12]
K01751	4.08034e-05	6.85387e-05	5.0144e-05	7.36142e-05	3.59973e-05	5.14752e-05	6.49448e-05	3.28127e-05	5.46536e-05	3.09991e-05	3.53714e-05	6.12443e-05	3.80683e-05	3.69445e-05	4.45307e-05	4.34644e-05	4.16564e-05	2.23714e-05	3.40758e-05	4.28219e-05	5.45787e-05	5.1383e-05	3.19619e-05	diaminopropionate ammonia-lyase [EC:4.3.1.15]
K01752	0.000918135	0.000890296	0.000977982	0.000915198	0.000961001	0.000955166	0.000926687	0.000954722	0.000957622	0.000940355	0.000972634	0.000939477	0.000983519	0.000951561	0.000962326	0.000962289	0.00094547	0.00102215	0.000999573	0.000954844	0.000932658	0.000955333	0.000937211	L-serine dehydratase [EC:4.3.1.17]
K01753	0.000130618	0.000144396	0.000137743	0.000148306	0.000143593	0.000135452	0.000141108	0.000149071	0.000143509	0.00014174	0.000141297	0.000150035	0.000149947	0.00014988	0.00014543	0.000131868	0.0001595	0.000119374	0.000134128	0.000134323	0.000139587	0.000141201	0.000124907	D-serine dehydratase [EC:4.3.1.18]
K01754	0.00097612	0.000984493	0.00100179	0.0010131	0.000977857	0.000945108	0.000985793	0.000943837	0.000977328	0.000897778	0.000946977	0.000950143	0.00097409	0.000944444	0.000995737	0.00100391	0.000978242	0.000990094	0.000970819	0.000983836	0.000979427	0.00100446	0.000923955	threonine dehydratase [EC:4.3.1.19]
K01755	0.00082517	0.000835592	0.000853365	0.000842673	0.000830502	0.000837442	0.00084148	0.000800121	0.000851125	0.000810962	0.000812129	0.000831914	0.000798215	0.000798459	0.000842812	0.000820407	0.00082889	0.000764217	0.000801633	0.000826813	0.000821569	0.00082783	0.000851359	argininosuccinate lyase [EC:4.3.2.1]
K01756	0.000887405	0.000874315	0.000877677	0.000898239	0.000897419	0.000914807	0.000912102	0.000876741	0.000888162	0.000925484	0.000898136	0.000909632	0.000845754	0.000839163	0.00083633	0.000889493	0.000834627	0.000912889	0.000891729	0.000885536	0.00087428	0.000888945	0.000910402	adenylosuccinate lyase [EC:4.3.2.2]
K01757	1.44823e-08	1.27867e-08	4.77158e-09	6.98261e-09	3.43681e-09	8.44561e-09	1.10633e-08	1.57563e-08	5.02841e-09	7.56909e-09	8.37936e-09	1.00807e-08	6.41314e-09	7.74884e-09	9.53664e-09	1.50305e-08	1.51556e-08	9.09139e-09	6.1455e-09	1.27952e-08	1.28884e-08	1.18923e-08	1.85453e-09	strictosidine synthase [EC:4.3.3.2]
K01758	3.12478e-05	2.87893e-05	1.0094e-05	3.31637e-05	1.37201e-05	1.92065e-05	3.28819e-05	1.9134e-05	1.05129e-05	1.60559e-05	1.17212e-05	1.88013e-05	1.60379e-05	2.2165e-05	1.85266e-05	1.60747e-05	1.72667e-05	1.21169e-05	1.08649e-05	1.89124e-05	2.61603e-05	1.57818e-05	1.95625e-05	cystathionine gamma-lyase [EC:4.4.1.1]
K01759	0.0002753	0.000288026	0.000312625	0.000260226	0.000318339	0.00029961	0.00025694	0.00030769	0.000326044	0.000315934	0.000325722	0.000312787	0.000295607	0.000317686	0.000321666	0.000286276	0.000342774	0.000240109	0.000297736	0.000281496	0.000255253	0.00028219	0.000276943	lactoylglutathione lyase [EC:4.4.1.5]
K01760	0.000628185	0.0006647	0.000769589	0.000593337	0.000832574	0.000742171	0.000581779	0.000853652	0.000769526	0.00075541	0.000898973	0.000742908	0.000818565	0.000792021	0.000771412	0.000849573	0.000795729	0.00109967	0.000971396	0.000762293	0.000738451	0.00087206	0.000702096	cystathionine beta-lyase [EC:4.4.1.8]
K01761	0.000108013	0.00012933	0.000133051	0.000134092	0.0001532	0.000140442	0.000118101	0.000194202	0.000126595	0.000152597	0.000201531	0.000146889	0.000160666	0.000155584	0.000119186	0.000205711	0.000141085	0.00036748	0.000257179	0.000157934	0.000191049	0.000226942	0.000147505	methionine-gamma-lyase [EC:4.4.1.11]
K01766	1.94347e-05	2.12094e-05	1.425e-05	3.61955e-05	6.18202e-06	1.33082e-05	3.02521e-05	1.99603e-05	8.96425e-06	1.52051e-05	9.20734e-06	1.97783e-05	4.05157e-05	3.28176e-05	1.56655e-05	1.73942e-05	2.37553e-05	1.00733e-05	8.49812e-06	1.75834e-05	2.64433e-05	1.96142e-05	2.73134e-06	cysteine sulfinate desulfinase [EC:4.4.1.-]
K01768	0.000294948	0.000239634	0.000122527	0.000237298	0.000163253	0.000218604	0.000237539	0.000183014	9.84929e-05	0.000185172	0.000185948	0.000165654	0.000142037	0.000192349	0.000136798	0.00022387	0.000170859	0.000251693	0.000191114	0.000199172	0.000231892	0.000185408	0.000207267	adenylate cyclase [EC:4.6.1.1]
K01769	4.00408e-07	1.09161e-06	3.84781e-07	6.28857e-07	3.63076e-07	4.90369e-07	4.3005e-07	5.96656e-07	4.58947e-07	4.15726e-07	5.49602e-07	4.60883e-07	4.02552e-07	4.03282e-07	3.61483e-07	6.18395e-07	7.07417e-07	1.04785e-06	6.17062e-07	3.80508e-07	7.28109e-07	6.0841e-07	2.12298e-07	guanylate cyclase, other [EC:4.6.1.2]
K01770	0.000155091	0.000159269	0.000146033	0.000173642	0.000135305	0.000149674	0.000167493	0.000138625	0.000155137	0.000142983	0.000126207	0.000150454	0.000134653	0.000141991	0.000145477	0.000128833	0.000151474	9.13895e-05	0.000117327	0.000139493	0.000160417	0.00014067	0.000152679	2-C-methyl-D-erythritol 2,4-cyclodiphosphate synthase [EC:4.6.1.12]
K01771	0.000187831	0.000154526	0.00023269	0.000121735	0.000218369	0.000188364	0.000117326	0.000179538	0.000220883	0.000191231	0.000201941	0.00017032	0.000210295	0.000205689	0.000244042	0.000184843	0.000221051	0.000135148	0.000188331	0.000193444	0.000138836	0.000159913	0.000182757	1-phosphatidylinositol phosphodiesterase [EC:4.6.1.13]
K01772	0.000563848	0.000525577	0.000561478	0.000516939	0.000573583	0.000561333	0.000553037	0.000578137	0.000523149	0.000545331	0.000576336	0.000548326	0.00057686	0.000569939	0.000586799	0.000572206	0.000556665	0.00065009	0.000611455	0.000591362	0.000590196	0.000615193	0.000580578	ferrochelatase [EC:4.99.1.1]
K01775	0.00104646	0.000986721	0.00110292	0.000970738	0.00106992	0.00104181	0.000952144	0.00101312	0.00107643	0.00105	0.00104046	0.00100874	0.00105765	0.00101326	0.0010799	0.00104131	0.00101405	0.00101781	0.00104298	0.00105687	0.000996399	0.0010207	0.0010587	alanine racemase [EC:5.1.1.1]
K01776	0.000551724	0.000516697	0.000543591	0.00053209	0.000535006	0.000549267	0.000550147	0.000519714	0.000536187	0.000546579	0.000531596	0.000535113	0.000510944	0.000507353	0.000520329	0.000527595	0.000513779	0.000526632	0.000534125	0.000537089	0.000533477	0.000524668	0.000557695	glutamate racemase [EC:5.1.1.3]
K01777	8.23509e-05	7.42913e-05	8.03448e-05	6.6802e-05	8.32027e-05	7.60824e-05	7.03287e-05	8.44673e-05	7.99951e-05	8.53479e-05	8.3364e-05	7.88662e-05	7.8398e-05	8.50089e-05	8.86735e-05	7.37515e-05	8.42469e-05	7.37553e-05	8.11974e-05	8.31554e-05	8.22804e-05	7.77059e-05	9.61508e-05	proline racemase [EC:5.1.1.4]
K01778	0.000342137	0.000373192	0.000340136	0.000384166	0.000344033	0.000353882	0.000379778	0.000382844	0.000355919	0.000357464	0.000367672	0.000374776	0.00034237	0.000359659	0.000327754	0.000378547	0.00036045	0.000436583	0.000388019	0.00035746	0.000404932	0.000409952	0.000398798	diaminopimelate epimerase [EC:5.1.1.7]
K01779	0.000145136	0.000163311	0.000144911	0.000174655	0.000162298	0.000165082	0.000167173	0.000167787	0.000154757	0.000166987	0.000168381	0.000180258	0.000152567	0.000159084	0.000147744	0.000150796	0.00016042	0.000155838	0.000160301	0.000152565	0.000156277	0.000164844	0.000165437	aspartate racemase [EC:5.1.1.13]
K01780	1.00766e-05	9.07416e-06	1.05284e-05	9.70373e-06	1.05007e-05	9.73766e-06	1.02803e-05	7.94692e-06	9.27808e-06	8.56522e-06	9.03386e-06	8.76587e-06	9.39978e-06	8.36734e-06	1.08559e-05	9.45924e-06	9.04405e-06	5.99671e-06	8.29338e-06	9.41999e-06	8.52997e-06	8.31786e-06	8.11515e-06	[EC:5.1.1.-]
K01781	1.30522e-06	2.77475e-06	5.70187e-07	5.09008e-06	3.75362e-06	1.95128e-06	3.48946e-06	1.03722e-06	1.182e-06	9.10796e-07	1.25137e-06	2.09279e-06	7.66487e-07	8.08516e-07	1.07775e-06	1.40683e-06	1.63307e-06	1.16466e-06	1.01424e-06	1.13945e-06	2.14554e-06	1.76309e-06	4.66037e-07	mandelate racemase [EC:5.1.2.2]
K01782	0.000194656	0.000183882	8.00213e-05	0.000187075	8.15456e-05	0.000125737	0.000196783	0.000118586	5.90584e-05	0.000115625	8.31762e-05	0.000131693	0.000131591	0.000149951	0.000109984	0.000123568	0.000122173	7.89369e-05	7.24605e-05	0.00013627	0.000164505	0.000103789	0.000118962	3-hydroxyacyl-CoA dehydrogenase / enoyl-CoA hydratase / 3-hydroxybutyryl-CoA epimerase [EC:1.1.1.35 4.2.1.17 5.1.2.3]
K01783	0.000569269	0.000553576	0.000593835	0.000548431	0.000608385	0.000602114	0.000551943	0.000613328	0.000623619	0.000636153	0.000630449	0.000623765	0.000581346	0.000624169	0.000602151	0.000572235	0.000626706	0.000569505	0.000603133	0.000582924	0.000551136	0.000576556	0.00058284	ribulose-phosphate 3-epimerase [EC:5.1.3.1]
K01784	0.00141282	0.00139462	0.00144292	0.00135173	0.00147628	0.00144144	0.00134895	0.00140276	0.00145624	0.00143949	0.00146551	0.00140947	0.00136964	0.00135997	0.00140755	0.00143256	0.00136282	0.00152082	0.00149038	0.00143017	0.00138878	0.00143331	0.00143828	UDP-glucose 4-epimerase [EC:5.1.3.2]
K01785	0.000475937	0.000477839	0.000548442	0.000487378	0.000578542	0.000534171	0.000466724	0.000587907	0.000575588	0.000556018	0.000598084	0.000520428	0.000563777	0.000523006	0.000509492	0.000573699	0.000515416	0.000670535	0.000620509	0.000519259	0.000514871	0.000564162	0.000536163	aldose 1-epimerase [EC:5.1.3.3]
K01786	0.000164848	0.000153977	0.000164937	0.000162115	0.00017127	0.00016846	0.000171853	0.000170169	0.000173839	0.000185582	0.000166875	0.000172733	0.000167183	0.000161702	0.000149224	0.000159508	0.000147832	0.000163818	0.000166258	0.000161291	0.000164133	0.000156891	0.000199482	L-ribulose-5-phosphate 4-epimerase [EC:5.1.3.4]
K01787	1.84557e-05	2.3368e-05	2.35788e-05	3.53336e-05	3.89076e-05	3.11373e-05	2.64471e-05	6.44508e-05	2.69681e-05	2.86322e-05	5.03914e-05	2.79141e-05	4.99194e-05	3.18184e-05	1.95756e-05	4.90469e-05	2.66099e-05	0.000105915	6.82668e-05	3.05389e-05	5.6215e-05	6.5053e-05	2.92366e-05	N-acylglucosamine 2-epimerase [EC:5.1.3.8]
K01788	0.000242753	0.000207288	0.000254282	0.000199626	0.000258755	0.000244171	0.000223676	0.00021686	0.000254267	0.000268159	0.000240998	0.000243702	0.000238541	0.000237404	0.000254659	0.00021001	0.00023595	0.000147054	0.000209403	0.000230721	0.000175212	0.000188866	0.000218059	N-acylglucosamine-6-phosphate 2-epimerase [EC:5.1.3.9]
K01790	0.0002064	0.000233891	0.000203924	0.000259168	0.00020488	0.000220712	0.000253393	0.00023008	0.000211473	0.000213004	0.000226145	0.000223213	0.000196296	0.000202153	0.000179234	0.000225942	0.000196023	0.000288267	0.000245506	0.000209794	0.000252101	0.000245922	0.000230968	dTDP-4-dehydrorhamnose 3,5-epimerase [EC:5.1.3.13]
K01791	0.000907355	0.000836464	0.00102855	0.00077074	0.000978255	0.000937085	0.00073207	0.000839201	0.00100401	0.000914897	0.000911798	0.00085014	0.000947216	0.000886742	0.00102894	0.000907732	0.000905432	0.00080423	0.000884306	0.00094299	0.000776433	0.000841069	0.000930224	UDP-N-acetylglucosamine 2-epimerase [EC:5.1.3.14]
K01792	4.35913e-05	5.19356e-05	2.17344e-05	5.79535e-05	1.93683e-05	3.12245e-05	6.50902e-05	3.64914e-05	2.51359e-05	2.70414e-05	1.83944e-05	4.05687e-05	4.31486e-05	4.40822e-05	2.91632e-05	2.92776e-05	4.11926e-05	2.02294e-05	1.75675e-05	3.65839e-05	4.81188e-05	3.66218e-05	1.7179e-05	glucose-6-phosphate 1-epimerase [EC:5.1.3.15]
K01795	1.77554e-05	1.6711e-05	1.85803e-05	1.44655e-05	1.72825e-05	1.64892e-05	1.14359e-05	2.09629e-05	1.96114e-05	1.84423e-05	1.87072e-05	1.65842e-05	1.96882e-05	2.04875e-05	2.02613e-05	1.87814e-05	2.37652e-05	1.35332e-05	1.69574e-05	1.78985e-05	1.48541e-05	1.57589e-05	1.67725e-05	[EC:5.1.3.-]
K01796	9.32429e-05	8.57979e-05	2.85945e-05	0.000106506	4.74713e-05	7.07739e-05	0.000113966	5.14282e-05	1.78027e-05	4.75985e-05	4.0927e-05	6.21227e-05	2.78616e-05	4.24191e-05	2.76968e-05	4.44957e-05	4.48363e-05	2.82864e-05	3.47334e-05	4.80801e-05	7.21475e-05	4.16593e-05	5.32767e-05	alpha-methylacyl-CoA racemase [EC:5.1.99.4]
K01797	3.78063e-05	4.91311e-05	1.76002e-05	5.50744e-05	2.11001e-05	3.0167e-05	6.10194e-05	2.76726e-05	1.44896e-05	2.73723e-05	2.04577e-05	3.75943e-05	2.28485e-05	2.34504e-05	2.38949e-05	2.83589e-05	2.83834e-05	1.70113e-05	1.75687e-05	2.98737e-05	4.35313e-05	2.93467e-05	2.36579e-05	[EC:5.1.99.-]
K01799	2.48976e-05	3.6729e-05	1.38171e-05	4.2124e-05	1.91556e-05	2.44322e-05	4.77646e-05	2.36279e-05	1.10189e-05	1.79035e-05	1.98072e-05	2.86424e-05	1.57147e-05	1.65532e-05	1.60535e-05	2.25846e-05	1.93479e-05	2.28811e-05	2.04945e-05	2.08411e-05	3.34989e-05	2.57334e-05	1.81325e-05	maleate isomerase [EC:5.2.1.1]
K01800	1.08395e-05	1.93205e-05	5.08534e-06	1.74179e-05	5.2701e-06	9.04963e-06	1.60412e-05	1.34432e-05	5.77355e-06	7.73576e-06	7.69793e-06	1.17597e-05	1.0149e-05	1.10903e-05	8.5149e-06	1.37282e-05	1.48744e-05	7.67594e-06	5.99547e-06	1.06255e-05	1.361e-05	1.13382e-05	3.18264e-06	maleylacetoacetate isomerase [EC:5.2.1.2]
K01801	9.08668e-06	2.27839e-05	5.62362e-06	2.70466e-05	8.93105e-06	1.08997e-05	2.63831e-05	1.26507e-05	4.85489e-06	7.48543e-06	8.38836e-06	1.69089e-05	9.60049e-06	8.16059e-06	7.78749e-06	1.04226e-05	1.28182e-05	6.28874e-06	6.89927e-06	9.0217e-06	1.70146e-05	1.43436e-05	2.46815e-06	maleylpyruvate isomerase [EC:5.2.1.4]
K01802	0.000153815	0.000140639	0.000115463	0.000135967	0.000121225	0.00013908	0.000165521	0.000154892	9.73672e-05	0.000132993	0.000143523	0.000138043	0.000138786	0.000136587	0.000123825	0.000168334	0.000103165	0.000272953	0.000181512	0.000174183	0.000207148	0.000215939	0.000170795	peptidylprolyl isomerase [EC:5.2.1.8]
K01803	0.000565414	0.000549416	0.000566529	0.000554429	0.000572514	0.000583888	0.000573129	0.000560781	0.000579613	0.000590093	0.000577796	0.000580279	0.000544196	0.000552609	0.000556774	0.000562888	0.000548891	0.000562304	0.000567202	0.000569907	0.000553601	0.000558622	0.000608516	triosephosphate isomerase (TIM) [EC:5.3.1.1]
K01804	0.000241898	0.000223115	0.000239274	0.000200889	0.000260938	0.000240006	0.000207154	0.000284022	0.000265177	0.00027522	0.000262367	0.000243269	0.000283003	0.000266388	0.000240074	0.000257835	0.000239498	0.000301231	0.000272815	0.000254315	0.000274234	0.000268002	0.000315465	L-arabinose isomerase [EC:5.3.1.4]
K01805	0.0002157	0.000201238	0.000190618	0.000195758	0.000220679	0.000219437	0.000210514	0.000254291	0.000195598	0.00024814	0.000233669	0.000220801	0.000248534	0.000242357	0.000208165	0.000230349	0.000201761	0.000307614	0.000247814	0.000236736	0.000257801	0.000251855	0.000223475	xylose isomerase [EC:5.3.1.5]
K01807	0.000259454	0.000275846	0.000284309	0.000277612	0.000283574	0.000273347	0.000265792	0.000260608	0.000286551	0.000288842	0.000274806	0.000280974	0.000271167	0.000275763	0.000288851	0.000253593	0.000288197	0.000188199	0.000243742	0.000258776	0.000215332	0.000243604	0.00024986	ribose 5-phosphate isomerase A [EC:5.3.1.6]
K01808	0.000257495	0.000234498	0.00025899	0.000225656	0.000261091	0.000263692	0.000234413	0.000284774	0.000274463	0.00027507	0.000278891	0.000271067	0.000261804	0.000287365	0.000264736	0.000257862	0.00027913	0.000307085	0.000288793	0.00026833	0.000280445	0.000272001	0.000282519	ribose 5-phosphate isomerase B [EC:5.3.1.6]
K01809	0.000743	0.000649545	0.000783725	0.000620891	0.00078199	0.000748308	0.000645308	0.000712428	0.00076298	0.000762847	0.000760494	0.000702456	0.000749016	0.000722618	0.000765706	0.000730962	0.000707112	0.000743085	0.000765992	0.000748804	0.000661813	0.000685469	0.000742078	mannose-6-phosphate isomerase [EC:5.3.1.8]
K01810	0.000920153	0.000934552	0.000928301	0.000997249	0.000933004	0.000957574	0.00103162	0.000928894	0.000919092	0.000932277	0.000936355	0.000944952	0.000894615	0.000879583	0.000885603	0.000943514	0.000868572	0.00101383	0.00096005	0.000937981	0.000976286	0.000976506	0.000956048	glucose-6-phosphate isomerase [EC:5.3.1.9]
K01811	0.000195417	0.000192745	0.000170676	0.000191985	0.000175032	0.00018431	0.000192052	0.000240892	0.000220293	0.000197231	0.000166808	0.000181565	0.000242686	0.00021546	0.000181828	0.000181806	0.000178864	0.000225951	0.000183058	0.000203427	0.000257898	0.000219652	0.000222052	alpha-D-xyloside xylohydrolase [EC:3.2.1.177]
K01812	0.000218072	0.000214236	0.000208254	0.000213735	0.000226732	0.000216014	0.000227154	0.000258949	0.000238747	0.000253621	0.000236201	0.000231973	0.000248266	0.000233435	0.000195242	0.000245782	0.000197838	0.000316514	0.000257691	0.000233985	0.0002641	0.000255986	0.000251026	glucuronate isomerase [EC:5.3.1.12]
K01813	0.000164092	0.000146939	0.000175776	0.000138601	0.000172415	0.000162051	0.000132806	0.000172508	0.000187384	0.000191659	0.000172034	0.000177955	0.000182772	0.000198682	0.000186418	0.000147654	0.000193065	0.000115092	0.000155114	0.00016372	0.000150576	0.000145053	0.000175363	L-rhamnose isomerase [EC:5.3.1.14]
K01814	0.00036218	0.000375001	0.000387424	0.00036325	0.000372309	0.000370309	0.000354848	0.000379405	0.000383466	0.00035613	0.000380209	0.000366389	0.000377231	0.000371364	0.000379823	0.00039702	0.000384067	0.000437614	0.000399777	0.000385694	0.000393479	0.000412424	0.000376191	phosphoribosylformimino-5-aminoimidazole carboxamide ribotide isomerase [EC:5.3.1.16]
K01815	8.77068e-05	9.07629e-05	0.000100638	9.24046e-05	0.000105508	9.62542e-05	8.02812e-05	0.000125966	0.000112333	0.000106446	0.00011596	9.95989e-05	0.000119865	0.000107311	8.83869e-05	0.000121943	9.99109e-05	0.000166936	0.000132624	0.000101175	0.000116928	0.000128779	0.000109782	4-deoxy-L-threo-5-hexosulose-uronate ketol-isomerase [EC:5.3.1.17]
K01816	9.77986e-05	0.000124294	8.78253e-05	0.00013246	0.000121919	0.000113346	0.000137969	0.000181717	8.25207e-05	0.00011015	0.000154837	0.000124506	0.0001594	0.000134043	8.96791e-05	0.000174749	0.000114573	0.000315337	0.000202359	0.000134361	0.000190736	0.00020517	0.000105755	hydroxypyruvate isomerase [EC:5.3.1.22]
K01817	0.000242113	0.000267798	0.000290577	0.000249016	0.000290692	0.000266466	0.000229351	0.000292124	0.000297808	0.000267803	0.000304663	0.000265607	0.000277067	0.000270637	0.000277633	0.000303783	0.000285505	0.000350254	0.000318713	0.000271035	0.000263436	0.000309025	0.000253246	phosphoribosylanthranilate isomerase [EC:5.3.1.24]
K01818	4.85554e-05	5.91968e-05	4.28747e-05	7.70557e-05	4.38751e-05	4.97546e-05	8.19901e-05	4.92635e-05	4.55715e-05	6.26133e-05	4.16205e-05	6.1566e-05	5.69128e-05	5.23967e-05	3.81132e-05	3.73636e-05	4.12701e-05	2.51855e-05	3.59035e-05	4.19896e-05	4.91996e-05	4.16481e-05	3.36993e-05	L-fucose isomerase [EC:5.3.1.25]
K01819	0.000181093	0.000177182	0.00022658	0.000163172	0.000185775	0.000174357	0.00016231	0.000137466	0.000208804	0.000167782	0.000161182	0.000163882	0.000174494	0.000160869	0.00020736	0.000162241	0.000165613	0.000107079	0.000156239	0.000176298	0.000116742	0.000130374	0.000172446	galactose-6-phosphate isomerase [EC:5.3.1.26]
K01820	1.71984e-05	1.84587e-05	1.48826e-05	1.42248e-05	2.02664e-05	1.76881e-05	1.74667e-05	2.74399e-05	1.62486e-05	1.82717e-05	2.30416e-05	1.67194e-05	2.31671e-05	1.93921e-05	1.64206e-05	2.53833e-05	1.64644e-05	4.0338e-05	2.8731e-05	2.03737e-05	2.83901e-05	2.77071e-05	2.1636e-05	[EC:5.3.1.-]
[truncated: 5,291 more rows]
