# Supplementary material for: Association of Intrauterine Microbes with Endometrial Factors in Intrauterine Adhesion Formation and after Medicine Treatment
Source: Pathogens. 2022 Jul 10;11(7):784. doi: 10.3390/pathogens11070784 (PMC9322781; doi:10.3390/pathogens11070784)
Supplement: Supplementary file 1 [file pathogens-11-00784-s001.zip › Table S38.xlsx]

## Sheet: Sheet1
E2	GXN	OTC
novel.1102	novel.290	AABR07034729.1
AABR07051726.1	novel.1167	LOC100361913
novel.143	novel.614	LOC100911422
novel.882	Crygn	novel.1709
AABR07029963.1	Cfap65	Pirb
AABR07015881.1	LOC690020	LOC102550375
LOC100910446	novel.758	AABR07062477.2
Isl1	novel.996	Msmb
LOC103689983	Paxx	novel.347
Il5ra	novel.828	novel.1535
Dscaml1	Il5ra	Gm22442
Arx	novel.291	AABR07012775.1
AABR07028795.1	LOC102553088	Senp5
novel.1085	Ccr3	novel.758
LOC103690005	Slc6a13	LOC102553010
AABR07062477.2	Cfap57	AABR07072755.1
AABR07001592.2	Prss55	AC118414.2
LOC102553010	Helt	novel.375
Chd5	AABR07024203.1	RGD1563601
LOC501467	Col25a1	Cyp4a1
Il27	novel.1709	AABR07015881.1
novel.614	AABR07062477.2	novel.392
Krt77	Retnlg	LOC685157
AC097575.1	Orm1	LOC102555758
Cd19	Cfap206	AABR07014118.1
AABR07043772.1	Zscan10	LOC685081
Slpil2	Ak9	Riiad1
AABR07058519.1	Igsf21	novel.1104
LOC363337	Ltf	AABR07021812.1
Rspo2	novel.596	LOC100911456
AABR07051426.1	P2rx2	novel.1553
LOC685081	novel.347	Zik1
AABR07043190.1	novel.1546	Caln1
AABR07014547.1	LOC102550375	Lipf
AABR07060560.3	novel.952	novel.1616
Mospd4	Isl1	Krt17
LOC100912571	novel.627	AC105815.1
Lrrc23	LOC100909857	Gpr150
Wdr62	Npffr1	novel.952
Tgm6	Arx	novel.1680
Tsacc	AABR07015881.1	Dppa1
AABR07047008.1	Wdr63	C12H7orf61
Mpl	novel.1732	Reg3g
novel.347	AABR07041949.1	AABR07021853.1
Riiad1	Cdhr3	novel.1239
novel.788	Csprs	novel.788
Surf2	AABR07058578.2	Reg3b
Hs3st5	RGD1309106	AC134224.3
SNORA70	Nhp2	novel.838
Gkn2	Cyp2c22	Hiatl3
AABR07047323.2	Rfx6	Fgd1
AABR07065173.1	Cartpt	Ka11
AABR07021812.1	novel.497	Tex12
LOC108348122	Agr3	Faim
SNORA74	Spns3	Rbp2
AABR07059193.1	Slc15a1	Ccl22
Pappa2	Dmc1	Gdpd3
Ka11	Hif3a	LOC103690006
Ccn3	AABR07068694.1	AABR07014272.1
Pla2g2c	Lcn1	Gdf3
AABR07051952.1	AABR07028995.1	novel.835
AC109542.1	Olr1374	RGD1560723
P2ry4	Rspo2	novel.79
novel.952	novel.5	Mzb1
Zmynd12	Uox	Ube2b
AC144674.2	novel.379	novel.374
Pcgf1	AABR07058816.1	SNORA73
AABR07056330.1	Coch	LOC103694381
Aldh3a1	novel.328	Tsen34
LOC100911837	Ka11	Crygs
Dnali1	Ctxn3	LOC100909671
novel.1425	AABR07012775.1	novel.1455
Oas1i	Nek5	LOC100909725
SNORD14	Dscaml1	AABR07030729.1
novel.1125	Frem3	AABR07056330.1
Shisa6	novel.1494	novel.373
Tshb	Pclo	NEWGENE_1306399
novel.369	Dcdc5	novel.1066
AABR07065127.1	novel.329	LOC108352134
AABR07008370.1	Guca1a	U1
Cpne9	novel.1057
Mtnr1a	Ccdc24
Hoxc5	LOC103690005
Hspa1b	Atp8a2
novel.816	LOC100909604
Spint3	Scgb1c1
Lmntd2	novel.1023
novel.401	Nkx6-2
Wfdc21	novel.1000
Col23a1	Qrfpr
St8sia2	Wdr38
Caln1	novel.659
novel.1000	Hoxc8
novel.835	novel.1425
Tm4sf4	LOC501297
5S_rRNA	Dnai2
Pfkfb4	novel.1317
Mast4	novel.1222
	AABR07019137.1
	Mir349
	Lrcol1
	novel.788
	7SK
	Dnah6
	Vit
	Dynlrb2
	RGD1563601
	novel.835
	Prr4
	AC105815.1
	Hhip
	Ntsr1
	novel.1239
	Rln1
	AABR07021812.1
	AC134759.1
	Scn9a
	Lhcgr
	Krt16
	AABR07044302.1
	Lmntd2
	Gabre
	Clic3
	U6
	novel.801
	Ccn3
	Cd8a
	AABR07051716.1
	Atp2b2
	novel.1061
	Mtnr1b
	Snx31
	novel.536
	novel.910
	novel.25
	AABR07033757.1
	AABR07016976.1
	Pla2g2c
	Zmynd12
	AABR07001599.1
	Wdr62
	Dnali1
	LOC363337
	Jsrp1
	Bpi
	Mzb1
	Dnah9
	Atp4b
	Efcab10
	AY172581.1
	novel.383
	Cndp1
	novel.581
	novel.375
	Slc26a7
	novel.29
	Slc25a48
	novel.1508
	Gfap
	Nrsn1
	Gapt
	novel.1604
	novel.1471
	novel.552
	RGD1560718
	novel.296
	Tex15
	Wbp11l1
	Marchf11
	Gdf3
	novel.837
	Hoxc5
	novel.667
	AY172581.5
	Fam169b
	Caln1
	novel.787
	AABR07040887.1
	Aox3
	B3gat2
	Hydin
	Elmod1
	Wfdc15b
	Epo
	Lgi2
	Dppa1
	novel.1028
	Clec4b2
	Pla2g4e
	AABR07030901.1
	Ak7
	SNORA70
	Exd1
	Nmb
	Myh6
	Wnt2b
	B3galt5
	AABR07071199.1
	novel.1653
	Col23a1
	AABR07067810.2
	Acsm3
	novel.1190
	novel.1752
	Tmem270
	Obp2a
	novel.339
	Cyp2f4
	Rab44
	AC129824.1
	Dapl1
	novel.412
	novel.988
	novel.1128
	novel.1624
	novel.971
	LOC100912481
	Mchr1
	AABR07045621.1
	novel.1153
	novel.1784
	P2ry4
	Niban3
	novel.452
	Upk1a
	Hmgcs2
	Csf3
	Calca
	Igfbp1
	Ube2b
	RGD1310935
	Nme5
	novel.369
	Spata18
	novel.898
	Slc23a3
	Mir3554
	Fgf21
	RGD1306233
	Abca6
	novel.1008
	novel.1158
	Cyp3a62
	Sntg1
	Pde1c
	Alox12e
	Timd2
	Sec14l5
	Cldn1
	novel.373
	Capn13
	novel.1242
	AABR07015855.1
	novel.1460
	Slc5a9
	Pbld1
	AY172581.16
	Cyp4b1
	Mgarp
	Ppp1r32
	Spint3
	N5
	LOC102548326
	Phactr3
	Col10a1
	Vsig8
	Zfp483
	Vstm2a
	novel.1678
	Slc5a11
	B4galnt3
	Ubxn10
	AABR07056330.1
	Izumo1
	Reg3g
	Lpar3
	Mt-nd5
	Gad1
	Fbxo41
	Cwh43
	Tmem178b
	novel.574
	Mt-atp8
	Alpp
	Rab17
	novel.591
	Atp2c2
	novel.804
	Zfp14
	Wfdc21
	novel.521
	Pabpc4l
	Ddc
	Hoxc6
	Tdgf1
	novel.943
	Gipr
	Aknad1
	Cyp4f18
	Musk
	LOC102555023
	Nhlrc4
	Zg16b
	Ccdc180
	novel.553
	novel.1027
	Insrr
	novel.923
	Adgre4
	novel.1486
	Cebpe
	AABR07044408.2
	Sult1a1
	Capn3
