# Supplementary material for: Association of Intrauterine Microbes with Endometrial Factors in Intrauterine Adhesion Formation and after Medicine Treatment
Source: Pathogens. 2022 Jul 10;11(7):784. doi: 10.3390/pathogens11070784 (PMC9322781; doi:10.3390/pathogens11070784)
Supplement: Supplementary file 1 [file pathogens-11-00784-s001.zip › Table S39.xlsx]

## Sheet: Sheet1
E2	GXN	OTC
LOC102553785	AABR07058918.1	NEWGENE_1565644
novel.580	AABR07066510.1	Gzmb
LOC100361265	Il36a	AABR07024139.1
Sirpd	Crnn	LOC103689947
Gzmc	Gzmb	Tma7
Chga	Cav3	Rgs7
Cxcl2	novel.802	Mcpt8l2
Nfs1	Galnt9	Rmnd5b
novel.1154	Rnase2	Cyp1a1
Il6	AABR07000629.2	Slc4a10
AABR07065423.1	Cxcl2	Prok2
Prok2	Olr1423	novel.416
AABR07024139.1	AABR07035791.1	AABR07030568.4
Pitx3	Il6	Mmp27
Tma7	Itprid1	AC114512.2
Cxcr2	Aoc1	LOC103694867
Gzmb	AABR07065423.1	Epb41l1
Aoc1	Fam71a	Mcpt8l3
F2	Krt71	Ucma
AABR07044962.1	Oxtr	Fam50a
AABR07064998.2	Kcnf1	AABR07058831.1
Olr1423	Cxcl1	Gldn
Ebna1bp2	Hoxc11	LOC299282
novel.416	Wnt3	novel.1572
LOC100909830	Tcerg1l	AABR07035791.1
Rnu11	Tlx1	Tbcb
Krt78	LOC100909700	novel.1291
LOC100910275	AABR07001416.1	AABR07031588.1
Pmp2	Grin2a	Aoc1
Tbcb	7SK	Nell2
Cym	novel.520	LOC100912538
AC114512.2	Nppc	LOC100911881
Fam50a	AABR07073350.1	Il6
Cxcl1	Tbcb	Bcan
Tp63	Ccl2	Serpinb2
Thbs4	Krt83	Myt1l
NEWGENE_621351	Phf6	Hbb
Phf6	AABR07044962.1	LOC690468
Wdr77	Wfdc8	Fgg
Icam4	Npy4r	LOC103694857
S100a9	Cym	AABR07037009.1
AABR07058831.1	Mmp3	Pla2g2a
AY172581.20	AC114512.2	Lrfn2
AABR07027407.1	Icam4	Cysltr2
Dusp27	Bmp8a	Cd52
LOC100911440	novel.527	Atp5pb
AABR07037009.1	AC120291.4	Agt
S100a8	AC119007.1	LOC108348145
Slc25a52	Lrfn2	AABR07003250.1
novel.582	Olfm4	LOC100911440
novel.1746	AABR07024139.1	LOC100134871
AY172581.7	Has2	Ptx3
AC097037.2	novel.1677	Lgals5
novel.899	Cacna1i	Col8a1
Ccl2	Agtr2	Agtr2
Il1r2	Zmat4	Hba-a2
Tfpi2	novel.586	Ren
Avp	AABR07054716.1	Sncg
Il10	Dio3	LOC108348106
Alkbh6	novel.847	LOC103689954
Calb1	Mir22	Tfpi2
AABR07053166.1	novel.305	Hba-a1
Ggt6	Hbb	Xirp1
Cxcl3	Epb41l1	Ackr2
novel.752	Ngfr	Icam4
AABR07035561.2	Gp2	Hoxc11
Grpr	novel.490	C6
novel.68	Krt14	Nat8l
LOC100912373	AABR07058831.1
Epb41l1	LOC299282
AY172581.18	LOC100910275
Lipm	LOC685680
Cxcl11	Lgr6
Rufy4	Cxcl3
S100a5	Rims4
AABR07025089.1	novel.1687
Cysltr2	Hsd11b2
AABR07000398.1	novel.899
Slc5a1	Gpr3
Gdf6	Tpo
Oxtr	Tfpi2
	Thbs4
	Kcnj12
	LOC103694867
	S100a8
	Cysltr2
	Nell2
	S100a9
	Scgb1a1
	Cxcl11
	Ptx3
	Shisa2
	Hba-a3
	Zbtb33
	Tacr1
	Smim38
	LOC103694875
	Rrm2
	Zfp536
	AC119007.4
	Rbfox3
	Tprkb
	Fibin
	Sele
	Slc5a1
	Ccdc42
	Inhbb
	Cxcl14
	Adra1d
	LOC100911453
	LOC103689949
	LOC103694857
	novel.127
	Hapln2
	Il10
	Tnfaip3
	Rnd1
	novel.1778
	AABR07031388.1
	Fam25a
	Cyp1a1
	novel.880
	Kng1
	Slc25a52
	LOC689757
	Scgb2a1
	Il1r2
	Col8a1
	Cox6a2
	RNase_MRP
	Tnr
	Erich5
	Anln
	Erfe
	Socs3
	Racgap1
	Eddm3b
	Mill1
	Mmp17
	Ccl12
	novel.594
	novel.1478
	Gdf6
	Tmem119
	Spsb4
	Avp
	Nr4a3
	LOC100911881
	Bmp8b
	Vsig1
	Mafa
	Sidt1
	Angptl8
	Selenow
	Slco5a1
	Csrnp1
	Cxcr2
	LOC100134871
	Gspt1
