# Supplementary material for: Association of Intrauterine Microbes with Endometrial Factors in Intrauterine Adhesion Formation and after Medicine Treatment
Source: Pathogens. 2022 Jul 10;11(7):784. doi: 10.3390/pathogens11070784 (PMC9322781; doi:10.3390/pathogens11070784)
Supplement: Supplementary file 1 [file pathogens-11-00784-s001.zip › Table S4.xlsx]

## Sheet: Sheet1
Phylum	IUA	non-IUA
Chytridiomycota	0.000241	0.000304
Mucoromycota	0.000137	0.000149
Bacteroidetes	0.000144	0.00016
Actinobacteria	0.000225	0.0002
Firmicutes	0.001794	0.001764
Planctomycetes	5.4e-05	6.1e-05
Zoopagomycota	0.000167	0.000196
Chlamydiae	0.042178	0.044064
Tenericutes	0.056189	0.018674
Thaumarchaeota	7.9e-05	5.7e-05
Proteobacteria	0.002388	0.002634
Ascomycota	0.000339	0.000391
