# Supplementary material for: Association of Intrauterine Microbes with Endometrial Factors in Intrauterine Adhesion Formation and after Medicine Treatment
Source: Pathogens. 2022 Jul 10;11(7):784. doi: 10.3390/pathogens11070784 (PMC9322781; doi:10.3390/pathogens11070784)
Supplement: Supplementary file 1 [file pathogens-11-00784-s001.zip › Table S40.xlsx]

## Sheet: Sheet1
gene_id	E2_1_fpkm	E2_2_fpkm	E2_3_fpkm	E2_5_fpkm	GXN_1_fpkm	GXN_2_fpkm	GXN_3_fpkm	GXN_4_fpkm	NS_1_fpkm	NS_2_fpkm	NS_3_fpkm	NS_5_fpkm	OTC_1_fpkm	OTC_2_fpkm	OTC_3_fpkm	OTC_4_fpkm	GXNvsNS_GXN	GXNvsNS_NS	GXNvsNS_log2FoldChange	GXNvsNS_pvalue	GXNvsNS_padj	OTCvsNS_OTC	OTCvsNS_NS	OTCvsNS_log2FoldChange	OTCvsNS_pvalue	OTCvsNS_padj	E2vsNS_E2	E2vsNS_NS	E2vsNS_log2FoldChange	E2vsNS_pvalue	E2vsNS_padj	gene_name	gene_description
ENSRNOG00000034234	12492.1	9672.16	5314.19	13135.6	40378	7519.31	60952.5	8134.54	8391.03	10037	11814.6	12524.7	20841	31716.8	11413.9	7233.51	701354	257075	1.44795	0.0249721	0.36039	419385	252786	0.730357	0.106079	0.999999	258194	271782	-0.073997	0.811868	0.995108	Mt-co1	mitochondrially encoded cytochrome c oxidase I [Source:RGD Symbol;Acc:621871]
ENSRNOG00000030700	11848.8	9659.38	5164.63	13559.8	39693.9	6791.12	59191.5	7457.35	6975.28	8513.54	8879.45	10722.9	17321.2	28836	9307.16	7201.35	344183	107030	1.68516	0.0107578	0.238693	187282	105233	0.831621	0.0618936	0.999999	129780	113145	0.197891	0.530926	0.995108	Mt-co3	mitochondrially encoded cytochrome c oxidase III [Source:RGD Symbol;Acc:621873]
ENSRNOG00000031979	10956.7	9058.5	4900.59	11707	38226.1	6394.03	61108.5	7175.05	7259.03	8964.64	8065.04	11027.7	19720.4	28371.3	8999.86	6806.9	298354	93559	1.67307	0.0132609	0.268223	165888	91977.1	0.850862	0.0645568	0.999999	102620	98897	0.0533192	0.859725	0.995108	Mt-atp6	mitochondrially encoded ATP synthase 6 [Source:RGD Symbol;Acc:621239]
ENSRNOG00000031766	5109.67	4418.67	2445.48	4577.66	17482.5	2937.55	29343.8	3157.06	3264.81	4010.66	3034.95	5337.92	8565.16	13248.3	3832.64	2872.01	234718	69571.5	1.75436	0.0115218	0.247839	124273	68388.3	0.861693	0.0809376	0.999999	77852.8	73533.9	0.0823371	0.78108	0.995108	Mt-cyb	mitochondrially encoded cytochrome b [Source:RGD Symbol;Acc:620081]
ENSRNOG00000003897	1552.69	693.555	611.941	443.628	421.363	1465.23	362.699	1715.85	3043.99	191.21	1148.76	1410.6	205.385	1092.1	2123.01	1859.49	89656.6	131333	-0.550751	0.468266	0.919028	116947	129250	-0.144312	0.85622	0.999999	79202.9	138827	-0.809663	0.235545	0.995108	Col1a1	collagen type I alpha 1 chain [Source:RGD Symbol;Acc:61817]
ENSRNOG00000009439	4253.42	4945.26	5083.07	5377.69	4490.91	5195.62	3696.48	6116.4	5310.6	4868.04	3631.92	3647.97	5444.44	3795.22	4167.24	5667.48	105126	94342.2	0.156151	0.529292	0.935916	100826	92726.8	0.120811	0.600805	0.999999	112312	99713.4	0.171648	0.35359	0.995108	Eef1a1	eukaryotic translation elongation factor 1 alpha 1 [Source:RGD Symbol;Acc:67387]
ENSRNOG00000030371	6784.69	5117.68	2916.77	6092.14	23131.3	3950.44	42914.6	3800.18	5002.08	5748.13	5858.69	8343.36	15018.3	19087	6279.08	3548.15	195866	66394	1.56073	0.0294056	0.382534	114576	65281.2	0.811561	0.111928	0.999999	58861.3	70185	-0.253844	0.405309	0.995108	Mt-co2	mitochondrially encoded cytochrome c oxidase II [Source:RGD Symbol;Acc:621872]
ENSRNOG00000003357	941.942	995.509	719.776	759.514	362.974	1823.95	185.33	2003.86	1569.77	294.949	1297.68	1364.79	286.169	425.875	1454.94	2111.94	80945.5	83941.6	-0.0524365	0.944892	0.996355	77455.5	82617.9	-0.0930908	0.892871	0.999999	66993.2	88755.3	-0.405819	0.372702	0.995108	Col3a1	collagen type III alpha 1 chain [Source:RGD Symbol;Acc:71029]
ENSRNOG00000030644	3623.97	2811.9	1764.91	3304.1	13392.5	1622.46	20705.2	1808.17	2331.53	2792.61	2241.23	3231.27	6049.28	10149.4	2657.55	2472.7	139070	39366	1.82079	0.0137164	0.274003	77651.8	38696.5	1.00481	0.0334827	0.999999	45212.3	41609.5	0.119799	0.651059	0.995108	Mt-nd1	mitochondrially encoded NADH dehydrogenase 1 [Source:RGD Symbol;Acc:620555]
ENSRNOG00000001254	1615.43	497.42	582.806	497.882	276.61	1214.7	429.995	1217.13	2682.56	340.306	1022.78	1621.74	215.601	1145.25	2736.29	1290.35	45013	81471.7	-0.855956	0.197343	0.744685	75734.9	80165	-0.0820205	0.911791	0.999999	48593.4	86115.7	-0.82552	0.17806	0.995108	Col6a2	collagen type VI alpha 2 chain [Source:RGD Symbol;Acc:1305585]
ENSRNOG00000057880	676.644	300.06	412.434	564.312	422.176	947.845	408.133	723.661	1122.76	289.738	726.749	461.914	101.534	229.956	1126.83	974.629	64992.4	67751.9	-0.0599883	0.900388	0.993007	61881.4	66663.5	-0.107397	0.881715	0.999999	53793.3	71630.4	-0.413147	0.349591	0.995108	Myh11	myosin heavy chain 11 [Source:RGD Symbol;Acc:3136]
ENSRNOG00000046834	1090.13	165.012	144.405	1442.46	55.1537	693.188	568.757	715.263	772.932	477.622	733.432	1199.38	768.454	634.826	1528.66	1042.59	40924.1	64246.8	-0.650677	0.318107	0.852839	78455.1	63196.8	0.312013	0.416538	0.999999	60653.4	67918.4	-0.163217	0.815302	0.995108	C3	complement C3 [Source:RGD Symbol;Acc:2232]
ENSRNOG00000031033	2258.92	2055.92	1243.81	2674.19	9273.44	1381.69	15290.1	1482.44	1557.76	2027.17	1789.83	2532.93	4579.1	6428.53	1797.24	1730.38	110580	31961	1.7907	0.011964	0.253181	57569.9	31420.1	0.873626	0.0603572	0.999999	35192.2	33784.4	0.0588984	0.833576	0.995108	Mt-nd2	mitochondrially encoded NADH dehydrogenase 2 [Source:RGD Symbol;Acc:620556]
ENSRNOG00000034254	3196.98	2231.2	2678.1	2020.15	2414.66	1891.6	2256.26	2157.35	3445.14	1728.51	2559.98	2296.98	1908.41	2306.36	3837.43	2331.03	47211.4	54445.7	-0.205687	0.421766	0.902073	55131.1	53551	0.0419502	0.894787	0.999999	58126.3	57557.4	0.0141879	0.957328	0.999093	Actb	actin, beta [Source:RGD Symbol;Acc:628837]
ENSRNOG00000017206	102.087	628.191	814.788	1165.94	227.852	977.217	43.2411	924.769	125.981	1109.05	721.054	153.417	323.885	44.6549	180.77	1152.47	49483	48152	0.0393337	0.965463	0.997741	37892.8	47281.5	-0.319359	0.728369	0.999999	65337.6	50904.5	0.360115	0.64686	0.995108	Igfbp5	insulin-like growth factor binding protein 5 [Source:RGD Symbol;Acc:2876]
ENSRNOG00000020266	1201.83	891.867	909.543	1292.86	894.588	1447.77	915.816	1488.39	1270.67	1060.48	914.342	1156.94	845.745	993.955	1080.64	1499.8	53740.5	49958.3	0.105297	0.686275	0.967891	49050.9	49113.4	-0.00184241	0.993691	0.999999	51551.5	52804.6	-0.0346525	0.859217	0.995108	Eef2	eukaryotic translation elongation factor 2 [Source:RGD Symbol;Acc:61979]
ENSRNOG00000001249	1266.66	536.023	778.801	508.563	267.578	1219.06	244.536	1389.17	2293.38	409.429	1035.38	1343.58	205.632	850.091	2355.33	1349.25	37330.7	60936.9	-0.706949	0.302575	0.843998	55799.4	59956.6	-0.103675	0.881537	0.999999	39200.4	64413.7	-0.7165	0.159945	0.995108	Col6a1	collagen type VI alpha 1 chain [Source:RGD Symbol;Acc:1565398]
novel.7	363.308	333.645	553.734	407.656	553.647	417.551	384.567	307.006	423.666	314.183	826.34	469.33	597.301	554.607	405.367	539.828	41443.6	50828.6	-0.294489	0.411375	0.899083	51272.3	50019.1	0.0357044	0.914938	0.999999	43795.3	53758.8	-0.295723	0.376124	0.995108	-	- && Q5DU56.2 RecName: Full=Protein NLRC3 && -
ENSRNOG00000047931	5235.45	3979.4	2819.71	6113.96	4672.82	3627.33	7885.92	4286.89	4755.27	3258.2	5343.59	5108.09	5282.39	5621	6086.88	4218.07	47195.4	42677.6	0.145152	0.647855	0.961154	47969.5	41979.9	0.19242	0.401005	0.999999	44350	45122.2	-0.0248999	0.932013	0.996617	Tmsb4x	thymosin beta 4, X-linked [Source:RGD Symbol;Acc:621622]
ENSRNOG00000017628	3259.34	995.012	1579.26	1821.02	1835.17	2288.17	2124.84	1856.75	4903.53	682.265	3271.62	2731.59	403.486	1539.73	4973.93	2323.13	39446.2	56554.3	-0.519752	0.306161	0.845674	44074.9	55662.6	-0.336756	0.645167	0.999999	39507.5	59795.3	-0.597905	0.284706	0.995108	Tagln	transgelin [Source:RGD Symbol;Acc:3723]
ENSRNOG00000012840	1609.9	1101.16	804.941	1023.41	658.645	1690.09	602.507	2026.9	2541.87	482.786	1632.54	1812.95	455.512	1203.64	2081.15	2088.6	39864.3	51937.3	-0.381669	0.506269	0.928336	45727.4	51110.5	-0.160565	0.78344	0.999999	38544.7	54909.2	-0.510517	0.269822	0.995108	Sparc	secreted protein acidic and cysteine rich [Source:RGD Symbol;Acc:3742]
ENSRNOG00000054890	395.727	201.418	371.167	209.439	242.509	336.777	210.454	302.319	642.218	128.892	450.425	289.397	95.4107	161.156	618.14	388.407	35655.3	49464.6	-0.472272	0.311872	0.848192	40403.2	48679.4	-0.268845	0.676439	0.999999	40763.1	52300.1	-0.35955	0.452222	0.995108	Flna	filamin A [Source:RGD Symbol;Acc:1560614]
ENSRNOG00000018454	541.548	2028.57	3670.11	1515.08	788.281	1789.4	281.928	2034.47	561.762	1429.57	1688.59	755.383	1860.56	481.68	902.203	2228.33	29541.4	26840.9	0.138314	0.820846	0.983694	32362	26387.7	0.294438	0.586791	0.999999	49563	28382.8	0.804248	0.15062	0.995108	Apoe	apolipoprotein E [Source:RGD Symbol;Acc:2138]
ENSRNOG00000019834	783.471	775.93	779.846	770.956	863.492	749.103	977.559	839.43	674.065	800.17	642.506	689.007	1124.56	1195.05	1017.79	758.63	35419.6	29045.8	0.286188	0.0710408	0.540646	41511.9	28549.5	0.540059	0.00610062	0.623881	34046.1	30701.7	0.149158	0.156432	0.995108	Hsp90ab1	heat shock protein 90 alpha family class B member 1 [Source:RGD Symbol;Acc:1303075]
ENSRNOG00000001148	2246.53	1597.57	1661.74	1804.99	1951.96	1777.09	3089.28	1780.19	2321.53	1775.44	1660.71	2102.37	2019.16	2392.48	2011.33	1745.73	36473.7	33421.8	0.126045	0.630983	0.958441	33998.1	32859.6	0.049135	0.791659	0.999999	32877.8	35326.8	-0.10365	0.576453	0.995108	Rplp0	ribosomal protein lateral stalk subunit P0 [Source:RGD Symbol;Acc:621247]
ENSRNOG00000019648	327.351	80.2923	78.4427	38.1029	59.0712	81.3754	103.635	104.147	589.903	29.7086	285.53	297.821	36.6866	295.257	535.517	103.787	14850.7	51435.3	-1.79223	0.00770457	0.202715	40638.5	50627.3	-0.317075	0.715511	0.999999	23734.3	54376.8	-1.19602	0.137971	0.995108	AABR07068316.1	collagen type VI alpha 3 chain [Source:NCBI gene;Acc:367313]
ENSRNOG00000012956	1016.87	243.674	289.874	601.247	225.595	367.499	766.88	410.516	911.671	197.041	433.685	860.41	197.987	928.03	985.94	570.11	24089.8	32771.1	-0.444012	0.41481	0.899763	35798.1	32242.4	0.150917	0.800162	0.999999	31054.6	34639.7	-0.157619	0.784904	0.995108	Tgm2	transglutaminase 2 [Source:RGD Symbol;Acc:621081]
ENSRNOG00000001049	2434.36	1916.85	1949.68	2328.71	2563.44	2037.33	3656.95	2221.77	2408.68	1955.7	1887.17	2078.74	2276.49	3059.85	2431.62	1989.28	32251.7	25700.2	0.327566	0.182186	0.721997	29465.7	25267.7	0.221733	0.251611	0.999999	28153	27166	0.0514818	0.732965	0.995108	Tpt1	tumor protein, translationally-controlled 1 [Source:RGD Symbol;Acc:621623]
ENSRNOG00000058039	1811.49	826.737	1150.45	882.107	1212.25	1199.25	1365.05	979.129	2933.06	459.468	1814.96	1202.24	280.134	723.088	2575.86	1147.59	25673.7	34698.6	-0.434589	0.383992	0.885965	25009.5	34148.8	-0.449363	0.519735	0.999999	26740	36686.3	-0.456239	0.378498	0.995108	Acta2	actin alpha 2, smooth muscle [Source:RGD Symbol;Acc:621676]
ENSRNOG00000008639	339.814	708.785	811.478	783.301	368.484	856.76	359.619	648.09	386.601	1170.7	477.921	329.177	593.218	364.282	331.507	825.668	24050.8	25523.3	-0.085723	0.862345	0.990053	22320.1	25056.6	-0.166846	0.73262	0.999999	30157.2	26972	0.161037	0.726424	0.995108	Pabpc1	poly(A) binding protein, cytoplasmic 1 [Source:RGD Symbol;Acc:619838]
ENSRNOG00000018294	1101.1	525.931	698.488	496.797	445.065	270.895	860.757	424.877	662.409	284.319	433.111	732.324	384.486	1127.29	1449.59	441.765	19901.2	21051	-0.081058	0.855017	0.989413	33206.3	20707	0.68133	0.181764	0.999999	29761.2	22252.3	0.41948	0.27305	0.995108	Hspa5	heat shock protein family A (Hsp70) member 5 [Source:RGD Symbol;Acc:2843]
ENSRNOG00000029401	2173.42	136.442	348.661	302.19	425.778	626.09	1474.69	658.417	4106.01	96.9217	1608.79	1054.4	38.7111	838.561	3584.44	829.741	17551.4	37944.2	-1.1123	0.174805	0.712335	28589.8	37348.9	-0.385578	0.721897	0.999999	17327.9	40112.6	-1.21097	0.212842	0.995108	Actg2	actin gamma 2, smooth muscle [Source:RGD Symbol;Acc:2027]
ENSRNOG00000002215	225.016	155.737	221.324	152.897	182.295	225.91	199.004	190.761	360.436	132.649	233.529	157.523	55.9362	90.1012	301.222	224.19	24825.9	27579.3	-0.151735	0.661751	0.963737	20465	27129.6	-0.406719	0.469072	0.999999	24898.2	29156.2	-0.227757	0.513469	0.995108	Mylk	myosin light chain kinase [Source:RGD Symbol;Acc:1310915]
ENSRNOG00000018584	1139.57	1391.89	1250.35	1147.77	1400.6	797.208	2536.47	865.976	920.028	1616.62	1155.08	1152.37	2289.49	1702.65	936.373	888.184	25297.1	21935.6	0.20567	0.624058	0.954446	25798	21555.7	0.259193	0.487467	0.999999	23604.8	23186.1	0.0258108	0.900515	0.995108	LOC100359583	hypothetical protein LOC100359583 [Source:RGD Symbol;Acc:2323611]
ENSRNOG00000017123	609.939	691.201	551.921	1067.88	653.521	927	826.023	919.919	545.639	810.225	1197.6	810.573	1199.2	786.521	696.11	835.497	23588	23917.2	-0.0199893	0.944752	0.996355	24467.2	23522.3	0.05683	0.852865	0.999999	21946.5	25291	-0.20463	0.51577	0.995108	B2m	beta-2 microglobulin [Source:RGD Symbol;Acc:2189]
ENSRNOG00000000321	1499.17	320.302	193.373	866.491	420.538	407.232	1163.8	603.675	1232.1	506.35	850.367	1312.05	787.113	1458.85	1054.15	600.199	18592.4	28014.1	-0.591467	0.191453	0.734011	27428.5	27558	-0.0068013	0.986435	0.999999	21886.2	29613.8	-0.43625	0.468658	0.995108	Cd24	CD24 molecule [Source:RGD Symbol;Acc:2298]
ENSRNOG00000029971	454.249	318.069	218.724	387.493	1915.13	206.549	5379.11	249.621	525.458	392.121	295.797	501.625	926.924	1628.71	490.921	456.457	55032.4	12208.2	2.17241	0.0114647	0.247839	24434.8	12001.5	1.02572	0.0227593	0.979728	10381.3	12902.7	-0.313684	0.285428	0.995108	Mt-nd5	mitochondrially encoded NADH dehydrogenase 5 [Source:RGD Symbol;Acc:620560]
ENSRNOG00000018645	1794.11	1112.54	1027.16	1327.02	1354.87	1192.21	2752.67	1211.42	1760.38	1233.31	1106.82	1581.05	1492.31	2033.34	1468.37	1156.91	25698.1	22478	0.193121	0.583633	0.945759	23825.6	22099.9	0.108465	0.673398	0.999999	22017	23758.2	-0.109809	0.664556	0.995108	Rpsa	ribosomal protein SA [Source:RGD Symbol;Acc:71026]
ENSRNOG00000018184	601.602	252.461	357.187	262.551	437.165	357.465	613.571	334.314	1057.8	186.271	599.948	430.746	213.603	350.66	1035.87	389.531	21072.1	27584.1	-0.388511	0.436525	0.90669	23592.7	27144.1	-0.202309	0.740949	0.999999	18902.6	29162.4	-0.625527	0.221391	0.995108	Tpm1	tropomyosin 1 [Source:RGD Symbol;Acc:3898]
ENSRNOG00000014288	169.108	276.355	104.283	99.3837	69.5156	188.413	41.7954	154.324	247.76	54.6033	369.223	214.691	91.9826	107.372	209.344	211.404	14815	28999.1	-0.968936	0.12032	0.634717	19824.6	28552.2	-0.526315	0.338764	0.999999	22462.2	30673.5	-0.449492	0.413906	0.995108	Fn1	fibronectin 1 [Source:RGD Symbol;Acc:2624]
ENSRNOG00000000571	496.669	670.478	526.072	574.159	472.521	601.164	256.251	641.119	536.978	556.662	548.616	570.394	569.058	347.695	488.499	627.22	19646.9	22106.4	-0.17013	0.583116	0.945521	19859.6	21733.7	-0.130082	0.546949	0.999999	23952.2	23368.6	0.0355934	0.787506	0.995108	Psap	prosaposin [Source:RGD Symbol;Acc:3423]
ENSRNOG00000004554	572.409	379.755	702.867	882.402	243.44	1348.81	218.122	1497.94	843.542	257.026	1107.72	715.934	210.519	353.061	925.082	1440.62	23912.3	21192	0.17424	0.802783	0.980643	20722.1	20860.4	-0.00959694	0.987953	0.999999	19426.1	22412.8	-0.206324	0.642708	0.995108	Dcn	decorin [Source:RGD Symbol;Acc:61895]
ENSRNOG00000016831	772.018	593.46	846.069	423.012	410.808	431.321	382.034	492.437	1013.02	359.782	640.844	698.127	558.898	921.661	1400.48	503.927	13944.9	22083.4	-0.663217	0.0438629	0.452344	26978.5	21724.1	0.312506	0.47399	0.999999	22686.9	23345	-0.0412486	0.907956	0.995108	Serpinh1	serpin family H member 1 [Source:RGD Symbol;Acc:69302]
ENSRNOG00000058898	214.658	221.362	283.668	243.846	204.067	309.2	158.62	326.195	331.398	231.144	274.171	236.786	178.74	163.837	283.949	338.099	20733.7	22354.7	-0.108568	0.71738	0.972619	19635.4	21982.3	-0.162885	0.584323	0.999999	21208.9	23631.7	-0.156052	0.386502	0.995108	Nedd4	NEDD4 E3 ubiquitin protein ligase [Source:RGD Symbol;Acc:3157]
ENSRNOG00000003029	1256.51	452.198	620.222	504.708	656.282	370.262	1300.49	498.318	752.708	350.662	671.735	951.333	495.834	1246.01	1273.21	425.803	20448.6	19782.3	0.0477697	0.918559	0.993857	24445.5	19461.9	0.328908	0.486517	0.999999	21755.7	20913.8	0.0569345	0.892029	0.995108	Calr	calreticulin [Source:RGD Symbol;Acc:620288]
ENSRNOG00000019810	727.943	301.766	472.741	422.483	238.304	553.405	423.136	430.395	1352.82	470.707	1451.65	464.64	134.812	368.264	1328.86	648.564	13894.8	31677.8	-1.18892	0.0131732	0.267038	20529.2	31175.5	-0.602747	0.370496	0.999999	17237.1	33501.3	-0.958702	0.0400426	0.995108	Des	desmin [Source:RGD Symbol;Acc:620686]
ENSRNOG00000008937	1122.05	477.142	617.281	537.652	662.053	565.678	786.339	522.54	1358.87	388.205	1036.36	900.923	315.865	659.229	1484.76	618.161	17178.8	25018.2	-0.542356	0.161569	0.694904	20441.2	24617.7	-0.268225	0.612199	0.999999	19781.7	26451.3	-0.419172	0.324164	0.995108	Csrp1	cysteine and glycine-rich protein 1 [Source:RGD Symbol;Acc:62053]
ENSRNOG00000019578	792.752	663.696	668.74	735.066	586.794	637.168	667.106	591.728	791.061	702.274	661.593	831.549	685.027	674.009	665.907	580.443	17277.5	20831.6	-0.269901	0.0595455	0.507529	17786.2	20480.8	-0.203515	0.144083	0.999999	21098.4	22019.6	-0.0616584	0.641297	0.995108	Rps16	ribosomal protein S16 [Source:RGD Symbol;Acc:621031]
ENSRNOG00000010331	562.041	575.399	486.878	847.294	610.159	613.715	568.271	678.559	487.207	452.623	871.85	994.952	667.115	595.81	510.573	563.754	18622.7	21206.7	-0.18745	0.551499	0.939398	17280.9	20863.4	-0.271784	0.387017	0.999999	19741.2	22423.7	-0.183814	0.577446	0.995108	Ctsb	cathepsin B [Source:RGD Symbol;Acc:621509]
ENSRNOG00000011893	1202.35	1040.81	955.505	1160.05	1079.77	903.274	1839.85	943.787	1194.01	1050.17	898.396	1189.62	1209.29	1367.6	1094.38	907.045	20348.8	18538.4	0.134384	0.645988	0.960892	19179.5	18224.8	0.073659	0.707665	0.999999	19725.2	19594.7	0.00957592	0.950364	0.999093	Rps3a	ribosomal protein S3a [Source:RGD Symbol;Acc:62078]
ENSRNOG00000018087	453.314	825.571	474.319	948.8	417.758	1143.15	268.229	1090.78	496.661	329.508	660.56	649.431	497.778	558.373	440.72	1090.64	21047.4	15435.3	0.447432	0.374485	0.882815	18272.3	15185.7	0.266952	0.478996	0.999999	20635.4	16320.8	0.338419	0.323846	0.995108	Vim	vimentin [Source:RGD Symbol;Acc:621646]
ENSRNOG00000009779	1382.81	176.479	81.1989	391.022	328.834	180.775	1506.51	306.504	476.253	216.609	619.811	875.313	569.528	1075.64	1917.38	287.274	17574.5	16599.4	0.0823302	0.904302	0.993007	28596.2	16335	0.807852	0.184393	0.999999	16324.7	17551.5	-0.104535	0.890744	0.995108	Krt8	keratin 8 [Source:RGD Symbol;Acc:2984]
ENSRNOG00000029945	730.211	24.453	41.1517	1196.98	254.707	683.553	1279.91	1006.65	618.505	113.976	519.803	723.13	163.844	816.391	646.163	624.486	26007.7	15971.1	0.703469	0.253558	0.799955	17802.1	15719.1	0.179517	0.769434	0.999999	17030.2	16886.3	0.012237	0.991715	0.999093	Cuzd1	CUB and zona pellucida-like domains 1 [Source:RGD Symbol;Acc:619771]
ENSRNOG00000010507	991.89	326.253	180.786	2049.66	641.244	498.017	1469.44	862.832	316.667	1071.44	2259.13	876.299	2315.77	1208.52	992.279	936.594	14981.7	19581.2	-0.386288	0.504803	0.92794	23099.4	19265.8	0.261823	0.644522	0.999999	16225.3	20714.6	-0.352405	0.638462	0.995108	Mmp7	matrix metallopeptidase 7 [Source:RGD Symbol;Acc:3100]
ENSRNOG00000016896	380.393	294.083	286.237	285.458	292.554	311.069	463.534	324.391	400.522	318.298	277.088	367.906	329	406.162	345.662	297.787	18934.6	18601.2	0.0255902	0.913062	0.993464	18404.5	18287.2	0.00921191	0.961304	0.999999	17977.5	19660.9	-0.129141	0.481831	0.995108	Rpl3	ribosomal protein L3 [Source:RGD Symbol;Acc:735105]
ENSRNOG00000016281	190.463	137.606	140.07	176.3	77.9828	224.835	54.0575	204.083	285.825	88.5243	265.873	258.376	77.4226	111.742	262.707	248.824	14325.3	23004.6	-0.68333	0.214146	0.76202	17528.8	22638.3	-0.369044	0.46729	0.999999	17443	24323.9	-0.479723	0.190045	0.995108	Col4a1	collagen type IV alpha 1 chain [Source:RGD Symbol;Acc:1307148]
ENSRNOG00000009378	897.146	673.737	642.418	720.829	879.796	706.805	1545.29	758.022	947.434	720.567	633.413	894.313	848.36	1143.25	807.018	664.875	20938.4	17243	0.280103	0.381558	0.884567	18296.5	16952.4	0.110066	0.651249	0.999999	16745	18225.2	-0.122207	0.538133	0.995108	Rpl4	ribosomal protein L4 [Source:RGD Symbol;Acc:619824]
ENSRNOG00000011292	279.066	302.978	179.924	154.08	55.9674	471.165	41.7472	458.889	555.207	60.4549	219.69	270.993	38.4466	147.088	280.89	499.707	17853.7	19263.4	-0.109637	0.896706	0.992214	16424.2	18955.7	-0.206816	0.78755	0.999999	16873.2	20362.3	-0.271164	0.629158	0.995108	NEWGENE_621351	collagen, type I, alpha 2 [Source:RGD Symbol;Acc:9452897]
ENSRNOG00000026963	570.192	279.276	388.201	254.681	272.62	177.171	704.288	263.188	334.895	181.957	259.016	380.532	275.689	644.527	678.987	215.952	17572.4	14373.5	0.289862	0.537561	0.936663	22092.5	14137.6	0.644003	0.149089	0.999999	19624.1	15194.3	0.369095	0.282197	0.995108	Hsp90b1	heat shock protein 90 beta family member 1 [Source:RGD Symbol;Acc:1310482]
ENSRNOG00000034066	683.635	576.405	491.017	476.764	517.695	336.241	903.906	406.986	532.154	402.965	505.127	551.594	698.944	1197.58	766.199	421.102	16281.7	15018.6	0.116452	0.737563	0.97428	22771.7	14769.6	0.624601	0.0608636	0.999999	17767	15876.9	0.162269	0.384547	0.995108	Hspa8	heat shock protein family A (Hsp70) member 8 [Source:RGD Symbol;Acc:621725]
ENSRNOG00000006532	638.227	780.834	578.795	637.524	764.724	411.174	1127.11	501.103	543.571	794.47	575.563	833.711	791.394	669.315	506.77	763.327	18010.1	17686.7	0.0261083	0.943625	0.996024	17203.4	17383.4	-0.0150031	0.950417	0.999999	17944.2	18694.3	-0.0590834	0.774207	0.995108	H3f3a	H3 histone family member 3A [Source:RGD Symbol;Acc:2319910]
ENSRNOG00000020246	1242.83	315.543	435.441	799.72	693.401	1194.57	1489.26	1152.09	2110.48	221.501	1547.04	996.925	123.185	563.87	2301.36	1278.58	19406.7	20950.8	-0.110453	0.850454	0.988274	17911.7	20623.8	-0.203411	0.803667	0.999999	12693.9	22153.7	-0.803411	0.205475	0.995108	Myl9	myosin light chain 9 [Source:RGD Symbol;Acc:1311235]
ENSRNOG00000031782	346.213	6.60903	25.5476	54.743	9.27967	174.464	128.023	211.779	507.752	15.026	53.8487	360.876	4.94586	255.099	496.295	205.757	12881.6	23113.3	-0.843413	0.396775	0.892637	23207.4	22740.7	0.0292915	0.978782	0.999999	11318.4	24423.2	-1.10959	0.405667	0.995108	Col6a4	collagen, type VI, alpha 4 [Source:RGD Symbol;Acc:1564060]
ENSRNOG00000014179	1633.32	1056.1	1268.79	1037.05	1090.37	1256.4	1790.87	974.701	1359.96	1327.31	1025.2	1143.08	1710.94	1418.78	1003.21	896.069	17499.4	16660.7	0.0708174	0.7808	0.978302	16896	16376.1	0.0451048	0.864347	0.999999	18129.3	17609.6	0.0419517	0.838991	0.995108	Rps2	ribosomal protein S2 [Source:RGD Symbol;Acc:619887]
ENSRNOG00000056765	1612.27	1046.73	1156.58	1573.58	1129.56	1514.79	1621.87	1546.22	1589.89	1176.14	1051.26	1480.67	1084.84	1646.19	1609.14	1468.04	17257.6	15766.6	0.130355	0.561162	0.940721	16913.4	15501.2	0.125762	0.579186	0.999999	16960.5	16664.7	0.0253772	0.911551	0.995108	Rpl10	ribosomal protein L10 [Source:RGD Symbol;Acc:621178]
ENSRNOG00000006992	204.837	183.649	186.105	197.644	200.454	193.25	278.428	197.428	227.325	195.768	166.861	196.91	227.281	244.875	203.274	183.256	17383.6	15768.1	0.140666	0.491814	0.926029	16842.8	15500.9	0.119779	0.485231	0.999999	16363.9	16666.5	-0.0264433	0.841855	0.995108	Rpl7	ribosomal protein L7 [Source:RGD Symbol;Acc:735169]
ENSRNOG00000042233	2487.48	1963.33	1890.68	2180.75	2094.13	1813.96	3557.7	1814.72	2876.96	1984.32	2509.38	2872.5	2691.07	3143.45	2508.66	1836.3	15955.3	17654.4	-0.146039	0.623988	0.954446	17175.8	17362.1	-0.0155624	0.947566	0.999999	15533	18663	-0.264843	0.14589	0.995108	Rpl41	ribosomal protein L41 [Source:RGD Symbol;Acc:621210]
ENSRNOG00000019778	291.658	350.482	310.133	381.952	352.421	376.754	232.931	342.324	399.874	243.425	390.743	322.394	223.621	221.608	396.876	334.269	16231.7	16921.7	-0.0600219	0.816794	0.981773	14349.5	16644.5	-0.214052	0.456983	0.999999	17594.1	17890.6	-0.0241021	0.908021	0.995108	Cavin1	caveolae associated protein 1 [Source:RGD Symbol;Acc:1307685]
ENSRNOG00000054140	801.797	358.202	421.303	463.388	572.071	459.621	1042.01	443.273	938.381	274.954	774.62	704.389	430.153	761.661	1061.89	445.242	16693.3	17904.7	-0.101098	0.821707	0.983694	17563.3	17618.8	-0.00456048	0.991997	0.999999	14382	18930.9	-0.396476	0.337969	0.995108	Myl6	myosin light chain 6 [Source:RGD Symbol;Acc:1589019]
ENSRNOG00000016695	206.527	359.125	695.666	387.016	72.3158	352.909	49.8978	504.569	316.363	270.64	537.487	251.309	273.919	168.044	311.562	536.421	11679.4	16444.6	-0.49363	0.473347	0.921281	15061.1	16178.2	-0.103212	0.803225	0.999999	20807.2	17391.1	0.25874	0.526235	0.995108	Mmp2	matrix metallopeptidase 2 [Source:RGD Symbol;Acc:621316]
ENSRNOG00000020075	837.691	633.743	668.048	701.518	668.432	724.95	851.55	758.001	931.379	723.371	610.191	792.851	682.549	829.49	741.987	752.614	16258.4	16594.3	-0.0295227	0.879885	0.990772	15966.8	16313.6	-0.0310178	0.86311	0.999999	16305.7	17539.3	-0.105223	0.565588	0.995108	Eef1g	eukaryotic translation elongation factor 1 gamma [Source:RGD Symbol;Acc:1302939]
ENSRNOG00000020843	1487.52	2462.69	1803.1	2208.97	1752.55	2032.54	1554.6	1842.76	1184.95	2200.54	1734.47	1507.17	2376.41	1953.39	1291.76	2007.31	15388	14232.3	0.112659	0.643369	0.960568	16032.3	13986.8	0.196929	0.484295	0.999999	18077.9	15044.7	0.264967	0.3046	0.995108	LOC100360087	ferritin light chain 1-like [Source:RGD Symbol;Acc:2322860]
ENSRNOG00000016731	1349.33	265.105	355.044	467.939	476.945	478.384	977.399	353.557	1641.73	196.043	951.181	806.652	143.777	624.364	1496	507.91	13220	20848.5	-0.65724	0.263373	0.810605	15719	20519.1	-0.384467	0.596317	0.999999	14957	22042	-0.559438	0.393897	0.995108	Tpm2	tropomyosin 2 [Source:RGD Symbol;Acc:1559479]
ENSRNOG00000018991	256.593	579.678	363.092	662.108	346.356	519.933	224.176	585.212	163.004	185.758	264.157	523.694	300.577	182.028	214.558	516.906	17353.2	11795.4	0.557	0.234018	0.780842	12316.3	11602.1	0.0861949	0.857605	0.999999	20421.9	12469.8	0.711675	0.113433	0.995108	Gsn	gelsolin [Source:RGD Symbol;Acc:1303089]
ENSRNOG00000005858	1417.65	242.86	149.018	1522.69	649.999	1136.21	2925.73	1278.42	1755.64	384.4	2050.41	2832.64	695.498	4025.88	1455.69	969.001	16389.2	19264.2	-0.233199	0.708281	0.971341	19201.2	18962.3	0.0180492	0.978732	0.999999	9666.67	20370.2	-1.07537	0.162625	0.995108	Kap	kidney androgen regulated protein [Source:RGD Symbol;Acc:2947]
ENSRNOG00000002840	673.124	496.942	471.692	451.696	516.579	452.545	798.333	445.291	661.475	522.2	549.353	657.007	598.367	620.018	675.841	442.574	15225.6	16485.8	-0.114779	0.656836	0.962373	15777.2	16210	-0.0390538	0.842738	0.999999	15274	17426.6	-0.190213	0.313022	0.995108	Atp5f1b	ATP synthase F1 subunit beta [Source:RGD Symbol;Acc:621368]
ENSRNOG00000015018	775.417	345.006	397.517	462.992	361.757	317.517	982.609	431.509	515.853	326.265	538.897	591.756	460.59	888.141	865.941	362.633	15281.2	14437.9	0.0818542	0.845178	0.987506	18466.5	14202.1	0.378788	0.305767	0.999999	15335.7	15264.4	0.00672901	0.983203	0.999093	Pdia3	protein disulfide isomerase family A, member 3 [Source:RGD Symbol;Acc:68430]
ENSRNOG00000017418	1262.11	1074.3	1239.37	1173.72	1020.54	1201.98	1604.59	1190.71	1327.02	1171.4	1017.62	1242.46	1264.02	1346.3	1214.55	1124.58	15754.8	14976.2	0.0730735	0.724027	0.972619	15245.4	14722.7	0.0503163	0.724173	0.999999	15806.2	15829.7	-0.00215464	0.986814	0.999093	Rps3	ribosomal protein S3 [Source:RGD Symbol;Acc:619888]
ENSRNOG00000011140	1049.04	184.57	143.057	370.313	521.028	180.847	2668.99	302.679	603.843	244.77	528.273	892.625	412.315	1454.24	577.012	191.156	22421.3	13887.8	0.691033	0.375144	0.882876	15801.8	13664	0.209693	0.733481	0.999999	11320.1	14682	-0.375168	0.553768	0.995108	Prxl2a	peroxiredoxin like 2A [Source:RGD Symbol;Acc:1309676]
ENSRNOG00000013874	2379.92	1619.98	1548.26	1928.02	1713.23	1428.69	3118.36	1632.46	2475.46	1741.14	1513.12	1809.85	2108.22	2538.08	1845.89	1436.34	15192.8	14548.5	0.0624742	0.846571	0.988107	14978.9	14302.8	0.0666238	0.796427	0.999999	15258.1	15377	-0.0112084	0.960947	0.999093	Rplp1	ribosomal protein lateral stalk subunit P1 [Source:RGD Symbol;Acc:621774]
ENSRNOG00000042499	1461.95	1341.56	953.697	1566.02	1522.58	1029.13	2838.31	1064.98	1116.44	1213.15	1808.38	1444.26	2281.34	2180.58	1686.88	1137.3	15280.6	13250.2	0.205649	0.595326	0.948322	16931.7	13031.9	0.377683	0.199382	0.999999	13359.6	14010.2	-0.0685955	0.773641	0.995108	LOC100364435	thymosin, beta 10-like [Source:RGD Symbol;Acc:2321025]
ENSRNOG00000054626	1346.43	1123.11	1176.88	1144.94	1291.37	1130.65	2096.83	1135.89	1513.58	1198.93	1110.4	1484.26	1443.26	1634.17	1305.14	1122.67	15274.1	14369.7	0.0879998	0.751472	0.97655	14591.8	14128	0.0465974	0.814775	0.999999	13719.8	15188.7	-0.14675	0.353107	0.995108	Rps8	ribosomal protein S8 [Source:RGD Symbol;Acc:61910]
ENSRNOG00000036701	1125.72	753.113	965.854	710.728	773.967	670.873	635.647	666.859	1116.08	696.462	839.531	767.631	691.004	571.764	1090.58	848.927	12027.9	15008.7	-0.319403	0.126513	0.645087	13745.1	14759.2	-0.102697	0.707779	0.999999	16501.8	15865.7	0.0567102	0.809603	0.995108	Actg1	actin, gamma 1 [Source:RGD Symbol;Acc:1304556]
ENSRNOG00000028505	382.184	286.994	321.957	324.948	348.758	314.099	665.858	312.554	404.157	289.215	300.443	408.884	378.33	545.963	363.89	304.705	15860	13587.7	0.223052	0.493353	0.926138	15106.8	13360.7	0.177194	0.486609	0.999999	13482.1	14362.5	-0.0912649	0.625102	0.995108	Rps18	ribosomal protein S18 [Source:RGD Symbol;Acc:3595]
ENSRNOG00000005825	740.097	1929.16	376.886	406.318	517.935	1123.03	364.36	886.766	805.784	209.265	261.33	723.644	1143.83	1175.53	325.921	987.159	13358.4	9257.45	0.529083	0.33105	0.861023	16459.9	9105.76	0.854109	0.125365	0.999999	16916.3	9783.72	0.789959	0.205519	0.995108	Lyz2	lysozyme 2 [Source:RGD Symbol;Acc:3026]
ENSRNOG00000010872	1252.28	351.44	269.497	255.122	661.446	290.374	1332.76	267.664	1331.54	225.909	596.691	829.405	310.611	945.278	1277.31	280.655	14152.8	16587.8	-0.229064	0.722072	0.972619	15316.5	16321.2	-0.0916734	0.885612	0.999999	12530.7	17534.2	-0.484709	0.449019	0.995108	Ckb	creatine kinase B [Source:RGD Symbol;Acc:2357]
ENSRNOG00000023529	863.324	798.74	850.398	864.442	749.233	833.48	1015.44	819.526	914.649	870.135	672.24	834.445	862.426	927.296	854.804	777.855	14179.6	13688	0.0508518	0.78266	0.978511	13929.4	13454.7	0.0500102	0.742871	0.999999	14849.7	14467.5	0.0376041	0.777734	0.995108	Rpl5	ribosomal protein L5 [Source:RGD Symbol;Acc:619825]
ENSRNOG00000015335	1574.4	1139.38	1083.96	1305.3	1452.64	1189.94	2932.84	1097.84	1427.05	1211.31	1102.66	1554.37	1501.96	1986.89	1365.99	1048.68	16470.6	13101.5	0.330114	0.365574	0.877733	14301.8	12880.9	0.150956	0.547989	0.999999	13354	13848.2	-0.0524344	0.785276	0.995108	Rpl13	ribosomal protein L13 [Source:RGD Symbol;Acc:621179]
ENSRNOG00000003975	1486.59	745.386	735.486	697.661	1053.46	623.855	2078.69	634.613	1519.38	732.229	1221.07	1297.94	1175.68	1702.17	1627.8	665.142	13903.4	15146.4	-0.123585	0.785459	0.979157	16074.2	14899.2	0.109503	0.767257	0.999999	12311.3	16012.6	-0.379215	0.266877	0.995108	Pfn1	profilin 1 [Source:RGD Symbol;Acc:621825]
ENSRNOG00000020206	407.614	313.722	217.435	268.602	1768.8	350.899	579.292	329.987	322.85	276.846	263.017	435.434	293.896	904.291	192.839	285.153	23769.8	10210.5	1.21907	0.0279458	0.377419	12916.7	10039.4	0.363552	0.461854	0.999999	10047.9	10792.6	-0.10315	0.698343	0.995108	Ctsd	cathepsin D [Source:RGD Symbol;Acc:621511]
ENSRNOG00000006997	193.49	225.075	322.618	266.095	172.397	382.641	121.614	434.524	267.543	189.399	359.073	200.77	151.327	133.069	280.859	424.867	14613.1	13406.9	0.124325	0.786392	0.979157	12751.3	13189	-0.0486918	0.90948	0.999999	14032.8	14177	-0.0147396	0.957543	0.999093	App	amyloid beta precursor protein [Source:RGD Symbol;Acc:2139]
ENSRNOG00000003201	668.177	563.815	595.241	627.832	635.751	670.967	992.207	723.993	759.315	601.648	488.542	680.644	621.517	766.83	689.454	654.969	15451.1	12962.7	0.253299	0.291539	0.835348	13701.9	12743.2	0.10462	0.57962	0.999999	13301.4	13700.7	-0.0426787	0.805934	0.995108	Rps4x	ribosomal protein S4, X-linked [Source:RGD Symbol;Acc:2324318]
ENSRNOG00000052620	404.035	314.792	314.975	385.196	322.926	379.686	558.837	406.027	415.25	377.444	296.125	396.635	392.198	451.544	387.533	386.761	14755.1	13175.3	0.163334	0.496118	0.926138	14045.2	12951.3	0.116968	0.469922	0.999999	13310.1	13925.5	-0.0652141	0.704734	0.995108	Rack1	receptor for activated C kinase 1 [Source:RGD Symbol;Acc:69229]
ENSRNOG00000047768	125.334	106.516	167.855	146.383	131.523	210.221	77.1317	193.033	164.28	168.171	166.283	129.02	55.1568	96.8358	168.677	237.04	14017.9	14415.8	-0.0403256	0.90636	0.993349	12512.4	14172	-0.179698	0.676895	0.999999	13254.3	15239.2	-0.201328	0.297315	0.995108	Lamb2	laminin subunit beta 2 [Source:RGD Symbol;Acc:2988]
ENSRNOG00000061216	349.693	351.076	344.08	335.252	317.326	399.644	423.831	324.885	482.596	468.747	359.398	370.453	636.356	463.995	346.286	385.489	12264.2	14101.3	-0.201402	0.315764	0.851414	15043.2	13860.2	0.11819	0.64139	0.999999	12240.7	14904.5	-0.284078	0.0502446	0.995108	Tubb5	tubulin, beta 5 class I [Source:RGD Symbol;Acc:628596]
ENSRNOG00000036689	514.499	257.854	217.253	297.742	212.351	286.934	373.757	356.163	469.314	216.659	406.521	431.468	243.486	373.706	497.727	320.547	11874.4	14758.8	-0.31373	0.330676	0.86051	13600.4	14519.2	-0.094333	0.777235	0.999999	13189.4	15603.4	-0.242477	0.495031	0.995108	P4hb	prolyl 4-hydroxylase subunit beta [Source:RGD Symbol;Acc:3244]
ENSRNOG00000017158	143.956	185.086	192.295	184.779	141.692	151.991	154.286	166.914	172.355	226.006	187.546	148.985	162.849	137.609	152.765	182.878	11903.8	14261.9	-0.260745	0.160739	0.69413	12075	14017.4	-0.215189	0.25639	0.999999	14485.8	15075.7	-0.0575971	0.754974	0.995108	Eif4g2	eukaryotic translation initiation factor 4, gamma 2 [Source:RGD Symbol;Acc:1305294]
ENSRNOG00000030019	359.553	152.871	118.42	136.962	331.201	146.448	382.49	155.156	319.338	174.413	236.631	304.071	230.389	371.077	232.866	131.975	14326.5	14633.2	-0.0305945	0.93941	0.995243	13387.4	14392.2	-0.104417	0.772939	0.999999	11495.9	15468.7	-0.428233	0.285849	0.995108	Atp1a1	ATPase Na+/K+ transporting subunit alpha 1 [Source:RGD Symbol;Acc:2167]
ENSRNOG00000021201	168.525	205.611	317.104	426.522	201.781	923.445	210.624	651.308	142.331	195.07	159.146	197.381	137.345	122.428	147.606	575.602	21265.4	7442.53	1.51466	0.00326542	0.129664	10293.6	7315.6	0.492695	0.346928	0.999999	12667	7866.98	0.687181	0.0309146	0.995108	Txnip	thioredoxin interacting protein [Source:RGD Symbol;Acc:620886]
ENSRNOG00000016271	370.047	388.499	414.098	658.217	393.348	663.708	346.705	877.929	450.341	395.792	347.872	474.05	371.32	307.094	420.599	700.639	15543.2	11388.2	0.448775	0.193771	0.737416	12011	11195.9	0.101378	0.732469	0.999999	13212.5	12037.2	0.134395	0.572136	0.995108	Itm2b	integral membrane protein 2B [Source:RGD Symbol;Acc:620727]
ENSRNOG00000005195	629.65	1219.56	1668.64	1654.43	696.629	1489.77	591.215	1493.31	673.455	1075.55	1081.37	839.271	801.652	622.936	778.743	1375.36	13013.5	11208.4	0.215465	0.576646	0.944301	10684.1	11018.4	-0.0444361	0.886302	0.999999	16689.9	11849.6	0.494133	0.144998	0.995108	Cst3	cystatin C [Source:RGD Symbol;Acc:2432]
ENSRNOG00000010966	262.071	180.76	220.915	220.945	142.381	224.336	191.863	236.439	302.508	159.723	350.554	241.54	144.987	197.607	289.499	266.883	11287.5	15009	-0.411082	0.188745	0.730343	12511.6	14767.1	-0.239135	0.476949	0.999999	13313.8	15870.7	-0.253428	0.355329	0.995108	Itgb1	integrin subunit beta 1 [Source:RGD Symbol;Acc:2927]
ENSRNOG00000024603	1540.47	1345.61	1361.99	1429.85	1368.09	1360.66	2435.93	1297.13	1699.46	1310.74	1378.41	1657.15	1591.39	1969.46	1408.59	1144.86	13842.8	12983.4	0.0924177	0.738475	0.97428	12855.1	12766.2	0.0100092	0.964491	0.999999	12894	13724.2	-0.0900169	0.51574	0.995108	Rps15	ribosomal protein S15 [Source:RGD Symbol;Acc:62026]
ENSRNOG00000046005	217.17	199.436	223.132	111.757	253.342	118.427	301.164	129.813	152.778	201.298	80.8103	110.331	165.434	124.269	144.083	115.93	15719.9	10701.3	0.554777	0.193102	0.736709	10561.7	10511.2	0.00690472	0.982614	0.999999	15603.6	11307.9	0.46454	0.181301	0.995108	Scd2	stearoyl-Coenzyme A desaturase 2 [Source:RGD Symbol;Acc:621177]
ENSRNOG00000025936	1125.74	719.026	702.927	879.771	809.897	829.905	1509.29	886.601	1078.17	802.709	740.563	966.131	865.506	1326.82	928.985	791.079	14049.1	12519.1	0.166286	0.558786	0.940083	13365.3	12308.5	0.118816	0.621576	0.999999	12650.8	13232.5	-0.0648671	0.771934	0.995108	Rpl6	ribosomal protein L6 [Source:RGD Symbol;Acc:619826]
ENSRNOG00000008551	683.159	630.23	621.628	647.256	621.207	568.283	878.109	578.155	728.113	683.061	563.802	676.684	689.634	770.855	660.105	555.855	12917.4	12977.1	-0.00673723	0.975049	0.997934	12821.4	12756.7	0.00728603	0.965372	0.999999	13364	13716.6	-0.0375796	0.752887	0.995108	Rps7	ribosomal protein S7 [Source:RGD Symbol;Acc:61907]
ENSRNOG00000052802	605.324	392.619	358.799	538.751	366.407	458.274	881.631	476.447	502.663	341.247	575.502	491.506	388.17	700.292	627.357	500.817	13638.4	11971.5	0.188027	0.579212	0.944825	13587.4	11776	0.206399	0.444984	0.999999	12556.6	12657.6	-0.0115472	0.963798	0.999093	Aldoa	aldolase, fructose-bisphosphate A [Source:RGD Symbol;Acc:2089]
ENSRNOG00000024346	759.436	153.874	129.124	761.693	721.432	379.242	891.65	509.133	405.69	236.171	787.964	656.185	461.596	659.673	794.942	421.548	14707.6	12298.8	0.258028	0.559727	0.940326	13486.3	12104.9	0.155898	0.708853	0.999999	11247.2	13007.4	-0.209765	0.741672	0.995108	Plet1	placenta expressed transcript 1 [Source:RGD Symbol;Acc:1359217]
ENSRNOG00000021403	269.404	603.891	745.713	426.227	242.145	279.113	118.147	273.892	361.513	422.253	448.021	348.311	246.498	135.446	418.123	417.467	7710.21	13372	-0.794294	0.0109703	0.240782	10070.6	13146.7	-0.384556	0.30269	0.999999	18290.6	14136.7	0.371653	0.244496	0.995108	Rhob	ras homolog family member B [Source:RGD Symbol;Acc:621309]
ENSRNOG00000020660	787.06	693.014	749.223	579.664	678.873	448.137	912.121	463.637	855.582	645.966	904.578	661.112	894.79	917.728	882.104	524.908	10732.8	13188.6	-0.297321	0.326392	0.859609	13550.6	12970.6	0.0631137	0.804435	0.999999	12770.5	13943.6	-0.126786	0.498418	0.995108	Cfl1	cofilin 1 [Source:RGD Symbol;Acc:69285]
ENSRNOG00000027736	785.668	191.245	332.552	200.058	332.418	383.478	694.925	451.47	1470.31	85.4958	856.446	559.105	53.5817	386.235	1349.74	469.667	10841.3	17346.4	-0.678119	0.311071	0.848192	12892.3	17075.7	-0.405446	0.648979	0.999999	9324.23	18340.8	-0.976004	0.178594	0.995108	Cnn1	calponin 1 [Source:RGD Symbol;Acc:621883]
ENSRNOG00000057569	65.4195	42.3119	25.3465	39.3846	35.8805	45.4133	39.4626	32.1007	60.9941	22.5461	39.6368	64.4411	27.4811	52.1957	79.8793	41.7654	10442.4	12847.4	-0.299011	0.406274	0.896997	13489	12638.6	0.0939307	0.830612	0.999999	12496.4	13580.9	-0.120067	0.766814	0.995108	Ahnak	AHNAK nucleoprotein [Source:RGD Symbol;Acc:619779]
ENSRNOG00000018795	1296.93	981.094	933.561	1157.09	1209.05	996.918	1802.2	910.329	1250.91	1041.17	966.949	1271.73	1260.37	1574.65	1229.34	940.163	12636.3	11668.2	0.114926	0.678226	0.967158	12618	11471.8	0.137369	0.526737	0.999999	11898.9	12333.4	-0.0517515	0.769165	0.995108	Rpl18a	ribosomal protein L18A [Source:RGD Symbol;Acc:1302976]
ENSRNOG00000018630	1035.74	449.322	341.911	526.558	515.505	460.584	1909.15	524.417	826.94	475.416	922.499	939.122	842.732	1433.51	1024.36	487.498	13257.7	12335.6	0.103959	0.841986	0.987104	14462.3	12135.8	0.253021	0.508819	0.999999	9708.97	13042.6	-0.425839	0.276451	0.995108	LOC108351137	glyceraldehyde-3-phosphate dehydrogenase [Source:RGD Symbol;Acc:11369796]
ENSRNOG00000015078	592.169	881.732	877.813	933.567	1272.11	1155.03	1341.76	1158.26	900.867	1338.65	1267.44	695.422	2054.14	995.155	982.679	992.652	13386	11446.6	0.225794	0.38693	0.88719	13395.2	11251	0.251681	0.480151	0.999999	9457.2	12101.2	-0.355668	0.190692	0.995108	Ifitm3	interferon induced transmembrane protein 3 [Source:RGD Symbol;Acc:1595844]
ENSRNOG00000008301	734.095	524.419	369.208	489.017	436.886	390.184	959.558	422.475	638.712	361.711	689.511	731.955	685.822	961.478	734.853	428.349	11119.3	12222.1	-0.136482	0.726888	0.9728	13886.6	12024	0.207775	0.536227	0.999999	11299.6	12922.3	-0.193592	0.525337	0.995108	Tagln2	transgelin 2 [Source:RGD Symbol;Acc:1310840]
ENSRNOG00000010947	130.836	338.236	783.618	340.604	83.4502	384.465	53.2839	470.309	169.725	363.461	388.615	149.158	241.26	77.8164	173.277	566.948	9379.81	10157.1	-0.114827	0.867414	0.990347	9807.95	9984.06	-0.0256682	0.965646	0.999999	15956.3	10739.7	0.571167	0.289338	0.995108	Mmp14	matrix metallopeptidase 14 [Source:RGD Symbol;Acc:620198]
ENSRNOG00000013009	814.513	262.172	177.363	292.51	383.537	203.601	1170.05	269.744	522.406	245.63	617.647	599.547	464.031	758.899	554.364	246.484	12584.7	12359.9	0.0259702	0.964229	0.997741	12338.1	12162	0.0207259	0.960952	0.999999	10191.7	13069.2	-0.358783	0.477942	0.995108	Ldha	lactate dehydrogenase A [Source:RGD Symbol;Acc:2996]
ENSRNOG00000016580	1532.89	1352.77	1184.56	1257.59	1445.51	1121.02	2411.84	1033.56	1444.81	1411.94	1185.55	1513.75	1813.66	2112.21	1308.41	1107.85	11898.9	11023.3	0.110207	0.72805	0.973352	12321.5	10836.3	0.185308	0.467147	0.999999	11180.1	11651.5	-0.0595948	0.681009	0.995108	Rps23	ribosomal protein S23 [Source:RGD Symbol;Acc:621039]
ENSRNOG00000007247	292.724	83.999	44.0475	303.318	58.8755	175.3	89.759	141.877	150.858	199.449	143.24	211.619	192.351	104.603	278.467	167.849	7913.54	12006.2	-0.601338	0.108537	0.61453	12381.4	11800.5	0.069322	0.833039	0.999999	13041.9	12690	0.0394599	0.944068	0.998396	A2ml1	alpha-2-macroglobulin-like 1 [Source:RGD Symbol;Acc:1565709]
ENSRNOG00000008140	400.071	319.147	315.931	387.53	349.468	383.057	584.22	378.847	430.835	357.694	326.675	418.979	414.014	478.397	393.688	361.94	12272.8	11131	0.140806	0.55386	0.939398	11703.5	10943.4	0.0968604	0.569184	0.999999	10915.6	11765.5	-0.108181	0.503908	0.995108	Rpl15	ribosomal protein L15 [Source:RGD Symbol;Acc:621181]
ENSRNOG00000030680	287.033	314.977	384.744	319.489	270.776	303.923	245.938	294.921	298.494	343.902	291.577	284.292	222.967	270.987	298.077	399.078	10304.8	11280.4	-0.130429	0.3783	0.883239	10784.8	11088.1	-0.0400428	0.854953	0.999999	12786.3	11923.9	0.100741	0.477141	0.995108	Ddx5	DEAD-box helicase 5 [Source:RGD Symbol;Acc:619906]
ENSRNOG00000026293	180.855	492.829	359.628	390.327	275.374	137.581	101.952	179.238	178.488	234.076	169.729	214.939	172.445	89.0226	252.84	237.813	8322.49	9579.93	-0.202979	0.551533	0.939398	8837.13	9415.45	-0.0914542	0.791442	0.999999	18084.5	10125.6	0.836733	0.00723532	0.657347	Jun	Jun proto-oncogene, AP-1 transcription factor subunit [Source:RGD Symbol;Acc:2943]
ENSRNOG00000025053	33.5181	49.3207	80.718	42.0479	20.9783	71.4125	8.74622	76.6385	47.9933	44.1572	55.6753	46.8291	28.4396	21.2627	56.9451	83.9005	10154	11144.4	-0.134236	0.8243	0.983791	10656.1	10959.1	-0.0404446	0.925252	0.999999	12438.8	11782.1	0.0782478	0.786754	0.995108	Lrp1	LDL receptor related protein 1 [Source:RGD Symbol;Acc:1307535]
ENSRNOG00000001344	473.819	231.514	226.119	408.086	488.825	351.495	749.109	518.554	299.534	296.435	277.72	321.963	365.192	427.79	427.139	352.18	15347.8	8726.29	0.814528	0.00202951	0.0967453	11230.1	8579.01	0.388434	0.00331633	0.502038	10340.4	9224.15	0.1648	0.563063	0.995108	Aldh2	aldehyde dehydrogenase 2 family member [Source:RGD Symbol;Acc:69219]
ENSRNOG00000009683	206.664	422.611	588.068	508.952	268.361	282.799	285.902	392.587	181.062	389.406	328.02	179.924	531.493	224.833	202.835	420.998	9760.13	8581.16	0.185727	0.577572	0.944391	10741.8	8432.72	0.349195	0.41083	0.999999	14511.8	9071.8	0.677762	0.0876223	0.995108	Sdcbp	syndecan binding protein [Source:RGD Symbol;Acc:621497]
ENSRNOG00000033389	555.847	17.9603	18.705	55.046	39.5334	57.9562	199.25	105.152	391.501	20.066	35.8124	707.481	28.3901	248.349	282.114	45.3101	6297.94	18130.6	-1.5255	0.10644	0.610566	9294.77	17838.1	-0.940482	0.361724	0.999999	10783.7	19158.3	-0.829122	0.557201	0.995108	Susd2	sushi domain containing 2 [Source:RGD Symbol;Acc:1308595]
ENSRNOG00000015093	86.4796	332.776	387.345	337.553	178.251	468.918	70.0699	377.659	123.31	331.369	375.925	102.955	195.325	50.5402	118.212	435.928	11628	9941.24	0.226126	0.72212	0.972619	8315.62	9772.12	-0.232841	0.72666	0.999999	12867.1	10512.6	0.291571	0.599802	0.995108	Sparcl1	SPARC like 1 [Source:RGD Symbol;Acc:2531]
ENSRNOG00000007650	582.086	594.925	712.082	626.06	412.556	554.862	680.521	579.858	583.602	610.174	755.048	597.714	684.97	736.524	586.479	681.366	9692.53	11107.7	-0.196648	0.366314	0.878335	11477.2	10922.5	0.0714779	0.648545	0.999999	11596.7	11743.6	-0.0181387	0.899903	0.995108	Cd63	Cd63 molecule [Source:RGD Symbol;Acc:62080]
ENSRNOG00000020595	514.121	432.19	475.866	469.592	486.644	459.854	734.077	462.23	543.426	460.164	475.305	562.875	549.779	642.752	521.092	423.456	11301.7	10795	0.066092	0.769817	0.976982	11060.5	10614.1	0.0594195	0.748196	0.999999	10576.3	11411.1	-0.109599	0.376393	0.995108	Rps11	ribosomal protein S11 [Source:RGD Symbol;Acc:621026]
ENSRNOG00000018735	351.771	422.206	457.569	494.218	466.094	675.369	277.97	577.669	329.446	516.084	302.926	458.483	978.503	426.897	430.215	669.698	10782.5	8694.56	0.310549	0.362059	0.877031	13265.9	8543.49	0.634848	0.0689523	0.999999	9872.32	9189.08	0.10345	0.651944	0.995108	Cd74	CD74 molecule [Source:RGD Symbol;Acc:2313]
ENSRNOG00000018774	1604.54	1439.75	1367.57	1762.75	1382.96	1567.76	1612.39	1361.41	1629.13	1452.84	1337.74	1600.3	1619.57	1559.36	1467.25	1384.68	10485.2	10679.5	-0.0265237	0.855643	0.989544	10470.5	10499.3	-0.00394775	0.975613	0.999999	11582.4	11288.5	0.0370768	0.789579	0.995108	LOC100911847	40S ribosomal protein S14-like [Source:RGD Symbol;Acc:6490698]
ENSRNOG00000008195	357.649	260.213	241.918	233.58	294.891	187.132	355.564	233.472	361.176	264.255	322.896	326.567	298.42	331.418	312.059	230.881	10001.2	11934.4	-0.25503	0.322662	0.856697	10745.3	11736.2	-0.127259	0.500092	0.999999	10825.6	12616.3	-0.220837	0.267491	0.995108	Ywhaz	tyrosine 3-monooxygenase/tryptophan 5-monooxygenase activation protein, zeta [Source:RGD Symbol;Acc:3980]
ENSRNOG00000014214	672.348	535.967	560.965	584.987	580.313	552.178	1258.31	570.2	700.901	550.443	563.288	674.363	689.41	825.197	623.601	519.874	12146.1	10235.2	0.246891	0.460473	0.916859	10700.4	10063.7	0.0884946	0.665353	0.999999	10237.9	10819.1	-0.079666	0.589994	0.995108	Rpl27a	ribosomal protein L27a [Source:RGD Symbol;Acc:1309771]
ENSRNOG00000023786	508.17	415.57	360.056	401.7	411.319	330.578	775.997	340.088	476.235	489.092	419.303	472.155	549.423	580.636	416.895	337.882	10844.5	10864.2	-0.0026984	0.993368	0.998747	10797.9	10679.8	0.015877	0.942977	0.999999	10430.9	11483.7	-0.138738	0.354741	0.995108	Ybx1	Y box binding protein 1 [Source:RGD Symbol;Acc:61843]
ENSRNOG00000002050	693.051	368.828	356.013	686.554	400.253	774.981	741.615	730.489	927.879	247.717	673.866	910.674	216.802	652.898	859.712	674.424	11322.8	11834.1	-0.063718	0.885277	0.990919	10079.5	11644.7	-0.208269	0.68779	0.999999	9541.46	12511.1	-0.39093	0.375935	0.995108	Igfbp7	insulin-like growth factor binding protein 7 [Source:RGD Symbol;Acc:1306201]
ENSRNOG00000014272	1543.78	1291.92	1216.88	1457.13	1476.98	1339	2715.17	1150.97	1529.58	1362.95	1312.27	1710.76	1557.84	2306.84	1479.73	1147.44	11565.7	10263.8	0.17221	0.588337	0.946642	11029.1	10091.3	0.128186	0.619108	0.999999	10109.7	10849.3	-0.101862	0.498375	0.995108	Rpl35	ribosomal protein L35 [Source:RGD Symbol;Acc:1303007]
ENSRNOG00000017469	679.549	345.421	217.934	457.53	201.98	250.811	877.78	344.467	501.67	185.836	699.16	565.31	523.059	642.075	857.611	475.778	9197.89	10749	-0.224875	0.688283	0.968144	13460.9	10579.9	0.34745	0.405715	0.999999	9904.29	11367.7	-0.198807	0.668314	0.995108	Anxa1	annexin A1 [Source:RGD Symbol;Acc:2118]
ENSRNOG00000021035	1243.44	875.545	785.691	1018.14	1083.58	841.132	2325.14	849.537	1118.59	924.503	954.977	1250.16	1220.1	1547.54	1094.36	798.205	12130.8	10131	0.259841	0.496022	0.926138	10881.9	9961.46	0.127489	0.612967	0.999999	9894.73	10709	-0.1141	0.57383	0.995108	Rpl18	ribosomal protein L18 [Source:RGD Symbol;Acc:621182]
ENSRNOG00000058646	180.365	240.49	383.631	301.043	149.687	273.412	78.847	254.482	227.081	281.227	242.069	248.607	190.642	140.37	310.999	377.663	8009.74	10602.4	-0.40449	0.307095	0.846846	10577.6	10421.8	0.0214009	0.94881	0.999999	12399.1	11207.3	0.145788	0.562838	0.995108	Zfp36l1	zinc finger protein 36, C3H type-like 1 [Source:RGD Symbol;Acc:62009]
ENSRNOG00000019568	351.512	585.013	416.009	466.494	535.992	266.54	315.778	245.854	298.607	465.612	368.064	466.99	344.793	324.146	432.361	454.757	8889.38	10445.6	-0.232765	0.472519	0.921059	9941.5	10267	-0.0464929	0.836321	0.999999	12563.1	11041.4	0.18627	0.428401	0.995108	Jund	JunD proto-oncogene, AP-1 transcription factor subunit [Source:RGD Symbol;Acc:2945]
ENSRNOG00000005924	613.714	196.004	227.311	397.691	225.768	263.458	656.77	321.685	488.1	273.968	544.495	491.065	249.644	473.391	640.974	360.816	9603.12	11793.4	-0.296461	0.469395	0.919394	11070.3	11602.5	-0.0677694	0.85079	0.999999	9956.23	12469.6	-0.324744	0.425428	0.995108	Dstn	destrin, actin depolymerizing factor [Source:RGD Symbol;Acc:1588366]
ENSRNOG00000003343	183.349	118.788	133.744	106.774	123.225	94.7307	160.236	117.719	159.254	109.769	140.221	143.633	118.457	154.544	172.043	105.72	9596.31	10725.4	-0.160555	0.493443	0.926138	10456.6	10547.7	-0.0125425	0.956953	0.999999	11134.4	11338.3	-0.0261747	0.908241	0.995108	Canx	calnexin [Source:RGD Symbol;Acc:2266]
ENSRNOG00000034242	255.355	183.211	174.251	196.972	205.401	163.187	262.935	192.496	191.871	208.86	193.283	186.664	260.278	240.924	248.377	165.206	10214.6	9701.13	0.0743004	0.706086	0.971341	11127.5	9536.72	0.222567	0.24379	0.999999	10642.7	10254.9	0.0535513	0.742526	0.995108	Vcp	valosin-containing protein [Source:RGD Symbol;Acc:621595]
ENSRNOG00000010233	164.193	116.235	151.842	133.648	117.608	147.758	77.2001	149.266	269.784	99.7958	222.009	135.084	68.5647	92.1568	242.316	170.095	8523.72	12627	-0.566912	0.144729	0.675318	9733.44	12423.4	-0.35205	0.465242	0.999999	10395.1	13350.7	-0.361004	0.279535	0.995108	Cald1	caldesmon 1 [Source:RGD Symbol;Acc:2256]
ENSRNOG00000027864	1022.44	742.526	618.034	466.757	689.424	468.19	1644.99	528.184	1040.22	772.545	915.757	928.941	1183.71	1193.17	1000.41	434.364	10069	11085.3	-0.138789	0.746041	0.975309	11314.3	10900.8	0.0537154	0.875061	0.999999	9138.02	11718.5	-0.358837	0.177875	0.995108	Ppia	peptidylprolyl isomerase A [Source:RGD Symbol;Acc:3372]
ENSRNOG00000001285	107.636	80.5155	114.603	77.5219	106.487	82.7411	103.6	95.9549	107.249	83.0273	122.381	85.8833	69.3404	98.832	129.276	106.295	9989.1	10266.6	-0.0395616	0.846826	0.9882	10171.8	10097.4	0.0105614	0.967124	0.999999	10356.4	10854.8	-0.0678061	0.757404	0.995108	Atp2a2	ATPase sarcoplasmic/endoplasmic reticulum Ca2+ transporting 2 [Source:RGD Symbol;Acc:2174]
ENSRNOG00000029886	1604.16	1392.39	470.921	3346.08	1381.89	388.672	193.43	274.397	1107.31	1075.9	4588.46	575.763	621.661	150.159	202.291	672.509	4830.36	15909.9	-1.71971	0.0249405	0.36039	3481.83	15666	-2.16968	0.00238954	0.438469	15579.6	16837.2	-0.111995	0.87356	0.995108	Hba-a1	hemoglobin alpha, adult chain 1 [Source:RGD Symbol;Acc:2782]
ENSRNOG00000016478	680.361	444.751	402.363	326.489	515.242	244.192	1169.33	254.488	641.628	485.041	586.826	619.155	697.94	865.626	597.368	245.447	10141.1	10863.5	-0.0993261	0.845658	0.987805	10977.5	10682.9	0.0392393	0.917319	0.999999	9134.59	11484.2	-0.330233	0.202492	0.995108	Eif5a	eukaryotic translation initiation factor 5A [Source:RGD Symbol;Acc:1308029]
ENSRNOG00000019638	236.442	201.759	199.686	133.517	143.918	122.996	244.373	119.184	246.119	170.868	265.913	228.694	221.745	225.486	274.032	165.859	7861.46	11396.9	-0.535855	0.0832495	0.56461	10853.6	11209.9	-0.0465943	0.843252	0.999999	10199.5	12049.6	-0.240476	0.312749	0.995108	Lmna	lamin A/C [Source:RGD Symbol;Acc:620456]
ENSRNOG00000023385	520.827	468.113	407.73	466.249	452.022	367.831	887.225	355.218	487.435	420.864	461.508	548.454	573.815	642.813	506.235	353.334	10156.2	9470.42	0.10078	0.770832	0.976982	10035.8	9312.24	0.107957	0.644202	0.999999	9726.5	10011.2	-0.041618	0.77097	0.995108	Rpl37a	ribosomal protein L37a [Source:RGD Symbol;Acc:2319947]
ENSRNOG00000018233	251.151	171.187	229.881	117.562	97.7231	141.346	141.484	151.424	377.775	144.866	131.833	268.109	81.5883	170.714	277.54	152.22	6881.71	11961.4	-0.797543	0.0406267	0.439782	8652.19	11762.3	-0.443055	0.348407	0.999999	10557.8	12641.1	-0.259812	0.520903	0.995108	Gas6	growth arrest specific 6 [Source:RGD Symbol;Acc:61913]
ENSRNOG00000014453	620.51	196.791	144.747	302.338	286.292	212.597	782.34	255.71	489.9	138.572	428.178	710.17	246.832	774.083	664.963	252.152	9202.9	10605.8	-0.204741	0.720636	0.972619	11392.1	10436.9	0.126327	0.822656	0.999999	8033.32	11212.9	-0.48109	0.392315	0.995108	Anxa5	annexin A5 [Source:RGD Symbol;Acc:2120]
ENSRNOG00000010189	880.714	664.969	581.804	808.183	782.817	580.212	1444.49	653.2	839.632	668.342	665.035	875.402	830.964	1030.77	796.79	553.216	10448.9	9226.44	0.179425	0.596439	0.948322	9517.8	9071.78	0.0692288	0.776153	0.999999	9397.14	9752.64	-0.053574	0.786053	0.995108	Rps24	ribosomal protein S24 [Source:RGD Symbol;Acc:621040]
ENSRNOG00000020433	197.223	128.363	178.507	129.415	108.654	117.508	156.666	133.278	189.828	123.941	168.083	183.319	122.803	153.463	202.109	145.446	7984.23	10315.7	-0.369671	0.0979574	0.595124	9464.97	10145.5	-0.100197	0.671503	0.999999	10389.5	10905.3	-0.0699039	0.761227	0.995108	Actn4	actinin alpha 4 [Source:RGD Symbol;Acc:61816]
novel.1226	88.828	84.6869	96.624	68.3281	66.448	91.3661	48.5068	81.7478	107.402	72.9399	97.6708	105.978	70.8812	61.9579	117.129	99.1897	7907.21	10565.5	-0.418025	0.119713	0.6338	9394.9	10391	-0.145395	0.591753	0.999999	9847.39	11169.4	-0.181728	0.344627	0.995108	-	- && P98160.4 RecName: Full=Basement membrane-specific heparan sulfate proteoglycan core protein; Short=HSPG; AltName: Full=Perlecan; Short=PLC; Contains: RecName: Full=Endorepellin; Contains: RecName: Full=LG3 peptide; Flags: Precursor && PF00008:EGF-like domain
ENSRNOG00000019129	118.073	17.0792	19.8969	86.977	78.5911	35.9432	128.309	198.56	69.0268	49.5856	52.7306	77.5792	94.4077	90.1782	63.6634	55.2336	13649.8	7714.85	0.823158	0.0921382	0.583769	9209.73	7586.25	0.27979	0.300307	0.999999	7937.06	8154.85	-0.0390595	0.947497	0.999093	Fcgbp	Fc fragment of IgG binding protein [Source:RGD Symbol;Acc:2313189]
ENSRNOG00000030628	450.194	273.092	268.607	212.105	291.374	156.8	702.15	173.502	419.846	285.469	368.548	426.839	397.75	558.276	412.475	187.978	9092.76	10334.3	-0.184724	0.708882	0.971372	10497.5	10163.4	0.0466497	0.893696	0.999999	8771.8	10924.8	-0.316661	0.255746	0.995108	Eif4a1	eukaryotic translation initiation factor 4A1 [Source:RGD Symbol;Acc:735141]
ENSRNOG00000036688	408.982	278.305	279.92	240.571	338.581	211.918	482.965	217.913	396.425	248.333	338.1	375.585	337.454	421.408	371.917	238.684	9130.02	9936.3	-0.122163	0.718536	0.972619	9805.93	9772.43	0.00492595	0.984674	0.999999	9344.49	10504.1	-0.168764	0.484877	0.995108	Arhgdia	Rho GDP dissociation inhibitor alpha [Source:RGD Symbol;Acc:1359547]
ENSRNOG00000011501	352.164	190.261	181.797	258.164	559.687	205.256	560.463	278.03	414.307	237.307	430.184	411.716	257.108	430.245	383.746	215.601	11313	10565	0.0986513	0.806539	0.980654	8909.52	10393.2	-0.222244	0.487532	0.999999	7349.75	11170.2	-0.603886	0.0451742	0.995108	Atp1b3	ATPase Na+/K+ transporting subunit beta 3 [Source:RGD Symbol;Acc:2172]
ENSRNOG00000004214	444.325	444.134	518.704	483.515	462.084	463.772	698.589	478.475	561.278	448.965	440	517.931	535.77	633.526	482.627	439.693	9720.3	9119.51	0.091958	0.671532	0.966764	9486.5	8966.29	0.0813542	0.658175	0.999999	9261.91	9639.62	-0.0576672	0.667034	0.995108	Rpl26	ribosomal protein L26 [Source:RGD Symbol;Acc:1310607]
ENSRNOG00000050519	468.025	350.611	303.413	310.392	358.448	288.692	404.288	307.955	465.342	322.008	406.233	455	390.824	427.26	472.222	304.161	8356.95	10159.8	-0.281896	0.177471	0.715084	9617.44	9991.51	-0.0550626	0.799492	0.999999	9337.62	10740.2	-0.201895	0.345271	0.995108	Rhoa	ras homolog family member A [Source:RGD Symbol;Acc:619921]
ENSRNOG00000008555	1799.47	1321.28	1340.17	1527.41	1398.97	1364.08	3023.21	1382.76	1972.39	1439.84	1494.65	1772.08	1779.23	2326.3	1727.5	1293.6	9932.33	9276.36	0.098498	0.768549	0.976982	9690.57	9121.12	0.0873543	0.712214	0.999999	8795.83	9805.5	-0.156775	0.381918	0.995108	Rps20	ribosomal protein S20 [Source:RGD Symbol;Acc:621037]
ENSRNOG00000006197	275.612	107.441	92.8845	98.2971	121.913	116.086	196.382	144.838	349.031	96.6187	234.913	242.582	97.6631	247.939	257.528	133.47	7665.6	12248.7	-0.676192	0.0937142	0.587785	9564.78	12051.8	-0.333468	0.474518	0.999999	8063.45	12949.4	-0.683415	0.156337	0.995108	Calu	calumenin [Source:RGD Symbol;Acc:620383]
ENSRNOG00000019459	901.751	765.545	695.846	698.408	848.421	673.532	1298.72	672.092	965.728	832.788	940.25	869.132	1059.05	1089.69	913.871	710.207	9230.97	9559.59	-0.0505604	0.851585	0.988274	9785.3	9399.75	0.0580046	0.759683	0.999999	8578.75	10105.8	-0.236341	0.0884748	0.995108	Oaz1	ornithine decarboxylase antizyme 1 [Source:RGD Symbol;Acc:3219]
ENSRNOG00000060098	485.387	461.35	459.066	433.703	639.387	468.492	523.652	404.13	636.733	418.106	613.938	533.676	580.562	527.644	603.764	465.65	8975.05	9735.35	-0.117327	0.619978	0.953683	9418.65	9575.14	-0.0237534	0.905217	0.999999	8596.94	10292.4	-0.259669	0.1291	0.995108	Ptms	parathymosin [Source:RGD Symbol;Acc:621529]
ENSRNOG00000008749	129.49	52.8598	69.5348	29.9324	24.399	99.6917	21.4213	112.126	269.4	16.3581	103.731	114.412	14.3814	73.352	193.663	112.259	6507.6	12758.5	-0.971235	0.214182	0.76202	9742.28	12556.4	-0.366101	0.655201	0.999999	7550.62	13486.7	-0.836871	0.230828	0.995108	Col5a1	collagen type V alpha 1 chain [Source:RGD Symbol;Acc:70920]
ENSRNOG00000004741	871.293	705.113	733.949	796.161	795.728	777.656	1293.34	807.455	921.249	785.416	660.308	781.275	830.76	1036.93	870.421	746.579	10024.3	8610.14	0.219313	0.374692	0.882815	9328.18	8464.15	0.140194	0.43878	0.999999	8984.51	9100.66	-0.0185476	0.902813	0.995108	Rpl19	ribosomal protein L19 [Source:RGD Symbol;Acc:621183]
ENSRNOG00000001777	85.7997	36.2097	20.7791	151.525	33.0978	60.0547	133.783	92.9864	48.3749	78.4434	189.241	70.79	122.364	81.9978	71.5435	123.657	8343.63	10119.9	-0.27848	0.609197	0.952041	10218.3	9958.4	0.0371939	0.934388	0.999999	8133.78	10705.5	-0.396359	0.529252	0.995108	Muc4	mucin 4, cell surface associated [Source:RGD Symbol;Acc:621331]
ENSRNOG00000058561	65.6701	69.81	92.5476	80.4849	70.6172	84.0881	52.3496	74.4498	65.6205	79.5538	57.8299	63.0559	49.2353	65.0615	67.5256	100.339	8873.05	8405.61	0.078155	0.720059	0.972619	8716.46	8261.08	0.0773823	0.765389	0.999999	10303.6	8884.42	0.213776	0.224623	0.995108	Srrm2	serine/arginine repetitive matrix 2 [Source:RGD Symbol;Acc:1310163]
ENSRNOG00000023972	112.081	99.8728	133.351	111.208	48.6415	157.115	19.7645	150.313	175.345	76.1416	185.191	145.238	53.7806	58.255	152.273	175.09	7204.02	11182.2	-0.634284	0.305148	0.845674	8248.2	11002.9	-0.415736	0.387125	0.999999	9272.06	11823.9	-0.350738	0.234445	0.995108	Col4a2	collagen type IV alpha 2 chain [Source:RGD Symbol;Acc:1308085]
ENSRNOG00000048812	904.654	534.267	556.171	456.712	485.883	452.487	731.083	522.968	1044	389.886	910.339	834.011	515.862	667.561	1110.33	535.941	7428.23	10796.6	-0.539526	0.122873	0.639886	9404.43	10623	-0.175791	0.653477	0.999999	8809.75	11415.2	-0.373777	0.294991	0.995108	Gpx1	glutathione peroxidase 1 [Source:RGD Symbol;Acc:2729]
ENSRNOG00000011138	821.16	653.911	907.671	886.787	970.656	940.174	1114.81	714.502	899.071	718.849	901.193	1153.86	1134.77	1284.63	803.797	761.467	9144.77	9002.33	0.0226106	0.923115	0.993935	9561.83	8853.27	0.111087	0.670779	0.999999	8471.88	9516.75	-0.167784	0.402222	0.995108	Rpl29	ribosomal protein L29 [Source:RGD Symbol;Acc:62069]
ENSRNOG00000003148	232.874	339.409	628.803	313.362	182.404	509.989	66.4459	560.935	370.104	240.681	430.094	271.765	170.45	104.433	374.904	624.498	8509.47	8484.88	0.00421647	0.994381	0.999075	8041.6	8346.59	-0.0537054	0.919753	0.999999	10341.7	8971.66	0.205033	0.560609	0.995108	Timp2	TIMP metallopeptidase inhibitor 2 [Source:RGD Symbol;Acc:61312]
ENSRNOG00000019629	123.075	132.302	181.59	155.008	109.114	148.068	100.87	170.382	126.813	143.752	176.666	151.772	135.62	99.5458	128.376	174.984	8243.22	9367.04	-0.184308	0.452716	0.912498	8234.42	9210.89	-0.161641	0.475901	0.999999	9783.87	9903.31	-0.0174983	0.925774	0.996241	Lamp1	lysosomal-associated membrane protein 1 [Source:RGD Symbol;Acc:2989]
ENSRNOG00000031479	125.265	60.442	62.7116	59.2543	71.7519	62.3699	114.284	65.3079	108.178	57.8287	86.1061	92.9945	64.5872	122.661	127.583	67.8098	8414.14	9279.62	-0.14132	0.643647	0.960568	10070.3	9127.31	0.141821	0.671439	0.999999	8752.86	9809.99	-0.164496	0.616762	0.995108	Hdlbp	high density lipoprotein binding protein [Source:RGD Symbol;Acc:620962]
ENSRNOG00000014233	1016.87	119.94	60.0925	238.485	151.85	93.1756	701.253	164.461	396.795	189.335	424.518	675.384	454.851	761.82	1278.14	169.103	5960.89	9071.31	-0.605859	0.353691	0.874234	14035.6	8925.43	0.653091	0.275627	0.999999	8181.74	9590.62	-0.229221	0.763731	0.995108	Krt19	keratin 19 [Source:RGD Symbol;Acc:619936]
ENSRNOG00000010635	267.611	292.463	346.307	191.657	125.979	174.343	104.145	187.015	400.652	237.564	440.663	294.904	308.473	234.661	340.619	210.205	4995.65	11633.2	-1.2194	7.45397e-05	0.0122923	9063.73	11444.1	-0.336405	0.23659	0.999999	9829.28	12300.5	-0.323542	0.243842	0.995108	Igfbp4	insulin-like growth factor binding protein 4 [Source:RGD Symbol;Acc:2875]
ENSRNOG00000026716	366.569	332.77	333.318	392.093	338.301	328.372	470.003	354.667	414.402	346.138	315.936	353.239	383.433	387.069	356.578	320.263	9139.23	8782.73	0.0573072	0.769481	0.976982	8701.65	8634.43	0.0111904	0.940043	0.999999	9254.24	9283.44	-0.00455382	0.973022	0.999093	LOC100360449	ribosomal protein L9-like [Source:RGD Symbol;Acc:2322107]
ENSRNOG00000019007	735.519	689.075	715.015	632.006	780.505	774.549	1275.1	695.312	864.495	718.59	605.456	762.154	950.201	1179.61	730.96	681.86	9823.69	8241.89	0.253208	0.338112	0.864901	9688.46	8102.33	0.257922	0.289491	0.999999	8186.96	8711.38	-0.0895856	0.547955	0.995108	Rpl14	ribosomal protein L14 [Source:RGD Symbol;Acc:621180]
ENSRNOG00000054978	526.44	775.827	855.078	1448.22	934.627	1466.35	217.616	1951.5	539.812	928.12	446.181	514.228	506.745	422.996	699.08	1633.33	11336	6035.98	0.909273	0.117839	0.6301	7921.03	5928.98	0.417895	0.377879	0.999999	9471.02	6378.8	0.570219	0.121027	0.995108	H1f2	H1.2 linker histone, cluster member [Source:RGD Symbol;Acc:1587893]
ENSRNOG00000001229	112.7	100.887	124.98	76.8596	43.3764	116.401	46.685	105.631	187.788	120.322	142.93	153.08	77.9908	101.654	159.417	109.39	6065.42	11768.6	-0.956175	0.0152428	0.290342	8545.59	11573	-0.437547	0.113777	0.999999	8557.47	12440.4	-0.539774	0.0146436	0.882409	Col18a1	collagen type XVIII alpha 1 chain [Source:RGD Symbol;Acc:70936]
ENSRNOG00000055962	195.634	200.19	164.816	271.486	189.748	357.408	113.784	311.4	291.821	160.701	382.241	212.661	90.5609	128.684	273.746	330.291	9156.08	9889.75	-0.111148	0.798554	0.98015	7592.86	9731.11	-0.357971	0.448537	0.999999	8303.38	10458.5	-0.332887	0.283763	0.995108	Bgn	biglycan [Source:RGD Symbol;Acc:2207]
ENSRNOG00000009884	1422.49	757.095	1038.03	569.269	844.069	714.746	1286.33	851.74	2271.96	359.567	1503.44	1426.33	493.011	1631.99	2178.38	840.004	7245.53	10928.6	-0.592971	0.239221	0.78574	9890.04	10755.7	-0.121065	0.841148	0.999999	7870.95	11554.5	-0.553848	0.281539	0.995108	Lgals1	galectin 1 [Source:RGD Symbol;Acc:69355]
ENSRNOG00000056756	191.162	115.848	189.796	101.331	143.374	115.477	153.762	128.958	229.047	98.2468	171.068	152.215	84.4139	151.68	209.761	134.152	8037.65	9680.32	-0.268305	0.360265	0.877031	8441.99	9522.53	-0.173789	0.634523	0.999999	9410.9	10234	-0.120956	0.71839	0.995108	Actn1	actinin, alpha 1 [Source:RGD Symbol;Acc:70907]
ENSRNOG00000019453	782.326	627.411	682.641	678.728	682.576	635.63	1082.08	673.184	762.273	723.971	574.212	778.317	844.385	961.562	704.054	624.84	9124.95	8448.01	0.111106	0.65423	0.962088	9133.35	8304.43	0.137253	0.507965	0.999999	8721.36	8929.17	-0.0339944	0.822532	0.995108	Rps5	ribosomal protein S5 [Source:RGD Symbol;Acc:3601]
ENSRNOG00000033790	147.859	148.999	151.28	144.701	150.202	130.902	158.062	135.283	163.047	157.421	152.129	150.998	176.758	169.401	134.478	142.99	8271.47	9001.04	-0.122072	0.335525	0.86335	8809.6	8849.12	-0.00641558	0.964585	0.999999	9047.76	9514.79	-0.0726147	0.292816	0.995108	Hnrnpu	heterogeneous nuclear ribonucleoprotein U [Source:RGD Symbol;Acc:620372]
ENSRNOG00000008057	538.732	93.228	33.6936	197.928	158.964	47.1112	708.173	100.949	220.726	110.601	303.277	375.007	312.436	590.283	661.096	121.794	8134.41	8111.73	0.00397725	0.995798	0.999164	13263.5	7982.4	0.732555	0.190624	0.999999	7347.04	8577.28	-0.223361	0.755014	0.995108	Krt7	keratin 7 [Source:RGD Symbol;Acc:1310865]
ENSRNOG00000000304	278.08	135.91	138.853	164.587	125.186	144.688	289.989	175.807	252.215	151.654	179.873	289.583	150.011	290.107	221.773	166.415	8205.52	9763.93	-0.250932	0.482268	0.923201	9065.65	9602.37	-0.0830108	0.794641	0.999999	8486.47	10320.8	-0.282327	0.385331	0.995108	Cd164	CD164 molecule [Source:RGD Symbol;Acc:70942]
ENSRNOG00000009263	624.094	495.069	381.539	792.69	652.164	727.082	1059.46	864.149	550.76	436.537	720.664	771.017	820.724	866.031	846.968	750.585	10229.3	7696.93	0.410324	0.135307	0.661721	9978.36	7571.22	0.39829	0.0795712	0.999999	7528.42	8137.95	-0.112312	0.703985	0.995108	Ifi27	interferon, alpha-inducible protein 27 [Source:RGD Symbol;Acc:69404]
ENSRNOG00000020684	122.14	228.569	367.403	301.11	116.551	298.948	69.8675	289.506	136.726	247.883	199.324	139.778	192.668	113.314	144.176	379.02	7853.32	7352.04	0.0952078	0.847605	0.9882	8230.19	7225.05	0.187929	0.656123	0.999999	10938.5	7771.88	0.493072	0.18232	0.995108	Vat1	vesicle amine transport 1 [Source:RGD Symbol;Acc:1308943]
ENSRNOG00000008414	364.028	276.126	242.388	413.42	240.103	330.807	251.602	383.386	323.812	275.058	429.235	375.325	362.957	280.872	412.789	386.435	7783.73	9081.45	-0.222394	0.376753	0.883239	9132.93	8932.45	0.0320465	0.883315	0.999999	8865.95	9601.97	-0.115048	0.634578	0.995108	Bsg	basigin (Ok blood group) [Source:RGD Symbol;Acc:2220]
novel.1454	1056.92	792.829	756.127	812.139	904.809	824.554	1536.15	861.161	1058.54	800.425	783.266	1081.4	1058.31	1354.55	985.15	749.847	9352.93	8459.67	0.144733	0.609267	0.952041	9226.57	8317.88	0.149565	0.544541	0.999999	8213.49	8941.96	-0.1226	0.528757	0.995108	-	- && P61251.3 RecName: Full=40S ribosomal protein S26 >P62856.3 RecName: Full=40S ribosomal protein S26 >P62854.3 RecName: Full=40S ribosomal protein S26 >P62855.3 RecName: Full=40S ribosomal protein S26 >Q56JV1.3 RecName: Full=40S ribosomal protein S26 >P49171.4 RecName: Full=40S ribosomal protein S26 && PF01283:Ribosomal protein S26e
ENSRNOG00000000852	79.8832	75.9958	98.0445	62.5773	83.2509	73.9468	71.8879	66.7807	87.8696	92.1098	77.6053	81.11	86.6283	74.4254	80.8362	76.6131	7974.96	9151.22	-0.198496	0.164719	0.700058	8420.81	8995.46	-0.0952031	0.424181	0.999999	9042.13	9672.99	-0.097308	0.575735	0.995108	Prrc2a	proline-rich coiled-coil 2A [Source:RGD Symbol;Acc:1303025]
ENSRNOG00000016592	231.012	242.481	290.389	233.637	205.454	258.36	197.006	268.191	281.979	223.645	282.527	265.296	236.074	201.027	269.626	299.31	7943.53	9029.66	-0.184793	0.326547	0.859609	8433.26	8879.78	-0.074414	0.688666	0.999999	9038.84	9545.99	-0.0787357	0.586607	0.995108	Gnai2	G protein subunit alpha i2 [Source:RGD Symbol;Acc:620243]
ENSRNOG00000017032	363.702	276.756	260.665	235.352	241.727	249.238	344.657	263.798	382.027	296.402	287.62	333.126	317.778	321.225	348.845	252.311	7906.61	9365.71	-0.244426	0.221775	0.770259	8750.14	9208.28	-0.0736387	0.68017	0.999999	8666.07	9899.78	-0.192023	0.321581	0.995108	Atp5f1a	ATP synthase F1 subunit alpha [Source:RGD Symbol;Acc:619993]
ENSRNOG00000017895	381.674	227.567	176.91	212.76	217.574	201.999	529.618	203.412	300.54	196.919	428.497	297.889	315.294	512.935	317.95	225.201	8458.31	9006.42	-0.0906482	0.828296	0.984678	9879.35	8861.33	0.156887	0.649892	0.999999	7775.46	9524.02	-0.292635	0.376189	0.995108	Eno1	enolase 1 [Source:RGD Symbol;Acc:2553]
ENSRNOG00000001611	1077.36	884.059	837.059	1018.55	1000.84	999.693	1954.73	1033.35	1129.23	975.628	893.956	1164.02	1114.32	1418.08	1047.83	916.229	9854.35	8242.98	0.257512	0.38062	0.884168	8716.11	8104.06	0.105016	0.599639	0.999999	7993.17	8712.9	-0.124397	0.424844	0.995108	Rpl24	ribosomal protein L24 [Source:RGD Symbol;Acc:621191]
ENSRNOG00000004107	1031.32	856.44	808.625	1019.52	859.191	880.63	1427.05	829.548	1095.82	903.431	845.783	1061.19	1015.16	1285.94	960.473	813.398	8716.54	8540.38	0.0293616	0.90678	0.993371	8721.79	8396.61	0.0547949	0.787898	0.999999	8591.38	9027.29	-0.0714103	0.651614	0.995108	Rpl23	ribosomal protein L23 [Source:RGD Symbol;Acc:62067]
ENSRNOG00000019113	218.899	204.89	193.678	172.633	209.043	136.57	247.995	156.868	230.337	226.932	211.16	206.672	242.048	227.426	188.117	149.389	7893.1	9226.6	-0.225321	0.34717	0.87133	8329.33	9070.46	-0.122955	0.536799	0.999999	8809.68	9753.08	-0.146775	0.220418	0.995108	Hnrnpk	heterogeneous nuclear ribonucleoprotein K [Source:RGD Symbol;Acc:71058]
ENSRNOG00000007029	278.212	410.659	400.744	273.946	295.209	247.009	305.259	238.835	251.637	397.476	358.927	256.65	469.13	567.688	404.763	271.395	6787.87	7922.42	-0.223044	0.338455	0.864952	10506.4	7786.94	0.432124	0.145684	0.999999	9030.35	8375.21	0.108657	0.66124	0.995108	Dnaja1	DnaJ heat shock protein family (Hsp40) member A1 [Source:RGD Symbol;Acc:620942]
ENSRNOG00000042271	642.59	672.994	578.954	712.702	591.13	642.785	564.339	623.75	562.11	602.239	773.928	682.814	675.195	746.068	708.547	685.269	7745.87	8403.58	-0.117508	0.476184	0.921895	8830.64	8263.96	0.0956817	0.533794	0.999999	8837.73	8884.78	-0.00764097	0.960592	0.999093	Ubb	ubiquitin B [Source:RGD Symbol;Acc:621562]
ENSRNOG00000050197	512.654	235.998	273.027	242.539	223.036	167.618	373.046	236.568	354.904	198.056	304.274	344.731	258.961	387.263	627.496	196.022	6863.39	8268.06	-0.268716	0.410468	0.89865	9895.71	8132.6	0.283066	0.482578	0.999999	9200.37	8740.79	0.0739295	0.822479	0.995108	Pdia6	protein disulfide isomerase family A, member 6 [Source:RGD Symbol;Acc:628688]
ENSRNOG00000018524	298.307	84.8359	62.9656	126.397	173.407	100.922	496.089	159.628	174.011	102.476	150.824	229.278	153.118	378.698	188.671	102.933	10661.4	7545.39	0.498677	0.333161	0.861978	9269.74	7421.76	0.320749	0.470767	0.999999	6964.66	7976.46	-0.195698	0.692374	0.995108	Ezr	ezrin [Source:RGD Symbol;Acc:621161]
ENSRNOG00000013508	500.824	360.827	400.398	424.817	421.675	416.366	719.027	420.903	546.231	368.965	407.314	480.102	436.095	623.585	509.64	399.649	8781.78	8022.93	0.130302	0.631992	0.958441	8577.79	7889.18	0.120699	0.592652	0.999999	7939.45	8480.69	-0.0951416	0.613652	0.995108	Rpl31	ribosomal protein L31 [Source:RGD Symbol;Acc:621202]
ENSRNOG00000011329	390.709	209.78	138.903	184.001	160.257	161.768	338.151	202.746	314.99	184.684	329.48	273.789	246.138	332.241	283.273	195.554	7166.74	9184.48	-0.35796	0.288098	0.832857	8616.43	9034.93	-0.0684324	0.801206	0.999999	8135.88	9710.78	-0.255286	0.478115	0.995108	Pkm	pyruvate kinase M1/2 [Source:RGD Symbol;Acc:3337]
ENSRNOG00000020636	472.83	194.988	138.64	357.155	395.417	258.227	741.542	305.956	281.123	258.113	345.731	372.221	438.251	572.615	457.214	234.635	9704.55	7190.27	0.432545	0.246651	0.792754	9535.98	7071.4	0.431377	0.16251	0.999999	7040.3	7601.73	-0.110694	0.776495	0.995108	Spint2	serine peptidase inhibitor, Kunitz type, 2 [Source:RGD Symbol;Acc:735123]
ENSRNOG00000017127	382.212	278.931	266.861	303.171	349.389	285.963	594.36	282.564	349.16	291.501	288.778	381.861	357.024	508.853	330.952	274.556	8985.3	7810.1	0.202136	0.507792	0.928769	8580.43	7679.11	0.160088	0.515512	0.999999	7755.87	8255.57	-0.0900857	0.623108	0.995108	Rpl28	ribosomal protein L28 [Source:RGD Symbol;Acc:621193]
ENSRNOG00000004060	433.952	330.149	286.694	287.817	347.683	243.317	468.106	253.011	460.407	241.94	418.061	424.366	327.386	441.242	479.119	273.739	7378.62	8709.38	-0.23929	0.459018	0.916605	8395.51	8567.44	-0.0292652	0.921405	0.999999	7982.22	9207.82	-0.206059	0.432013	0.995108	Calm1	calmodulin 1 [Source:RGD Symbol;Acc:2257]
ENSRNOG00000033615	643.392	753.177	374.122	809.628	2653.47	402.506	8987.06	502.833	804.626	889.297	852.727	1405.14	2814.72	2351.97	850.663	488.143	16940.3	5349.47	1.66296	0.0454517	0.454393	8631.99	5259.7	0.714723	0.186365	0.999999	3694.37	5654.65	-0.614108	0.0454878	0.995108	Mt-nd3	mitochondrially encoded NADH dehydrogenase 3 [Source:RGD Symbol;Acc:620557]
ENSRNOG00000004426	1424.7	1110.73	500.239	946.28	1051.39	587.01	2148.7	648.374	1426.2	1080.95	842.382	1425.04	977.751	1532.18	1191.95	818.592	8107.07	8747.7	-0.1098	0.809234	0.981125	8109.33	8599.76	-0.0847494	0.767717	0.999999	7720.49	9245.43	-0.260051	0.450934	0.995108	Rps27a	ribosomal protein S27a [Source:RGD Symbol;Acc:6489478]
ENSRNOG00000020673	159.56	81.4287	111.421	172.708	62.9945	320.165	72.3321	313.118	235.223	87.1842	196.24	165.621	48.1966	106.856	264.979	319.016	8878.94	7924.2	0.164159	0.784374	0.979157	8358.84	7796.55	0.100457	0.861838	0.999999	6428.27	8378.14	-0.382195	0.296641	0.995108	Pbxip1	PBX homeobox interacting protein 1 [Source:RGD Symbol;Acc:1305180]
ENSRNOG00000010362	555.353	272.144	129.056	286.121	261.52	216.862	739.712	244.416	396.356	169.328	504.189	408.761	390.151	615.038	660.968	247.66	7809.44	7917.8	-0.0199392	0.968434	0.997934	10031.4	7792.03	0.36445	0.400456	0.999999	7040.78	8372.92	-0.249992	0.599333	0.995108	Anxa2	annexin A2 [Source:RGD Symbol;Acc:621170]
ENSRNOG00000004616	274.897	252.457	225.275	274.653	229.717	271.387	711.312	273.795	294.507	340.701	272.571	334.954	402.075	519.247	235.299	227.372	9245.38	7749.67	0.254521	0.524471	0.934699	8453.02	7617.53	0.150138	0.637587	0.999999	6774.65	8191.37	-0.273988	0.0446218	0.995108	Npm1	nucleophosmin 1 [Source:RGD Symbol;Acc:3192]
ENSRNOG00000020871	77.6769	70.7893	94.9693	108.152	46.4039	168.443	26.8271	184.015	136.45	44.948	57.085	114.886	25.3322	34.1716	120.167	180.346	8820.7	7337.6	0.265617	0.680157	0.967237	7300.24	7217.05	0.0165254	0.979706	0.999999	7717.82	7755.25	-0.00697839	0.985371	0.999093	Ltbp4	latent transforming growth factor beta binding protein 4 [Source:RGD Symbol;Acc:1307033]
ENSRNOG00000010668	256.9	133.513	161.141	119.719	159.93	164.459	231.987	183.022	353.062	91.2029	196.839	221.649	101.192	234.961	339.872	167.768	7532.85	8811.78	-0.226256	0.574613	0.94343	8431.82	8669.44	-0.0401153	0.934763	0.999999	7252.64	9315.07	-0.361058	0.395272	0.995108	Anxa6	annexin A6 [Source:RGD Symbol;Acc:621172]
ENSRNOG00000015667	362.356	154.268	79.1389	286.085	334.182	194.902	622.801	264.117	228.941	183.938	280.835	337.346	425.99	520.739	271.3	181.545	9616.57	7020.03	0.453981	0.262453	0.808987	9333.77	6904.97	0.434831	0.252034	0.999999	6352.1	7421.89	-0.224555	0.620849	0.995108	Epcam	epithelial cell adhesion molecule [Source:RGD Symbol;Acc:621365]
ENSRNOG00000003147	153.299	208.217	347.673	307.874	183.916	393.784	128.041	367.652	168.171	347.311	223.108	137.945	198.431	141.18	177.167	406.589	8445.34	6912.63	0.288963	0.528382	0.935916	7115.77	6790.82	0.0674341	0.875296	0.999999	8474.72	7306.6	0.213956	0.567338	0.995108	Sqstm1	sequestosome 1 [Source:RGD Symbol;Acc:69287]
ENSRNOG00000016727	511.54	360.86	288.393	319.889	424.391	267.294	575.212	270.487	470.645	358.502	455.739	457.347	465.531	528.943	464.36	258.997	7475.86	8493.61	-0.184235	0.552588	0.939398	8199.45	8352.79	-0.026734	0.919882	0.999999	7635.88	8979.18	-0.233785	0.303439	0.995108	Akr1a1	aldo-keto reductase family 1 member A1 [Source:RGD Symbol;Acc:68346]
ENSRNOG00000020982	778.954	952.767	802.689	1078.68	983.947	745.607	1040.12	789.617	836.949	870.516	722.504	870.105	1084.05	990.307	827.696	634.188	7901.53	7343.42	0.105561	0.565782	0.942809	7704.26	7218.59	0.0939575	0.663168	0.999999	8500.44	7761.99	0.1311	0.407214	0.995108	LOC687780	similar to Finkel-Biskis-Reilly murine sarcoma virusubiquitously expressed [Source:RGD Symbol;Acc:1597505]
ENSRNOG00000011175	522.576	461.915	415.531	279.45	549.754	254.969	746.981	287.64	532.942	474.824	442.221	528.928	605.636	771.472	489.669	267.331	7602.06	8199.1	-0.109163	0.773667	0.977196	8660.86	8060.85	0.103571	0.754464	0.999999	7361.05	8666.68	-0.235569	0.289539	0.995108	Hnrnpa2b1	heterogeneous nuclear ribonucleoprotein A2/B1 [Source:RGD Symbol;Acc:1310403]
ENSRNOG00000004612	186.792	151.672	140.365	172.178	180.529	182.946	136.887	216.522	228.385	151.995	193.301	154.054	133.454	112.796	211.231	167.215	8144.35	8288.24	-0.0251962	0.915745	0.993753	6957.71	8150.65	-0.228311	0.39527	0.999999	7839.67	8761.98	-0.160454	0.415213	0.995108	Ppp1cb	protein phosphatase 1 catalytic subunit beta [Source:RGD Symbol;Acc:3376]
ENSRNOG00000001030	57.9871	121.391	131.234	148.218	86.1033	106.177	52.7919	122.607	69.6765	164.371	95.868	58.9701	118.91	41.2646	74.5424	142.192	7007.3	7428.67	-0.0842081	0.838621	0.986788	7038.49	7296.57	-0.0519366	0.911917	0.999999	9261.69	7851.72	0.238257	0.558202	0.995108	Tsc22d1	TSC22 domain family, member 1 [Source:RGD Symbol;Acc:3850]
ENSRNOG00000012207	16.59	20.3625	30.4203	19.9894	12.0413	29.8206	7.88866	27.7714	24.9378	18.3202	24.9901	18.0258	8.66137	9.58973	24.8501	37.4514	7138.78	7964.42	-0.157821	0.725428	0.972619	7261.89	7832.59	-0.109152	0.822552	0.999999	8522.67	8420.24	0.0174558	0.943443	0.998396	Dst	dystonin [Source:RGD Symbol;Acc:1306566]
ENSRNOG00000006865	240.05	283.005	284.778	319.06	208.28	279.2	150.204	322.702	277.051	280.907	295.413	229.451	267.551	196.831	269.48	304.432	6978.3	7887.09	-0.176523	0.533458	0.935916	7396.24	7754.25	-0.0681577	0.721353	0.999999	8676.23	8337.85	0.0574012	0.699059	0.995108	Laptm4a	lysosomal protein transmembrane 4 alpha [Source:RGD Symbol;Acc:735179]
ENSRNOG00000002632	71.6735	58.7707	60.3565	70.6643	64.3874	66.154	130.718	71.4925	76.4613	68.7692	60.5863	74.7532	72.4524	98.7023	73.0453	62.9841	8802.02	7439.65	0.242506	0.407711	0.897868	7973.64	7313.85	0.124565	0.528803	0.999999	7331.44	7863.72	-0.101134	0.470077	0.995108	Naca	nascent polypeptide associated complex subunit alpha [Source:RGD Symbol;Acc:1308642]
ENSRNOG00000013492	242.716	155.973	176.133	167.409	175.388	171.843	218.669	173.974	251.134	145.572	239.347	196.698	156.094	198.53	257.219	181.526	7351.07	8295.42	-0.1744	0.460428	0.916859	7731.29	8159.74	-0.0778383	0.76531	0.999999	7818.61	8770.4	-0.165721	0.498356	0.995108	Cap1	cyclase associated actin cytoskeleton regulatory protein 1 [Source:RGD Symbol;Acc:620309]
ENSRNOG00000019106	1184.27	1188.88	1260.18	1135.34	983.586	956.04	1996.84	1009.82	1346.03	1149.87	1177.56	1310.11	1339.06	1528.79	1117.25	958.456	7774.31	7852.38	-0.0145208	0.961639	0.997291	7625.43	7720.62	-0.0178996	0.928053	0.999999	7944.71	8300.54	-0.0632007	0.534566	0.995108	Rps17	ribosomal protein S17 [Source:RGD Symbol;Acc:62027]
ENSRNOG00000001815	247.378	200.217	197.523	256.363	205.387	212.484	243.432	225.551	198.406	204.74	170.301	202.062	176.601	213.248	265.622	187.559	7982.03	6996.31	0.190068	0.168004	0.705024	7442.34	6877.37	0.113822	0.538452	0.999999	8600	7395.09	0.217745	0.144274	0.995108	Eif4a2	eukaryotic translation initiation factor 4A2 [Source:RGD Symbol;Acc:1309225]
ENSRNOG00000010746	912.514	768.319	762.871	844.467	888.699	767.508	1516.62	775.104	954.918	810.601	814.068	947.776	1063.25	1218.6	945.336	761.188	8288.9	7424.13	0.158856	0.573268	0.94325	8217.86	7299.49	0.170961	0.387202	0.999999	7318.47	7847.73	-0.100739	0.426339	0.995108	Rpl32	ribosomal protein L32 [Source:RGD Symbol;Acc:621203]
ENSRNOG00000018680	523.598	702.428	353.639	491.664	529.297	652.205	1095.25	947.748	854.497	733.676	951.851	1322.62	571.366	739.917	742.237	626.012	8284.7	9947.76	-0.26397	0.412474	0.899157	6753.03	9783.45	-0.53484	0.0248259	0.989007	5642.63	10516.4	-0.898191	0.0013943	0.356996	Rpl17	ribosomal protein L17 [Source:RGD Symbol;Acc:1303019]
ENSRNOG00000005434	65.3846	70.4717	79.3269	67.3033	41.8177	86.6679	27.8801	96.623	74.031	49.1772	69.5706	72.0895	37.4777	33.8871	63.1998	100.959	7234.46	7592.04	-0.0695325	0.86984	0.990347	6595.84	7467	-0.178972	0.642839	0.999999	8560.02	8026.21	0.0929183	0.600272	0.995108	Sptbn1	spectrin, beta, non-erythrocytic 1 [Source:RGD Symbol;Acc:727922]
ENSRNOG00000005290	320.29	250.099	213.659	194.527	316.344	169.075	512.74	201.694	312.138	267.851	264.83	308.691	357.084	382.668	266.57	183.274	8092.72	7799.52	0.0531487	0.887154	0.990919	7876.74	7668.45	0.0386686	0.886288	0.999999	6999.5	8244.5	-0.236183	0.235623	0.995108	Ywhae	tyrosine 3-monooxygenase/tryptophan 5-monooxygenase activation protein, epsilon [Source:RGD Symbol;Acc:62000]
ENSRNOG00000019974	1041.58	880.605	804.676	841.595	938.769	766.154	1170.26	823.815	1048.08	922.85	942.989	1076.94	1060.93	1279.66	1025.75	787.409	7235.38	7825.25	-0.113204	0.562835	0.941561	7973.17	7693.94	0.0514107	0.791449	0.999999	7400.05	8271.88	-0.160683	0.236019	0.995108	Uba52	ubiquitin A-52 residue ribosomal protein fusion product 1 [Source:RGD Symbol;Acc:68344]
ENSRNOG00000000991	403.397	225.647	190.245	273.744	238.918	226.633	532.909	257.96	368.879	208.715	378.095	407.459	348.47	526.721	340.528	257.051	7391.94	8040.61	-0.121428	0.746876	0.975436	8505.04	7909.92	0.104647	0.742576	0.999999	6819.84	8501.04	-0.317897	0.315863	0.995108	Arpc1b	actin related protein 2/3 complex, subunit 1B [Source:RGD Symbol;Acc:2155]
ENSRNOG00000026260	139.992	98.8259	101.926	110.488	97.2005	113.475	214.233	117.649	162.184	107.155	110.264	132.879	116.801	155.62	142.601	108.05	8096.06	7666.07	0.0786524	0.805015	0.980654	7658.35	7537.85	0.0228457	0.918067	0.999999	7138.71	8103.16	-0.182824	0.376565	0.995108	Rpl11	ribosomal protein L11 [Source:RGD Symbol;Acc:1308681]
ENSRNOG00000013720	105.172	100.982	205.135	112.507	53.6346	200.093	48.1318	197.35	149.444	112.123	145.11	102.962	53.57	92.8288	119.152	175.563	7417.78	7591.34	-0.0333107	0.948691	0.996983	6420.76	7465.26	-0.217472	0.558177	0.999999	8244.46	8025.63	0.0388158	0.89333	0.995108	Aebp1	AE binding protein 1 [Source:RGD Symbol;Acc:1306922]
ENSRNOG00000012660	30.9034	257.418	163.218	232.665	142.852	247.644	24.5499	387.173	19.8798	92.629	275.194	92.0279	99.5449	24.4477	28.5264	168.6	10055.6	6031.14	0.737519	0.37271	0.881948	3940.46	5936.58	-0.591241	0.457059	0.999999	9082.21	6381.82	0.509079	0.497451	0.995108	Postn	periostin [Source:RGD Symbol;Acc:1305285]
ENSRNOG00000014064	253.75	160.941	168.477	259.847	401.029	286.846	396.73	289.008	220.461	199.006	299.165	289.829	276.461	355.76	269.457	269.34	9350.69	6882.42	0.442116	0.0650433	0.521286	7820.71	6769.32	0.208286	0.331427	0.999999	6083.01	7276.76	-0.258503	0.302766	0.995108	Ctsh	cathepsin H [Source:RGD Symbol;Acc:2447]
ENSRNOG00000003220	1146.81	1051.31	879.945	1099.69	1229.53	1011.62	1471.18	1242.04	1185.9	1049.98	1127.43	1087.19	1413.31	1418.14	1170.12	1024.75	7902.88	7116.69	0.151049	0.373235	0.88224	7867.07	6997.37	0.16904	0.305347	0.999999	7064.38	7523.17	-0.0907695	0.47995	0.995108	H3f3b	H3 histone family member 3B [Source:RGD Symbol;Acc:621095]
ENSRNOG00000049402	175.81	295.08	404.77	237.412	140.239	285.797	146.392	275.966	231.183	321.015	296.208	203.727	296.66	253.282	262.147	347.694	5910.91	7348.36	-0.313957	0.348767	0.87133	7922.32	7222.98	0.133346	0.540935	0.999999	8215.37	7768.29	0.0807291	0.786263	0.995108	Nbl1	NBL1, DAN family BMP antagonist [Source:RGD Symbol;Acc:3151]
ENSRNOG00000008816	38.6279	384.091	317.969	254.931	258.29	232.766	4.63863	180.466	13.3585	372.658	127.067	85.1954	496.516	53.5316	30.7289	290.541	6052.29	5366.3	0.17356	0.862683	0.990053	7646.85	5264.77	0.5385	0.576031	0.999999	9438.34	5670.68	0.734999	0.383178	0.995108	Gpnmb	glycoprotein nmb [Source:RGD Symbol;Acc:71008]
ENSRNOG00000033090	64.3024	59.08	105.972	63.7866	40.1262	65.3156	38.0277	75.2121	127.355	74.3849	145.177	68.5169	34.4277	31.7153	122.894	82.4099	5300.79	10097.3	-0.929621	0.0127152	0.26038	6446.71	9933.47	-0.623752	0.213288	0.999999	7528.26	10677.2	-0.504131	0.127868	0.995108	Ltbp1	latent transforming growth factor beta binding protein 1 [Source:RGD Symbol;Acc:68379]
ENSRNOG00000017510	244.121	139.583	169.509	308.38	130.758	273.134	155.267	347.081	148.537	141.431	302.843	179.841	175.087	108.658	276.319	310.961	7724.66	6603.63	0.226261	0.584792	0.946358	7273.89	6497.23	0.162913	0.690877	0.999999	7782.15	6983.91	0.156143	0.658885	0.995108	Mfge8	milk fat globule-EGF factor 8 protein [Source:RGD Symbol;Acc:3083]
ENSRNOG00000015085	214.641	119.169	170.317	136.473	147.215	161.053	137.414	169.162	286.709	105.019	241.875	144.957	45.3735	116.687	323.802	200.978	6626.95	8414.2	-0.34445	0.322116	0.856279	7254.17	8278.74	-0.19062	0.741286	0.999999	7319.75	8896.63	-0.281457	0.436644	0.995108	Dmpk	DM1 protein kinase [Source:RGD Symbol;Acc:1309825]
ENSRNOG00000031053	1035.86	826.403	533.529	964.496	4706.69	533.099	7648.47	547.262	841.559	915.409	660.495	1201.75	2040.33	3152.16	920.199	745.921	15483.8	4181.04	1.8888	0.014674	0.283939	7765.63	4109.86	0.918004	0.055323	0.999999	4106.68	4419.01	-0.105768	0.706225	0.995108	Mt-nd4l	mitochondrially encoded NADH 4L dehydrogenase [Source:RGD Symbol;Acc:620494]
ENSRNOG00000003736	68.574	80.3424	104.091	107.207	34.5995	220.461	16.3546	207.907	118.556	47.0424	123.357	85.0704	30.7676	48.6811	115.23	232.803	8339.45	6523.99	0.354229	0.634298	0.958838	7277.26	6419.69	0.180889	0.768336	0.999999	6638.62	6898.59	-0.0553994	0.868202	0.995108	Col5a2	collagen type V alpha 2 chain [Source:RGD Symbol;Acc:70921]
ENSRNOG00000010239	277.913	270.331	259.661	235.325	315.844	188.896	497.47	198.632	301.891	317.272	291.447	303.403	337.998	352.651	267.589	190.843	7652.05	7755.35	-0.0194478	0.955441	0.997112	7187.36	7624.03	-0.0850869	0.715533	0.999999	7047.54	8197.88	-0.218148	0.0250622	0.97608	Cnbp	CCHC-type zinc finger, nucleic acid binding protein [Source:RGD Symbol;Acc:621807]
ENSRNOG00000010977	315.871	330.814	259.614	589.536	221.237	871.896	200.591	847.273	490.685	224.391	395.71	419.246	133.396	199.643	552.253	849.706	8884.1	6363.94	0.481348	0.381926	0.884567	7046.47	6260.35	0.170648	0.764759	0.999999	6575.75	6727.94	-0.0330002	0.923369	0.996241	Igfbp6	insulin-like growth factor binding protein 6 [Source:RGD Symbol;Acc:2877]
ENSRNOG00000047179	109.051	133.896	154.444	147.818	127.404	172.776	96.6159	161.707	102.056	147.057	118.526	138.023	149.719	90.139	92.2823	180.809	7480.92	6788.63	0.140182	0.585912	0.946558	6734.45	6672.58	0.0133556	0.96388	0.999999	7737.69	7175.83	0.108741	0.56045	0.995108	Aplp2	amyloid beta precursor like protein 2 [Source:RGD Symbol;Acc:2128]
ENSRNOG00000016220	669.78	806.645	576.833	591.662	621.865	550.036	1121.54	825.488	1089.13	850.912	801.751	728.521	1056.93	921.744	641.384	756.457	7093.35	7912.13	-0.157695	0.590075	0.946985	7534.73	7778.53	-0.0459008	0.845163	0.999999	6377.26	8363.32	-0.391133	0.0456846	0.995108	Rpl12	ribosomal protein L12 [Source:RGD Symbol;Acc:1565106]
ENSRNOG00000020889	207.063	143.521	165.318	196.241	122.028	211.523	162.98	224.379	220.316	137.508	219.654	219.055	133.495	181.415	240.106	227.396	6813.34	7546.66	-0.14742	0.60622	0.950724	7249.25	7423.15	-0.0342252	0.900255	0.999999	7133.72	7978.61	-0.161472	0.470182	0.995108	Nucb1	nucleobindin 1 [Source:RGD Symbol;Acc:620030]
ENSRNOG00000039876	494.295	461.87	509.124	478.278	605.225	399.719	507.346	353.522	490.191	624.305	476.791	541.718	713.63	581.241	450.828	395.315	6538.89	7493.03	-0.196575	0.40636	0.896997	7363.86	7364.6	-0.000110779	0.999635	0.999999	7219.52	7920.07	-0.133651	0.298183	0.995108	LOC681410	heterogeneous nuclear ribonucleoprotein A0 [Source:MGI Symbol;Acc:MGI:1924384]
ENSRNOG00000023383	90.0522	103.057	114.263	101.23	80.2021	90.2021	78.7687	97.8642	108.099	133.529	123.474	99.8955	80.2758	74.5595	77.0167	105.188	6241.75	8383.86	-0.425596	0.0138792	0.275384	5943.05	8241.27	-0.471648	0.0116697	0.844211	7787.91	8862.69	-0.186513	0.2149	0.995108	Ddx3x	DEAD-box helicase 3, X-linked [Source:RGD Symbol;Acc:1564771]
ENSRNOG00000017359	209.734	213.14	219.664	250.979	242.877	290.163	181.595	328.027	229.623	203.827	242.302	226.611	223.657	202.87	220.168	279.454	7774.3	6744.48	0.20511	0.376936	0.883239	6770.2	6632.05	0.0297877	0.848823	0.999999	7059.99	7130.09	-0.0142252	0.902701	0.995108	Itm2c	integral membrane protein 2C [Source:RGD Symbol;Acc:1309503]
ENSRNOG00000001454	187.896	148.537	144.461	168.534	155.532	152.805	214.295	156.01	177.681	176.463	174.44	170.094	181.177	173.518	158.072	176.898	7071.86	7298.62	-0.0456875	0.792726	0.98013	7049.13	7175.55	-0.0255639	0.785476	0.999999	7174.04	7715.34	-0.104957	0.406848	0.995108	Eif4h	eukaryotic translation initiation factor 4H [Source:RGD Symbol;Acc:1359222]
ENSRNOG00000023781	41.2106	19.0776	19.2758	17.1404	17.8997	22.4478	35.1607	19.2971	38.513	13.4995	27.1547	34.7298	16.8983	31.4374	44.026	25.7463	6402.74	7711.45	-0.26836	0.492341	0.926029	7823.54	7586.69	0.0443283	0.914683	0.999999	6928.07	8152.25	-0.234742	0.568825	0.995108	Plec	plectin [Source:RGD Symbol;Acc:621649]
ENSRNOG00000020674	913.552	777.457	819.921	921.007	840.256	850.629	1557.19	848.923	943.225	895.697	833.533	1006.3	1038.47	1409.28	945.47	801.021	7568.42	6812.31	0.151733	0.575819	0.944225	7604.13	6697.39	0.183156	0.404355	0.999999	6720.11	7200.88	-0.0997087	0.402278	0.995108	Rpl27	ribosomal protein L27 [Source:RGD Symbol;Acc:621192]
ENSRNOG00000007281	60.068	24.9525	52.8255	21.0832	19.0871	50.2807	33.8224	46.7188	111.302	28.3582	75.2672	47.9416	15.1899	37.5503	104.532	63.0941	5293.63	9307.27	-0.814065	0.090356	0.581564	7625.4	9158.11	-0.264255	0.66247	0.999999	5950.37	9840.3	-0.725721	0.141566	0.995108	Flnc	filamin C [Source:RGD Symbol;Acc:1308807]
ENSRNOG00000006444	182.626	130.036	130.059	84.6588	241.018	66.5173	274.991	82.2691	161.162	130.784	99.814	155.154	239.637	331.004	191.579	71.3803	7339.76	6052.68	0.278092	0.572999	0.94325	9040.03	5950	0.603429	0.172069	0.999999	6175.35	6397.11	-0.0509094	0.855851	0.995108	Fkbp4	FKBP prolyl isomerase 4 [Source:RGD Symbol;Acc:628729]
ENSRNOG00000043866	155.04	133.487	72.6148	245.845	968.281	160.695	801.807	196.531	130.879	205.193	162.718	315.835	273.902	594.592	131.358	212.622	12969.4	4977.72	1.38153	0.023428	0.350081	7258.89	4893.32	0.568918	0.251955	0.999999	3922.3	5261.43	-0.423762	0.306943	0.995108	AY172581.24	-
ENSRNOG00000015278	567.735	361.755	418.667	356.341	428.337	301.24	773.864	377.573	478.068	294.156	492.565	499.352	476.234	691.096	543.704	378.451	7110.12	6685.66	0.0887158	0.804826	0.980654	7751.38	6576.53	0.237113	0.395868	0.999999	6831.63	7068.45	-0.0491524	0.846521	0.995108	Myl12a	myosin light chain 12A [Source:RGD Symbol;Acc:1309537]
ENSRNOG00000054172	170.939	184.354	215.844	202.62	142.187	194.248	121.602	210.186	169.491	215.947	177.589	153.55	214.495	154.888	165.407	226.095	6232.52	6699.37	-0.104112	0.678616	0.967158	6958.17	6584.61	0.0796547	0.698498	0.999999	7647.18	7081.56	0.11084	0.486272	0.995108	Ctnnb1	catenin beta 1 [Source:RGD Symbol;Acc:70487]
ENSRNOG00000042838	301.991	380.884	300.747	277.069	253.662	110.432	212.951	94.6147	172.321	255.206	285.607	395.916	246.873	172.499	238.496	234.36	4647.63	7692.56	-0.72704	0.0796789	0.55781	6054.78	7564.16	-0.321082	0.270182	0.999999	9247.99	8132.42	0.185458	0.498779	0.995108	Junb	JunB proto-oncogene, AP-1 transcription factor subunit [Source:RGD Symbol;Acc:2944]
ENSRNOG00000010105	1953.55	700.161	467.724	1163.53	1208.01	901.951	3952.8	1075.06	1330.76	628.461	1757.41	1649.3	1430.79	3284.18	2312.59	1111.46	8226.47	6201.5	0.407598	0.458457	0.916527	9209.77	6102.74	0.593695	0.185018	0.999999	5239.4	6557.77	-0.323803	0.505824	0.995108	S100a11	S100 calcium binding protein A11 [Source:RGD Symbol;Acc:1303295]
ENSRNOG00000018566	188.944	222.597	349.725	394.002	97.1613	399.146	172.502	452.613	203.995	194.888	324.074	202.85	174.744	162.607	223.486	484.259	7151.83	5919.54	0.272876	0.579698	0.944825	6526.73	5822.61	0.164702	0.685637	0.999999	7802.84	6259.5	0.317965	0.30417	0.995108	Ctsl	cathepsin L [Source:RGD Symbol;Acc:2448]
ENSRNOG00000010103	87.2337	88.9938	94.4932	131.991	81.1384	158.969	86.7773	152.38	97.0262	120.451	79.9946	90.9991	93.4232	86.2798	71.5719	142.801	7798.05	6335.02	0.299823	0.332858	0.861727	6284.48	6225.53	0.0136048	0.959926	0.999999	6942.52	6695.6	0.0522212	0.805028	0.995108	Eif4b	eukaryotic translation initiation factor 4B [Source:RGD Symbol;Acc:1306479]
ENSRNOG00000006228	336.216	131.259	170.209	146.926	119.95	95.8135	302.628	124.332	189.212	102.894	162.616	222.485	148.383	339.654	408.661	111.685	5809.08	6136.08	-0.0791063	0.855997	0.989544	8946.22	6035.81	0.567707	0.22441	0.999999	7522.26	6486.8	0.213658	0.56892	0.995108	Pdia4	protein disulfide isomerase family A, member 4 [Source:RGD Symbol;Acc:619835]
ENSRNOG00000008289	367.46	229.864	210.008	236.097	247.208	229.376	483.336	228.597	379.271	268.485	295.637	357.394	280.924	387.283	373.227	238.377	6821.79	7484.71	-0.133904	0.675874	0.967158	7208.34	7359.9	-0.0300614	0.898775	0.999999	6351.2	7911.81	-0.31698	0.184472	0.995108	Slc25a3	solute carrier family 25 member 3 [Source:RGD Symbol;Acc:70986]
ENSRNOG00000005796	138.694	101.096	104.889	119.074	106.089	111.543	144.515	123.106	127.232	99.4866	125.105	125.988	113.04	139.337	132.745	129.333	6825.17	6737.18	0.0186343	0.918323	0.993857	7097.1	6625.4	0.0991872	0.513819	0.999999	6914.65	7122.33	-0.0426847	0.797767	0.995108	Ctnna1	catenin alpha 1 [Source:RGD Symbol;Acc:1359485]
ENSRNOG00000018320	339.516	275.793	264.422	296.226	268.436	260.345	479.299	251.06	329.112	258.466	279.168	316.875	361.084	375.931	325.22	222.515	7026.9	6621.83	0.0855426	0.758287	0.976982	7036.79	6511.15	0.112012	0.61434	0.999999	6957.41	6999.81	-0.00876326	0.952803	0.999093	Rps15a	ribosomal protein S15a [Source:RGD Symbol;Acc:619939]
ENSRNOG00000018273	170.033	148.44	136.086	138.603	130.797	135.108	297.125	136.183	188.77	182.689	175.764	191.531	197.643	243.695	136.016	120.938	7006.28	7420.94	-0.0830677	0.798636	0.98015	6868.7	7295.8	-0.0870303	0.742414	0.999999	6301.54	7844.43	-0.315973	0.0069524	0.639841	Ncl	nucleolin [Source:RGD Symbol;Acc:3153]
ENSRNOG00000046345	279.886	147.259	138.364	129.862	167.488	108.314	406.484	130.24	230.665	139.907	193.173	245.76	202.785	305.907	272.7	111.61	6990.46	6982.18	0.00162176	0.997167	0.999266	7542.7	6867.25	0.135329	0.707134	0.999999	6346.21	7381.07	-0.217934	0.497133	0.995108	Rpn1	ribophorin I [Source:RGD Symbol;Acc:3594]
ENSRNOG00000005157	361.665	131.09	116.58	176.564	115.059	224.006	264.205	260.838	250.873	163.353	212.257	337.711	180.764	254.541	392.144	194.186	6445.92	7209.12	-0.161451	0.650378	0.961645	7475.5	7090.31	0.07629	0.825879	0.999999	6218.93	7620.71	-0.293263	0.474981	0.995108	Rbbp7	RB binding protein 7, chromatin remodeling factor [Source:RGD Symbol;Acc:620125]
ENSRNOG00000016630	53.4314	42.3292	67.5495	39.1059	37.939	59.18	28.7396	56.5891	72.8638	32.3316	55.2558	45.2077	27.8983	36.7243	72.2722	67.293	6123.44	6919.85	-0.176312	0.620717	0.953683	6715.31	6806.91	-0.0195633	0.960866	0.999999	7199.69	7315.67	-0.0230436	0.939756	0.997884	Tln1	talin 1 [Source:RGD Symbol;Acc:1306247]
ENSRNOG00000004405	156.222	41.9138	24.5785	285.945	35.2277	208.502	75.1736	154.312	107.912	94.1049	93.2763	153.917	92.5154	111.677	137.313	169.734	6448.86	6135.15	0.0719974	0.889382	0.990919	6828.47	6032.54	0.178775	0.520446	0.999999	7344.15	6485.01	0.17948	0.784639	0.995108	Pigr	polymeric immunoglobulin receptor [Source:RGD Symbol;Acc:3328]
ENSRNOG00000004291	86.797	68.1508	71.9669	56.0454	71.4947	57.2152	75.3098	77.6653	85.751	66.0726	76.5594	75.5427	57.7757	65.4052	77.9001	67.8761	6635.1	7176.55	-0.113244	0.521972	0.933569	6212.96	7056.91	-0.183809	0.254938	0.999999	7066.34	7586.51	-0.102466	0.57202	0.995108	Cltc	clathrin heavy chain [Source:RGD Symbol;Acc:2364]
ENSRNOG00000020235	211.892	163.538	150.887	136.233	188.283	129.893	310.867	140.636	225.251	204.735	195.725	207.364	222.346	265.91	200.922	133.679	6735.66	7308.66	-0.117911	0.71144	0.971651	7068.43	7185.39	-0.0236919	0.921921	0.999999	6148.32	7725.65	-0.329472	0.0615247	0.995108	Hnrnpl	heterogeneous nuclear ribonucleoprotein L [Source:RGD Symbol;Acc:71059]
ENSRNOG00000000527	177.154	195.511	240.311	225.388	168.933	223.111	169.367	206.357	185.173	218.322	211.272	193	246.591	182.882	187.993	225.67	6165.43	6502.38	-0.0766391	0.651378	0.961945	6640.02	6392.34	0.054937	0.732417	0.999999	7133.53	6873.8	0.0535041	0.714467	0.995108	Mtch1	mitochondrial carrier 1 [Source:RGD Symbol;Acc:1309262]
ENSRNOG00000001709	239.441	206.86	203.25	168.733	320.068	177.981	367.034	195.366	225.621	225.23	223.089	238.241	305.823	302.549	198.929	189.19	7432.62	6409.23	0.213615	0.458116	0.916182	6854.85	6301.29	0.121506	0.588615	0.999999	6080.78	6775.13	-0.155998	0.270149	0.995108	Ap2m1	adaptor related protein complex 2 subunit mu 1 [Source:RGD Symbol;Acc:620135]
ENSRNOG00000007091	137.569	107.228	83.71	191.95	220.728	214.668	196.738	221.628	121.686	138.306	171.97	145.457	199.234	175.968	140.768	161.919	8545.89	5794.3	0.560652	0.000705839	0.0547693	6656.44	5697.77	0.224425	0.236734	0.999999	5521.07	6126.08	-0.150015	0.597658	0.995108	Ly6e	lymphocyte antigen 6 family member E [Source:RGD Symbol;Acc:1565342]
ENSRNOG00000021031	138.028	170.173	160.191	199.273	129.695	231.824	115.697	279.687	146.304	149.364	227.327	171.744	199.62	134.146	156.207	255.484	6860.13	6312.52	0.120097	0.735741	0.97428	6622.06	6208.66	0.0930481	0.737214	0.999999	6411.76	6674.64	-0.0579438	0.782869	0.995108	Grn	granulin precursor [Source:RGD Symbol;Acc:61983]
ENSRNOG00000055579	281.407	278.901	242.429	306.283	314.018	293.482	301.779	323.164	249.048	307.596	262.739	266.553	315.948	292.33	280.179	285.782	7017.21	6197.76	0.179121	0.170095	0.707484	6557.95	6092.14	0.106321	0.382476	0.999999	6692.81	6551.37	0.0307884	0.814429	0.995108	Tmbim6	transmembrane BAX inhibitor motif containing 6 [Source:RGD Symbol;Acc:3842]
ENSRNOG00000009722	74.9216	45.8131	64.9946	42.6279	63.4675	52.4011	45.9125	55.8227	100.025	52.8159	60.7716	60.6654	39.1078	52.6164	96.1639	57.0359	5906.12	7462.51	-0.337415	0.205937	0.753803	6518.28	7338.39	-0.171008	0.626348	0.999999	6570.82	7888.11	-0.263605	0.367068	0.995108	Chd3	chromodomain helicase DNA binding protein 3 [Source:RGD Symbol;Acc:1311923]
ENSRNOG00000001053	297.685	189.753	170.242	161.426	197.83	131.314	384.109	146.333	260.611	171.99	230.486	238.663	227.543	290.141	258.551	134.149	6531.55	6869.64	-0.0729138	0.850201	0.988274	6790.33	6756.16	0.00726167	0.980028	0.999999	6601.21	7262.29	-0.13769	0.594804	0.995108	Tmed2	transmembrane p24 trafficking protein 2 [Source:RGD Symbol;Acc:69243]
ENSRNOG00000020748	50.1143	38.8044	45.287	41.7064	46.0167	41.1595	41.8218	41.5645	54.4423	38.0552	56.3657	50.2924	48.2825	48.2055	58.9508	48.5858	5916.81	6926.23	-0.227229	0.214398	0.762345	6941.65	6812.3	0.0271389	0.884834	0.999999	6468.5	7322.69	-0.178923	0.318875	0.995108	Map4	microtubule-associated protein 4 [Source:RGD Symbol;Acc:1564359]
novel.952	224.043	302.256	131.082	207.917	1794.72	201.105	3121.64	148.994	36.2396	36.8766	28.7711	49.9671	112.262	819.539	56.37	123.224	20803.1	601.313	5.1125	3.89734e-10	2.37803e-06	4315.12	591.119	2.86783	0.000113689	0.0860528	3625.08	635.554	2.51187	4.53173e-17	4.46716e-13	-	- && P05508.3 RecName: Full=NADH-ubiquinone oxidoreductase chain 4; AltName: Full=NADH dehydrogenase subunit 4 && PF00361:Proton-conducting membrane transporter
ENSRNOG00000053468	251.237	253.423	210.289	98.5437	268.921	85.3149	404.545	90.3757	390.83	302.701	229.984	356.946	520.177	381.989	245.711	93.9476	5298.71	8009.41	-0.59615	0.257568	0.804708	7612.08	7873.57	-0.0487109	0.91981	0.999999	5384.07	8465.1	-0.652831	0.0514159	0.995108	Tuba1b	tubulin, alpha 1B [Source:RGD Symbol;Acc:1565476]
ENSRNOG00000004273	322.491	631.697	440.644	544.359	1657.95	571.571	1428.33	683.689	276.798	976.503	602.522	304.375	1975.78	712.625	306.217	407.861	9570.28	4773.88	1.00336	0.0552207	0.49188	7366.15	4688.67	0.651752	0.312578	0.999999	4530.19	5046.14	-0.155619	0.721871	0.995108	Ifitm1	interferon induced transmembrane protein 1 [Source:RGD Symbol;Acc:1307601]
ENSRNOG00000023546	499.805	626.478	559.832	573.203	681.957	326.726	352.811	385.43	389.205	219.177	324.285	425.04	375.83	657.746	741.627	430.481	5959.78	4643	0.360207	0.2908	0.834704	7382.06	4566.87	0.692786	0.0329591	0.999999	8169.03	4908.31	0.734961	0.00171626	0.387669	Hspb1	heat shock protein family B (small) member 1 [Source:RGD Symbol;Acc:61306]
ENSRNOG00000016411	816.432	672.234	585.855	651.18	787.347	565.897	1670.92	432.913	645.213	696.505	658.805	874.953	951.968	1120.76	688.084	556.8	7284.63	6074.09	0.262098	0.545614	0.938573	6862.86	5971.76	0.200652	0.463879	0.999999	6090.03	6420.68	-0.0762876	0.66275	0.995108	Rps12	ribosomal protein S12 [Source:RGD Symbol;Acc:62024]
ENSRNOG00000004196	1518	1222.38	966.316	1284.3	1272.65	967.997	1790.26	972.52	1463.38	1025.95	1449.36	1986.73	1612.31	1746.52	1448.61	979.315	5922.45	7030.89	-0.247612	0.428056	0.903472	6722.8	6915.33	-0.0407306	0.887242	0.999999	6263.77	7432.8	-0.246867	0.325287	0.995108	LOC108352650	40S ribosomal protein S29 [Source:RGD Symbol;Acc:11376557]
ENSRNOG00000016752	216.978	30.7014	46.4522	50.4862	41.7658	44.4049	94.7201	56.4653	221.769	34.0239	95.7799	150.498	21.1721	97.5006	343.391	79.5519	3825.58	8112.12	-1.08446	0.0464803	0.458664	8560.21	7981.95	0.100887	0.896812	0.999999	5896.28	8574.8	-0.540303	0.436392	0.995108	Crispld2	cysteine-rich secretory protein LCCL domain containing 2 [Source:RGD Symbol;Acc:620860]
ENSRNOG00000023226	965.155	449.952	314.428	529.924	389.684	510.215	1721.64	471.325	836.347	268.37	765.624	1023.17	543.207	1359.61	1209.66	505.527	6877.11	6450.69	0.092291	0.873778	0.990772	7897.13	6347.74	0.315066	0.525859	0.999999	5329.99	6820.19	-0.355674	0.448027	0.995108	S100a10	S100 calcium binding protein A10 [Source:RGD Symbol;Acc:628655]
ENSRNOG00000015496	418.586	411.011	539.049	289.543	359.876	265.388	345.803	322.232	458.371	298.507	467.011	409.037	372.683	485.916	395.023	388.215	5275.49	6677.89	-0.34014	0.121825	0.637923	6569.8	6568.39	0.000298219	0.998863	0.999999	7169.26	7060.24	0.0221248	0.929205	0.996617	Tpm4	tropomyosin 4 [Source:RGD Symbol;Acc:3899]
ENSRNOG00000049560	128.381	132.251	137.381	186.249	206.215	231.118	91.7626	237.552	142.916	159.372	147.265	195.771	129.588	124.639	102.441	244.969	7394.71	6238.42	0.245391	0.465146	0.91855	5685.91	6133.14	-0.109222	0.72874	0.999999	5971.07	6594.35	-0.14325	0.451705	0.995108	Glul	glutamate-ammonia ligase [Source:RGD Symbol;Acc:2710]
ENSRNOG00000003098	189.333	25.9807	17.4008	60.8657	38.8308	29.4615	150.951	27.6418	160.047	43.6856	85.1367	194.475	56.5824	174.537	115.148	40.3882	4545.74	8921.14	-0.972806	0.140729	0.670847	6991.7	8776.84	-0.328083	0.573083	0.999999	5739.48	9429.82	-0.716315	0.323499	0.995108	Prom1	prominin 1 [Source:RGD Symbol;Acc:69367]
ENSRNOG00000003217	155.854	107.235	102.105	210.403	97.3762	289.019	174.856	291.109	126.722	162.89	224.573	173.469	221.4	189.987	201.147	225.307	7271.78	5881.4	0.306196	0.436688	0.90669	7009.44	5783.96	0.277281	0.19925	0.999999	5203.78	6218.72	-0.257056	0.396162	0.995108	Lgals3bp	galectin 3 binding protein [Source:RGD Symbol;Acc:620837]
ENSRNOG00000020715	99.4275	94.8152	99.1334	83.8572	72.3468	96.1094	78.5352	97.043	104.582	112.512	110.853	83.3668	113.926	82.3568	85.9835	104.029	5656.29	6779.24	-0.26118	0.179112	0.717268	6228.46	6664.48	-0.0975348	0.6041	0.999999	6574.03	7166.53	-0.124499	0.40212	0.995108	Ddb1	damage-specific DNA binding protein 1 [Source:RGD Symbol;Acc:621889]
ENSRNOG00000045829	50.3977	78.2293	169.286	115.852	15.4334	175.158	5.19526	181.893	89.2271	220.714	144.363	59.568	25.5543	16.3363	109.436	275.998	5358.73	7307.96	-0.447547	0.623056	0.954238	5927.88	7178.37	-0.276148	0.729682	0.999999	6215.47	7724.81	-0.313642	0.519001	0.995108	Thbs1	thrombospondin 1 [Source:RGD Symbol;Acc:1588455]
ENSRNOG00000011971	95.8634	93.8855	160.92	147.38	55.0504	242.285	30.2502	254.295	138.946	61.9045	157.226	142.122	39.6016	47.9914	208.321	241.376	6816.92	5874.31	0.214747	0.74472	0.974808	6161.17	5780.3	0.0920495	0.881587	0.999999	6180	6211.45	-0.00730798	0.983003	0.999093	C1s	complement C1s [Source:RGD Symbol;Acc:619983]
ENSRNOG00000036839	198.254	227.595	200.011	122.682	229.801	141.504	254.081	148.975	259.614	245.499	198.968	244.954	309.977	250.57	156.452	131.018	5854.25	7191.96	-0.297032	0.262293	0.808987	6293.91	7069.7	-0.167656	0.594665	0.999999	6000.1	7601.69	-0.341335	0.132068	0.995108	Hnrnpa1	heterogeneous nuclear ribonucleoprotein A1 [Source:RGD Symbol;Acc:69234]
ENSRNOG00000005828	280.269	221.563	202.92	226.04	256.374	177.291	400.186	209.445	323.005	234.233	268.481	257.474	299.005	340.93	323.512	182.935	6219.14	6473.39	-0.0579325	0.848881	0.9882	6707.02	6365.41	0.0754057	0.764476	0.999999	5882.68	6843.07	-0.218163	0.205926	0.995108	Skp1	S-phase kinase-associated protein 1 [Source:RGD Symbol;Acc:1359648]
ENSRNOG00000036816	40.1428	105.066	99.1703	140.944	65.4843	113.623	39.9337	134.748	43.2217	155.08	92.5308	36.8928	166.277	36.7743	43.8544	108.196	5968.26	5541.67	0.107023	0.847237	0.9882	5873.54	5442.16	0.110078	0.8575	0.999999	6883.81	5857.65	0.232876	0.658369	0.995108	Wls	Wnt ligand secretion mediator [Source:RGD Symbol;Acc:735139]
ENSRNOG00000033473	1305.8	1190.31	1119.51	1152.7	988.603	1025.8	2136.63	954.135	1233.79	1156.32	1190.79	1439.04	1602.14	1609.25	1094.84	919.351	6300.27	6210.38	0.0206083	0.949198	0.996983	6329.98	6106.24	0.0519394	0.832166	0.999999	6238.48	6564.91	-0.0735809	0.550995	0.995108	Rpl36	ribosomal protein L36 [Source:RGD Symbol;Acc:62085]
ENSRNOG00000007081	59.8393	54.8761	75.0182	104.645	49.4029	148.437	48.4688	161.674	65.4039	68.0489	70.8807	66.8356	62.1805	59.6692	66.6963	153.198	7531.81	5017.76	0.586012	0.19232	0.735009	6179	4933.36	0.324808	0.350295	0.999999	5756.57	5304.45	0.118003	0.610297	0.995108	Xdh	xanthine dehydrogenase [Source:RGD Symbol;Acc:62043]
ENSRNOG00000005958	123.581	61.4539	70.004	63.64	52.6189	58.7773	134.488	59.0392	109.037	47.8653	93.8183	103.84	58.4333	138.1	142.617	69.4619	5523.83	6439.73	-0.221421	0.593047	0.947762	7263.85	6335.44	0.197259	0.628169	0.999999	6122.83	6808.28	-0.153086	0.659711	0.995108	Rrbp1	ribosome binding protein 1 [Source:RGD Symbol;Acc:1306536]
ENSRNOG00000000490	881.286	695.784	655.288	778.96	803.733	817.046	1502.73	849.472	852.746	841.043	680.887	902.11	909.766	1119.59	747.931	719.973	7169.74	5927.44	0.274392	0.321105	0.855829	6193.44	5826.73	0.0880301	0.674727	0.999999	5761.15	6265.13	-0.121015	0.452227	0.995108	Rps10	ribosomal protein S10 [Source:RGD Symbol;Acc:621024]
ENSRNOG00000007133	61.5035	58.5235	52.7626	53.7348	59.1576	66.39	60.241	64.6422	60.5748	61.3583	53.3753	59.0646	64.7936	57.1299	60.3135	68.7389	6357.68	5964.1	0.0922649	0.440132	0.90669	6248.2	5862.9	0.0918708	0.436608	0.999999	6096.11	6304.2	-0.0484514	0.652233	0.995108	Plxnb2	plexin B2 [Source:RGD Symbol;Acc:1305495]
ENSRNOG00000050792	669.734	25.8725	19.5012	46.2019	24.2608	22.9639	1330.92	56.1996	487.291	24.0783	317.921	738.167	37.7985	733.184	368.974	66.6626	7584.93	8310.53	-0.131838	0.927063	0.994755	6270.35	8180.12	-0.383597	0.695099	0.999999	4279.99	8785.69	-1.03756	0.431335	0.995108	Tnfaip6	TNF alpha induced protein 6 [Source:RGD Symbol;Acc:621359]
ENSRNOG00000017817	542.636	511.95	491.864	575.878	449.331	491.266	813.547	483.711	482.388	531.092	495.43	543.595	566.753	588.292	558.931	500.015	6348.72	5837.14	0.121066	0.625001	0.955252	6161.98	5738.43	0.102707	0.363961	0.999999	6382.02	6170.29	0.0486484	0.634048	0.995108	Cox4i1	cytochrome c oxidase subunit 4i1 [Source:RGD Symbol;Acc:68374]
ENSRNOG00000004621	90.0738	56.1339	55.8945	69.0678	73.7561	61.6868	92.2568	76.1312	100.53	57.0848	117.317	98.3001	102.186	100.036	85.59	76.0085	5634.21	6939.4	-0.300652	0.283485	0.829476	6619.63	6827.25	-0.0445234	0.868086	0.999999	5331.43	7337.5	-0.460754	0.102546	0.995108	Rtn4	reticulon 4 [Source:RGD Symbol;Acc:620989]
ENSRNOG00000008015	271.949	579.67	454.861	350.716	335.75	93.3899	181.547	116.159	128.429	192.56	183.05	261.269	165.332	111.088	262.395	171.457	4482.43	4730.59	-0.0777855	0.861742	0.990053	4294.99	4650.84	-0.114851	0.732459	0.999999	10831.3	5000.71	1.11501	0.000353454	0.188333	Fos	Fos proto-oncogene, AP-1 transcription factor subunit [Source:RGD Symbol;Acc:2626]
ENSRNOG00000016387	1119.5	960.363	1037.77	1047.41	954.762	973.063	1577.82	974.268	1221.39	1033.62	1008.75	1138	1192.34	1291.88	1175.09	963.241	6154.78	6062.21	0.0217204	0.926667	0.994643	6231.16	5960.23	0.0641142	0.679988	0.999999	6065.5	6408.04	-0.0792669	0.492421	0.995108	Rpl34	ribosomal protein L34 [Source:RGD Symbol;Acc:1309402]
ENSRNOG00000017952	134.245	107.257	107.363	90.1668	115.314	91.0616	140.348	104.022	188.622	96.7098	151.953	125.96	106.006	139.299	159.483	102.93	5582.24	6993.59	-0.325265	0.238601	0.785678	6168.58	6878.96	-0.157277	0.574307	0.999999	5764.71	7393.61	-0.359018	0.153526	0.995108	Septin2	septin 2 [Source:RGD Symbol;Acc:620056]
ENSRNOG00000013743	219.102	85.0337	94.2698	80.7305	100.655	62.5612	254.64	72.6703	162.295	79.2295	129.878	168.107	101.029	222.721	194.221	77.7016	5771.5	6364.14	-0.141115	0.776575	0.978108	6880.49	6260.29	0.136251	0.744015	0.999999	5981.33	6727.88	-0.169685	0.674005	0.995108	Sec61a1	Sec61 translocon alpha 1 subunit [Source:RGD Symbol;Acc:68321]
ENSRNOG00000001607	88.0473	55.9956	148.358	29.5427	41.0523	66.0529	20.1458	35.9009	152.654	95.4143	110.287	202.926	41.0759	61.3289	167.408	78.6557	2786.28	9606.65	-1.78552	1.74148e-05	0.00504135	5834.03	9447.71	-0.695508	0.137178	0.999999	5826.55	10154.4	-0.801399	0.0948163	0.995108	Adamts1	ADAM metallopeptidase with thrombospondin type 1 motif, 1 [Source:RGD Symbol;Acc:621241]
ENSRNOG00000015857	119.959	177.323	204.637	214.205	107.478	225.976	70.0027	265.64	128.319	161.681	199.576	140.063	173.196	98.3934	140.116	260.771	5885.28	5551.83	0.0842269	0.848886	0.9882	5795.23	5459.09	0.0862454	0.796259	0.999999	6672.33	5869.95	0.184854	0.454098	0.995108	Ctsa	cathepsin A [Source:RGD Symbol;Acc:1309070]
ENSRNOG00000013516	74.0113	77.0937	76.9847	97.6624	74.3446	86.2575	82.2003	84.7732	71.242	78.555	65.6088	66.6729	66.3601	78.3052	81.518	86.3652	6298.44	5436.59	0.212301	0.112728	0.622096	5892.94	5343.92	0.140989	0.322787	0.999999	6637.36	5746.6	0.207875	0.147219	0.995108	Sf3b1	splicing factor 3b, subunit 1 [Source:RGD Symbol;Acc:620148]
ENSRNOG00000001409	290.309	188.385	211.327	184.783	238.187	190.648	343.475	196.766	260.485	189.666	231.769	271.468	258.589	295.833	285.601	200.975	6107.74	6023.73	0.0198557	0.940485	0.995677	6437.94	5923.8	0.120059	0.563096	0.999999	5846.12	6367.82	-0.123318	0.568313	0.995108	Gnb2	G protein subunit beta 2 [Source:RGD Symbol;Acc:69319]
ENSRNOG00000018309	48.1149	63.8716	79.0791	56.4072	55.1139	57.3589	45.6035	55.914	54.3144	78.0894	54.0547	50.435	70.3069	46.7482	48.7184	60.9347	5468.35	6067.85	-0.150023	0.477758	0.92196	5681.58	5962.69	-0.0696168	0.765053	0.999999	6700.86	6413.53	0.0632121	0.783149	0.995108	Chd4	chromodomain helicase DNA binding protein 4 [Source:RGD Symbol;Acc:620064]
ENSRNOG00000028498	167.327	106.326	126.42	120.784	106.924	98.4552	171.511	110.489	187.582	96.7516	149.375	139.596	117.79	135.26	186.199	125.732	5475.93	6457.92	-0.238063	0.423254	0.902848	6226.27	6352.03	-0.0288715	0.915459	0.999999	6204.33	6827.17	-0.138003	0.588541	0.995108	Wdr1	WD repeat domain 1 [Source:RGD Symbol;Acc:1305789]
ENSRNOG00000017106	171.53	160.079	160.85	154.687	135.924	138.752	137.936	150.005	228.512	177.94	227.958	176.776	139.803	130.767	206.959	160.984	5028.93	7269.2	-0.531507	0.0012654	0.0770503	5596.42	7148.46	-0.353148	0.105364	0.999999	6131.37	7685.03	-0.325815	0.0254005	0.976749	Csnk1a1	casein kinase 1, alpha 1 [Source:RGD Symbol;Acc:71098]
ENSRNOG00000033765	267.734	257.405	206.1	253.14	313.817	209.79	452.894	215.258	272.659	269.288	286.444	321.18	299.899	308.539	271.96	231.97	6419.56	6207.69	0.0482914	0.872196	0.990603	5879.37	6103.67	-0.0540027	0.728255	0.999999	5621.47	6562.27	-0.223241	0.105638	0.995108	Eif1	eukaryotic translation initiation factor 1 [Source:RGD Symbol;Acc:1306308]
ENSRNOG00000020451	263.473	284.13	296.358	276.097	225.999	294.164	171.735	335.102	373.434	256.19	384.737	298.941	270.469	184.17	379.322	334.37	5158.2	6612.77	-0.358263	0.20614	0.753804	5752.07	6504	-0.177233	0.531358	0.999999	5961.78	6991.42	-0.229809	0.186132	0.995108	Cd81	Cd81 molecule [Source:RGD Symbol;Acc:2315]
ENSRNOG00000010944	157.844	57.7995	97.9679	51.8621	71.2392	30.0574	110.419	40.0938	86.9026	39.4713	55.47	96.122	54.5653	139.24	191.464	43.2634	4579.17	5067.04	-0.146161	0.759906	0.976982	7649.13	4983.96	0.617976	0.242139	0.999999	7049.86	5356.06	0.396421	0.361787	0.995108	Hyou1	hypoxia up-regulated 1 [Source:RGD Symbol;Acc:621146]
ENSRNOG00000002461	65.0052	57.389	47.8745	59.0067	34.2961	83.5801	23.3963	95.3796	92.9366	26.3795	116.784	87.4166	27.1411	45.5187	99.783	90.4866	5235.15	7175.49	-0.454785	0.426371	0.902865	5698.16	7063.13	-0.309825	0.567912	0.999999	5376.06	7588.52	-0.497256	0.225348	0.995108	Nid1	nidogen 1 [Source:RGD Symbol;Acc:3178]
ENSRNOG00000060614	110.309	59.8207	61.3487	65.5683	46.3431	91.869	52.9656	117.383	114.509	61.8832	113.428	108.883	51.7711	78.2527	70.9122	107.15	5463.86	7077.37	-0.373221	0.32812	0.860233	5346.9	6962.35	-0.380887	0.222779	0.999999	5577.27	7482.73	-0.423999	0.160539	0.995108	Pxdn	peroxidasin [Source:RGD Symbol;Acc:1560694]
ENSRNOG00000017854	225.558	198.131	128.804	273.977	263.267	190.213	312.62	227.736	181.45	203.663	241.357	270.357	340.802	288.706	194.058	207.257	6225.4	5631.49	0.14454	0.546485	0.938969	6336.7	5537.67	0.194504	0.456717	0.999999	5487.73	5953.59	-0.117548	0.662147	0.995108	Ucp2	uncoupling protein 2 [Source:RGD Symbol;Acc:3932]
ENSRNOG00000002125	147.399	131.433	117.368	156.929	113.732	164.805	147.555	161.06	131.882	163.376	119.058	145.647	131.344	117.355	120.34	160.314	6086.86	5818.34	0.0651092	0.747878	0.975436	5380.48	5718.48	-0.0878879	0.625286	0.999999	6077.81	6149.75	-0.0170152	0.917887	0.995661	Ccni	cyclin I [Source:RGD Symbol;Acc:1309209]
ENSRNOG00000006542	378.118	305.36	253.396	241.905	385.952	242.91	413.376	237.95	309.303	286.753	338.775	393.294	404.447	443.44	347.065	256.334	5718.57	5947.32	-0.0566971	0.832714	0.985719	6362.6	5848.34	0.121593	0.599712	0.999999	5583.68	6287.24	-0.171205	0.403901	0.995108	Atp6v0c	ATPase H+ transporting V0 subunit C [Source:RGD Symbol;Acc:621394]
ENSRNOG00000017194	519.981	300.112	212.404	389.733	294.477	223.607	931.428	241.774	384.62	357.886	535.889	467.266	575.103	778.64	431.775	262.373	5834.57	6038.53	-0.0496742	0.920105	0.993857	6937.8	5939.19	0.224211	0.529798	0.999999	5203.68	6384.63	-0.295068	0.334256	0.995108	Prdx1	peroxiredoxin 1 [Source:RGD Symbol;Acc:620039]
ENSRNOG00000019422	103.782	212.227	222.522	96.896	112.397	37.1629	70.1774	34.2133	77.2217	196.407	106.207	168.838	118.241	31.937	105.342	182.362	3084.83	6679.7	-1.11467	0.0196375	0.323842	5210.56	6562.49	-0.332792	0.52049	0.999999	8180.36	7059.65	0.21256	0.601792	0.995108	Egr1	early growth response 1 [Source:RGD Symbol;Acc:2544]
ENSRNOG00000007457	72.0461	197.554	349.737	280.552	120.477	352.572	23.265	353.254	78.8682	153.678	186.831	137.702	154.475	68.0323	156.752	398.841	6229.68	4094.75	0.605428	0.382721	0.884844	5584.77	4026.17	0.472101	0.366673	0.999999	6985.56	4329.61	0.69014	0.141703	0.995108	Serping1	serpin family G member 1 [Source:RGD Symbol;Acc:735225]
ENSRNOG00000029707	179.872	105.515	81.2141	172.816	740.101	68.7056	1077.42	94.7667	188.788	218.661	113.894	211.489	475.325	529.432	222.618	136.723	10592.7	3927.84	1.43122	0.0639838	0.51824	7165.49	3859.71	0.892569	0.0527451	0.999999	3058.51	4150.88	-0.44062	0.189719	0.995108	Mt-nd4	mitochondrially encoded NADH dehydrogenase 4 [Source:RGD Symbol;Acc:620559]
ENSRNOG00000003977	155.379	409.035	321.553	286.204	251.493	78.7437	131.447	106.396	91.5947	176.714	161.187	229.449	204.992	67.0737	140.899	219.042	4268.45	4962.54	-0.217407	0.619158	0.953683	4654.3	4878.54	-0.0678436	0.874996	0.999999	9332.61	5245.97	0.831071	0.024971	0.97608	Dusp1	dual specificity phosphatase 1 [Source:RGD Symbol;Acc:620897]
ENSRNOG00000006330	340.632	67.4745	42.0132	160.724	34.1248	90.0528	373.705	113.364	221.489	98.0246	187.375	309.157	179.661	263.769	345.638	157.728	4871.97	6520.63	-0.420584	0.527011	0.935652	7405.44	6415.06	0.207104	0.61404	0.999999	5167.32	6893.37	-0.415796	0.502351	0.995108	Elf3	E74 like ETS transcription factor 3 [Source:RGD Symbol;Acc:1310687]
ENSRNOG00000004132	148.404	82.1866	84.919	91.0044	80.7418	90.2466	142.687	91.7249	119.072	76.8516	99.3815	131.847	108.764	147.425	109.85	107.415	5505.15	5814.62	-0.0790014	0.780055	0.978185	6307.91	5718.6	0.141482	0.549358	0.999999	5853.93	6146.69	-0.0704025	0.799155	0.995108	Lasp1	LIM and SH3 protein 1 [Source:RGD Symbol;Acc:68408]
ENSRNOG00000030478	225.063	190.911	97.1716	399.252	1176.1	225.518	1478.89	275.611	143.512	162.343	192.683	322.649	446.991	789.865	182.252	278.925	11733.1	3060.19	1.93886	0.00184828	0.0919369	6199.52	3009.47	1.04264	0.0324379	0.999999	3594.97	3235.05	0.15219	0.731941	0.995108	AY172581.9	-
ENSRNOG00000015514	318.414	22.4906	17.1393	76.6407	99.6309	34.8141	526.944	72.0247	184.576	14.2247	99.5103	287.806	37.4331	436.143	111.165	65.9845	7498.61	6007.04	0.319927	0.726597	0.9728	6537.8	5911.99	0.145141	0.869404	0.999999	4720.8	6349.88	-0.427706	0.65152	0.995108	Bcat1	branched chain amino acid transaminase 1 [Source:RGD Symbol;Acc:2195]
ENSRNOG00000023150	219.79	141.592	115.285	185.689	154.03	188.615	290.261	197.706	172.278	151.231	211.765	168.538	181.073	207.308	195.038	193.696	6492.35	5515.6	0.235135	0.361649	0.877031	5958.03	5424.45	0.13536	0.388992	0.999999	5489.27	5831.53	-0.0872522	0.724034	0.995108	Gpi	glucose-6-phosphate isomerase [Source:RGD Symbol;Acc:2727]
ENSRNOG00000001436	151.642	85.1776	83.444	78.0057	97.4847	57.8184	152.846	64.3407	142.031	82.7872	129.841	133.017	104.44	154.444	136.571	81.5105	5008.85	6574.79	-0.39259	0.293349	0.83641	6294.66	6467.12	-0.0390229	0.892601	0.999999	5680.21	6950.93	-0.291256	0.323136	0.995108	Ywhag	tyrosine 3-monooxygenase/tryptophan 5-monooxygenase activation protein, gamma [Source:RGD Symbol;Acc:62002]
ENSRNOG00000018823	80.5775	76.3347	106.948	68.5463	94.5491	93.6381	57.45	83.3636	93.1231	78.693	80.0526	66.6464	63.6736	65.3185	97.856	95.9428	5757.78	5587.96	0.0433149	0.852686	0.988689	5537.75	5493.86	0.0114446	0.959967	0.999999	6165.01	5906.97	0.0616883	0.754264	0.995108	Nisch	nischarin [Source:RGD Symbol;Acc:1306950]
ENSRNOG00000030790	91.0089	64.0912	60.3556	68.5534	69.2534	64.5338	81.8359	69.341	78.5695	63.7621	69.1461	76.777	64.3982	73.8555	68.5209	73.5618	5752.19	5832.75	-0.0201994	0.897102	0.992247	5549.96	5735.23	-0.0474113	0.717205	0.999999	6078.23	6165.75	-0.0206259	0.909499	0.995108	Ctnnd1	catenin delta 1 [Source:RGD Symbol;Acc:1305643]
ENSRNOG00000001068	137.002	101.01	90.1946	96.1377	111.9	94.4548	160.406	96.2063	131.469	94.4394	119.401	125.979	111.111	141.045	125.681	103.511	5812.51	5931.83	-0.0294478	0.905917	0.993192	5929.19	5833.51	0.0234352	0.900129	0.999999	5649.06	6270.81	-0.150633	0.451131	0.995108	Rac1	Rac family small GTPase 1 [Source:RGD Symbol;Acc:619755]
ENSRNOG00000051650	158.275	175.329	167.859	149.519	189.526	142.693	215.932	165.885	198.169	179.099	187.246	171.435	217.388	164.713	182.59	142.499	5816.8	6010.26	-0.0473657	0.799469	0.980288	5652.36	5909.26	-0.0640466	0.721025	0.999999	5621.17	6353.51	-0.176657	0.0968024	0.995108	Ywhaq	tyrosine 3-monooxygenase/tryptophan 5-monooxygenase activation protein, theta [Source:RGD Symbol;Acc:3979]
ENSRNOG00000002389	297.082	155.821	143.708	130.408	213.087	107.28	309.587	131.104	311.852	143.653	205.094	251.114	169.89	327.554	301.786	117.095	5342.91	6416.71	-0.264309	0.52013	0.933384	6314.94	6311.31	0.000798965	0.998424	0.999999	5414.22	6783	-0.325171	0.358473	0.995108	Morf4l2	mortality factor 4 like 2 [Source:RGD Symbol;Acc:1359471]
ENSRNOG00000003226	39.0579	45.8373	64.3615	51.8423	39.073	56.1627	29.7964	53.3428	53.2984	47.262	52.3511	41.711	32.2045	30.0889	52.0283	62.8715	5360.13	5862.76	-0.129165	0.620636	0.953683	5217.39	5764.46	-0.143869	0.620685	0.999999	6402.18	6197.82	0.0468124	0.813102	0.995108	Mprip	myosin phosphatase Rho interacting protein [Source:RGD Symbol;Acc:619947]
ENSRNOG00000011647	1099.12	383.383	313.293	565.236	350.433	676.652	1191.1	573.93	1277.15	203.036	1006.92	1156.02	422.614	1295.98	1593.53	636.323	5114.45	6690.94	-0.387668	0.500225	0.92788	7096.73	6585.6	0.107821	0.857711	0.999999	4588.22	7074.5	-0.624693	0.278046	0.995108	S100a6	S100 calcium binding protein A6 [Source:RGD Symbol;Acc:620264]
ENSRNOG00000017708	385.633	305.247	326.018	275.107	337.003	262.619	371.044	247.105	386.134	348.991	330.216	385.129	408.918	425.833	406.83	301.152	5047.57	6026.61	-0.255927	0.199707	0.747725	6274.43	5925.04	0.0826449	0.626163	0.999999	5677.54	6370.38	-0.166125	0.271893	0.995108	AABR07073038.1	poly(rC) binding protein 1 [Source:NCBI gene;Acc:500242]
ENSRNOG00000014562	183.656	139.412	144.829	117.399	134.491	99.8031	190.334	112.412	177.462	170.554	157.204	187.064	201.372	209.236	153.55	119.744	4889.59	6318.31	-0.370019	0.141963	0.672524	6111.51	6211.63	-0.0234327	0.917967	0.999999	5650.25	6678.69	-0.241265	0.1681	0.995108	Hnrnpf	heterogeneous nuclear ribonucleoprotein F [Source:RGD Symbol;Acc:620366]
ENSRNOG00000010765	100.397	41.9954	59.0408	53.6182	41.1043	63.7129	54.0015	63.8975	124.653	36.5297	67.9826	72.6334	29.2418	49.3879	127.026	77.1161	4746.52	6447.9	-0.441928	0.253539	0.799955	5906.48	6343.15	-0.102923	0.842285	0.999999	5763.9	6816.02	-0.241882	0.56021	0.995108	Vcl	vinculin [Source:RGD Symbol;Acc:1311217]
ENSRNOG00000015396	41.5043	42.9741	49.5871	43.0143	39.0611	58.2094	32.0518	57.297	46.4707	35.9705	46.6614	44.1538	31.7439	36.029	51.098	62.1331	5822.29	5418.54	0.103815	0.693429	0.96968	5534.12	5328.75	0.0545367	0.836898	0.999999	5854.63	5728.42	0.0314799	0.821796	0.995108	Sptan1	spectrin, alpha, non-erythrocytic 1 [Source:RGD Symbol;Acc:621714]
ENSRNOG00000000841	75.5256	80.2903	79.2314	74.6232	97.1472	57.0582	100.821	54.3061	61.25	74.9257	55.5472	63.0522	84.9598	96.8401	69.9211	57.1681	5928.06	4894.23	0.276358	0.333829	0.861978	5809.67	4810.23	0.272326	0.222417	0.999999	6290.44	5173.06	0.282088	0.0287744	0.995108	Ddx39b	DExD-box helicase 39B [Source:RGD Symbol;Acc:70923]
ENSRNOG00000017405	259.688	193.992	194.998	186.997	225.503	192.918	298.895	174.933	284.543	213.453	243.17	307.483	269.543	278.988	225.033	183.933	5395.01	6356.12	-0.236652	0.338045	0.864901	5681.5	6250.35	-0.137647	0.526694	0.999999	5357.37	6718.98	-0.326715	0.0867264	0.995108	Raly	RALY heterogeneous nuclear ribonucleoprotein [Source:RGD Symbol;Acc:1307228]
ENSRNOG00000029399	118.285	166.889	112.566	145.84	277.25	99.0332	204.037	117.427	86.289	180.978	177.006	111.043	312.236	128.048	55.4954	83.447	6572.18	5244.26	0.325586	0.438752	0.90669	5357.23	5154.76	0.0556321	0.918529	0.999999	5427.16	5544.52	-0.0308643	0.916569	0.995525	Bcam	basal cell adhesion molecule (Lutheran blood group) [Source:RGD Symbol;Acc:68378]
ENSRNOG00000000875	155.463	84.4491	112.624	140.191	146.095	133.065	106.138	140.622	200.354	45.2482	291.78	142.249	51.3195	108.552	206.124	127.453	5409.3	7010.87	-0.374127	0.451688	0.911669	4975.35	6902.82	-0.472407	0.417324	0.999999	5371.71	7415.84	-0.46522	0.347772	0.995108	Fhl1	four and a half LIM domains 1 [Source:RGD Symbol;Acc:2615]
ENSRNOG00000013505	259.565	119.474	103.223	157.471	193.408	127.818	504.269	128.957	197.411	142.786	162.724	238.617	197.397	326.128	181.961	133.009	6963.13	5423.3	0.360479	0.457703	0.915856	6005.87	5333.21	0.171344	0.603939	0.999999	4950.56	5732.78	-0.211648	0.528019	0.995108	Vdac2	voltage-dependent anion channel 2 [Source:RGD Symbol;Acc:621576]
ENSRNOG00000034038	51.511	151.087	71.5376	415.048	60.0965	138.74	63.8132	237.687	31.2591	415.09	170.142	51.1057	825.556	70.1659	116.575	226.578	3472.64	4643.73	-0.419228	0.588451	0.946642	8437.91	4556.35	0.889013	0.320621	0.999999	5063.48	4907.63	0.0450918	0.956711	0.999093	AABR07005844.1	-
ENSRNOG00000000520	76.7345	82.1797	61.7615	46.5791	86.4607	34.4411	107.671	38.2656	72.8076	75.4277	61.9079	67.7238	98.762	78.0522	66.3603	35.6933	5477.97	5718.52	-0.0621104	0.878759	0.990772	5620.81	5621.11	-4.84035e-05	0.999879	0.999999	5818.24	6044.46	-0.055037	0.798068	0.995108	Srsf3	serine and arginine rich splicing factor 3 [Source:RGD Symbol;Acc:1309233]
ENSRNOG00000010117	77.8117	61.0116	70.9193	60.1426	57.1274	58.6039	77.4028	58.2114	80.9584	75.0808	73.5659	71.6752	66.4675	80.216	78.4802	67.5825	4999.37	6007.37	-0.265182	0.112458	0.621356	5711.95	5906.07	-0.0483268	0.705598	0.999999	5690.59	6350.25	-0.158247	0.237606	0.995108	Eif3a	eukaryotic translation initiation factor 3, subunit A [Source:RGD Symbol;Acc:1307269]
ENSRNOG00000011796	109.995	94.8983	126.264	126.735	61.2383	205.356	40.2327	219.6	157.557	52.8842	165.068	161.048	43.3405	79.3874	176.13	213.896	5660.36	5783.43	-0.030971	0.959172	0.997291	5398.76	5691.55	-0.0762073	0.890651	0.999999	5216.54	6115.36	-0.229328	0.525021	0.995108	C1r	complement C1r [Source:RGD Symbol;Acc:1309091]
ENSRNOG00000016047	11.2566	16.7809	21.9413	16.7706	12.6855	18.6122	7.10026	17.3091	13.8597	15.3297	13.2573	11.5996	10.6248	8.90837	13.9855	22.1176	5214.51	5070.99	0.0403873	0.902773	0.993007	5101.84	4984.56	0.033549	0.915204	0.999999	6619.02	5360.29	0.304301	0.1863	0.995108	Macf1	microtubule-actin crosslinking factor 1 [Source:RGD Symbol;Acc:1306057]
ENSRNOG00000053450	143.47	105.596	95.9432	83.8541	74.8404	117.126	88.3899	129.461	193.909	53.4042	154.552	154.86	75.418	150.395	218.757	164.771	4533.33	6173.99	-0.445583	0.281125	0.828429	6608.11	6075.45	0.121228	0.792116	0.999999	5030.26	6527.69	-0.37593	0.335743	0.995108	Myadm	myeloid-associated differentiation marker [Source:RGD Symbol;Acc:727835]
ENSRNOG00000014182	50.7332	41.437	97.1737	42.6171	23.8868	109.276	7.4198	77.6985	89.6198	45.7243	65.4324	34.8587	12.8461	11.4748	86.5692	112.993	5179.56	5605.49	-0.113949	0.87144	0.990556	5197.88	5512.95	-0.0849115	0.906385	0.999999	5830.7	5926	-0.0233848	0.952848	0.999093	Tns1	tensin 1 [Source:RGD Symbol;Acc:68427]
ENSRNOG00000012623	308.268	172.368	160.225	147.957	216.494	123.698	415.687	140.068	283.958	176.369	243.921	262.217	208.015	329.982	274.007	146.024	5573.44	6027.69	-0.113151	0.788967	0.979157	5850.02	5928.34	-0.0192216	0.950379	0.999999	5205.06	6372.21	-0.291877	0.325491	0.995108	Arf4	ADP-ribosylation factor 4 [Source:RGD Symbol;Acc:621275]
ENSRNOG00000017786	509.52	25.6197	99.4588	31.0837	69.7831	168.459	183.683	105.137	1247.72	9.86427	165.637	205.959	3.18998	208.161	774.17	207.714	2937.33	9102.9	-1.63183	0.0888659	0.577416	6519.46	8957.08	-0.458295	0.754696	0.999999	3940.46	9619.17	-1.28756	0.364169	0.995108	Acta1	actin, alpha 1, skeletal muscle [Source:RGD Symbol;Acc:2025]
ENSRNOG00000016781	480.404	268.532	274.048	297.41	297.11	272.837	601.593	335.986	401.231	236.323	360.578	406.659	309.839	525.836	519.598	291.713	5733.55	5356.33	0.098077	0.771943	0.976982	6146.76	5268.53	0.222384	0.470413	0.999999	5325.45	5662.63	-0.0885631	0.752119	0.995108	Ppib	peptidylprolyl isomerase B [Source:RGD Symbol;Acc:620312]
ENSRNOG00000061379	68.0242	106.995	197.207	98.8444	38.0826	359.587	7.87381	302.513	167.55	25.77	74.1514	136.909	25.8545	13.6575	243.402	295.685	6975.89	3992.66	0.805053	0.393033	0.891503	5576.41	3928.64	0.505299	0.572084	0.999999	4915.04	4220.36	0.219843	0.689031	0.995108	C7	complement C7 [Source:RGD Symbol;Acc:620318]
ENSRNOG00000001172	102.814	69.1947	81.2862	73.3392	80.5215	78.5743	45.242	77.3498	130.082	83.6996	96.3855	92.5062	76.0326	49.435	124.016	87.8217	4482.67	6423.5	-0.518867	0.0557987	0.494383	5262.11	6316.47	-0.263482	0.407193	0.999999	5510.24	6790.17	-0.301332	0.158787	0.995108	Rnf10	ring finger protein 10 [Source:RGD Symbol;Acc:1309282]
ENSRNOG00000016064	239.374	153.23	115.118	117.589	128.69	132.795	250.437	140.885	181.736	154.698	158.864	214.547	188.842	207.982	203.062	115.817	5262.05	5735.59	-0.124461	0.668633	0.965627	5661.97	5639.6	0.00569434	0.981856	0.999999	5346.51	6062.84	-0.181402	0.523266	0.995108	Tkt	transketolase [Source:RGD Symbol;Acc:621036]
ENSRNOG00000011222	705.838	411.722	399.277	258.669	605.003	234.752	1045.53	252.407	679.653	315.155	480.363	609.74	661.337	1047.15	807.11	267.727	5408.65	5288.69	0.0322683	0.950734	0.996983	6915.72	5202.1	0.410773	0.350188	0.999999	4765.67	5590.74	-0.230355	0.529036	0.995108	Dynll1	dynein light chain LC8-type 1 [Source:RGD Symbol;Acc:619866]
ENSRNOG00000013039	89.0882	72.832	94.4323	80.2282	90.5119	101.959	74.6802	96.6239	103.189	79.6005	79.7942	81.7604	71.9132	69.1988	96.7704	100.132	5612.35	5325.33	0.0758753	0.681695	0.967627	5112.41	5235.85	-0.0344434	0.86551	0.999999	5503.51	5629.12	-0.0325618	0.835127	0.995108	Add1	adducin 1 [Source:RGD Symbol;Acc:2041]
ENSRNOG00000019018	28.5666	126.908	91.1975	210.476	208.452	102.587	111.463	212.136	48.4491	189.485	231.411	36.4741	321.538	28.0051	57.2084	130.51	6261.75	5005.11	0.323168	0.59813	0.948828	5200.01	4920.15	0.0798453	0.920184	0.999999	4775.85	5293.5	-0.148465	0.830686	0.995108	Plat	plasminogen activator, tissue type [Source:RGD Symbol;Acc:3342]
ENSRNOG00000003809	189.069	187.819	128.568	429.641	382.279	211.496	541.559	293.976	117.433	235.495	340.258	205.586	368.522	333.959	155.943	343.278	6955.96	4386.07	0.665259	0.108424	0.614461	5736.86	4313.43	0.411456	0.306003	0.999999	4821.5	4638.25	0.0559029	0.900322	0.995108	Sat1	spermidine/spermine N1-acetyl transferase 1 [Source:RGD Symbol;Acc:1586174]
ENSRNOG00000051440	33.6389	41.8842	63.2439	29.8986	28.4661	60.7722	12.1291	45.1176	73.3553	30.8278	58.6593	23.3714	9.24544	12.0506	65.4744	63.8606	4730.65	6029.86	-0.350005	0.522183	0.933635	4762.08	5931.8	-0.316894	0.642113	0.999999	5771.17	6375.41	-0.143644	0.730416	0.995108	Ppp1r12b	protein phosphatase 1, regulatory subunit 12B [Source:RGD Symbol;Acc:1309287]
novel.157	65.4906	44.84	48.9488	71.2647	54.6289	56.7549	74.4765	43.8329	34.7668	27.7575	45.9992	63.6915	26.1633	98.9817	97.377	61.4109	5462.68	4105.67	0.411948	0.204617	0.752748	6624.13	4038.73	0.713792	0.120535	0.999999	5811.56	4340.74	0.420994	0.169782	0.995108	-	- && - && -
ENSRNOG00000002680	47.2164	48.4238	68.6981	46.7126	21.5379	84.5765	11.9445	93.6217	82.1735	36.3284	85.6077	60.1969	23.0704	19.8352	72.0078	93.8085	4928.59	6169.43	-0.323895	0.610685	0.952422	4757.25	6070.33	-0.351653	0.521973	0.999999	5206.34	6523.51	-0.325359	0.289419	0.995108	Lamc1	laminin subunit gamma 1 [Source:RGD Symbol;Acc:621052]
ENSRNOG00000005890	254.665	206.499	196.263	184.371	197.337	173.656	297.563	185.896	272.146	231.385	241.034	250.932	267.433	281.548	223.909	175.931	4980.78	5817.35	-0.224182	0.330515	0.86051	5427.92	5719.76	-0.075543	0.705108	0.999999	5202.66	6149.44	-0.241208	0.107151	0.995108	Serbp1	Serpine1 mRNA binding protein 1 [Source:RGD Symbol;Acc:619907]
ENSRNOG00000052219	153.208	219.633	95.4408	122.114	206.046	186.878	146.084	156.459	183.136	95.196	173.622	247.219	156.033	204.776	147.51	162.577	5517.26	5559.85	-0.0110521	0.972557	0.997934	5221.11	5469.62	-0.0670841	0.830459	0.999999	4966.69	5877.9	-0.243001	0.503134	0.995108	Gm2a	GM2 ganglioside activator [Source:RGD Symbol;Acc:628651]
ENSRNOG00000047374	87.3191	82.5583	80.4763	89.975	98.2283	88.6398	158.001	88.3972	98.4865	74.4125	95.3275	91.9546	93.2359	125.308	113.131	94.2532	5940.64	4951.15	0.262723	0.316757	0.851927	5729.53	4869.07	0.23472	0.195737	0.999999	4946.24	5234.23	-0.0816059	0.54178	0.995108	Gnas	GNAS complex locus [Source:RGD Symbol;Acc:2716]
ENSRNOG00000001469	109.407	130.386	42.9734	72.2552	79.7298	35.4043	40.3507	46.1853	252.835	32.8505	178.723	158.747	36.3115	63.7401	184.245	41.95	2808.43	8700.92	-1.63141	0.00354896	0.135265	4456.2	8564.17	-0.942527	0.16262	0.999999	5243.92	9199.78	-0.810948	0.151616	0.995108	Eln	elastin [Source:RGD Symbol;Acc:67394]
ENSRNOG00000008822	306.489	173.951	165.063	166.613	223.849	141.094	323.815	144.724	373.232	159.847	268.926	266.216	182.01	296.132	316.458	156.271	4842.2	6222.12	-0.361848	0.345019	0.869675	5421.15	6120.58	-0.175104	0.6233	0.999999	5003.98	6577.8	-0.394524	0.231728	0.995108	Fkbp1a	FKBP prolyl isomerase 1A [Source:RGD Symbol;Acc:2617]
ENSRNOG00000014289	112.525	60.6055	59.6116	61.6866	65.8875	54.5283	137.27	62.0917	104.193	57.0872	86.0792	109.923	85.2202	162.699	88.9496	63.2917	4981.35	5579.54	-0.163729	0.667584	0.96529	6119.74	5488.12	0.157134	0.665294	0.999999	4864.42	5898.39	-0.278051	0.373667	0.995108	Arpc2	actin related protein 2/3 complex, subunit 2 [Source:RGD Symbol;Acc:1305848]
ENSRNOG00000004992	239.264	139.543	147.681	143.025	192.778	122.766	246.016	157.015	250.083	141.161	202.409	222.22	154.49	233.378	218.599	148.949	5139.72	5850.31	-0.186939	0.534828	0.935916	5301.56	5754.1	-0.11822	0.65942	0.999999	5078.12	6184.64	-0.28439	0.293619	0.995108	Rab1a	RAB1A, member RAS oncogene family [Source:RGD Symbol;Acc:619736]
ENSRNOG00000010584	91.626	90.2873	65.2374	157.366	382.171	132.066	109.048	179.958	82.9832	99.2237	107.771	80.9853	128.333	93.8158	75.6491	104.506	8489.34	3930.43	1.11098	0.00790676	0.206467	4170.43	3864.26	0.110125	0.621438	0.999999	4530.1	4155.28	0.124598	0.669543	0.995108	Tmem123	transmembrane protein 123 [Source:RGD Symbol;Acc:1305625]
ENSRNOG00000007330	218.138	167.182	186.708	142.968	186.815	138.708	283.27	151.395	239.898	156.42	201.45	202.292	212.201	279.69	249.847	160.748	5068.47	5347.89	-0.0775616	0.793133	0.98013	5905.11	5259.34	0.167054	0.495088	0.999999	5054.34	5653.46	-0.161597	0.432678	0.995108	Capzb	capping actin protein of muscle Z-line subunit beta [Source:RGD Symbol;Acc:1359099]
ENSRNOG00000011559	149.277	188.736	225.253	161.164	319.562	143.453	102.754	174.78	146.301	174.702	145.56	164.662	154.527	141.258	124.834	162.835	5719.9	4886.78	0.227134	0.534685	0.935916	4419.33	4803.53	-0.120207	0.417769	0.999999	5929.18	5165.46	0.198922	0.259092	0.995108	Cnn3	calponin 3 [Source:RGD Symbol;Acc:71044]
ENSRNOG00000017441	169.524	105.304	82.5668	89.118	113.847	66.7924	159.006	75.6549	146.956	114.059	147.013	162.325	138.763	148.292	125.284	77.3044	4537	6246.61	-0.461492	0.158356	0.692164	5250.54	6143.2	-0.226518	0.383718	0.999999	5174.02	6603.72	-0.351992	0.200343	0.995108	Tpm3	tropomyosin 3 [Source:RGD Symbol;Acc:621546]
ENSRNOG00000000557	110.839	64.6483	61.2528	54.3978	78.5765	49.1246	133.42	55.0746	108.795	65.0976	91.0439	96.6812	77.5853	106.259	104.781	53.3512	5087.5	5833.29	-0.197481	0.59686	0.948322	5400.4	5737.2	-0.0873126	0.768049	0.999999	4968.51	6166.68	-0.311678	0.282662	0.995108	Ppa1	inorganic pyrophosphatase 1 [Source:RGD Symbol;Acc:1589773]
ENSRNOG00000009845	193.687	93.0464	59.5201	181.05	286.807	161.828	397.362	219.915	117.306	99.6316	139.572	159.079	185.51	250.616	139.824	118.726	8079.01	3917.66	1.04411	0.00158392	0.0831799	5168.57	3853.11	0.423742	0.159446	0.999999	4237.87	4141.84	0.0330668	0.932897	0.997022	Acadm	acyl-CoA dehydrogenase medium chain [Source:RGD Symbol;Acc:2012]
ENSRNOG00000011352	123.724	57.2449	55.9191	70.1365	43.3684	64.112	104.895	60.5664	100.622	62.8586	81.0175	119.493	65.9648	87.3753	83.5261	72.699	4516.7	6037.91	-0.418878	0.226492	0.772199	5025.25	5938.3	-0.240891	0.334315	0.999999	5388.67	6382.61	-0.244219	0.466901	0.995108	Furin	furin (paired basic amino acid cleaving enzyme) [Source:RGD Symbol;Acc:3274]
ENSRNOG00000003120	108.598	41.3737	58.563	92.4218	33.7955	177.337	30.5471	140.515	151.55	37.444	69.9126	108.636	18.8039	69.1456	146.887	166.943	5388.23	5193.37	0.0531965	0.935182	0.994799	5546.61	5109.1	0.118518	0.855274	0.999999	4497.4	5489.46	-0.287573	0.537893	0.995108	Prelp	proline and arginine rich end leucine rich repeat protein [Source:RGD Symbol;Acc:620226]
ENSRNOG00000019742	88.0372	57.7882	68.3116	72.4156	60.6059	73.0047	69.2311	76.196	102.311	65.2961	88.9315	89.0795	47.8831	68.5335	86.0009	82.7476	4795.56	5954.5	-0.31223	0.120089	0.634043	4804.78	5856.21	-0.285551	0.268404	0.999999	5220.37	6294.87	-0.270016	0.196366	0.995108	Stat3	signal transducer and activator of transcription 3 [Source:RGD Symbol;Acc:3772]
ENSRNOG00000060229	511.161	310.191	313.283	302.268	343.446	284.967	297.015	310.356	511.086	323.891	451.912	452.844	361.855	361.914	452.275	300.888	4302.3	6071.8	-0.497003	0.0125814	0.259058	5044.09	5971.71	-0.243562	0.269691	0.999999	5304.54	6418.94	-0.275101	0.273666	0.995108	Arf1	ADP-ribosylation factor 1 [Source:RGD Symbol;Acc:621270]
ENSRNOG00000011632	181.61	184.977	207.028	170.547	131.917	172.725	204.162	179.112	208.469	209.071	178.025	182.44	239.5	202.9	203.029	174.309	4656.29	5278.75	-0.181119	0.349367	0.872226	5443.6	5188.98	0.0691633	0.659127	0.999999	5338.62	5579.72	-0.0637515	0.598498	0.995108	Cct5	chaperonin containing TCP1 subunit 5 [Source:RGD Symbol;Acc:735161]
ENSRNOG00000000248	229.13	165.101	126.44	121.527	239.222	72.0194	357.677	61.6447	177.053	177.27	155.636	182.177	222.63	282.175	184.313	77.6194	5389.27	5118.7	0.0742207	0.892911	0.991399	5555.05	5031.98	0.142663	0.705708	0.999999	5025.12	5410.58	-0.106635	0.657384	0.995108	Srsf2	serine and arginine rich splicing factor 2 [Source:RGD Symbol;Acc:1359422]
ENSRNOG00000020151	92.6838	55.4859	28.1391	64.2023	94.9655	40.9782	177.912	54.2687	67.8507	72.1894	73.6489	73.0157	118.752	126.551	41.587	40.4449	6279.94	4903.56	0.356817	0.430841	0.905081	5484.89	4821.01	0.186145	0.664584	0.999999	4352.2	5183.67	-0.252235	0.455757	0.995108	Cdh1	cadherin 1 [Source:RGD Symbol;Acc:69279]
ENSRNOG00000017914	311.773	171.817	166.101	293.738	214.773	328.561	286.145	263.625	414.339	145.731	215.091	279.453	132.532	209.85	398.813	277.426	5438.88	5260.1	0.0482411	0.891149	0.991158	4968.4	5173.9	-0.0585046	0.892846	0.999999	4976.3	5560.05	-0.160021	0.671135	0.995108	Cavin3	caveolae associated protein 3 [Source:RGD Symbol;Acc:628755]
ENSRNOG00000052968	325.128	271.145	275.729	160.269	311.423	133.385	459.77	148.148	325.448	306.292	269.018	332.431	416.647	519.189	275.394	134.389	4657.26	5469.08	-0.231955	0.583231	0.945523	5847.02	5376.55	0.121017	0.762794	0.999999	4842.91	5780.86	-0.255418	0.289316	0.995108	Hnrnpa3	heterogeneous nuclear ribonucleoprotein A3 [Source:RGD Symbol;Acc:727807]
ENSRNOG00000031475	66.8871	55.6756	90.9325	35.1142	31.6237	67.2391	33.6205	70.4479	106.431	33.4229	88.5219	63.0799	26.3686	48.316	97.483	78.4944	4128.2	5944.52	-0.525963	0.239195	0.78574	4996.8	5849.38	-0.227304	0.64215	0.999999	5360.11	6285.35	-0.22972	0.579458	0.995108	Col16a1	collagen type XVI alpha 1 chain [Source:RGD Symbol;Acc:1310982]
ENSRNOG00000011763	238.961	108.379	102.747	98.9323	127.098	68.8325	161.021	99.5412	189.047	95.2721	134.602	171.956	92.302	171.518	226.926	85.2135	4297.98	5576.94	-0.375938	0.280986	0.828254	5321.21	5485.29	-0.0438613	0.912066	0.999999	5483.61	5895.37	-0.104458	0.777701	0.995108	Serp1	stress-associated endoplasmic reticulum protein 1 [Source:RGD Symbol;Acc:620790]
ENSRNOG00000016596	90.0609	67.3995	65.6839	55.0612	59.4465	44.7775	94.1473	49.576	82.0955	73.1494	76.8208	84.5574	81.0632	94.5811	84.2668	51.4971	4349.4	5567.87	-0.356513	0.204626	0.752748	5361.37	5474.54	-0.030162	0.894475	0.999999	5174.86	5885.77	-0.185715	0.318477	0.995108	Hspa4	heat shock protein family A (Hsp70) member 4 [Source:RGD Symbol;Acc:628878]
ENSRNOG00000015655	49.0606	56.253	68.7031	42.0635	41.9385	57.0811	36.0243	62.718	69.9288	49.5066	84.6141	51.7992	44.168	37.618	64.4388	66.9781	4461.26	5786.81	-0.375193	0.199156	0.747192	4714	5692.23	-0.272037	0.354976	0.999999	5165.79	6118.81	-0.244236	0.336531	0.995108	Ptgfrn	prostaglandin F2 receptor inhibitor [Source:RGD Symbol;Acc:3437]
ENSRNOG00000053691	36.9422	21.5544	24.7844	23.2025	28.7875	22.421	38.8704	24.3817	35.5426	25.3894	38.2775	29.606	22.3006	25.7369	32.996	29.1758	5028.11	5673.64	-0.174392	0.501771	0.92794	4747.59	5580.33	-0.23319	0.281059	0.999999	4959.94	5998.59	-0.274292	0.257245	0.995108	Lama5	laminin subunit alpha 5 [Source:RGD Symbol;Acc:621023]
ENSRNOG00000058692	103.021	15.0012	18.0613	223.179	33.6722	90.5018	111.529	158.208	64.5581	46.3194	159.865	116.619	102.536	129.127	91.7805	149.293	4927.73	4858.97	0.0202777	0.969956	0.997934	5798.26	4782.66	0.277824	0.503498	0.999999	4760.39	5139.42	-0.110528	0.887535	0.995108	Slc26a4	solute carrier family 26 member 4 [Source:RGD Symbol;Acc:3293]
ENSRNOG00000005116	205.096	338.617	175.041	333.247	378.211	160.223	982.291	296.134	417.448	300.928	332.077	384.635	260.482	517.957	377.071	291.915	6556.92	5192.39	0.336528	0.514562	0.931431	5126.34	5105.77	0.00572593	0.983275	0.999999	4024.44	5488.73	-0.44767	0.100082	0.995108	LOC108353446	40S ribosomal protein S2 pseudogene [Source:RGD Symbol;Acc:11481307]
ENSRNOG00000003206	156.045	123.562	119.882	112.713	115.598	97.8945	169.505	114.926	155.512	113.938	147.913	140.586	131.165	131.736	142.565	122.94	4765.41	5353.42	-0.168028	0.482469	0.923201	4960.68	5264.74	-0.0858091	0.576572	0.999999	5197.33	5659.51	-0.122887	0.482291	0.995108	Actr3	actin related protein 3 [Source:RGD Symbol;Acc:71024]
ENSRNOG00000014166	95.3007	96.3761	177.901	40.5931	91.7401	143.749	26.2398	194.518	156.959	50.8168	94.3311	61.8164	19.2645	27.6999	222.277	134.592	5523.93	4417.1	0.322655	0.587042	0.946642	4787.68	4345.23	0.139875	0.848942	0.999999	5262.07	4669.58	0.172346	0.727323	0.995108	Smoc2	SPARC related modular calcium binding 2 [Source:RGD Symbol;Acc:1306681]
ENSRNOG00000014635	290.579	215.964	203.415	312.619	270.53	284.779	250.743	319.532	258.916	228.491	208.253	279.099	355.524	305.749	297.127	282.546	5115.76	4440.44	0.204327	0.235028	0.781223	5532.7	4365.6	0.341861	0.0350745	0.999999	4926.05	4693.59	0.0697252	0.733189	0.995108	Clta	clathrin, light chain A [Source:RGD Symbol;Acc:70919]
ENSRNOG00000002021	36.3448	37.0438	44.2302	32.0388	31.0192	34.616	29.4221	33.7642	37.5744	35.7865	33.9221	31.5595	27.3451	29.3045	36.2294	38.9293	4621.88	4993.5	-0.111411	0.408696	0.897868	4636.36	4909.07	-0.0825158	0.632558	0.999999	5690.77	5278.47	0.1085	0.453112	0.995108	Son	Son DNA binding protein [Source:RGD Symbol;Acc:1309013]
ENSRNOG00000013469	176.413	96.569	107.763	84.4928	83.6376	79.495	170.271	98.4252	188.684	92.0222	136.708	151.714	96.639	144.791	168.89	86.4497	4390.84	5801.53	-0.402066	0.251122	0.796966	4956.31	5706.34	-0.203341	0.53291	0.999999	5017.05	6132.96	-0.28974	0.363102	0.995108	Txndc5	thioredoxin domain containing 5 [Source:RGD Symbol;Acc:2323973]
ENSRNOG00000051170	61.6218	81.0824	112.427	77.8298	69.2728	88.6582	25.4403	76.555	69.7163	73.8575	57.6241	55.4639	47.7893	44.5609	85.5289	98.9609	4462.38	4416.52	0.0150233	0.969062	0.997934	4656.63	4340.9	0.10126	0.749904	0.999999	6055.9	4668.19	0.375467	0.096667	0.995108	Ddx17	DEAD-box helicase 17 [Source:RGD Symbol;Acc:1304945]
ENSRNOG00000011913	50.2525	46.7458	94.2479	184.791	39.5156	130.559	48.5012	151.872	31.2784	64.6568	107.701	33.6077	75.0228	58.4828	62.1726	133.249	5452.7	3501.87	0.6389	0.263968	0.810715	4743.32	3444.32	0.461703	0.33184	0.999999	5859.3	3703.91	0.661685	0.228796	0.995108	Cp	ceruloplasmin [Source:RGD Symbol;Acc:2387]
ENSRNOG00000009152	83.1584	89.8612	91.8822	84.7652	82.0489	84.3656	61.1014	89.5718	95.6195	101.615	92.4625	77.701	94.8881	71.961	76.9357	93.9067	4476.14	5198.9	-0.215794	0.269152	0.81516	4674.51	5110.57	-0.12857	0.451855	0.999999	5231.31	5495.62	-0.0711216	0.57047	0.995108	Caprin1	cell cycle associated protein 1 [Source:RGD Symbol;Acc:1305707]
ENSRNOG00000016912	717.748	526.164	441.489	621.57	694.469	489.932	1265.17	502.671	578.779	642.649	547.082	667.482	815.357	970.589	565.859	436.28	5602.44	4634.07	0.273634	0.435033	0.906464	5194.43	4555.38	0.189389	0.510178	0.999999	4641.83	4898.3	-0.0776152	0.686751	0.995108	Btf3	basic transcription factor 3 [Source:RGD Symbol;Acc:1308095]
ENSRNOG00000058105	618.706	443.359	239.359	1232.79	153.152	159.509	30.0271	112.404	386.713	409.196	2775.64	210.259	275.282	59.6348	51.3826	201.545	1165.84	9723.36	-3.05996	0.00014941	0.0199631	1476.34	9579.1	-2.69778	0.00134422	0.355397	6878.16	10293.6	-0.581657	0.459979	0.995108	Hbb	hemoglobin subunit beta [Source:RGD Symbol;Acc:2783]
ENSRNOG00000011307	50.9842	46.3306	49.5532	71.8047	36.6027	89.0156	41.1225	84.578	71.613	49.0158	65.577	44.7754	26.8613	30.2367	65.6866	94.126	5271.52	4857.16	0.118202	0.753176	0.976982	4455.4	4776.67	-0.100464	0.819017	0.999999	4860	5135.03	-0.0794023	0.737139	0.995108	Slmap	sarcolemma associated protein [Source:RGD Symbol;Acc:1307674]
ENSRNOG00000003689	83.3047	106.732	98.2494	107.718	97.5105	105.284	100.465	113.613	85.9852	128.103	90.9763	83.9804	134.359	96.1397	74.1893	107.231	4970.43	4649.6	0.0962604	0.634137	0.958775	4817.46	4569.11	0.0764241	0.76562	0.999999	5003.65	4914.58	0.0258837	0.894222	0.995108	Nono	non-POU domain containing, octamer-binding [Source:RGD Symbol;Acc:1549738]
ENSRNOG00000009275	59.8838	55.6226	55.3518	37.0916	50.0008	35.1635	75.592	35.3712	68.5691	60.2771	59.5434	58.0381	70.4575	62.7485	58.5932	39.7473	4314.91	5435.21	-0.333199	0.267244	0.812335	4999.63	5343.66	-0.0959729	0.661422	0.999999	4850.83	5745.4	-0.244176	0.197914	0.995108	Kpnb1	karyopherin subunit beta 1 [Source:RGD Symbol;Acc:2909]
ENSRNOG00000030183	89.7652	63.2461	73.3193	37.4366	32.3862	91.3449	32.7661	113.695	169.976	36.2582	143.867	98.6599	18.6963	76.1066	169.061	106.575	3851.2	6413.14	-0.735651	0.204598	0.752748	5173.92	6311.93	-0.286849	0.658099	0.999999	3986.18	6781.33	-0.766552	0.102637	0.995108	Plod2	procollagen lysine, 2-oxoglutarate 5-dioxygenase 2 [Source:RGD Symbol;Acc:3353]
ENSRNOG00000010448	98.5603	78.3224	73.0619	53.3267	79.4721	46.2931	116.158	49.2931	102.061	97.3749	89.936	95.5835	94.4129	109.266	78.053	56.1714	4279.9	5671.65	-0.406372	0.22606	0.771889	4874.63	5575.76	-0.193886	0.418816	0.999999	4726.61	5995.19	-0.343006	0.102378	0.995108	Ptbp1	polypyrimidine tract binding protein 1 [Source:RGD Symbol;Acc:62047]
ENSRNOG00000050585	194.533	175.152	140.26	147.439	144.775	128.259	207.776	132.428	217.603	166.244	275.806	197.896	207.024	198.683	176.653	137.377	4145.9	5813.18	-0.487787	0.0626577	0.515619	4774.93	5718.06	-0.260005	0.272773	0.999999	4712.28	6146.59	-0.383331	0.0739183	0.995108	Pgam1	phosphoglycerate mutase 1 [Source:RGD Symbol;Acc:3312]
ENSRNOG00000030715	70.1363	37.0933	37.166	124.173	13.1262	74.8742	42.7854	136.936	56.0309	38.6069	47.4963	76.6343	37.2307	27.7552	95.9699	91.6414	5071.49	4153.02	0.288282	0.633975	0.958767	4686.65	4084.39	0.198422	0.664527	0.999999	5389.45	4390.07	0.295892	0.496133	0.995108	Cfh	complement factor H [Source:RGD Symbol;Acc:620428]
ENSRNOG00000011311	301.307	49.9115	47.7258	99.7731	52.942	74.3656	281.909	67.5854	158.889	53.0453	61.1208	178.228	72.306	265.532	165.145	71.2963	4706.92	4465.35	0.0759268	0.904842	0.993007	5566.96	4391.98	0.341986	0.549907	0.999999	5226.42	4719.29	0.147248	0.821309	0.995108	Papss1	3'-phosphoadenosine 5'-phosphosulfate synthase 1 [Source:RGD Symbol;Acc:1308081]
ENSRNOG00000010107	45.9131	89.5837	220.758	101.514	72.134	207.174	15.129	200.701	83.2082	74.062	84.3877	36.2188	33.7097	20.4134	104.042	208.262	5783.37	3253.85	0.829813	0.222611	0.771467	4186.75	3199.13	0.388146	0.559194	0.999999	5660.64	3440.02	0.718555	0.133546	0.995108	AABR07025295.1	-
ENSRNOG00000001269	127.419	129.049	138.958	96.8378	109.061	76.5495	150.981	79.5448	162.069	155.71	126.7	132.477	162.726	144.185	130.712	99.1816	3929.25	5461.13	-0.47516	0.0897575	0.579403	4974.17	5368.08	-0.109919	0.601451	0.999999	4927.34	5772.32	-0.228356	0.184222	0.995108	Ppp1cc	protein phosphatase 1 catalytic subunit gamma [Source:RGD Symbol;Acc:3377]
ENSRNOG00000009102	111.496	83.3572	103.623	79.1918	79.5224	94.0689	70.1125	89.5154	159.873	71.1219	101.396	95.5609	42.4392	68.7638	143.998	100.848	4236.9	5454.96	-0.364476	0.212679	0.760815	4437.29	5365.2	-0.273994	0.519008	0.999999	5090.34	5766.41	-0.179902	0.522311	0.995108	Fermt2	fermitin family member 2 [Source:RGD Symbol;Acc:1311799]
ENSRNOG00000007302	40.4036	47.2801	19.1394	20.2588	10.3618	29.9503	12.332	30.8749	67.6782	8.62808	30.552	69.4543	10.0686	20.2204	44.9763	27.2383	3206.5	6783.73	-1.08102	0.0913436	0.58305	3857.11	6675.4	-0.791361	0.223489	0.999999	5174.96	7170.61	-0.470545	0.430159	0.995108	Fbn1	fibrillin 1 [Source:RGD Symbol;Acc:620908]
ENSRNOG00000000443	50.4668	65.1059	49.7441	88.1077	45.6624	73.0795	20.0728	63.5856	26.6701	63.9114	56.0836	70.898	38.8104	25.1893	74.0583	70.3885	4287.14	4618.52	-0.10732	0.816728	0.981758	4325.83	4539.86	-0.0696855	0.874283	0.999999	5687.44	4882.38	0.220188	0.52432	0.995108	LOC103689965	complement C4-like [Source:RGD Symbol;Acc:9245878]
ENSRNOG00000016961	873.909	806.881	805.681	879.742	883.336	772.402	1422.98	769.433	888.679	778.257	891.918	1055.91	973.254	1106.6	871	654.823	5107.53	4809.6	0.0865483	0.748962	0.975922	4696.8	4729.46	-0.0100005	0.963774	0.999999	4735.91	5084.36	-0.102409	0.442208	0.995108	Rps27	ribosomal protein S27 [Source:RGD Symbol;Acc:621045]
ENSRNOG00000011282	155.958	119.9	129.149	128.826	137.704	127.884	169.516	144.014	152.845	126.043	130.248	132.054	140.408	144.862	161.22	139.504	4917.8	4606.98	0.094015	0.560816	0.940689	4880.89	4529.66	0.107698	0.396819	0.999999	4805.55	4869.94	-0.0192079	0.890443	0.995108	Ppp2r1a	protein phosphatase 2 scaffold subunit A alpha [Source:RGD Symbol;Acc:620907]
ENSRNOG00000003232	416.457	69.4123	56.1457	145.097	139.453	94.5888	511.359	139.292	259.793	89.6659	193.042	348.849	145.937	454.655	201.191	130.385	5122.11	5173.45	-0.0144755	0.980977	0.998484	5300.04	5090.06	0.0582922	0.912189	0.999999	4223.13	5469.05	-0.372985	0.565239	0.995108	Slc9a3r1	SLC9A3 regulator 1 [Source:RGD Symbol;Acc:708538]
ENSRNOG00000004925	52.1019	51.0301	47.6861	58.6296	58.9056	61.791	48.8605	64.7644	62.674	43.7701	60.1667	40.8134	24.3222	31.5785	65.2078	72.0023	5227.64	4639.49	0.172296	0.443724	0.90839	4220.59	4562.72	-0.112478	0.777464	0.999999	4952.3	4905.01	0.0138752	0.943739	0.998396	Ppp1r12a	protein phosphatase 1, regulatory subunit 12A [Source:RGD Symbol;Acc:620013]
ENSRNOG00000039980	269.546	147.674	128.97	127.777	193.416	120.004	406.859	127.24	238.023	155.37	193.313	260.053	206.518	369.777	216.731	110.689	5002.45	5010.49	-0.00243992	0.995556	0.999164	5238.08	4927.6	0.088124	0.818267	0.999999	4219.93	5296.55	-0.327836	0.296124	0.995108	Slc25a5	solute carrier family 25 member 5 [Source:RGD Symbol;Acc:620353]
ENSRNOG00000043304	31.9345	118.567	189.511	129.942	47.8581	103.582	21.166	139.298	51.2584	147.886	51.7282	40.8061	168.407	24.0401	47.3811	180.931	3799.34	3560.29	0.0938063	0.880828	0.990772	5020.61	3494.73	0.522695	0.437911	0.999999	6060.56	3762.07	0.687906	0.226917	0.995108	Apcdd1	APC down-regulated 1 [Source:RGD Symbol;Acc:1589962]
ENSRNOG00000020763	138.057	119.818	112.492	144.547	197.021	83.9873	184.836	61.1866	84.2876	114.76	87.8905	119.652	155.505	186.313	122.798	81.8291	4963.94	3838.65	0.370794	0.374879	0.882815	5052.82	3773.03	0.421343	0.160832	0.999999	5141	4057.42	0.341442	0.0619233	0.995108	Snrnp70	small nuclear ribonucleoprotein U1 subunit 70 [Source:RGD Symbol;Acc:1307120]
ENSRNOG00000020533	132.83	195.606	136.125	136.334	70.793	123.409	80.9842	120.915	146.958	196.879	155.748	175.91	228.56	78.7492	153.564	143.402	3160.9	5402.88	-0.773225	0.00288802	0.122373	4729.27	5310.42	-0.167136	0.613966	0.999999	5082.77	5710.94	-0.168118	0.386053	0.995108	Htra1	HtrA serine peptidase 1 [Source:RGD Symbol;Acc:69235]
ENSRNOG00000009946	196.269	8.04699	3.48725	5.09361	22.6419	4.97997	205.8	11.9101	146.982	6.98277	47.7691	127.096	7.49147	124.807	139.047	8.96616	4497.55	6043.81	-0.426382	0.690742	0.968567	5047.49	5947.69	-0.236788	0.81453	0.999999	4150.15	6388.02	-0.622219	0.657796	0.995108	Ldlr	low density lipoprotein receptor [Source:RGD Symbol;Acc:2998]
ENSRNOG00000009449	70.4784	94.498	98.6334	86.8667	101.852	84.0145	73.2378	79.7146	68.231	85.757	60.952	61.3822	78.6954	73.0015	74.7904	96.2984	4831.42	3949.5	0.290795	0.153007	0.684219	4513.01	3881.38	0.217506	0.242437	0.999999	5295.95	4174.47	0.343264	0.0634655	0.995108	Trim35	tripartite motif-containing 35 [Source:RGD Symbol;Acc:1564642]
ENSRNOG00000005387	250.514	118.446	90.4017	103.806	182.431	77.8284	422.192	81.101	187.966	148.384	169.073	198.351	180.756	228.371	163.028	78.7434	5404.38	4994.16	0.113784	0.833339	0.985971	4523.98	4910.96	-0.118427	0.724654	0.999999	4229.53	5279.35	-0.319869	0.358061	0.995108	Rbm3	RNA binding motif protein 3 [Source:RGD Symbol;Acc:620145]
ENSRNOG00000014201	581.547	227.474	283.009	242.992	297.303	138.477	801.593	166.616	341.6	164.587	256.785	397.194	291.676	816.798	694.476	180.704	4598.2	3809.28	0.271445	0.639052	0.959082	6379.71	3747.05	0.767706	0.135676	0.999999	4638.5	4026.82	0.204019	0.608485	0.995108	Manf	mesencephalic astrocyte-derived neurotrophic factor [Source:RGD Symbol;Acc:1307252]
ENSRNOG00000001170	649.226	469.622	449.76	452.119	447.282	421.831	638.59	393.474	680.049	455.51	704.494	606.739	619.293	629.071	656.827	402.904	4050.75	5226.87	-0.367905	0.143195	0.674244	4825.89	5141.09	-0.0912693	0.709464	0.999999	4565.11	5526.15	-0.275604	0.202308	0.995108	Cox6a1	cytochrome c oxidase subunit 6A1 [Source:RGD Symbol;Acc:2384]
ENSRNOG00000017417	394.958	316.793	324.31	332.122	354.464	325.347	431.85	352.119	380.738	285.861	370.32	356.022	347.9	472.471	437.512	324.068	4669.84	4455	0.0678118	0.706385	0.971341	4951.58	4381.19	0.176509	0.378645	0.999999	4627.1	4709.73	-0.0255093	0.867807	0.995108	Gabarap	GABA type A receptor-associated protein [Source:RGD Symbol;Acc:61911]
ENSRNOG00000016423	45.7403	32.7661	48.137	31.1035	26.6441	38.4014	16.1774	38.1608	73.1456	31.4269	40.4404	42.042	16.5719	23.5354	58.1408	49.2841	3553.25	5580.66	-0.651167	0.0932732	0.586096	4302.05	5488.47	-0.351412	0.44764	0.999999	4976.28	5898.92	-0.245376	0.428669	0.995108	Tacc1	transforming, acidic coiled-coil containing protein 1 [Source:RGD Symbol;Acc:1303120]
ENSRNOG00000002671	502.036	293.459	256.344	217.343	325.03	202.345	954.136	228.35	464.117	260.363	437.048	495.02	439.006	791.4	480.199	193.454	4949.79	4808.14	0.0417771	0.936859	0.994987	5413.57	4729.71	0.194809	0.651815	0.999999	3897.71	5083.25	-0.383118	0.249887	0.995108	Nme2	NME/NM23 nucleoside diphosphate kinase 2 [Source:RGD Symbol;Acc:619877]
ENSRNOG00000012630	172.331	118.442	121.029	207.015	224.33	132.273	262.174	146.288	165.376	117.912	220.062	178.045	203.033	261.103	174.974	164.601	4955.54	4425.41	0.163134	0.612356	0.952422	5108.67	4353.53	0.230774	0.387774	0.999999	4248.34	4679.36	-0.139394	0.618233	0.995108	Rhoc	ras homolog family member C [Source:RGD Symbol;Acc:1304965]
ENSRNOG00000011157	55.5355	58.717	100.427	64.1989	42.2671	91.7089	36.8512	94.985	72.4198	65.5333	68.4338	61.2019	48.6771	42.8395	64.0709	111.942	4427.29	4467.48	-0.0129091	0.971939	0.997934	4364.59	4392.38	-0.00915361	0.977879	0.999999	4920.68	4722.63	0.0592717	0.794246	0.995108	Jak1	Janus kinase 1 [Source:RGD Symbol;Acc:69056]
ENSRNOG00000016257	225.54	166.925	146.275	126.012	223.998	104.215	294.327	129.96	206.143	118.22	143.466	221.051	237.001	343.875	166.358	120.776	4687.12	4301.2	0.123849	0.756951	0.976982	5308.93	4230.09	0.327727	0.393811	0.999999	4391.17	4546.54	-0.0501613	0.860908	0.995108	Cotl1	coactosin-like F-actin binding protein 1 [Source:RGD Symbol;Acc:1305498]
ENSRNOG00000055257	251.18	168.267	157.817	141.463	164.18	132.611	206.752	149.296	300.723	164.391	258.852	241.174	174.539	219.341	239.911	138.775	3830.94	5678.11	-0.567839	0.0310462	0.390488	4448.37	5585.09	-0.328337	0.23638	0.999999	4472.57	6002.92	-0.42455	0.117502	0.995108	Selenof	selenoprotein F [Source:RGD Symbol;Acc:621291]
ENSRNOG00000056836	120.27	134.51	83.88	116.983	108.53	95.849	80.424	91.6485	180.566	76.9562	170.563	164.941	72.5382	47.2672	148.61	121.157	3737.48	5902.68	-0.659248	0.0337739	0.404378	3790.22	5807.59	-0.615665	0.153623	0.999999	4795.75	6240.91	-0.379978	0.217527	0.995108	Cav1	caveolin 1 [Source:RGD Symbol;Acc:2280]
ENSRNOG00000004284	205.589	190.998	174.855	236.037	151.627	212.95	175.312	199.801	225.507	166.146	167.884	307.632	138.596	170.909	241.937	209.91	4197.28	4931.54	-0.232533	0.395222	0.891947	4235.68	4849.35	-0.195246	0.507763	0.999999	4856.18	5212.63	-0.102189	0.680668	0.995108	Btg1	BTG anti-proliferation factor 1 [Source:RGD Symbol;Acc:2224]
ENSRNOG00000031364	73.8376	67.4709	80.6967	57.1724	72.8729	54.0146	62.2662	47.1507	91.4995	76.1958	87.1344	78.3444	81.6091	66.2548	75.8945	61.3954	3744.58	5292.9	-0.499344	0.0117831	0.251584	4432.92	5204.47	-0.231401	0.143952	0.999999	4689.37	5595.35	-0.25482	0.103205	0.995108	Kif1c	kinesin family member 1C [Source:RGD Symbol;Acc:70928]
ENSRNOG00000024186	345.767	234.589	181.945	245.725	273.044	175.492	531.438	198.229	342.983	247.958	251.793	344.184	337.233	483.909	288.243	176.178	4650.01	4695.91	-0.0143197	0.971033	0.997934	4981.79	4617.37	0.109572	0.744082	0.999999	4219.04	4963.67	-0.234497	0.347887	0.995108	Eef1b2	eukaryotic translation elongation factor 1 beta 2 [Source:RGD Symbol;Acc:1311415]
ENSRNOG00000011927	123.79	28.2653	30.1114	28.9572	37.5065	27.1462	93.2144	28.0776	122.135	31.681	45.1348	106.069	48.4064	115.472	83.1913	30.7079	3493.17	5743.73	-0.717565	0.205614	0.753616	5124.14	5649.88	-0.14094	0.798088	0.999999	4210.36	6070.53	-0.527886	0.38974	0.995108	Sdc3	syndecan 3 [Source:RGD Symbol;Acc:621486]
ENSRNOG00000018183	16.3177	14.8652	21.1502	18.6325	16.1293	23.1459	13.4055	21.0132	16.6723	17.1504	18.588	15.7796	14.8486	16.3882	18.9438	25.4374	4577.07	4245.63	0.10864	0.634961	0.958846	4603.34	4174.32	0.141118	0.508801	0.999999	4670.26	4488.33	0.0573292	0.710909	0.995108	Ubr4	ubiquitin protein ligase E3 component n-recognin 4 [Source:RGD Symbol;Acc:1563121]
ENSRNOG00000030118	51.8214	64.8995	64.9845	45.5285	43.7621	50.4352	28.2999	49.4454	78.3804	43.0065	91.8683	66.2587	39.0825	51.7136	70.6395	59.8408	3410.29	5558.37	-0.704616	0.0267974	0.370208	4302.93	5468.7	-0.345906	0.261094	0.999999	4776.73	5877.44	-0.299131	0.271877	0.995108	Msn	moesin [Source:RGD Symbol;Acc:621260]
ENSRNOG00000005480	171.477	140.163	128.633	147.443	161.943	115.077	301.614	106.425	158.41	134.321	169.91	166.279	164.363	218.428	161.413	122.561	4875.73	4487.8	0.119466	0.746957	0.975436	4657.6	4413.31	0.0776956	0.728652	0.999999	4434.83	4744.46	-0.0973397	0.520815	0.995108	Ybx3	Y box binding protein 3 [Source:RGD Symbol;Acc:621056]
ENSRNOG00000057626	23.954	16.185	17.0673	16.2853	13.627	17.66	18.3236	20.1507	19.7126	15.8019	19.4306	20.1493	16.012	19.0757	22.091	21.4957	4210.04	4542.94	-0.109779	0.569807	0.942884	4655.65	4467.48	0.0594588	0.73222	0.999999	4702.24	4802.61	-0.0304652	0.872732	0.995108	Kif1b	kinesin family member 1B [Source:RGD Symbol;Acc:621520]
ENSRNOG00000013536	288.948	260.364	307.388	276.289	242.274	262.579	289.934	315.635	298.268	289.909	291.629	274.762	271.322	272.934	289.381	310.703	4365.83	4550.46	-0.0598072	0.678402	0.967158	4412.06	4473.79	-0.020068	0.840529	0.999999	4721.13	4810.3	-0.0270034	0.778335	0.995108	Cdc42	cell division cycle 42 [Source:RGD Symbol;Acc:71043]
ENSRNOG00000021202	71.8391	44.9072	36.2042	55.3386	71.778	51.4003	84.7627	61.3015	58.2524	45.5169	52.9159	65.4387	59.9399	74.3155	64.0966	52.1036	5125.44	4238.7	0.273913	0.238367	0.785384	4678	4168.21	0.166426	0.393302	0.999999	4204.4	4480.76	-0.0918474	0.717877	0.995108	Rtn3	reticulon 3 [Source:RGD Symbol;Acc:620988]
ENSRNOG00000055471	187.452	128.55	133.141	116.176	146.305	104.255	290.056	103.469	182.932	133.767	195.993	179.727	200.678	228.892	189.063	126.22	4426.63	4771.41	-0.108358	0.779042	0.978144	5024.61	4692.88	0.0985429	0.691691	0.999999	4120.05	5044.54	-0.292045	0.182347	0.995108	Ywhah	tyrosine 3-monooxygenase/tryptophan 5-monooxygenase activation protein, eta [Source:RGD Symbol;Acc:3978]
ENSRNOG00000017767	44.1372	40.5853	61.0601	39.7509	29.0451	63.9255	33.3317	48.916	72.5566	39.1226	53.4153	37.7806	13.078	18.5454	74.9311	70.5355	4204.25	4880.26	-0.214998	0.5456	0.938573	4160.85	4799.59	-0.206058	0.721606	0.999999	4717.45	5159.17	-0.129118	0.641103	0.995108	Mrvi1	murine retrovirus integration site 1 homolog [Source:RGD Symbol;Acc:1309828]
ENSRNOG00000017309	104.668	100.271	93.5864	146.841	114.971	117.101	92.5352	99.0882	65.275	84.725	66.8722	68.3614	85.2109	122.949	120.153	113.046	4750.8	3205.84	0.56755	0.00109336	0.0702479	4853.54	3150.9	0.623126	0.00085634	0.293515	5291.96	3388.63	0.643062	0.0011764	0.341071	Rsrp1	arginine and serine rich protein 1 [Source:RGD Symbol;Acc:1359529]
ENSRNOG00000003927	141.081	27.4504	12.0155	87.8167	26.6518	38.2354	246.669	56.4106	155.993	26.1403	105.146	197.545	42.1035	62.6859	264.603	62.0712	4416.31	5833.58	-0.401618	0.602191	0.950374	5078.93	5740.99	-0.176797	0.803435	0.999999	3417.8	6167.1	-0.851528	0.256888	0.995108	Cd55	CD55 molecule (Cromer blood group) [Source:RGD Symbol;Acc:620651]
ENSRNOG00000014867	55.0124	51.276	83.9757	59.4609	45.9182	114.191	6.37847	87.5008	124.219	51.6016	105.727	42.4825	13.3844	13.2478	118.754	117.723	4088.54	5229.97	-0.355146	0.61997	0.953683	4145.03	5145.26	-0.311877	0.67948	0.999999	4258.81	5529.9	-0.376789	0.327273	0.995108	Synpo2	synaptopodin 2 [Source:RGD Symbol;Acc:1564779]
ENSRNOG00000019451	123.278	44.5881	61.1543	70.8252	84.456	104.33	80.889	79.0538	153.819	49.2499	102.454	76.1889	26.7143	62.7094	183.735	97.5282	4475.94	4912.19	-0.134129	0.712923	0.97171	4662.95	4832.71	-0.0516203	0.92888	0.999999	4081.17	5193.21	-0.347641	0.415733	0.995108	Smtn	smoothelin [Source:RGD Symbol;Acc:1310216]
ENSRNOG00000014525	146.977	136.006	116.734	86.1315	125.986	60.6295	203.819	73.3269	132.719	144.567	126.831	147.029	212.186	169.271	128.074	65.1126	4008	4775	-0.252796	0.527089	0.935652	4876.74	4694.02	0.0551239	0.877542	0.999999	4452.72	5047.35	-0.180849	0.367708	0.995108	Hspd1	heat shock protein family D (Hsp60) member 1 [Source:RGD Symbol;Acc:621314]
ENSRNOG00000016398	50.0135	66.1645	75.3484	64.9463	81.0553	71.9929	55.2422	75.4939	54.7764	68.1278	69.7729	60.0418	69.9768	51.3124	54.0797	69.8143	4824.36	4306.75	0.163861	0.397578	0.892637	4087.18	4234.06	-0.0508129	0.782078	0.999999	4619.85	4552.96	0.0210514	0.904806	0.995108	Clstn1	calsyntenin 1 [Source:RGD Symbol;Acc:1306458]
ENSRNOG00000003399	122.168	103.554	87.2624	88.3221	148.059	59.5235	178.082	50.5234	90.6441	111.712	87.4962	95.0503	125.374	145.878	99.9116	54.8199	4758.22	4209.18	0.176769	0.686972	0.968101	4562.73	4137.12	0.141256	0.658629	0.999999	4642.05	4449.11	0.0612057	0.72136	0.995108	Hnrnph1	heterogeneous nuclear ribonucleoprotein H1 [Source:RGD Symbol;Acc:620840]
ENSRNOG00000002052	20.7005	98.403	108.207	94.352	41.2447	77.5128	4.8584	116.844	20.3904	36.9719	51.3287	46.028	38.1311	5.79407	19.0042	90.3445	4731.7	3051.59	0.632846	0.384152	0.885965	2950.91	3001.08	-0.0242912	0.972083	0.999999	6701.93	3226.71	1.05452	0.0349411	0.995108	Ccdc80	coiled-coil domain containing 80 [Source:RGD Symbol;Acc:69421]
ENSRNOG00000029028	100.107	75.6489	69.071	83.2894	85.4756	78.5451	100.067	79.5852	82.4197	71.0457	68.7544	88.8558	89.8544	93.4246	90.9371	82.1035	4560.34	4137.58	0.140189	0.416181	0.900071	4638.18	4068.05	0.189201	0.186087	0.999999	4615.89	4373.56	0.0777872	0.658495	0.995108	Mknk2	MAPK interacting serine/threonine kinase 2 [Source:RGD Symbol;Acc:1305728]
ENSRNOG00000050323	66.7601	64.4905	52.6515	41.6754	75.0527	27.8135	86.3275	27.5243	60.9547	64.3786	56.6049	56.3186	73.703	69.868	50.1105	27.0615	4277.46	4714.43	-0.140458	0.742737	0.97428	4278.1	4634.33	-0.115373	0.72642	0.999999	4721.38	4983.36	-0.0779152	0.681687	0.995108	Srsf1	serine and arginine rich splicing factor 1 [Source:RGD Symbol;Acc:1587490]
ENSRNOG00000016638	203.167	183.057	198.397	174.929	173.833	159.253	181.096	166.923	216.77	180.626	211.799	190.575	198.75	171.484	204.297	187.147	3994.28	4701.91	-0.235427	0.0768337	0.553302	4380.96	4623.47	-0.0776433	0.555953	0.999999	4721.49	4970.66	-0.0741591	0.533533	0.995108	Gnb1	G protein subunit beta 1 [Source:RGD Symbol;Acc:2718]
ENSRNOG00000001719	112.585	94.0688	91.4899	82.3911	76.9324	70.717	118.976	67.8494	105.379	118.188	105.475	98.9245	122.213	99.3407	103.351	74.9425	3824.13	4905.21	-0.359431	0.136198	0.662366	4485.98	4821.84	-0.104106	0.592501	0.999999	4612.77	5185.13	-0.168771	0.243515	0.995108	Psmd2	proteasome 26S subunit, non-ATPase 2 [Source:RGD Symbol;Acc:1305752]
ENSRNOG00000017354	123.961	93.5421	127.348	84.3241	104.544	125.441	106.292	105.802	150.904	72.5809	126.914	113.596	64.7472	100.654	157.121	120.672	4388.98	4618.36	-0.0734293	0.780694	0.978302	4313.78	4543.09	-0.0747673	0.829672	0.999999	4516.58	4882.65	-0.112413	0.681223	0.995108	Zyx	zyxin [Source:RGD Symbol;Acc:620698]
ENSRNOG00000003300	124.854	117.81	136.609	101.45	111.083	45.1204	128.685	54.9131	82.2461	120.408	104.247	172.53	106.49	82.603	114.102	165.359	3378.54	4777.84	-0.500109	0.234011	0.780842	4566.18	4697.04	-0.0407575	0.898407	0.999999	5066.65	5050.37	0.00463257	0.985593	0.999093	Btg2	BTG anti-proliferation factor 2 [Source:RGD Symbol;Acc:2225]
ENSRNOG00000029042	270.038	205.875	114.363	235.465	1091.79	140.825	3495.26	176.841	388.941	316.734	233.901	406.472	850.987	990.178	422.155	236.921	9876.94	2717.43	1.86178	0.0280627	0.377467	4946.69	2671.33	0.888904	0.0529192	0.999999	1763.67	2872.02	-0.703504	0.0247388	0.97608	Mt-nd6	mitochondrially encoded NADH dehydrogenase 6 [Source:RGD Symbol;Acc:620561]
ENSRNOG00000029996	191.357	251.265	259.272	281.685	226.953	222.479	165.907	293.728	263.998	224.613	183.929	156.865	271.98	162.206	184.181	279.009	4350.61	3978.8	0.128971	0.632397	0.95859	4210.39	3910.96	0.106504	0.701458	0.999999	4987.44	4205.48	0.246022	0.268726	0.995108	AABR07054368.1	-
ENSRNOG00000015079	222.27	106.669	100.407	162.732	114.6	138.553	217.63	160.58	167.165	105.61	162.035	203.083	140.948	187.199	238.705	143.869	4346.91	4402.64	-0.0184714	0.951336	0.996983	4800.23	4330.54	0.148516	0.606127	0.999999	4322.62	4654.42	-0.106694	0.746122	0.995108	Ddost	dolichyl-diphosphooligosaccharide--protein glycosyltransferase non-catalytic subunit [Source:RGD Symbol;Acc:1308970]
ENSRNOG00000002618	62.4086	69.8344	49.0491	62.3831	60.5919	33.3989	63.9011	42.0321	42.9335	105.524	49.9042	51.2661	113.393	46.0525	38.389	31.3146	3741.42	4682.3	-0.323748	0.393998	0.891598	4210.24	4598.51	-0.12721	0.794668	0.999999	4834.35	4948.35	-0.0336554	0.916221	0.995525	Ivns1abp	influenza virus NS1A binding protein [Source:RGD Symbol;Acc:1306290]
ENSRNOG00000028062	225.478	115.956	100.138	135.426	146.583	96.1891	298.228	112.585	178.777	107.714	175.529	193.441	157.403	227.838	165.914	104.683	4583.24	4608.31	-0.00800525	0.984522	0.998484	4514.56	4533.02	-0.00590874	0.984845	0.999999	4291.58	4872.03	-0.183008	0.567475	0.995108	Arpc5	actin related protein 2/3 complex, subunit 5 [Source:RGD Symbol;Acc:1311791]
ENSRNOG00000048205	55.5907	57.1742	55.12	75.3851	67.2579	79.9849	49.7786	84.9103	61.1915	61.9425	66.2082	48.3474	62.6179	46.9133	58.3762	90.8935	4788.59	4047.16	0.242846	0.30608	0.845674	4308.08	3979.03	0.114676	0.648235	0.999999	4378.43	4278.53	0.0333065	0.8511	0.995108	Ube2h	ubiquitin-conjugating enzyme E2H [Source:RGD Symbol;Acc:2319288]
ENSRNOG00000002115	392.508	331.752	333.498	374.88	581.069	324.009	877.992	383.128	297.123	420.933	344.744	333.285	594.186	709.072	408.939	313.559	5514.73	3563.01	0.630054	0.0755995	0.552123	5063.15	3501.99	0.531846	0.0776859	0.999999	3866.31	3766.31	0.0377524	0.808142	0.995108	Sod1	superoxide dismutase 1 [Source:RGD Symbol;Acc:3731]
ENSRNOG00000013265	52.8625	97.2875	182.481	111.885	35.6571	177.751	7.6844	157.786	93.3342	118.511	101.069	70.4145	39.9599	16.0118	76.731	229.695	4094.54	4152.28	-0.020138	0.978694	0.998484	3829.97	4081.13	-0.0916359	0.892423	0.999999	5086.64	4389.3	0.21272	0.566933	0.995108	Tgfbr2	transforming growth factor, beta receptor 2 [Source:RGD Symbol;Acc:69651]
ENSRNOG00000007921	152.721	132.168	111.183	117.829	151.851	99.6142	130.741	111.747	126.876	129.175	118.171	136.05	169.916	125.839	117.931	104.745	4198.43	4347.47	-0.0504709	0.790324	0.980085	4323.66	4273.97	0.0167873	0.932238	0.999999	4631.02	4595.48	0.0110931	0.939369	0.997884	Hnrnpm	heterogeneous nuclear ribonucleoprotein M [Source:RGD Symbol;Acc:620369]
ENSRNOG00000014137	69.4375	71.9013	70.2737	80.0759	39.1074	90.4547	16.1412	126.756	133.51	50.4744	179.015	97.0224	69.2247	27.3087	121.768	125.753	3406.68	5767.31	-0.759443	0.224337	0.771889	4213.47	5676.5	-0.429984	0.425741	0.999999	3864.6	6099.57	-0.658365	0.069085	0.995108	Fbln1	fibulin 1 [Source:RGD Symbol;Acc:1308667]
ENSRNOG00000012186	105.971	83.7726	74.6176	96.525	327.414	88.94	136.798	103.999	101.217	96.355	89.4825	93.8341	108.315	123.425	82.3245	89.2716	6386.37	3710.55	0.783342	0.0691361	0.533875	3846	3647.83	0.0763275	0.672924	0.999999	3717.99	3922.23	-0.0771782	0.611259	0.995108	Golph3	golgi phosphoprotein 3 [Source:RGD Symbol;Acc:621226]
ENSRNOG00000003890	104.986	116.571	107.959	127.63	135.359	132.901	132.396	143.567	133.547	153.887	135.895	148.287	170.673	126.281	116.326	121.737	4446.28	4681.13	-0.0742576	0.524218	0.934699	4288.12	4601.66	-0.101676	0.570761	0.999999	3958.18	4948.21	-0.322096	0.00574242	0.575868	Nap1l1	nucleosome assembly protein 1-like 1 [Source:RGD Symbol;Acc:71094]
ENSRNOG00000019724	78.2924	43.4687	75.4885	67.0056	67.9059	66.8391	76.1279	70.6387	79.2812	75.8255	76.4015	82.7036	78.1532	73.5033	72.6863	65.3263	4228.32	4730.86	-0.162218	0.148033	0.677379	4268.13	4651.31	-0.123961	0.26532	0.999999	4206.7	5000.94	-0.24953	0.241102	0.995108	Ganab	glucosidase II alpha subunit [Source:RGD Symbol;Acc:1309775]
ENSRNOG00000027487	80.4878	103.241	92.8876	79.7415	98.3631	75.2347	105.542	66.5536	85.0126	122.357	96.3483	81.1282	153.747	92.9722	84.8933	72.2506	3983.31	4445.42	-0.158507	0.520564	0.933384	4567.14	4368.92	0.0640881	0.829421	0.999999	4352.44	4699.02	-0.110551	0.560561	0.995108	Trim28	tripartite motif-containing 28 [Source:RGD Symbol;Acc:620289]
ENSRNOG00000058388	165.845	209.478	174.401	146.903	177.642	65.5417	121.177	66.6004	99.797	165.741	166.108	318.206	138.419	78.5751	150.296	187.347	3030.66	5284.91	-0.80232	0.086357	0.573362	3822.82	5196.52	-0.442892	0.285127	0.999999	5193.27	5586.67	-0.105345	0.763476	0.995108	Zfp36	zinc finger protein 36 [Source:RGD Symbol;Acc:620722]
ENSRNOG00000002358	62.6148	155.567	231.088	184.757	65.3771	227.435	38.5397	226.212	87.7465	130.291	151.81	87.9926	107.621	54.5765	96.5226	238.198	4363.26	3591.76	0.280799	0.62333	0.954446	3807.42	3531.36	0.108617	0.811902	0.999999	5253.68	3797.63	0.468231	0.242903	0.995108	Scpep1	serine carboxypeptidase 1 [Source:RGD Symbol;Acc:620067]
ENSRNOG00000013452	218.81	152.913	254.531	196.815	128.709	236.438	186.825	313.834	307.03	151.15	263.243	227.607	193.772	270.762	237.719	291.23	4103.25	4508.94	-0.135951	0.70168	0.970439	4616.53	4435.43	0.0577223	0.833032	0.999999	4133.53	4767.01	-0.205692	0.450437	0.995108	Rcn1	reticulocalbin 1 [Source:RGD Symbol;Acc:1311292]
ENSRNOG00000061484	58.4467	26.7165	35.2948	21.2193	12.0688	45.7305	13.4154	42.6925	90.4204	14.622	54.0472	60.918	8.9536	38.147	92.6632	61.1868	2899.57	5614.02	-0.953102	0.125617	0.643971	5011.86	5524.79	-0.140596	0.838647	0.999999	3824.68	5935.16	-0.633948	0.227038	0.995108	Adamts2	ADAM metallopeptidase with thrombospondin type 1 motif, 2 [Source:RGD Symbol;Acc:1565950]
ENSRNOG00000055319	182.514	177.312	141.672	154.446	237.608	126.241	266.369	134.062	179.395	183.505	168.528	179.03	223.609	212.214	180.347	121.77	4609.3	4295.29	0.101635	0.737417	0.97428	4368.18	4222.6	0.0489244	0.830755	0.999999	4194.17	4540.36	-0.114436	0.368854	0.995108	Mrfap1	Morf4 family associated protein 1 [Source:RGD Symbol;Acc:628631]
ENSRNOG00000010830	201.102	185.489	224.694	184.23	171.585	245.861	259.045	210.094	264.249	224.313	229.057	184.548	167.866	220.799	230.227	218.193	4438.78	4528.19	-0.0288105	0.893571	0.991399	4110.14	4451.93	-0.115341	0.537108	0.999999	4221.34	4786.72	-0.181334	0.25247	0.995108	Slc25a4	solute carrier family 25 member 4 [Source:RGD Symbol;Acc:620352]
ENSRNOG00000007901	268.123	174.568	178.163	194.278	162.573	162.82	318.526	196.375	238.679	168.804	261.35	244.761	193.138	256.149	247.526	188.393	4193.83	4571.45	-0.124536	0.679549	0.967183	4334.44	4496.47	-0.0529917	0.808325	0.999999	4313.5	4833.22	-0.164108	0.46493	0.995108	Tmed10	transmembrane p24 trafficking protein 10 [Source:RGD Symbol;Acc:620970]
ENSRNOG00000006247	83.9572	51.9108	53.0803	46.8181	51.7583	54.8324	73.9395	58.3422	81.5891	48.5859	67.7839	64.8216	46.5647	72.0542	80.0091	61.519	4108.83	4531.5	-0.141363	0.545859	0.938573	4388.94	4456.79	-0.0222014	0.930827	0.999999	4300.49	4790.53	-0.155676	0.551446	0.995108	Copa	coatomer protein complex subunit alpha [Source:RGD Symbol;Acc:1310525]
ENSRNOG00000019400	56.7782	47.2215	45.7168	52.5814	41.7918	54.9501	45.6828	57.7572	63.6453	57.5954	57.4995	59.1318	49.5071	40.9673	49.5631	59.558	4027.78	4797.58	-0.252167	0.135381	0.661721	3937.34	4716.85	-0.260536	0.0976309	0.999999	4314.51	5071.42	-0.233205	0.0485548	0.995108	Dag1	dystroglycan 1 [Source:RGD Symbol;Acc:621890]
ENSRNOG00000012247	114.423	111.918	110.546	119.012	151.995	105.032	111.545	129.738	110.97	113.062	134	119.532	125.837	114.084	117.023	115.19	4448.36	4273.71	0.0577974	0.757074	0.976982	4133.9	4202.37	-0.0235754	0.844583	0.999999	4313.41	4518.2	-0.066868	0.530406	0.995108	Rab7a	RAB7A, member RAS oncogene family [Source:RGD Symbol;Acc:61908]
ENSRNOG00000002244	28.1852	24.0775	53.3598	39.1602	15.4041	78.5499	9.17798	85.2305	44.2885	21.5129	60.9868	36.5658	26.6861	20.896	43.1606	71.9743	4763	4141.45	0.2018	0.769671	0.976982	4028.85	4075.61	-0.0166333	0.971696	0.999999	3877.34	4379.8	-0.175776	0.642659	0.995108	Pdgfra	platelet derived growth factor receptor alpha [Source:RGD Symbol;Acc:3284]
ENSRNOG00000057367	106.084	80.4109	98.0591	71.8485	70.6534	102.495	99.3768	98.1869	131.638	82.2846	91.2151	106.006	74.1616	91.8858	101.24	110.526	4125.03	4585.95	-0.152797	0.515632	0.931431	4121.96	4509.54	-0.129695	0.565972	0.999999	4204.12	4847.54	-0.205445	0.348756	0.995108	Glud1	glutamate dehydrogenase 1 [Source:RGD Symbol;Acc:2708]
ENSRNOG00000002093	38.5705	37.2051	73.4962	46.9282	25.7755	70.6347	14.1698	60.4057	48.5078	40.6457	63.1441	43.7158	14.7424	12.3438	46.1417	67.9747	4012.08	4610.93	-0.200589	0.685858	0.967676	3242.94	4535.16	-0.483863	0.372529	0.999999	4876.49	4875.35	0.000357163	0.998985	0.999496	Tgfbr3	transforming growth factor beta receptor 3 [Source:RGD Symbol;Acc:61821]
ENSRNOG00000033581	16.3747	26.4405	38.2938	28.6857	8.92821	47.1378	4.63111	56.019	16.7353	10.3421	19.6909	29.2087	11.8672	10.54	25.7085	45.1355	4867.46	3175.38	0.616295	0.393337	0.891503	3806.6	3123.97	0.28512	0.587832	0.999999	4849.37	3357.17	0.530567	0.154758	0.995108	AABR07044388.2	-
ENSRNOG00000013949	79.3549	154.842	167.065	170.762	146.573	190.911	120.67	171.769	102.735	217.064	113.41	74.976	159.297	87.1429	89.3884	193.394	4672.26	3778.09	0.306495	0.406292	0.896997	3847.23	3710.57	0.052205	0.901532	0.999999	4494.41	3992.95	0.170655	0.660314	0.995108	Idh2	isocitrate dehydrogenase (NADP(+)) 2 [Source:RGD Symbol;Acc:1597139]
ENSRNOG00000018708	213.238	161.507	161.008	147.258	169.507	142.071	231.687	148.843	194.604	165.612	185.28	198.566	238.563	232.33	194.97	139.066	4004.92	4316.22	-0.108229	0.620139	0.953683	4571.34	4244.13	0.107178	0.628118	0.999999	4190.47	4562.76	-0.122793	0.457811	0.995108	Ppp1ca	protein phosphatase 1 catalytic subunit alpha [Source:RGD Symbol;Acc:3375]
ENSRNOG00000001004	48.4649	24.1244	31.8399	19.002	21.5444	20.7975	45.2981	18.4755	42.3912	24.4403	26.4575	40.5911	26.1274	50.4804	39.6108	23.0331	3598.81	4551.42	-0.338963	0.368311	0.878673	4635.3	4475.75	0.0504749	0.882671	0.999999	4439.9	4810.82	-0.115758	0.738901	0.995108	Ncor2	nuclear receptor co-repressor 2 [Source:RGD Symbol;Acc:1310293]
ENSRNOG00000013520	106.758	81.473	79.4024	70.2341	132.785	36.2068	123.067	39.5977	70.0683	90.5225	69.6872	107.672	74.9773	88.9798	88.296	48.1751	4306.57	4398.59	-0.0305997	0.949552	0.996983	3828.79	4323.64	-0.175412	0.525555	0.999999	4652.07	4649.21	0.000859905	0.996921	0.999093	Mat2a	methionine adenosyltransferase 2A [Source:RGD Symbol;Acc:619985]
ENSRNOG00000021259	85.9113	125.433	173.698	126.327	107.124	158.664	65.345	158.315	143.383	134.165	140.96	83.4992	97.9021	56.795	143.457	183.665	4069.35	4184.21	-0.0400192	0.909858	0.993464	3924.2	4113.6	-0.0679947	0.861129	0.999999	4503.85	4423.36	0.026026	0.925865	0.996241	Prnp	prion protein [Source:RGD Symbol;Acc:3410]
ENSRNOG00000010643	49.6643	42.8562	61.2246	50.9254	50.3348	70.9663	20.0319	58.0384	74.3297	41.5435	59.1832	42.039	31.8475	29.3559	82.0733	64.9707	3975.31	4339.6	-0.126362	0.761438	0.976982	4068.7	4268.02	-0.0690231	0.865516	0.999999	4324.29	4587.75	-0.085303	0.730518	0.995108	Kank2	KN motif and ankyrin repeat domains 2 [Source:RGD Symbol;Acc:2320289]
ENSRNOG00000019244	52.1426	116.887	207.068	130.943	53.1561	154.88	34.6882	171.81	68.7369	128.317	113.946	72.6701	124.089	38.5141	64.0795	208.955	3861.87	3582.84	0.108289	0.839816	0.98679	3974.04	3521.31	0.174528	0.735374	0.999999	5001.59	3787.7	0.401063	0.337248	0.995108	Mxra8	matrix remodeling associated 8 [Source:RGD Symbol;Acc:1359356]
ENSRNOG00000013090	413.491	162.14	130.092	137.849	175.069	64.6097	350.546	46.7919	423.129	96.9047	376.538	495.559	107.684	514.213	471.712	76.1542	2694.35	5903.98	-1.13188	0.0987703	0.59591	4859.05	5810.57	-0.258039	0.710186	0.999999	3786.67	6242.36	-0.72116	0.186981	0.995108	Gadd45g	growth arrest and DNA-damage-inducible, gamma [Source:RGD Symbol;Acc:1311796]
ENSRNOG00000013186	44.0847	40.0222	40.5865	32.872	40.5885	25.6338	62.2059	27.8154	43.2631	44.6029	45.9496	42.4538	52.6509	45.4272	42.5002	27.3799	3971.01	4491.4	-0.177862	0.579949	0.944863	4189.82	4415.79	-0.0757365	0.744845	0.999999	4245.65	4747.99	-0.161327	0.215446	0.995108	G3bp1	G3BP stress granule assembly factor 1 [Source:RGD Symbol;Acc:621140]
ENSRNOG00000056038	82.7703	36.9467	40.3833	44.8987	41.8559	48.397	54.8118	37.966	81.8624	26.2521	52.0632	66.4571	25.1007	62.6421	90.7682	48.4055	3648.34	4528.73	-0.311888	0.392996	0.891503	4436.14	4455.4	-0.00629455	0.989328	0.999999	4333.73	4787.46	-0.143647	0.723139	0.995108	Ehbp1l1	EH domain binding protein 1-like 1 [Source:RGD Symbol;Acc:1563823]
ENSRNOG00000017801	157.023	117.14	94.1096	114.544	138.539	82.6434	317.105	82.636	132.006	152.492	149.344	159.235	128.642	184.822	145.036	97.8257	4674.5	4476.29	0.0623672	0.891821	0.991336	4110.81	4400.76	-0.0984076	0.672599	0.999999	3854.61	4731.93	-0.295857	0.125636	0.995108	Atf4	activating transcription factor 4 [Source:RGD Symbol;Acc:621863]
ENSRNOG00000019977	37.4438	38.7282	25.4965	30.5528	46.4171	31.1834	37.7983	34.52	42.319	41.1081	36.2599	33.2883	43.1689	37.3369	29.7314	26.7063	4328.44	4427.46	-0.0327226	0.867938	0.990347	3879.86	4352.24	-0.165681	0.438658	0.999999	4047.54	4679.97	-0.20946	0.268792	0.995108	Ptprf	protein tyrosine phosphatase, receptor type, F [Source:RGD Symbol;Acc:3453]
ENSRNOG00000057347	211.884	122.606	139.011	154.514	117.812	125.701	263.669	99.7325	179.351	186.403	244.79	292.502	253.86	266.455	245.366	187.069	3287.97	4904.59	-0.57712	0.122573	0.639597	5065.02	4823.46	0.0705071	0.765797	0.999999	3607.49	5185.24	-0.523418	0.0409684	0.995108	Cebpb	CCAAT/enhancer binding protein beta [Source:RGD Symbol;Acc:2327]
ENSRNOG00000020560	24.5565	58.3996	28.5772	130.268	8.14731	52.1394	8.67433	86.8658	19.2508	149.922	74.1108	25.2491	213.425	20.7517	40.9687	75.734	2440.26	4214.52	-0.788274	0.354882	0.875527	5390.27	4136.88	0.381838	0.632163	0.999999	4009.06	4454.5	-0.152012	0.831342	0.995108	AABR07005821.1	-
ENSRNOG00000015221	176.798	176.735	202.976	218.14	170.288	250.673	177.713	245.974	199.287	218.323	168.04	177.291	198.603	175.994	184.414	243.101	4350.36	3938.69	0.14355	0.50841	0.928978	4050.45	3871.25	0.0653014	0.706591	0.999999	4227.84	4163.1	0.0222125	0.879345	0.995108	Eif3f	eukaryotic translation initiation factor 3, subunit F [Source:RGD Symbol;Acc:1306112]
ENSRNOG00000033280	32.9714	56.4981	74.2568	67.85	37.8905	67.5581	24.3757	81.809	39.0058	54.8677	62.5435	45.7066	39.9599	21.8836	36.0083	82.9426	4138.63	3962.29	0.0629356	0.877529	0.990772	3462.26	3895.72	-0.170141	0.680767	0.999999	4796.42	4189.2	0.19529	0.506878	0.995108	Pam	peptidylglycine alpha-amidating monooxygenase [Source:RGD Symbol;Acc:3252]
ENSRNOG00000003031	38.1056	27.1955	29.0846	23.4531	25.6785	42.2384	11.2459	32.0743	60.6073	14.3357	41.3102	29.2486	8.85637	13.2642	57.8835	38.4281	3683.38	4830.55	-0.391053	0.45349	0.913016	3841.38	4753.36	-0.30735	0.630429	0.999999	4136.8	5107.22	-0.304012	0.463034	0.995108	Atp2b4	ATPase plasma membrane Ca2+ transporting 4 [Source:RGD Symbol;Acc:621305]
ENSRNOG00000006305	67.1982	44.6748	53.0909	51.795	36.4384	53.0296	103.869	45.1668	56.0211	60.3048	75.2014	52.1647	51.636	44.3883	62.5586	63.7589	4290.07	4395.19	-0.035057	0.923942	0.993935	3921.53	4321.86	-0.140218	0.496394	0.999999	4133.62	4646.92	-0.168863	0.393062	0.995108	Slc38a2	solute carrier family 38, member 2 [Source:RGD Symbol;Acc:69420]
ENSRNOG00000018691	86.4864	89.0455	77.2795	92.3798	107.59	65.7972	115.227	55.951	63.5121	89.2576	64.3813	74.4639	100.515	121.177	83.7078	62.1875	4221.61	3581.41	0.23711	0.43832	0.90669	4420.65	3519.75	0.328749	0.207738	0.999999	4483.08	3785.47	0.243957	0.127384	0.995108	Aurkaip1	aurora kinase A interacting protein 1 [Source:RGD Symbol;Acc:1303211]
ENSRNOG00000057092	54.2659	11.537	13.0795	60.0215	40.2265	66.8713	87.4839	44.3248	35.1019	19.4604	40.0638	43.3328	30.5529	103.999	108.545	72.8608	4885.25	2828.33	0.788443	0.0325322	0.398737	6337.21	2782.65	1.18736	0.00693781	0.670494	3011.15	2990.45	0.00995203	0.985996	0.999093	Slfn4	schlafen 4 [Source:RGD Symbol;Acc:620455]
ENSRNOG00000055564	163.625	238.616	162.604	276.603	237.043	141.067	118.882	120.839	172.207	198.237	314.482	223.977	185.681	101.048	164.278	161.08	3345.09	4934.01	-0.560673	0.0874867	0.574531	3249.71	4853.01	-0.578474	0.044275	0.999999	4827.78	5217.35	-0.111934	0.689599	0.995108	RGD1564664	similar to LOC387763 protein [Source:RGD Symbol;Acc:1564664]
ENSRNOG00000000417	23.2672	35.8707	42.3655	44.475	30.7885	53.9632	13.3752	47.5768	25.6762	39.0997	29.1034	24.7482	30.1758	17.8613	25.3054	53.3948	4340.66	3542.19	0.293383	0.498634	0.927288	3698.46	3480.96	0.087466	0.811343	0.999999	4606.53	3744.17	0.299015	0.260384	0.995108	Numa1	nuclear mitotic apparatus protein 1 [Source:RGD Symbol;Acc:1308777]
ENSRNOG00000060728	236.665	133.391	123.768	95.3094	174.425	54.741	186.301	63.0444	285.112	105.734	172.76	226.945	172.219	225.981	307.26	80.4313	3002.75	4973.39	-0.728069	0.148707	0.678569	4841.03	4892.24	-0.0152025	0.973716	0.999999	3921.74	5257.28	-0.42282	0.276646	0.995108	Tuba1a	tubulin, alpha 1A [Source:RGD Symbol;Acc:619717]
ENSRNOG00000047321	602.529	487.843	138.518	1380.73	666.645	151.842	104.804	87.2344	368.699	404.176	2078.13	213.158	262.957	75.2126	80.4256	235.475	2184.55	6647.79	-1.60553	0.0546444	0.488888	1386.04	6547.36	-2.23985	0.0025058	0.446278	5977.25	7036.45	-0.235363	0.764158	0.995108	Hba-a2	hemoglobin alpha, adult chain 2 [Source:RGD Symbol;Acc:1359364]
ENSRNOG00000015320	415.084	373.187	345.015	435.752	397.779	355.878	562.498	360.577	410.544	416.337	361.272	421.436	443.471	440.348	386.703	359.338	4210.27	4051.4	0.0552477	0.795402	0.98013	4015.28	3982.7	0.0117709	0.931396	0.999999	4176.2	4282.41	-0.0362749	0.775502	0.995108	Atp5mc2	ATP synthase membrane subunit c locus 2 [Source:RGD Symbol;Acc:620051]
ENSRNOG00000051620	56.4129	66.0837	79.7021	66.9124	47.0405	74.3769	36.9859	66.2133	60.0597	70.6437	52.4836	54.853	56.9508	39.166	44.8839	79.3576	3756.69	3990.38	-0.0868815	0.755766	0.976982	3611.94	3921.84	-0.118703	0.658397	0.999999	4769.1	4217.71	0.17722	0.295248	0.995108	Tspan9	tetraspanin 9 [Source:RGD Symbol;Acc:1304740]
ENSRNOG00000004072	70.9905	67.5649	88.5454	55.3522	54.6646	70.1281	36.7877	66.1309	100.579	46.0771	91.0071	76.4811	41.8746	47.925	95.0524	84.2853	3348.86	4631.75	-0.46773	0.160028	0.693491	3878.99	4556.7	-0.232333	0.534846	0.999999	4402.41	4897.07	-0.153599	0.589548	0.995108	Myo1c	myosin 1C [Source:RGD Symbol;Acc:620443]
ENSRNOG00000008422	109.544	6.74874	5.9315	207.761	3.09044	60.7805	81.1371	74.4197	63.1234	38.7357	157.306	101.98	96.5665	83.0663	203.989	151.879	2495.28	4118.61	-0.722972	0.351671	0.873214	5968.98	4054.42	0.557995	0.248889	0.999999	3975.62	4356.63	-0.132035	0.888553	0.995108	Lpo	lactoperoxidase [Source:RGD Symbol;Acc:1310051]
ENSRNOG00000012002	51.8	41.9496	38.1653	38.2423	35.8425	40.064	29.9175	44.7078	58.4288	35.328	48.5676	48.3344	36.1994	33.9946	45.5845	45.454	3594.99	4564.43	-0.34429	0.143283	0.674244	3775.22	4489.13	-0.249871	0.256035	0.999999	4308.15	4825.3	-0.163531	0.431569	0.995108	Iqgap1	IQ motif containing GTPase activating protein 1 [Source:RGD Symbol;Acc:1311884]
ENSRNOG00000018091	137.293	109.453	95.2083	106.789	107.089	91.905	173.218	106.152	142.165	112.5	136.289	133.239	125.181	135.89	122.281	99.3119	4026.78	4423.7	-0.13584	0.5966	0.948322	3986.56	4350.12	-0.125911	0.449093	0.999999	4005.06	4676.54	-0.2236	0.181539	0.995108	Gdi2	GDP dissociation inhibitor 2 [Source:RGD Symbol;Acc:61802]
ENSRNOG00000020657	98.2703	58.9498	76.5937	59.127	50.3193	60.4775	65.3027	65.1024	101.066	56.5164	63.3113	90.3151	48.9744	94.5554	85.2642	72.1576	3410.39	4410.54	-0.371036	0.147133	0.677379	4173.76	4337.29	-0.0555215	0.854354	0.999999	4391.34	4661.97	-0.0862799	0.755732	0.995108	Shc1	SHC adaptor protein 1 [Source:RGD Symbol;Acc:620446]
ENSRNOG00000021177	545.601	484.699	487.405	392.501	613.828	385.558	719.813	367.878	553.131	487.773	637.321	576.813	602.242	657.488	600.735	375.048	4009.38	4343.22	-0.115555	0.685525	0.967654	4214.83	4271.21	-0.0191713	0.933584	0.999999	3890.52	4591.77	-0.239053	0.137869	0.995108	Cox8a	cytochrome c oxidase subunit 8A [Source:RGD Symbol;Acc:620638]
ENSRNOG00000012181	18.8415	93.2806	98.8287	73.8749	67.0374	114.348	9.50949	144.922	14.5216	29.7735	67.5673	132.805	40.9032	14.8234	24.5068	160.628	4785.48	3493.63	0.453977	0.571482	0.943234	3356.72	3437.65	-0.0343581	0.966591	0.999999	4298.14	3694.09	0.218499	0.747518	0.995108	Lpl	lipoprotein lipase [Source:RGD Symbol;Acc:3017]
ENSRNOG00000060449	1096.62	1045.43	940.907	965.351	998.747	811.461	1575.82	636.191	1104.51	933.392	1228.41	1266.15	1343.87	1336.02	943.318	782.112	3839.91	4338.13	-0.176177	0.582841	0.945262	4128.02	4266.33	-0.0474972	0.847982	0.999999	4097.34	4586.3	-0.162601	0.268551	0.995108	Rps21	ribosomal protein S21 [Source:RGD Symbol;Acc:621038]
ENSRNOG00000018461	26.9008	43.1677	70.0988	67.5494	19.9527	43.7891	23.0948	66.9602	30.9483	51.0393	55.3657	29.6465	58.4575	26.1517	28.7057	74.4475	3401.64	3702.91	-0.122341	0.786254	0.979157	4069.06	3640.21	0.160729	0.70257	0.999999	4864.87	3915.08	0.31336	0.397832	0.995108	Pdgfrb	platelet derived growth factor receptor beta [Source:RGD Symbol;Acc:3285]
ENSRNOG00000051952	102.632	104.062	150.773	107.691	80.023	82.7742	148.568	101.27	104.256	100.716	149.444	77.2952	94.7778	98.6865	135.519	124.357	3782.6	3968.4	-0.0693103	0.824899	0.983791	4074.89	3902.87	0.0622179	0.812377	0.999999	4518.58	4196.15	0.10683	0.675183	0.995108	Tes	testin LIM domain protein [Source:RGD Symbol;Acc:1566346]
ENSRNOG00000007806	276.176	199.954	158.561	226.097	300.595	175.624	495.951	178.169	229.484	209.566	210.964	258.714	311.189	334.705	240.698	176.615	4718.61	3736.79	0.336412	0.371595	0.881607	4281.03	3674.07	0.220589	0.374412	0.999999	3744.02	3950.04	-0.0772911	0.708979	0.995108	Arf5	ADP-ribosylation factor 5 [Source:RGD Symbol;Acc:621278]
ENSRNOG00000012349	214.12	52.0789	74.7008	66.8021	87.3722	83.8626	231.716	86.3865	178.278	69.033	152.712	219.625	71.8962	217.76	186.524	104.268	3834.02	4867.27	-0.344371	0.473484	0.921425	4463.12	4788.88	-0.101683	0.827067	0.999999	3389.78	5145.74	-0.602188	0.243163	0.995108	Tlnrd1	talin rod domain containing 1 [Source:RGD Symbol;Acc:1311666]
ENSRNOG00000028629	108.439	101.967	115.397	86.0632	98.1421	79.2965	124.174	80.3535	124.448	113.331	125.629	106.947	122.919	114.436	110.791	93.3584	3584.47	4425.16	-0.304225	0.149412	0.679518	4065	4351	-0.0980186	0.508682	0.999999	4097.07	4678.06	-0.191298	0.178231	0.995108	Akt1	AKT serine/threonine kinase 1 [Source:RGD Symbol;Acc:2081]
ENSRNOG00000008116	81.9951	45.9651	70.4483	60.946	54.5697	149.924	26.9039	118.491	147.416	32.4689	56.4382	148.328	28.4607	71.4445	133.516	97.2105	4181.68	4606.73	-0.139587	0.826462	0.984115	3872.53	4531.96	-0.226891	0.702795	0.999999	3285.32	4868.95	-0.567578	0.239257	0.995108	Plpp3	phospholipid phosphatase 3 [Source:RGD Symbol;Acc:620454]
ENSRNOG00000019164	84.9744	63.5466	70.921	59.8502	57.9495	62.4755	77.9706	66.972	86.9894	66.7565	75.6582	71.911	71.4653	73.3845	82.3496	69.7087	3709.78	4222.79	-0.187016	0.287093	0.83192	4071.29	4152.28	-0.0284423	0.844087	0.999999	4139.31	4463.98	-0.108933	0.524294	0.995108	Uba1	ubiquitin-like modifier activating enzyme 1 [Source:RGD Symbol;Acc:1359327]
ENSRNOG00000053452	179.663	128.803	179.775	115.212	105.039	125.238	86.2787	126.263	185.462	113.028	144.521	127.348	110.001	81.7194	181.665	154.188	3267.3	4218.76	-0.368535	0.12831	0.648459	3815.48	4148.84	-0.120851	0.697846	0.999999	4719.71	4459.78	0.0817378	0.737179	0.995108	LOC100361457	actin, gamma 1 propeptide-like [Source:RGD Symbol;Acc:2320108]
ENSRNOG00000000938	241.177	226.094	194.788	119.709	212.401	83.5457	427.519	83.9973	290.892	266.593	259.626	286.05	411.534	378.524	194.636	89.9142	3459.22	4738.17	-0.454048	0.388727	0.888844	4522.59	4658.38	-0.0426567	0.924581	0.999999	3552.07	5008.54	-0.49573	0.0395669	0.995108	Ran	RAN, member RAS oncogene family [Source:RGD Symbol;Acc:620367]
ENSRNOG00000042189	40.7223	77.954	137.836	99.504	41.6079	95.8448	24.5166	99.1758	52.2774	107.088	85.1778	41.559	68.3659	37.06	61.2502	128.917	3390.74	3723.81	-0.135074	0.793192	0.98013	3758.98	3659.05	0.0388898	0.93178	0.999999	4894.72	3936.58	0.314277	0.466615	0.995108	Rab31	RAB31, member RAS oncogene family [Source:RGD Symbol;Acc:628598]
ENSRNOG00000008981	59.5647	37.0378	36.3116	36.4222	43.1594	30.6123	65.8588	32.5405	48.9202	37.298	44.5638	54.3359	40.5048	57.7542	54.8286	35.0545	3877.41	4179.3	-0.108362	0.724788	0.972619	4157.78	4109.89	0.0166393	0.94469	0.999999	4044.13	4418	-0.127566	0.588339	0.995108	Pdcd6ip	programmed cell death 6 interacting protein [Source:RGD Symbol;Acc:68357]
ENSRNOG00000000902	73.1045	95.4719	88.389	54.1927	84.4945	35.1078	56.3789	40.3287	52.9577	63.1813	51.8961	57.5238	115.443	153.132	125.743	55.4129	2892.96	3023.86	-0.0639724	0.840252	0.98679	5904.84	2972.29	0.990288	0.002096	0.411046	4411.47	3196.29	0.46485	0.0291738	0.995108	Hsph1	heat shock protein family H (Hsp110) member 1 [Source:RGD Symbol;Acc:1311609]
ENSRNOG00000027503	707.122	602.25	606.972	596.918	575.047	615.785	1143.85	637.36	802.277	579.661	592.781	704.699	703.423	933.284	672.524	557.336	4325.34	3909.04	0.145828	0.619358	0.953683	4094.1	3843.58	0.0910562	0.688533	0.999999	3877.55	4131.99	-0.0916889	0.564756	0.995108	Rps25	ribosomal protein s25 [Source:RGD Symbol;Acc:621043]
ENSRNOG00000004222	1280.35	4.05661	5.79087	113.489	4.30598	151.963	1161.29	181.922	2122.12	19.5748	762.235	1267.85	0.440675	731.262	2511.3	261.258	2356.36	6573.51	-1.48016	0.309412	0.847385	5402.91	6470.05	-0.260063	0.875205	0.999999	2344.97	6948.52	-1.56715	0.351751	0.995108	S100g	S100 calcium binding protein G [Source:RGD Symbol;Acc:2253]
ENSRNOG00000016957	235.578	213.571	88.4186	220.023	108.209	115.024	324.749	209.652	147.087	193.458	229.117	176.9	316.604	319.605	183.839	147.675	3763.63	3718.29	0.0173387	0.9655	0.997741	4719.57	3656.05	0.368401	0.253105	0.999999	3990.83	3931.25	0.021707	0.947698	0.999093	Igfbp2	insulin-like growth factor binding protein 2 [Source:RGD Symbol;Acc:2873]
ENSRNOG00000021828	169.527	97.9169	102.222	127.594	102.96	117.451	193.873	125.225	137.997	114.866	130.749	151.573	136.933	167.222	166.922	130.227	3976.17	3953.99	0.0078869	0.975586	0.997934	4347.64	3888.08	0.161099	0.344501	0.999999	3885.7	4179.82	-0.105274	0.63956	0.995108	Coro1b	coronin 1B [Source:RGD Symbol;Acc:2382]
ENSRNOG00000058003	67.8145	17.6037	17.5208	22.916	22.6198	33.5042	16.9884	25.3228	100.176	12.8219	49.3245	90.7955	13.4101	46.8453	84.665	34.4708	2381.37	6137.66	-1.36582	0.0153536	0.291156	4255.93	6039.89	-0.505077	0.453552	0.999999	3230.8	6488.02	-1.00589	0.11919	0.995108	Spon1	spondin 1 [Source:RGD Symbol;Acc:619918]
ENSRNOG00000019556	179.955	204.717	125.443	222.8	259.397	165.761	342.274	185.97	145.886	166.953	265.316	172.825	262.96	290.481	203.638	194.698	4517.79	3568.34	0.340247	0.298876	0.841941	4425.88	3509.73	0.334638	0.210847	0.999999	3681.55	3773.3	-0.0354848	0.896692	0.995108	Cd9	CD9 molecule [Source:RGD Symbol;Acc:2318]
ENSRNOG00000018740	26.2064	13.1668	9.80708	36.327	34.8828	26.7711	55.7947	35.6626	19.5217	15.2702	22.7652	31.1076	29.1885	45.0132	16.0688	27.7978	5552.99	3223.47	0.784559	0.0174633	0.309897	4202.23	3170.62	0.406391	0.271776	0.999999	3286.88	3407.88	-0.052153	0.905213	0.995108	Ugt1a6	UDP glucuronosyltransferase family 1 member A6 [Source:RGD Symbol;Acc:620949]
ENSRNOG00000020583	117.709	136.28	170.864	271.358	80.3589	274.115	64.8381	253.735	123.33	133.17	170.677	170.059	111.037	87.7208	124.586	275.457	4049.42	3601.76	0.169124	0.734859	0.97428	3528	3541.98	-0.00568732	0.988274	0.999999	4436.28	3807.94	0.220347	0.459761	0.995108	Fcgrt	Fc fragment of IgG receptor and transporter [Source:RGD Symbol;Acc:61811]
ENSRNOG00000002520	179.919	66.856	63.226	80.5872	78.7924	73.3005	212.191	84.7729	165.668	67.3047	99.7789	151.07	93.0114	223.897	119.173	99.0203	3900.08	4212.42	-0.111273	0.807909	0.980654	4561.84	4143.45	0.138742	0.734125	0.999999	3599.02	4452.73	-0.307092	0.476543	0.995108	Litaf	lipopolysaccharide-induced TNF factor [Source:RGD Symbol;Acc:69294]
ENSRNOG00000014350	182.395	219.296	251.759	194.943	126.203	46.2654	91.7387	56.0885	77.726	55.5307	93.199	166.88	93.4946	50.0839	164.473	155.307	2466.25	3035.64	-0.299773	0.507461	0.928722	3496.09	2986.26	0.227406	0.629855	0.999999	6923.09	3209.26	1.10919	0.00124779	0.351432	Ccn1	cellular communication network factor 1 [Source:RGD Symbol;Acc:620763]
ENSRNOG00000010771	16.4854	14.8421	35.4512	12.0874	10.6489	25.468	6.44727	22.3246	26.7215	13.3651	18.2867	14.9814	8.27354	9.42789	27.3761	27.1197	3479.09	3942.61	-0.180304	0.702104	0.970439	3791.34	3877.53	-0.032454	0.945421	0.999999	4479.44	4167.81	0.104037	0.791772	0.995108	Pkd1	polycystin 1, transient receptor potential channel interacting [Source:RGD Symbol;Acc:3333]
ENSRNOG00000015441	116.507	24.5348	26.9522	31.2521	42.6064	32.1662	113.867	37.0999	151.584	27.2065	73.7047	200.973	24.8089	90.4737	118.21	47.5298	3119.47	6280.92	-1.00978	0.111662	0.620591	3810.28	6180.15	-0.697783	0.282473	0.999999	2922.72	6638.99	-1.18366	0.0788203	0.995108	Il4r	interleukin 4 receptor [Source:RGD Symbol;Acc:2899]
ENSRNOG00000009513	388.771	98.1441	86.2488	83.3558	295.767	72.4601	377.912	90.1469	210.516	103.864	123.256	393.782	173.316	286.418	230.49	80.1615	4342.22	4326.4	0.00519034	0.993428	0.998747	3927.85	4255.4	-0.11558	0.826184	0.999999	3619	4572.74	-0.337474	0.582707	0.995108	Akr1b1	aldo-keto reductase family 1 member B [Source:RGD Symbol;Acc:2092]
ENSRNOG00000019358	38.4316	40.2233	43.1522	31.3889	49.4058	37.7216	26.9988	43.3262	47.3012	43.9049	52.0383	35.273	33.5171	35.14	55.4471	33.5942	3793.27	4311.66	-0.184676	0.470978	0.920288	3726.09	4239.54	-0.186306	0.453113	0.999999	3911.86	4558.35	-0.22063	0.228512	0.995108	Esr1	estrogen receptor 1 [Source:RGD Symbol;Acc:2581]
ENSRNOG00000008676	85.5604	129.757	69.2046	64.3404	47.1072	74.3311	73.4012	63.5158	111.991	75.6868	107.214	145.465	89.0564	99.2318	99.0431	94.6972	2812.59	4805.42	-0.772761	0.00510983	0.167949	4079.24	4726.44	-0.212462	0.354946	0.999999	4027.14	5080.08	-0.335075	0.271189	0.995108	Emp1	epithelial membrane protein 1 [Source:RGD Symbol;Acc:2552]
ENSRNOG00000055049	209.854	39.256	54.0611	32.6049	37.5341	37.2269	90.4883	40.8617	264.798	31.587	91.9879	221.998	42.4635	338.501	275.15	35.7403	1805.32	5358.82	-1.5698	0.0114214	0.247839	5951.67	5272.79	0.174705	0.831885	0.999999	3122.45	5663.97	-0.859143	0.241088	0.995108	Aldh1a2	aldehyde dehydrogenase 1 family, member A2 [Source:RGD Symbol;Acc:620250]
ENSRNOG00000021919	83.6977	67.221	95.6606	78.586	77.1676	126.286	57.2823	141.737	136.91	67.3477	82.3929	104.434	35.7213	71.4816	139.103	133.22	4183.59	4074.6	0.0381989	0.919437	0.993857	3864.98	4007.19	-0.0521707	0.908859	0.999999	3581.76	4306.96	-0.265995	0.303306	0.995108	Rhoj	ras homolog family member J [Source:RGD Symbol;Acc:1310528]
ENSRNOG00000024128	51.7839	33.1522	37.1291	30.2598	36.1445	33.8425	53.77	33.9053	49.9487	31.7817	42.1027	43.9593	31.983	50.1442	48.5658	33.9578	3864.05	4122.67	-0.093637	0.710834	0.971651	3959.08	4054.55	-0.0344563	0.889525	0.999999	3958.58	4358.26	-0.138761	0.561896	0.995108	Aco2	aconitase 2 [Source:RGD Symbol;Acc:621360]
ENSRNOG00000005428	118.84	108.651	117.652	110.408	116.463	91.9877	139.25	93.0662	127.162	116.18	127.691	121.949	127.997	126.116	122.115	101.446	3691.52	4139.17	-0.165385	0.401867	0.892723	3925.07	4069.85	-0.0522169	0.694185	0.999999	4044.15	4375.67	-0.113631	0.193733	0.995108	Ctbp1	C-terminal binding protein 1 [Source:RGD Symbol;Acc:2441]
ENSRNOG00000006130	66.956	69.9598	78.1397	83.1104	77.7645	95.7435	72.5104	93.5148	74.6731	71.9779	81.7893	61.2741	65.1474	73.4196	70.8323	94.7028	4282.93	3663.7	0.225484	0.218925	0.76739	3760.8	3602.29	0.0621145	0.738862	0.999999	3985.53	3873.22	0.0412658	0.778649	0.995108	Rab5b	RAB5B, member RAS oncogene family [Source:RGD Symbol;Acc:1306489]
ENSRNOG00000005678	42.2363	40.7146	41.5891	46.9624	15.91	52.183	36.9725	56.5847	50.8667	28.9346	66.4306	44.7739	32.9546	42.3623	50.395	58.5992	3541.83	4196.16	-0.244509	0.578885	0.944765	3958.46	4128.73	-0.0607634	0.847842	0.999999	3982.3	4437.28	-0.156034	0.552747	0.995108	Lamb1	laminin subunit beta 1 [Source:RGD Symbol;Acc:1306311]
ENSRNOG00000002886	25.0858	29.0381	73.968	19.7006	17.9421	26.5479	16.2797	31.0337	48.4157	29.788	53.0781	28.8143	20.358	19.3539	47.2508	33.4139	2718.8	4753.92	-0.805987	0.0169176	0.305401	3494.2	4676.39	-0.420462	0.270572	0.999999	4636.01	5026.65	-0.116705	0.795655	0.995108	Myh10	myosin heavy chain 10 [Source:RGD Symbol;Acc:71000]
ENSRNOG00000009642	122.06	112.875	107.361	120.695	100.865	103.049	149.61	99.1569	119.739	120.177	108.11	120.277	154.902	132.73	122.367	105.68	3706.96	3844.18	-0.0527058	0.79203	0.98013	4143.48	3779.1	0.132884	0.422896	0.999999	4018.89	4063.45	-0.0159594	0.868689	0.995108	Cct4	chaperonin containing TCP1 subunit 4 [Source:RGD Symbol;Acc:727937]
ENSRNOG00000061108	101.835	56.7665	59.0029	49.7809	68.9121	48.0026	92.6962	56.6257	108.966	54.4153	79.6564	90.5683	54.8378	85.2898	93.6603	51.9155	3619.49	4546.76	-0.329199	0.296647	0.840404	3811.1	4472.1	-0.230807	0.464633	0.999999	3855.32	4806.48	-0.318127	0.312138	0.995108	Arcn1	archain 1 [Source:RGD Symbol;Acc:1359110]
ENSRNOG00000060793	58.1168	54.1398	49.2308	65.3997	49.6613	63.163	74.7487	67.0621	65.2717	68.3766	56.7084	63.5053	62.0604	61.7905	27.8971	62.2295	4141.86	4139.08	0.000842006	0.996393	0.999266	3413.92	4068.63	-0.253064	0.388333	0.999999	3911.57	4375.02	-0.161584	0.242132	0.995108	Eif2s3	eukaryotic translation initiation factor 2 subunit gamma [Source:RGD Symbol;Acc:1561279]
ENSRNOG00000005323	10.111	12.0078	13.5437	14.0375	12.3986	17.46	8.93016	15.8605	9.28251	12.9508	8.77852	9.33231	10.6715	8.9012	10.2179	16.5847	4382.3	3242.54	0.434692	0.121238	0.636621	3644.59	3186.42	0.193821	0.460741	0.999999	4222.72	3427.2	0.301089	0.119838	0.995108	AABR07064873.1	-
ENSRNOG00000002755	36.1678	37.5795	38.3243	33.8983	38.8865	34.0466	34.1972	36.795	43.5843	39.2217	41.6488	37.7859	35.6373	32.9882	41.0988	37.3433	3708.58	4190.81	-0.176319	0.159476	0.69255	3716.35	4120.44	-0.148919	0.243566	0.999999	3986.6	4430.18	-0.152166	0.129659	0.995108	Pafah1b1	platelet-activating factor acetylhydrolase 1b, regulatory subunit 1 [Source:RGD Symbol;Acc:620331]
ENSRNOG00000021882	284.497	134.875	129.769	144.367	146.86	124.577	271.082	122.518	201.586	128.846	196.135	229.197	181.847	261.946	240.419	105.085	3595.18	4096.01	-0.188331	0.586344	0.946558	4188.63	4028.87	0.0560707	0.869892	0.999999	3976.72	4330.29	-0.122882	0.707772	0.995108	Tmed9	transmembrane p24 trafficking protein 9 [Source:RGD Symbol;Acc:1307627]
ENSRNOG00000015033	58.3668	55.3222	70.1512	64.9853	59.6543	74.61	27.068	70.62	72.8326	50.4944	54.2044	57.7513	40.7307	50.5037	83.2752	83.7701	3654.4	3715.57	-0.0237822	0.94566	0.996361	3987.82	3653.46	0.126287	0.673801	0.999999	4153.98	3927.57	0.0808699	0.634088	0.995108	Mxd4	Max dimerization protein 4 [Source:RGD Symbol;Acc:1305093]
ENSRNOG00000020716	62.454	39.6723	65.4629	56.6874	20.9654	75.9791	19.874	75.8087	84.5494	33.1064	58.0059	77.8654	26.4176	52.8597	75.582	84.6182	3241.34	4275.87	-0.399514	0.463963	0.917713	3948.29	4206.31	-0.0913627	0.834282	0.999999	3999.05	4520.12	-0.176696	0.588269	0.995108	Axl	Axl receptor tyrosine kinase [Source:RGD Symbol;Acc:620028]
ENSRNOG00000011494	376.107	326.796	308.5	365.07	365.749	268.273	815.566	253.209	367.909	302.703	341.638	423.421	436.891	561.806	304.037	245.067	4420.72	3736.6	0.2424	0.558468	0.940083	3945.22	3674.34	0.102619	0.736038	0.999999	3788.42	3949.97	-0.0602357	0.698242	0.995108	Rpl36a	ribosomal protein L36a [Source:RGD Symbol;Acc:1306640]
ENSRNOG00000008182	111.777	88.4709	112.73	113.049	35.8186	117.633	27.1529	114.485	143.082	39.0369	188.3	149.099	50.8844	59.1154	129.73	125.125	2794.87	4933.35	-0.819671	0.180348	0.718576	3385.56	4856.3	-0.520475	0.317085	0.999999	4275.82	5217.39	-0.287111	0.500152	0.995108	Htra3	HtrA serine peptidase 3 [Source:RGD Symbol;Acc:1308120]
ENSRNOG00000001479	27.8781	43.6585	44.0064	44.1212	42.0456	46.2305	26.3927	44.93	34.3074	52.8547	35.4982	30.5221	49.1791	24.8914	31.5496	45.1589	3884.65	3737.17	0.0559552	0.844376	0.987506	3598.21	3672.12	-0.0292587	0.922917	0.999999	4117.48	3950.06	0.0598631	0.811623	0.995108	Gtf2i	general transcription factor II I [Source:RGD Symbol;Acc:727961]
ENSRNOG00000059538	119.614	103.127	99.0316	199.116	101.027	160.533	188.331	151.927	91.2677	102.54	107.475	121.261	101.221	117.314	91.3329	112.073	4701.78	3309.16	0.506679	0.0382419	0.428145	3233.29	3253.61	-0.00905777	0.955132	0.999999	4312.03	3498.22	0.301741	0.257597	0.995108	Clec2g	C-type lectin domain family 2, member G [Source:RGD Symbol;Acc:1563148]
ENSRNOG00000010945	92.1984	98.2076	91.9135	79.0806	101.969	66.8593	106.862	75.1993	98.9589	94.7065	94.1954	95.2367	99.8151	98.8927	96.6351	77.0524	3664.65	4010.87	-0.130475	0.538252	0.936663	3815.88	3943.31	-0.0473844	0.729905	0.999999	4001.1	4239.84	-0.0835967	0.436692	0.995108	Ywhab	tyrosine 3-monooxygenase/tryptophan 5-monooxygenase activation protein, beta [Source:RGD Symbol;Acc:61998]
ENSRNOG00000009029	140.47	77.2039	76.4158	98.0282	74.628	90.1664	114.848	88.3498	153.39	77.7399	135.122	132.968	70.6915	104.101	146.296	100.709	3360.56	4570.59	-0.443756	0.110356	0.618134	3777.52	4496.12	-0.251297	0.423577	0.999999	3797	4832.16	-0.3478	0.246763	0.995108	Nptn	neuroplastin [Source:RGD Symbol;Acc:620296]
ENSRNOG00000001989	163.838	34.7187	18.4098	93.1076	39.8281	47.311	162.775	81.2329	116.199	39.8983	129.893	125.128	48.2899	132.011	112.9	59.2788	3685.71	4588.19	-0.316083	0.558764	0.940083	3850.24	4515.44	-0.229965	0.627233	0.999999	3661.94	4851.65	-0.405868	0.525991	0.995108	Alcam	activated leukocyte cell adhesion molecule [Source:RGD Symbol;Acc:619972]
ENSRNOG00000057125	51.0172	40.9186	51.5943	70.3516	60.5433	79.9322	55.375	62.2207	41.5263	57.6382	48.506	51.3163	56.4109	50.3275	40.5083	77.077	4372.12	3379.1	0.37183	0.063436	0.517006	3725.53	3321.43	0.165679	0.501055	0.999999	3839.41	3571.92	0.104154	0.623436	0.995108	Ddr1	discoidin domain receptor tyrosine kinase 1 [Source:RGD Symbol;Acc:2252]
ENSRNOG00000002217	852.392	62.2782	62.187	275.839	71.8323	190.186	685.872	287.597	501.288	105.452	223.349	611.839	98.205	505.126	732.063	275.921	3514.38	4111.04	-0.226311	0.749671	0.976245	4496.6	4044.7	0.152768	0.82061	0.999999	3783.39	4345.24	-0.199763	0.808839	0.995108	Plac8	placenta associated 8 [Source:RGD Symbol;Acc:1308102]
ENSRNOG00000014617	63.7371	41.4542	42.6899	49.3357	37.7504	55.8612	45.6659	61.3186	56.4758	42.4576	57.6207	71.9717	34.8336	47.5389	60.0906	56.9862	3668.65	4189.34	-0.191372	0.455923	0.91468	3576.19	4120.26	-0.20438	0.431275	0.999999	3823.75	4428.84	-0.211937	0.361609	0.995108	Tgoln2	trans-golgi network protein 2 [Source:RGD Symbol;Acc:620445]
ENSRNOG00000020358	130.867	143.691	144.578	162.357	155.649	148.183	136.804	138.872	119.76	155.007	108.151	116.388	163.341	142.204	147.788	143.693	3873.08	3344.85	0.211533	0.22883	0.774542	3913.84	3287.13	0.251755	0.127613	0.999999	4118.53	3535.34	0.220215	0.174986	0.995108	Ptov1	PTOV1, extended AT-hook containing adaptor protein [Source:RGD Symbol;Acc:1306977]
ENSRNOG00000011984	317.171	141.048	134.522	72.4802	40.4857	40.5893	53.2396	31.0881	250.524	210.316	48.5825	339.584	204.528	314.96	149.789	36.708	1034.78	5321.71	-2.3627	5.11638e-06	0.00219829	4339.4	5229.53	-0.269198	0.691982	0.999999	4416.15	5622.63	-0.348466	0.556289	0.995108	Cxcl14	C-X-C motif chemokine ligand 14 [Source:RGD Symbol;Acc:1307406]
ENSRNOG00000031896	41.4977	23.5175	21.2407	22.609	22.4715	19.307	43.0855	23.8072	35.7825	23.0609	31.9658	35.207	27.1672	38.9971	33.9882	20.866	3571.31	4151.78	-0.217472	0.500109	0.92788	3903.15	4083.37	-0.0651716	0.808975	0.999999	3794.52	4389.11	-0.210008	0.458524	0.995108	Stt3a	STT3 oligosaccharyltransferase complex catalytic subunit A [Source:RGD Symbol;Acc:1565793]
ENSRNOG00000027990	554.556	474.984	145.08	342.894	599.899	247.035	1316.33	271.348	356.436	246.768	887.542	617.206	947.875	877.455	525.19	250.847	4374.19	3798.58	0.203468	0.740208	0.97428	4590.76	3739.04	0.296093	0.573163	0.999999	2892.76	4017.92	-0.473985	0.345523	0.995108	Crip1	cysteine rich protein 1 [Source:RGD Symbol;Acc:1597237]
ENSRNOG00000027271	618.736	242.05	484.534	561.432	538.109	272.04	816.068	29.794	318.84	249.436	23.8534	29.7699	603.346	674.826	266.025	253.934	4260.42	1603.76	1.40948	0.141106	0.671246	4543.31	1574.46	1.52887	0.0534971	0.999999	5200.19	1693.98	1.61812	0.0319648	0.995108	RGD1359290	Ribosomal_L22 domain containing protein RGD1359290 [Source:RGD Symbol;Acc:1359290]
ENSRNOG00000000164	109.839	119.468	147.19	184.893	65.9989	191.488	87.7614	226.214	109.106	125.261	130.9	119.709	128.721	106.076	121.854	220.539	3875.16	3296.44	0.233455	0.574485	0.94343	3835.08	3240.94	0.242879	0.368728	0.999999	4032.72	3484.85	0.210653	0.29962	0.995108	Lamp2	lysosomal-associated membrane protein 2 [Source:RGD Symbol;Acc:2990]
ENSRNOG00000018993	162.951	99.6646	149.005	94.807	119.264	125.93	134.679	139.552	243.891	90.3451	144.566	142.657	87.1279	126.359	224.78	161.674	3497.75	4195.32	-0.26235	0.413027	0.899157	3960.52	4126.71	-0.0593397	0.882075	0.999999	3615.24	4434.86	-0.294788	0.392443	0.995108	Ilk	integrin-linked kinase [Source:RGD Symbol;Acc:620063]
ENSRNOG00000007492	139.162	75.7095	75.4758	86.5612	60.6972	71.3459	106.602	96.8144	113.182	75.1463	110.926	123.242	91.4013	85.4508	128.796	78.8582	3327.83	4201.6	-0.336465	0.223172	0.771889	3741.54	4132.59	-0.143429	0.570147	0.999999	3964.9	4441.93	-0.163896	0.553518	0.995108	Rpn2	ribophorin II [Source:RGD Symbol;Acc:62075]
ENSRNOG00000016460	84.8867	241.738	120.144	184.589	198.041	89.8522	111.414	91.3991	49.3007	188.853	96.4223	108.854	227.125	127.046	56.1351	52.518	3574.72	3237.56	0.142881	0.753853	0.976982	3311.23	3179.77	0.0584877	0.917976	0.999999	4874.15	3421.76	0.510397	0.265107	0.995108	Clu	clusterin [Source:RGD Symbol;Acc:3907]
ENSRNOG00000001821	115.507	68.0285	22.4146	180.869	107.042	59.6603	210.696	161.64	118.782	16.3242	87.9238	336.558	109.996	118.195	140.827	73.6837	4265.66	4437.16	-0.0569043	0.938807	0.995118	3437.69	4366.82	-0.345149	0.622484	0.999999	3244.44	4690.41	-0.53175	0.502597	0.995108	Adipoq	adiponectin, C1Q and collagen domain containing [Source:RGD Symbol;Acc:628748]
ENSRNOG00000007648	114.872	141.189	152.366	184.469	148.163	189.51	121.535	169.025	116.38	167.127	135.007	115.49	153.831	114.282	128.353	191.506	3979.4	3390.63	0.231147	0.314783	0.850484	3650.97	3332.4	0.131764	0.577807	0.999999	3979	3584.1	0.150771	0.477229	0.995108	Rab11b	RAB11B, member RAS oncogene family [Source:RGD Symbol;Acc:68369]
ENSRNOG00000062252	36.0835	27.4463	28.06	21.3044	16.6333	42.6285	17.6629	41.7039	62.0353	18.1556	44.0666	32.9403	12.1414	19.816	75.4088	60.8853	3199.27	4250.31	-0.409714	0.397697	0.892723	4443.93	4181.98	0.0876288	0.885857	0.999999	3227.88	4493.67	-0.477289	0.203401	0.995108	AABR07072853.5	-
ENSRNOG00000004936	81.2389	75.2302	62.583	68.9098	50.4931	82.0868	56.1798	82.017	131.23	60.2693	77.4598	120.204	55.9003	80.0034	146.432	77.2723	3099.33	4464.6	-0.52647	0.116762	0.626783	4036.31	4391.05	-0.12158	0.754942	0.999999	3494.08	4719.16	-0.433607	0.123209	0.995108	Sdc2	syndecan 2 [Source:RGD Symbol;Acc:3649]
ENSRNOG00000030954	14.918	16.359	19.3115	13.2843	11.1157	18.3017	10.7893	17.3321	18.2802	17.6798	17.7631	16.2543	11.7715	14.6805	16.1642	19.9484	3355.52	4090.74	-0.285599	0.246169	0.792754	3576.59	4021.79	-0.169335	0.393467	0.999999	3947.6	4324.34	-0.131491	0.39211	0.995108	Fat1	FAT atypical cadherin 1 [Source:RGD Symbol;Acc:621254]
ENSRNOG00000013533	47.1576	48.5611	50.2097	56.0034	63.8465	51.7228	64.688	40.209	38.0239	50.6462	40.3906	42.3622	54.6621	65.8415	46.0069	48.6672	4089.91	3187.77	0.359371	0.111675	0.620591	3916.59	3133.19	0.321909	0.0853565	0.999999	3970.15	3369.56	0.236567	0.0898314	0.995108	Acin1	apoptotic chromatin condensation inducer 1 [Source:RGD Symbol;Acc:1311945]
ENSRNOG00000025209	43.3161	35.6189	37.7955	44.7972	24.841	45.1059	16.0136	36.4657	61.3053	25.5895	50.1515	52.9952	21.0679	29.2435	46.4038	52.1528	2901.04	4514.27	-0.637748	0.118842	0.632752	3456.57	4441.14	-0.361618	0.352936	0.999999	4056.56	4772.6	-0.234498	0.407535	0.995108	Plxnd1	plexin D1 [Source:RGD Symbol;Acc:1310796]
ENSRNOG00000024482	22.7858	22.3177	36.6991	21.713	16.5839	36.1726	8.46104	33.2708	35.5795	25.2286	24.5092	23.0576	15.8569	14.0262	34.8066	42.0768	3364.35	3867.81	-0.201044	0.661664	0.963737	3723.32	3802.71	-0.0304582	0.940013	0.999999	3905.05	4088.35	-0.0661753	0.792484	0.995108	Tnrc18	trinucleotide repeat containing 18 [Source:RGD Symbol;Acc:1307540]
ENSRNOG00000020205	28.1092	28.4712	23.5498	38.4178	34.665	30.3635	34.5615	31.3558	25.1561	33.8916	35.9944	26.2324	38.4003	27.2185	22.6235	30.113	3973.77	3689.64	0.106954	0.573227	0.94325	3523.13	3627.36	-0.0419308	0.860438	0.999999	3812.63	3900.76	-0.0329665	0.880805	0.995108	Agrn	agrin [Source:RGD Symbol;Acc:2067]
ENSRNOG00000013023	116.129	125.783	129.231	195.674	119.71	222.766	105.632	187.753	115.364	153.646	104.517	124.087	130.043	105.847	96.9747	182.902	4207.98	3300.51	0.350576	0.254621	0.80089	3345.47	3243.53	0.044678	0.865185	0.999999	3974.13	3488.43	0.188021	0.413021	0.995108	Nop53	NOP53 ribosome biogenesis factor [Source:RGD Symbol;Acc:1303085]
ENSRNOG00000018960	4.99488	7.13336	14.1482	8.25437	5.25182	14.2978	1.72234	13.6607	8.07189	5.23494	8.08775	4.84425	2.79647	2.88418	8.6424	17.6588	3995.31	3008.54	0.409338	0.490097	0.925392	3578.83	2959.08	0.274335	0.64246	0.999999	4182.3	3180.9	0.394881	0.27007	0.995108	AABR07001382.1	spectrin repeat containing nuclear envelope protein 1 [Source:NCBI gene;Acc:499010]
ENSRNOG00000018761	97.7666	69.5569	70.4953	60.339	56.1601	59.3896	125.609	62.2605	90.63	78.0882	83.9706	85.7387	81.9277	99.7841	82.4589	67.5476	3574.96	3997.5	-0.161388	0.607957	0.951595	3835.16	3930.54	-0.035494	0.8334	0.999999	3725.1	4225.78	-0.181941	0.330534	0.995108	Eif3c	eukaryotic translation initiation factor 3, subunit C [Source:RGD Symbol;Acc:1308871]
ENSRNOG00000020935	134.423	41.8666	39.8162	50.1484	103.825	48.1584	134.361	60.8225	109.341	42.5662	65.2869	108.269	66.7413	132.237	116.939	51.199	4035.15	3792.04	0.0895481	0.840157	0.98679	4188.49	3730.08	0.167183	0.698067	0.999999	3283.84	4008.35	-0.28763	0.55161	0.995108	Capn1	calpain 1 [Source:RGD Symbol;Acc:2267]
ENSRNOG00000053201	33.7715	92.8656	57.2518	160.482	81.0068	89.1809	54.4881	124.44	24.6636	101.517	37.727	32.0621	122.854	39.187	34.1284	74.2926	4351.23	2447.67	0.830021	0.0928505	0.585473	3306.06	2402.57	0.460568	0.416394	0.999999	4545.22	2586.51	0.813314	0.153988	0.995108	Gpcpd1	glycerophosphocholine phosphodiesterase 1 [Source:RGD Symbol;Acc:735140]
ENSRNOG00000046996	86.4105	107.038	122.856	116.24	103.726	89.6271	98.2516	88.6023	101.971	105.377	103.757	109.938	103.98	91.7881	101.201	114.272	3399.87	3774.13	-0.150839	0.208424	0.754438	3606.11	3710.52	-0.0410795	0.721177	0.999999	4098.45	3989.6	0.0388382	0.788778	0.995108	Pea15	proliferation and apoptosis adaptor protein 15 [Source:RGD Symbol;Acc:1306055]
ENSRNOG00000002642	132.772	141.933	138.867	106.786	172.031	90.2188	212.723	94.0294	140.874	162.65	134.335	140.49	213.293	198.917	137.646	91.5993	3663.42	3732.78	-0.0272557	0.934942	0.994799	4054.62	3669.1	0.144165	0.629022	0.999999	3551.64	3945.63	-0.151799	0.296244	0.995108	Ptges3	prostaglandin E synthase 3 [Source:RGD Symbol;Acc:1561913]
ENSRNOG00000006766	156.122	88.2207	93.773	128.158	97.2118	119.986	157.211	152.885	124.006	119.997	142.153	131.708	153.194	142.582	130.792	125.825	3775.83	3717.53	0.022349	0.917588	0.993798	3880.42	3655.51	0.0862713	0.519341	0.999999	3539.73	3930.14	-0.150946	0.50189	0.995108	Laptm4b	lysosomal protein transmembrane 4 beta [Source:RGD Symbol;Acc:1311853]
ENSRNOG00000002393	69.1513	38.2391	37.5555	28.9482	66.3417	31.5259	88.0609	36.3302	56.1675	40.6187	48.2751	52.9378	48.4016	67.9105	54.2639	31.9389	4187.64	3739.99	0.162952	0.660894	0.963737	3745.35	3677.82	0.0262011	0.923225	0.999999	3475.44	3953.6	-0.185973	0.532231	0.995108	Eprs	glutamyl-prolyl-tRNA synthetase [Source:RGD Symbol;Acc:1310952]
ENSRNOG00000058249	173.534	123.556	71.3959	122.776	127.373	103.223	203.896	121.929	130.564	101.366	207.564	152.061	172.851	216.145	127.009	107.297	3655.94	3897.4	-0.0924074	0.777835	0.978114	4020.03	3834.43	0.0682153	0.83526	0.999999	3423.29	4121.39	-0.267727	0.420806	0.995108	Pgk1	phosphoglycerate kinase 1 [Source:RGD Symbol;Acc:619878]
ENSRNOG00000015380	64.9567	38.0205	41.8514	54.5453	39.1567	60.0208	64.7113	62.1854	53.8562	42.4591	48.6127	58.0093	46.9498	51.6935	54.8998	71.2756	3895.8	3505.48	0.152283	0.511936	0.930258	3798.04	3447.11	0.139857	0.485455	0.999999	3642.22	3705.66	-0.0249201	0.911486	0.995108	Jup	junction plakoglobin [Source:RGD Symbol;Acc:620412]
ENSRNOG00000014162	93.3681	50.6983	70.9027	71.4688	63.3647	71.5701	64.1218	80.8841	75.6325	54.8374	93.6809	74.4863	54.0564	73.6552	65.2897	93.8058	3556.21	3803.5	-0.0968733	0.664447	0.964565	3571.73	3741.4	-0.0669683	0.795321	0.999999	3857.2	4021.6	-0.0601958	0.812758	0.995108	Plekhb2	pleckstrin homology domain containing B2 [Source:RGD Symbol;Acc:1310954]
ENSRNOG00000008697	12.1524	31.7838	75.1267	261.019	16.7754	254.986	3.06481	292.668	8.5349	20.7555	18.2374	16.4866	38.7731	9.06155	19.431	435.526	5364.37	606.444	3.14498	0.00153431	0.0823623	4641.85	596.053	2.96118	NA	1	3800.22	641.115	2.56741	0.000692983	0.278375	Ccn3	cellular communication network factor 3 [Source:RGD Symbol;Acc:621553]
ENSRNOG00000028834	36.7988	33.6089	37.4649	34.9113	27.326	42.9686	30.713	44.1645	34.0669	38.5365	35.2822	30.1503	36.8257	32.1434	33.3042	45.011	3669.26	3497.32	0.0693917	0.763882	0.976982	3649.76	3437.9	0.0863302	0.617212	0.999999	3824.9	3696.98	0.0490365	0.681091	0.995108	Polr2a	RNA polymerase II subunit A [Source:RGD Symbol;Acc:1587326]
ENSRNOG00000019090	70.6215	59.0324	61.4974	51.1597	50.6666	44.9239	95.4199	48.6276	72.1814	61.2861	62.5432	64.2145	87.3971	92.3252	74.1061	52.7013	3368.47	3667.03	-0.122769	0.678619	0.967158	4229	3605.43	0.230154	0.300293	0.999999	3611.11	3876.33	-0.102246	0.48239	0.995108	Cct3	chaperonin containing TCP1 subunit 3 [Source:RGD Symbol;Acc:735038]
ENSRNOG00000025570	95.5276	63.4199	67.1488	106.884	59.4269	105.079	77.8534	112.975	84.1661	54.8393	96.0673	102.68	62.6164	79.9315	119.867	111.979	3701.7	3527.18	0.0697788	0.822534	0.983694	3823.17	3469.75	0.139905	0.649172	0.999999	3676.39	3729.22	-0.0205691	0.941203	0.998106	Os9	OS9, endoplasmic reticulum lectin [Source:RGD Symbol;Acc:1359574]
ENSRNOG00000013963	51.1993	66.6893	104.929	78.1318	26.4028	123.832	9.08603	116.092	108.451	55.7825	134.629	65.0875	21.1622	13.7493	63.1712	136.887	3327.04	4408.31	-0.405896	0.571945	0.94325	2776.47	4337.63	-0.643654	0.338148	0.999999	3850.62	4661.84	-0.275781	0.43811	0.995108	Il6st	interleukin 6 signal transducer [Source:RGD Symbol;Acc:2903]
ENSRNOG00000058359	148.92	124.886	126.428	134.083	154.867	136.471	164.183	130.417	146.101	130.073	129.814	151.059	148.926	162.542	155.759	130.179	3754.5	3577.96	0.0692816	0.648289	0.961197	3755.44	3517.84	0.0942327	0.492586	0.999999	3629.26	3782.13	-0.059539	0.618366	0.995108	Fkbp8	FKBP prolyl isomerase 8 [Source:RGD Symbol;Acc:1308670]
ENSRNOG00000021725	52.6229	35.0763	42.6688	31.5901	40.9784	35.2261	32.7762	40.8018	62.2294	35.0232	39.2996	44.6306	35.0775	43.5024	54.7607	37.8514	3272.4	3967.91	-0.277968	0.249078	0.795426	3668.43	3901.87	-0.0890629	0.732433	0.999999	3751.39	4194.18	-0.160962	0.535143	0.995108	Unc119b	unc-119 lipid binding chaperone B [Source:RGD Symbol;Acc:1309359]
ENSRNOG00000016367	173.696	83.194	94.6584	78.6211	97.8082	77.1569	152.571	90.9307	151.819	79.2458	121.052	139.51	96.327	119.673	150.375	85.5028	3420.25	4028.28	-0.236232	0.45728	0.91557	3623.54	3962.28	-0.128978	0.659178	0.999999	3729.12	4258.51	-0.191512	0.567393	0.995108	Vasp	vasodilator-stimulated phosphoprotein [Source:RGD Symbol;Acc:1311542]
ENSRNOG00000023320	226.336	68.1386	32.7111	202.765	135.035	87.8474	245.91	141.599	102.857	99.2091	178.113	141.766	191.881	246.54	274.303	159.627	3584.11	3073.01	0.221808	0.553526	0.939398	5026.08	3022.99	0.733449	0.0117016	0.844211	3300.07	3249.51	0.0222736	0.968265	0.999093	Tspan1	tetraspanin 1 [Source:RGD Symbol;Acc:1303308]
ENSRNOG00000015591	99.8707	85.0352	60.3375	56.0147	418.955	47.5225	234.821	70.6035	62.8117	85.9313	81.2554	93.5359	151.036	126.238	110.145	60.9354	6254.86	2628.09	1.25092	0.0444866	0.453021	3566.69	2583.64	0.465213	0.137188	0.999999	2589.07	2778.19	-0.101719	0.684804	0.995108	Cndp2	carnosine dipeptidase 2 [Source:RGD Symbol;Acc:1305827]
ENSRNOG00000029682	277.578	124.411	130.944	127.689	129.741	138.788	342.717	149.143	269.24	113.75	225.887	283.539	186.697	317.446	280.258	152.996	3458.45	4069.31	-0.234795	0.589553	0.946895	4184.55	4003.46	0.0637894	0.864942	0.999999	3187.27	4302.11	-0.43272	0.265004	0.995108	Clic1	chloride intracellular channel 1 [Source:RGD Symbol;Acc:1303043]
ENSRNOG00000000777	100.993	57.1485	58.2982	211.714	79.1829	330.652	98.8283	263.05	85.8794	84.6842	103.141	134.075	92.957	103.905	74.6733	192.352	5292.92	2803.18	0.91708	0.0596364	0.507529	3117.32	2756.66	0.177405	0.608888	0.999999	3110.55	2963.43	0.0698965	0.874468	0.995108	RT1-S3	RT1 class Ib, locus S3 [Source:RGD Symbol;Acc:735037]
ENSRNOG00000006380	81.8217	58.3753	51.2859	71.0162	78.4725	46.3178	128.523	43.5191	59.8414	64.3989	55.228	60.6926	64.6054	96.654	72.3796	46.9635	4046.69	3282.26	0.301875	0.426405	0.902865	3754.92	3226.48	0.218729	0.381407	0.999999	3794.34	3469.44	0.129112	0.48622	0.995108	Srsf6	serine and arginine rich splicing factor 6 [Source:RGD Symbol;Acc:1359241]
ENSRNOG00000011104	531.059	447.025	408.121	503.743	483.829	371.608	977.527	383.969	503.819	453.652	470.082	522.661	618.246	620.124	478.259	357.942	3991.96	3520.51	0.181117	0.610772	0.952422	3666.67	3461.45	0.0831243	0.713591	0.999999	3607.85	3721.49	-0.0447483	0.738415	0.995108	LOC100360057	ribosomal protein L22-like [Source:RGD Symbol;Acc:2322888]
ENSRNOG00000012991	38.0341	44.9396	134.575	45.8371	30.0838	86.2258	5.99522	91.592	75.0225	38.7891	58.8275	42.313	19.5931	19.4768	73.8601	104.712	3330.39	3354.95	-0.0105137	0.987752	0.998484	3316.53	3299.82	0.007275	0.989922	0.999999	4342.2	3546.84	0.291903	0.517965	0.995108	Adgra2	adhesion G protein-coupled receptor A2 [Source:RGD Symbol;Acc:2323365]
ENSRNOG00000013741	158.269	125.458	125.174	115.533	133.438	104.603	177.14	108.692	170.341	150.429	162.222	174.907	163.443	185.686	147.352	120.026	3267.26	4113.28	-0.332497	0.143702	0.674753	3773.15	4044.43	-0.100175	0.585755	0.999999	3467.72	4348.18	-0.326426	0.025957	0.978381	Ube2d3	ubiquitin-conjugating enzyme E2D 3 [Source:RGD Symbol;Acc:619912]
ENSRNOG00000000697	91.2138	61.4103	61.3168	55.3338	49.5388	50.1612	78.8372	47.2645	106.268	51.9029	76.2188	76.0404	63.0306	59.425	101.453	64.2428	2990.02	4121.16	-0.46305	0.125971	0.644286	3742.29	4053.45	-0.11525	0.699887	0.999999	3781.04	4356.61	-0.204409	0.459912	0.995108	Coro1c	coronin 1C [Source:RGD Symbol;Acc:1564490]
ENSRNOG00000001376	55.7461	113.357	184.638	184.318	61.0347	251.497	43.1166	266.502	50.3796	188.393	78.7803	65.546	117.543	53.2333	70.7113	245.308	4291.54	2648.11	0.696576	0.293764	0.83668	3287.5	2599.79	0.3386	0.557639	0.999999	3929.49	2798.49	0.489665	0.333835	0.995108	Mettl7a	methyltransferase like 7A [Source:RGD Symbol;Acc:1308407]
ENSRNOG00000000645	40.2346	37.8547	50.1957	47.5583	33.1371	55.2223	34.4364	64.1818	62.8518	40.7233	58.018	41.543	32.5097	36.2143	58.365	64.4393	3530.02	3844.77	-0.123082	0.694966	0.969892	3543.5	3781.32	-0.0937431	0.761196	0.999999	3517.59	4064.79	-0.208564	0.326105	0.995108	Reep3	receptor accessory protein 3 [Source:RGD Symbol;Acc:1560401]
ENSRNOG00000014936	263.595	289.574	391.02	312.422	226.311	384.538	306.667	341.146	438.196	349.492	424.591	301.19	339.898	290.978	462.919	443.242	3238.86	3904.5	-0.269539	0.270988	0.818283	3877.51	3839.38	0.0142582	0.951411	0.999999	3426.26	4127.79	-0.268712	0.182539	0.995108	Ifitm2	interferon induced transmembrane protein 2 [Source:RGD Symbol;Acc:69332]
ENSRNOG00000015630	103.355	87.4711	86.4545	80.1909	78.5407	63.5548	147.628	68.1913	101.332	88.4706	90.0032	101.399	121.088	123.449	96.2343	64.3697	3453.07	3686.91	-0.0947737	0.765719	0.976982	3836.8	3625.02	0.0819353	0.742638	0.999999	3656.43	3897.33	-0.0920526	0.485821	0.995108	Cct7	chaperonin containing TCP1 subunit 7 [Source:RGD Symbol;Acc:1306422]
ENSRNOG00000009982	307.571	131.647	110.011	186.422	112.321	186.939	259.845	184.57	284.883	110.843	199.459	297.732	126.674	297.453	289.992	197.995	3281.63	3949.7	-0.267391	0.498603	0.927288	3948.38	3885.56	0.0230851	0.954784	0.999999	3443.07	4175.32	-0.278189	0.509376	0.995108	Pnp	purine nucleoside phosphorylase [Source:RGD Symbol;Acc:1597189]
ENSRNOG00000010645	208.733	333.848	82.507	176.569	279.166	187.338	288.235	106.152	93.702	109.446	248.26	220.169	328.735	430.444	183.748	161.369	3628.29	2838.09	0.354317	0.432801	0.905165	4570.09	2792.56	0.710652	0.120294	0.999999	3583.69	3001.47	0.255799	0.59098	0.995108	Lgals3	galectin 3 [Source:RGD Symbol;Acc:69356]
ENSRNOG00000016770	202.111	207.266	231.891	172.495	217.086	195.534	192.759	183.75	260.433	201.298	201.667	202.311	245.722	183.342	233.654	167.508	3405.76	3745.38	-0.137125	0.397805	0.892723	3515.22	3682.44	-0.0669717	0.741051	0.999999	3722.53	3959.05	-0.0888592	0.581098	0.995108	Calm2	calmodulin 2 [Source:RGD Symbol;Acc:2258]
ENSRNOG00000020038	74.4959	72.0325	105.387	75.5385	49.1845	86.0693	47.3301	98.0717	97.9528	71.4419	85.2059	76.017	56.901	51.6208	102.195	102.94	3177.66	3752.4	-0.239668	0.443354	0.908089	3480.09	3689.91	-0.0844891	0.778406	0.999999	3928.43	3966.8	-0.0140027	0.942182	0.998284	Chpf	chondroitin polymerizing factor [Source:RGD Symbol;Acc:1359458]
ENSRNOG00000043451	40.7541	790.523	29.6523	79.618	102.002	185.413	14.0293	30.2735	18.1748	24.2918	208.893	96.8512	320.798	305.191	3.21722	96.459	1955.66	2059.44	-0.074486	0.932975	0.994799	4202.68	2028.67	1.05079	0.313384	0.999999	5883.05	2179.58	1.43251	NA	1	Spp1	secreted phosphoprotein 1 [Source:RGD Symbol;Acc:3752]
ENSRNOG00000020182	93.0763	38.6009	32.8996	52.5042	36.2754	44.6053	136.816	44.4645	64.3651	36.889	67.426	76.8356	47.2172	120.601	95.9115	46.818	3737.73	3509.58	0.0907224	0.851407	0.988274	4346.22	3452.58	0.332033	0.412334	0.999999	3283.22	3710.55	-0.176521	0.647047	0.995108	Mvp	major vault protein [Source:RGD Symbol;Acc:70932]
ENSRNOG00000032844	65.7378	74.9514	89.4348	98.3862	65.7067	129.247	40.1675	113.45	58.1936	92.9839	59.9724	93.9822	164.373	70.6405	90.6471	137.277	3385.17	2969.58	0.189109	0.645898	0.960892	4407.95	2918.32	0.595028	0.0801207	0.999999	3379.96	3138.62	0.106836	0.662843	0.995108	RT1-Da	RT1 class II, locus Da [Source:RGD Symbol;Acc:1593283]
ENSRNOG00000049876	156.854	161.298	175.795	149.872	132.885	159.174	119.407	162.909	197.366	161.748	189.381	153.017	133.876	130.217	187.642	171.255	3196.85	3914.2	-0.291822	0.124254	0.642689	3399.65	3848.83	-0.179072	0.361959	0.999999	3797.78	4137.94	-0.123713	0.367943	0.995108	Prkar1a	protein kinase cAMP-dependent type I regulatory subunit alpha [Source:RGD Symbol;Acc:3391]
ENSRNOG00000010488	29.5487	33.3173	44.878	22.0903	23.4759	28.1687	23.0897	25.5077	40.7022	31.154	29.1564	32.1764	23.3851	24.8511	39.0212	34.5348	2925.74	3896.63	-0.413252	0.0205228	0.328896	3484.92	3830.97	-0.136654	0.56778	0.999999	4016.06	4118.76	-0.0364253	0.884825	0.995108	Zmiz1	zinc finger, MIZ-type containing 1 [Source:RGD Symbol;Acc:1311620]
ENSRNOG00000002947	80.7613	192.268	112.748	131.33	86.91	132.743	39.2986	151.565	84.4202	60.8066	138.93	127.755	82.7237	55.8546	77.5189	144.237	3362.24	3382.03	-0.00833462	0.985675	0.998484	2891.21	3327.72	-0.202809	0.603017	0.999999	4488.07	3576.37	0.327633	0.363492	0.995108	Dpt	dermatopontin [Source:RGD Symbol;Acc:1307176]
ENSRNOG00000018836	57.3979	75.5078	105.736	81.817	68.1055	85.9623	47.9057	88.5951	82.8867	72.6952	90.881	61.4475	52.6092	46.8545	90.7054	104.792	3373.3	3583.67	-0.0870666	0.746121	0.975309	3355.17	3523.96	-0.0708261	0.825332	0.999999	3941.2	3788.77	0.0569285	0.809595	0.995108	RGD1559896	similar to RIKEN cDNA 2310022B05 [Source:RGD Symbol;Acc:1559896]
ENSRNOG00000047393	256.067	68.6196	32.7695	118.788	116.559	62.5902	598.854	104.112	116.82	81.6266	155.63	202.022	208.849	305.743	317.922	86.3973	4685.88	2961.89	0.661705	0.332009	0.861619	4793.28	2913.92	0.718036	0.11782	0.999999	2685.18	3131.61	-0.221889	0.699163	0.995108	Krt18	keratin 18 [Source:RGD Symbol;Acc:619935]
ENSRNOG00000010237	69.7086	59.5693	80.7733	72.0192	41.7476	82.2133	38.9098	67.6161	78.8616	57.4761	86.7984	73.2166	54.1833	55.5217	85.9721	99.8474	2937.89	3786.92	-0.366015	0.245724	0.792487	3691.58	3724.67	-0.0128878	0.963082	0.999999	3809.99	4003.79	-0.0715382	0.697162	0.995108	Map7d1	MAP7 domain containing 1 [Source:RGD Symbol;Acc:1597986]
ENSRNOG00000012062	155.524	178.317	163.554	206.939	124.001	160.302	142.403	204.555	238.065	180.818	217.026	195.655	190.078	157.099	181.516	191.906	3077.39	4063.79	-0.400999	0.0719053	0.544221	3444.84	3996.13	-0.214044	0.16582	0.999999	3638.58	4296.03	-0.239594	0.130943	0.995108	Npc2	NPC intracellular cholesterol transporter 2 [Source:RGD Symbol;Acc:628756]
ENSRNOG00000025736	11.466	64.5227	110.057	56.0433	38.9346	98.4975	12.8465	87.1466	26.6862	61.5801	56.8854	10.7958	20.3564	3.98806	43.3276	88.3883	4134.35	2722.69	0.602685	0.379265	0.883575	2658.4	2675.49	-0.00925115	0.990808	0.999999	4462.88	2878.73	0.63254	0.344371	0.995108	Tcf23	transcription factor 23 [Source:RGD Symbol;Acc:1586500]
ENSRNOG00000003520	247.581	248.77	233.13	253.533	233.917	222.048	332.627	230.499	255.282	270.834	271.235	237.205	367.269	293.579	258.987	206.895	3464.67	3526.08	-0.0256348	0.89635	0.992102	3759.25	3466.56	0.117034	0.589072	0.999999	3542.44	3727.51	-0.0734653	0.434592	0.995108	Prdx2	peroxiredoxin 2 [Source:RGD Symbol;Acc:3838]
ENSRNOG00000016161	154.294	100.267	102.12	117.349	109.679	99.3252	212.917	104.146	122.904	101.643	121.469	145.84	140.853	189.69	152.376	103.814	3631.98	3404.22	0.0932204	0.76777	0.976982	3975.64	3347.66	0.247989	0.30376	0.999999	3470	3598.72	-0.0525486	0.799753	0.995108	Lman2	lectin, mannose-binding 2 [Source:RGD Symbol;Acc:1308965]
ENSRNOG00000037113	116.963	79.4046	118.134	137.488	79.868	155.746	141.226	159.399	106.699	133.593	142.476	142.6	105.184	130.956	118.797	182.518	3688.02	3622	0.0260959	0.924784	0.993936	3623.36	3561.13	0.0249606	0.91399	0.999999	3294.01	3829.08	-0.217169	0.309857	0.995108	Slfn2	schlafen 2 [Source:RGD Symbol;Acc:1308645]
ENSRNOG00000023910	53.3762	66.1204	92.5906	84.0468	83.3881	95.212	50.2754	103.099	42.7486	78.0084	57.6331	54.2766	75.6108	53.5848	57.7346	96.9064	4042.15	2839.5	0.509594	0.100843	0.597391	3387.5	2790.38	0.279798	0.327691	0.999999	3819.67	3001.46	0.347751	0.185887	0.995108	Man2b1	mannosidase, alpha, class 2B, member 1 [Source:RGD Symbol;Acc:3039]
ENSRNOG00000050630	282.652	122.452	96.1668	131.175	118.469	129.912	330.001	147.185	229.031	123.718	250.955	243.363	192.631	303.08	283.807	146.841	3336.68	3905.78	-0.227353	0.585616	0.946558	4181.17	3842.63	0.121779	0.722018	0.999999	3085.67	4129.67	-0.420439	0.287691	0.995108	AABR07070043.1	-
ENSRNOG00000013360	117.289	89.3955	87.6006	116.301	101.647	115.657	157.275	114.135	108.59	100.883	110.568	119.831	129.284	164.147	103.513	114.927	3746.02	3379.92	0.148164	0.45022	0.911263	3849.75	3323.37	0.212105	0.276918	0.999999	3336.05	3573	-0.0989959	0.53577	0.995108	Prkcsh	protein kinase C substrate 80K-H [Source:RGD Symbol;Acc:1309628]
ENSRNOG00000020412	71.5878	71.161	69.9472	63.0694	77.1642	60.1781	74.4583	61.6639	71.5373	74.7823	65.3587	67.5124	92.226	71.3296	71.1969	59.5705	3421.77	3501.86	-0.0336132	0.830544	0.985127	3613.43	3442.38	0.0700729	0.697781	0.999999	3657.64	3701.59	-0.0172815	0.863263	0.995108	Sf3b2	splicing factor 3b, subunit 2 [Source:RGD Symbol;Acc:1307159]
ENSRNOG00000001316	95.7821	87.3267	85.5201	80.6238	85.6551	74.4282	121.262	69.5463	115.821	107.505	88.4017	96.5974	124.166	86.5537	94.6482	76.899	3313.23	3864.92	-0.222466	0.359406	0.877031	3541.61	3799.18	-0.101175	0.629498	0.999999	3495.99	4085.15	-0.224727	0.0980726	0.995108	Anapc5	anaphase-promoting complex subunit 5 [Source:RGD Symbol;Acc:1306125]
ENSRNOG00000053828	61.7613	84.929	91.8571	80.7157	74.2884	89.9189	45.1644	85.7791	88.7013	68.008	103.389	61.6507	49.535	44.2394	112.975	93.7186	3333.7	3643.61	-0.128053	0.673702	0.966978	3325.68	3583.62	-0.107795	0.771866	0.999999	3820.88	3852.49	-0.0118421	0.959145	0.999093	Ppp1r12c	protein phosphatase 1, regulatory subunit 12C [Source:RGD Symbol;Acc:1584883]
ENSRNOG00000046007	86.7006	130.466	60.2585	142.807	612.095	131.426	193.499	126.73	56.3488	153.097	96.2211	91.2528	308.085	142.352	65.4431	82.5513	6077.13	2272.92	1.41882	0.0128029	0.261404	3357.03	2232.96	0.588285	0.268011	0.999999	2544.55	2402.45	0.0828804	0.828294	0.995108	Cldn3	claudin 3 [Source:RGD Symbol;Acc:68425]
ENSRNOG00000021082	201.236	117.148	95.3161	138.093	157.095	132.058	281.79	137.566	182.54	123.017	143.332	178.019	148.872	211.112	177.738	130.65	3962.21	3514.53	0.172789	0.588148	0.946642	3667.82	3456.14	0.0856931	0.717077	0.999999	3272.51	3715.13	-0.183017	0.50973	0.995108	Kdelr1	KDEL endoplasmic reticulum protein retention receptor 1 [Source:RGD Symbol;Acc:1306764]
ENSRNOG00000020683	55.4089	58.2531	69.0456	56.7283	54.558	66.8146	56.2245	63.804	64.0636	65.6531	56.6732	57.9095	62.048	52.0371	51.8669	67.3049	3509.75	3560.35	-0.0204781	0.887849	0.990919	3325.47	3499.84	-0.0736146	0.62479	0.999999	3689.21	3763.39	-0.0287528	0.818932	0.995108	Hnrnpul1	heterogeneous nuclear ribonucleoprotein U-like 1 [Source:RGD Symbol;Acc:1307456]
ENSRNOG00000046667	44.1275	120.708	58.6088	35.6497	86.1867	5.6223	26.8421	5.41608	42.7333	198.796	49.5962	97.1008	44.9245	25.7644	52.8665	47.2316	1801.26	5648	-1.64879	0.0543049	0.488079	2431.14	5543.25	-1.18911	0.0199281	0.940508	3988.68	5967.44	-0.581212	0.299981	0.995108	Fosb	FosB proto-oncogene, AP-1 transcription factor subunit [Source:RGD Symbol;Acc:1308198]
ENSRNOG00000034246	328.106	213.602	575.871	529.812	350.138	469.426	864.499	511.39	276.069	289.538	455.002	203.544	622.528	456.288	296.179	250.898	4643.61	2596.58	0.838558	0.0254591	0.363103	3376.08	2553.82	0.402775	0.293452	0.999999	3690.74	2745.78	0.426707	0.262356	0.995108	Rps27a	ribosomal protein S27a [Source:RGD Symbol;Acc:6489478]
ENSRNOG00000015845	76.4235	59.7129	44.2599	53.2671	91.1826	45.2811	91.3969	44.6061	56.8392	46.8338	59.6818	66.0856	76.41	76.4891	55.9865	46.1677	3889.18	3283.23	0.244212	0.458516	0.916527	3573.18	3228.83	0.146249	0.541488	0.999999	3536.9	3470.95	0.0271715	0.901498	0.995108	Niban2	niban apoptosis regulator 2 [Source:RGD Symbol;Acc:1307018]
ENSRNOG00000015434	87.7221	53.2382	68.208	54.0257	48.9068	52.5595	64.3281	44.3946	86.5592	71.1013	81.7926	95.9936	47.0593	79.669	77.3208	64.3145	2728.68	4365.41	-0.678128	0.000517525	0.0448971	3417.28	4292.7	-0.32918	0.146979	0.999999	3622.65	4614.75	-0.34921	0.109084	0.995108	Midn	midnolin [Source:RGD Symbol;Acc:1309629]
ENSRNOG00000016963	25.4923	21.575	22.1058	20.8806	19.4429	22.0604	20.3319	25.1457	25.666	22.2942	24.7372	23.3476	20.6662	22.2485	22.429	24.0065	3340.19	3697.26	-0.146374	0.331468	0.861266	3364.8	3635.39	-0.111637	0.320042	0.999999	3665.78	3908.5	-0.092474	0.434129	0.995108	Trip12	thyroid hormone receptor interactor 12 [Source:RGD Symbol;Acc:1306607]
ENSRNOG00000060340	27.3202	24.5978	26.863	29.229	24.7412	42.2253	29.6907	43.4366	30.4501	35.6787	33.9098	27.161	25.6655	29.4306	29.1921	42.839	3876.95	3528.71	0.135912	0.59164	0.947587	3448.48	3468.83	-0.00852251	0.968888	0.999999	3167.78	3730.27	-0.235837	0.0851476	0.995108	Psme4	proteasome activator subunit 4 [Source:RGD Symbol;Acc:1591971]
ENSRNOG00000025892	28.8836	34.1663	30.91	25.9283	31.8668	20.8082	37.6681	20.8273	32.8172	34.2486	33.5277	34.1188	43.6274	41.0405	25.6894	20.0036	3127.54	3799.25	-0.280953	0.273226	0.819398	3600.4	3735.15	-0.052965	0.85482	0.999999	3575.35	4016.17	-0.167714	0.17206	0.995108	Set	SET nuclear proto-oncogene [Source:RGD Symbol;Acc:1307467]
ENSRNOG00000003495	26.7572	29.9899	42.6265	25.5569	21.3344	35.4818	17.905	35.7117	33.3361	35.3579	32.2986	26.463	27.2449	20.467	27.3083	34.8582	3201.94	3704.37	-0.210082	0.477828	0.92196	3122.87	3641.43	-0.221575	0.29996	0.999999	3838.16	3915.81	-0.0288992	0.893524	0.995108	Prpf8	pre-mRNA processing factor 8 [Source:RGD Symbol;Acc:1305467]
ENSRNOG00000016137	98.3264	70.4154	77.3114	62.9645	68.484	59.4385	102.546	61.605	101.445	84.6183	94.9462	93.2869	73.248	97.7792	91.0597	66.04	3127.39	4017.88	-0.361769	0.125852	0.643971	3447.32	3950.73	-0.196759	0.288879	0.999999	3508.28	4247.4	-0.275816	0.125563	0.995108	Rad23b	RAD23 homolog B, nucleotide excision repair protein [Source:RGD Symbol;Acc:1562958]
ENSRNOG00000010218	72.1675	56.5164	64.837	61.5754	59.1897	49.0202	89.1657	49.1092	70.9596	72.5289	66.0567	73.8316	57.3355	71.9488	55.3487	54.5391	3352.84	3864.09	-0.205031	0.414499	0.899718	3191.94	3798.71	-0.25119	0.0889905	0.999999	3678.37	4084.53	-0.151152	0.205609	0.995108	Eif5	eukaryotic translation initiation factor 5 [Source:RGD Symbol;Acc:619861]
ENSRNOG00000011782	109.966	79.5286	85.0778	76.5628	69.7194	88.1395	94.6653	86.3578	118.28	92.1359	117.343	109.875	96.1243	92.8474	101.552	94.1271	3101.36	4015.13	-0.372595	0.0360806	0.417949	3452.7	3948.52	-0.193537	0.156424	0.999999	3406.93	4244.72	-0.317185	0.0744387	0.995108	Got2	glutamic-oxaloacetic transaminase 2 [Source:RGD Symbol;Acc:2722]
ENSRNOG00000014241	47.3347	43.0366	46.4194	53.6472	24.8934	61.8252	19.1094	59.1914	66.5445	33.2653	54.4279	73.2036	27.139	32.6448	45.1647	67.0369	2982.34	4119.91	-0.466018	0.312304	0.848192	3045.04	4052.69	-0.412436	0.271563	0.999999	3647.15	4355.38	-0.256011	0.332031	0.995108	Ece1	endothelin converting enzyme 1 [Source:RGD Symbol;Acc:620293]
ENSRNOG00000020937	50.049	44.453	51.5904	43.0614	51.6084	38.6457	49.9341	37.8466	46.05	49.8367	43.5842	48.8399	62.129	49.0765	45.1366	39.3304	3272.41	3469.59	-0.0846508	0.635224	0.958846	3529.08	3410.71	0.0493314	0.793067	0.999999	3685.27	3667.48	0.00692153	0.951911	0.999093	Ubtf	upstream binding transcription factor [Source:RGD Symbol;Acc:3927]
ENSRNOG00000045636	42.4105	18.5549	24.2281	11.0619	16.6676	10.3717	48.2332	10.6682	30.5112	21.0935	18.3153	40.9008	21.4556	39.7636	32.627	11.1331	3047.77	3939.33	-0.370371	0.500536	0.927939	3655.75	3873.4	-0.0834834	0.850586	0.999999	3621.78	4163.52	-0.201115	0.646405	0.995108	Fasn	fatty acid synthase [Source:RGD Symbol;Acc:620665]
ENSRNOG00000021085	72.0819	65.9279	67.7465	53.6865	80.5126	51.0386	85.1811	46.7238	62.3978	72.3215	59.9782	63.8971	73.1914	80.6855	68.2511	55.9625	3449.77	3394.36	0.02315	0.930238	0.994772	3573.14	3336.48	0.0988092	0.558515	0.999999	3601.56	3587.92	0.00543028	0.969827	0.999093	Sf1	splicing factor 1 [Source:RGD Symbol;Acc:620645]
ENSRNOG00000009778	128.82	121.287	115.755	192.002	175.58	191.984	124.13	200.942	119.22	133.397	148.411	143.94	147.112	111.94	130.807	179.724	4008.36	3161.38	0.342664	0.110326	0.618134	3231.36	3108.42	0.0560659	0.777212	0.999999	3420.85	3342.15	0.0335778	0.873057	0.995108	Tmem59	transmembrane protein 59 [Source:RGD Symbol;Acc:1310313]
ENSRNOG00000001253	108.547	66.7366	77.3588	56.5789	60.3413	45.6859	97.7485	39.711	99.318	76.4054	81.68	92.2848	83.3772	93.9263	92.334	51.1633	2758.22	3971.21	-0.526106	0.106969	0.612276	3566.74	3904.79	-0.130673	0.596757	0.999999	3714.69	4197.85	-0.176415	0.461734	0.995108	Eif3b	eukaryotic translation initiation factor 3, subunit B [Source:RGD Symbol;Acc:1309018]
ENSRNOG00000003846	197.597	106.842	104.279	87.4938	132.234	87.1359	166.142	79.1344	206.971	106.498	144.417	174.839	133.467	172.667	176.188	96.3238	2969.93	4054.36	-0.449222	0.186395	0.727038	3629.71	3987.57	-0.135695	0.654184	0.999999	3364.26	4285.82	-0.349279	0.291199	0.995108	Pitpna	phosphatidylinositol transfer protein, alpha [Source:RGD Symbol;Acc:61885]
ENSRNOG00000018951	9.99376	22.985	33.5532	49.2775	20.5394	96.8333	10.2642	78.4953	17.1202	25.0031	26.6745	12.9189	7.29062	4.79775	25.9654	93.3512	5184.15	2060.3	1.33132	0.0404948	0.438614	3230.26	2025.37	0.673462	0.398275	0.999999	3083.23	2178.3	0.501241	0.28301	0.995108	Col4a5	collagen type IV alpha 5 chain [Source:RGD Symbol;Acc:1565499]
ENSRNOG00000017325	281.748	64.0982	31.4076	95.3062	170.618	49.0856	868.334	68.5467	148.491	83.3026	141.446	218.038	245.082	405.868	203.806	69.5684	5438.99	2787.88	0.964097	0.231658	0.77793	4270.85	2742.51	0.639017	0.217288	0.999999	2359.54	2947.28	-0.320886	0.598697	0.995108	Cldn7	claudin 7 [Source:RGD Symbol;Acc:68432]
ENSRNOG00000021719	38.0456	25.9576	33.8488	44.1364	26.8728	58.3684	27.3961	52.0694	44.1038	17.2612	36.2401	50.3532	15.6779	35.583	34.0759	57.6878	3767.38	3392.23	0.151431	0.721914	0.972619	3205.11	3337.48	-0.0584134	0.899191	0.999999	3441.55	3586.26	-0.0594101	0.864388	0.995108	Slfn5	schlafen family member 5 [Source:RGD Symbol;Acc:1312025]
ENSRNOG00000001738	61.6609	47.2708	51.3285	40.9165	28.6042	33.4017	26.8281	36.9186	75.5004	45.8082	50.7655	59.0397	37.4546	37.0543	58.9427	38.806	2342.81	4315.94	-0.881258	0.000161396	0.0205052	3147.27	4244.04	-0.431393	0.0950781	0.999999	3973.39	4562.1	-0.199324	0.37238	0.995108	Eif4g1	eukaryotic translation initiation factor 4 gamma, 1 [Source:RGD Symbol;Acc:1306144]
ENSRNOG00000002746	62.0216	75.9601	84.9204	62.6895	41.6373	100.123	11.683	109.844	97.9267	33.169	102.023	80.2249	27.6358	36.1524	82.9396	102.867	3198.95	3816.74	-0.254643	0.691954	0.969094	2969.67	3756.11	-0.33895	0.51052	0.999999	3676.79	4035.93	-0.134421	0.703274	0.995108	Fstl1	follistatin-like 1 [Source:RGD Symbol;Acc:68955]
ENSRNOG00000010748	58.3172	16.0551	15.4029	21.7432	40.2542	15.3562	76.6447	21.5888	37.8136	13.4574	32.0991	57.1224	19.4953	53.1718	37.5718	21.4302	4062.63	3719.18	0.127335	0.827146	0.984134	3413.12	3659.45	-0.100584	0.839143	0.999999	3125.25	3931.86	-0.331242	0.543915	0.995108	Mtus1	microtubule associated scaffold protein 1 [Source:RGD Symbol;Acc:631381]
ENSRNOG00000011887	36.3012	29.1318	33.0993	26.4788	23.8938	28.723	26.9939	31.5256	40.5443	32.9124	38.039	34.517	27.3183	27.0571	34.8296	33.0058	3007.79	3961.43	-0.397198	0.0149456	0.287373	3243.17	3895.31	-0.264371	0.0974669	0.999999	3586.49	4187.8	-0.223605	0.151652	0.995108	RGD1307929	similar to CG14967-PA [Source:RGD Symbol;Acc:1307929]
ENSRNOG00000007518	83.3768	56.5306	70.2685	66.2371	45.6561	59.3683	60.6868	66.2252	86.5721	67.191	74.9782	70.5513	57.0622	56.8956	74.8344	76.2535	2954.45	3821.81	-0.37135	0.0505757	0.475232	3310.14	3757.93	-0.18308	0.315663	0.999999	3732.32	4040.08	-0.114313	0.508045	0.995108	Nckap1	NCK-associated protein 1 [Source:RGD Symbol;Acc:61939]
ENSRNOG00000018371	219.694	86.4223	88.3665	44.0939	69.334	43.9595	158.405	40.9171	276.777	78.7	145.738	202.132	121.87	164.711	229.83	76.5185	2124.19	4791.46	-1.17376	0.0303636	0.386782	3954.33	4713.67	-0.253445	0.586683	0.999999	3162.85	5064.85	-0.679296	0.200584	0.995108	Tubb6	tubulin, beta 6 class V [Source:RGD Symbol;Acc:1305887]
ENSRNOG00000016488	49.0384	184.286	238.613	133.596	50.8768	128.312	22.89	149.866	56.6891	115.779	112.555	85.5559	108.083	42.002	68.2674	145.325	2766.5	2919.81	-0.0776846	0.890182	0.991091	2800.58	2870.09	-0.0353023	0.933818	0.999999	5040.6	3086.9	0.707435	0.1241	0.995108	Pltp	phospholipid transfer protein [Source:RGD Symbol;Acc:1306695]
ENSRNOG00000011077	21.5739	40.7347	39.5748	33.2509	33.6388	37.5162	21.8898	42.1571	26.072	43.9322	28.918	21.9999	32.1065	17.7279	22.6191	38.2425	3629.88	3254.09	0.157767	0.619627	0.953683	2912.87	3197.19	-0.134305	0.688894	0.999999	3843.98	3439.48	0.160389	0.592647	0.995108	Tjp1	tight junction protein 1 [Source:RGD Symbol;Acc:1306305]
ENSRNOG00000015295	54.2605	59.2096	69.8299	58.6403	67.7208	59.2427	69.1419	57.3025	59.2162	65.9225	57.3325	57.5271	59.1141	52.9754	59.9458	60.8569	3569.13	3388.44	0.0747104	0.595248	0.948322	3216.92	3330.81	-0.0501694	0.652867	0.999999	3611.25	3581.74	0.0118008	0.925589	0.996241	Ctdsp1	CTD small phosphatase 1 [Source:RGD Symbol;Acc:1305629]
ENSRNOG00000038883	66.1381	59.9195	68.3471	71.7511	67.6629	69.0719	64.2172	68.2078	63.888	67.4697	67.7217	68.6641	65.4528	57.9557	59.182	74.2045	3450.53	3440.67	0.00431439	0.965076	0.997741	3228.03	3382.7	-0.0673956	0.60571	0.999999	3616.02	3637.17	-0.00843596	0.931556	0.996617	LOC294154	similar to chromosome 6 open reading frame 106 isoform a [Source:RGD Symbol;Acc:1559829]
ENSRNOG00000014761	7.16862	78.9184	144.146	92.7182	47.3839	123.611	16.3636	120.737	13.2709	122.261	35.2212	2.7634	22.7926	2.86457	12.5155	136.758	4139.17	2336.09	0.825257	0.379164	0.883575	2296.64	2290.76	0.00369058	0.997379	0.999999	4592.21	2468.3	0.895654	0.357329	0.995108	Rasd2	RASD family, member 2 [Source:RGD Symbol;Acc:628594]
ENSRNOG00000006756	71.6675	66.4889	62.835	50.302	83.0095	52.6565	70.688	54.1462	87.0784	62.5485	66.5717	57.6552	58.9215	71.4877	86.0975	53.6538	3378.83	3560.96	-0.0758512	0.75832	0.976982	3437.7	3501.27	-0.0265126	0.910275	0.999999	3455.62	3764.2	-0.123386	0.533223	0.995108	Maged1	MAGE family member D1 [Source:RGD Symbol;Acc:70898]
ENSRNOG00000005041	181.908	167.689	95.5192	199.67	282.129	135.133	379.032	152.13	137.412	138.053	188.955	192.889	287.506	248.177	166.184	138.489	4247.46	2951.3	0.52511	0.170699	0.708607	3694.46	2902.54	0.348122	0.24633	0.999999	3061.53	3120.3	-0.0274154	0.920728	0.996141	Crip2	cysteine-rich protein 2 [Source:RGD Symbol;Acc:1302959]
ENSRNOG00000000579	40.8829	56.2756	46.2097	67.9817	54.9268	49.9996	63.1621	51.618	37.4068	69.5327	42.4957	49.5651	67.8455	49.0417	38.1206	47.9073	3564.29	3235.8	0.139355	0.577238	0.944301	3229.57	3179.29	0.0227017	0.936125	0.999999	3633.25	3420	0.0872279	0.742461	0.995108	Marcks	myristoylated alanine rich protein kinase C substrate [Source:RGD Symbol;Acc:3028]
ENSRNOG00000033564	238.246	456.395	75.215	551.609	212.68	143.868	66.6011	219.037	16.1548	24.2255	177.328	894.722	144.122	24.2769	23.6706	97.4456	2495.19	4329.26	-0.794953	0.426627	0.902865	1102.81	4261.08	-1.94995	0.0679523	0.999999	5441.15	4576.77	0.249574	0.838532	0.995108	Cfd	complement factor D [Source:RGD Symbol;Acc:2498]
ENSRNOG00000018322	60.2848	55.4277	61.8574	55.5952	52.7462	54.462	64.2446	62.8811	65.9532	52.8773	63.9084	62.4644	48.7593	55.5402	61.4873	66.7098	3367.85	3532.77	-0.0690847	0.659218	0.963458	3276.34	3474	-0.0845735	0.604821	0.999999	3551.8	3734.69	-0.0723845	0.545923	0.995108	Picalm	phosphatidylinositol binding clathrin assembly protein [Source:RGD Symbol;Acc:621054]
ENSRNOG00000018668	25.3784	26.862	28.5141	23.9288	20.4073	32.6209	21.4571	34.7609	32.8274	27.3655	29.0934	27.1711	21.241	18.0054	28.4011	31.3826	3421.47	3656.11	-0.0955055	0.701144	0.970439	3039.96	3594.78	-0.241859	0.286177	0.999999	3474.72	3864.88	-0.153489	0.207217	0.995108	Glg1	golgi glycoprotein 1 [Source:RGD Symbol;Acc:69345]
ENSRNOG00000050485	91.7685	221.92	410.564	197.451	124.017	226.416	25.0488	212.767	207.357	226.997	205.702	134.263	81.3872	23.6184	306.142	278.655	2630.48	3470.81	-0.399807	0.488424	0.924667	3019.73	3411.63	-0.176062	0.790967	0.999999	4364.24	3668.97	0.250354	0.55413	0.995108	Gas1	growth arrest-specific 1 [Source:RGD Symbol;Acc:1586820]
ENSRNOG00000036676	58.7047	50.4607	58.1386	50.9183	63.1325	51.2991	62.8574	48.7809	61.0153	58.3224	54.3053	54.5523	54.2929	52.4699	58.1537	55.9856	3434.12	3474.87	-0.0172459	0.914279	0.993486	3291.1	3416.11	-0.0538269	0.590006	0.999999	3513.72	3673.13	-0.0640497	0.562307	0.995108	Csnk1d	casein kinase 1, delta [Source:RGD Symbol;Acc:71031]
ENSRNOG00000061499	11.8894	11.6043	17.2285	10.6449	12.0684	12.8599	7.83074	12.0171	11.5967	10.988	10.4034	10.1563	9.28988	9.92868	13.143	14.9157	3224.17	3114.09	0.050386	0.811709	0.981199	3336.94	3061.47	0.124238	0.542476	0.999999	3919.47	3291.79	0.251781	0.187829	0.995108	Kmt2d	lysine methyltransferase 2D [Source:RGD Symbol;Acc:2324324]
ENSRNOG00000020020	53.7395	42.6068	50.0382	59.0983	31.9615	59.7671	45.8733	58.691	63.9756	51.199	74.5137	50.8411	42.4406	40.401	68.5682	71.7265	3049	3745.82	-0.296817	0.286273	0.831649	3396.97	3684.01	-0.117042	0.675987	0.999999	3382.52	3960.44	-0.22753	0.244419	0.995108	Wbp1l	WW domain binding protein 1-like [Source:RGD Symbol;Acc:1305793]
ENSRNOG00000001518	81.9937	24.8911	19.0269	25.6791	15.6551	17.624	69.976	20.3625	53.3111	27.7779	31.0462	64.2785	27.2817	46.4334	46.0979	20.5365	2860.94	4092.56	-0.516686	0.349907	0.872621	3188.33	4024.89	-0.336207	0.400721	0.999999	3723.88	4325.69	-0.216131	0.672543	0.995108	Itga6	integrin subunit alpha 6 [Source:RGD Symbol;Acc:621633]
ENSRNOG00000058412	256.934	208.626	205.526	180.585	250.906	186.015	231.442	217.666	290.796	222.495	227.72	238.971	210.606	217.265	249.863	172.854	3342.53	3705.95	-0.149034	0.407057	0.897605	3147.99	3643.78	-0.211056	0.249743	0.999999	3406.31	3917.39	-0.201684	0.238747	0.995108	Morf4l1	mortality factor 4 like 1 [Source:RGD Symbol;Acc:1307938]
ENSRNOG00000019741	201.843	54.3862	51.9452	69.0181	97.0003	54.8013	223.016	65.615	163.738	51.8708	63.481	142.335	80.6422	196.829	231.255	46.7061	3413.16	3273.64	0.0600856	0.914089	0.993486	4226.01	3219.84	0.392267	0.499659	0.999999	3102.28	3459.88	-0.157401	0.774982	0.995108	Isyna1	inositol-3-phosphate synthase 1 [Source:RGD Symbol;Acc:1359423]
ENSRNOG00000007726	98.5561	62.9003	47.334	91.6526	118.159	68.8205	84.0912	69.642	92.7912	48.9152	63.5207	93.5908	36.0062	52.5887	91.8481	71.6864	3838.77	3374.7	0.185852	0.554465	0.939398	2784.71	3319.08	-0.253332	0.486183	0.999999	3588.85	3567.25	0.00871245	0.97862	0.999093	Mcam	melanoma cell adhesion molecule [Source:RGD Symbol;Acc:620463]
ENSRNOG00000049437	37.7495	97.4126	99.0788	58.5404	31.6263	39.1158	21.2938	53.4966	48.3021	107.156	73.1837	34.5487	116.274	30.8375	51.1085	58.158	1973.17	3577.01	-0.85811	0.0480103	0.463673	3409.58	3513.98	-0.0434425	0.929497	0.999999	4205.51	3781.08	0.153475	0.72451	0.995108	Gpc1	glypican 1 [Source:RGD Symbol;Acc:61853]
ENSRNOG00000014997	17.8986	29.0141	28.6205	26.765	17.7856	30.2964	13.8059	34.2119	18.6622	28.0948	31.4028	18.2123	23.6015	14.2266	16.0359	35.7563	3277.68	3295.27	-0.00757425	0.983801	0.998484	2994.9	3239.67	-0.113277	0.756518	0.999999	3696.69	3484.07	0.0854781	0.749733	0.995108	Igf2r	insulin-like growth factor 2 receptor [Source:RGD Symbol;Acc:2871]
ENSRNOG00000018977	43.0641	37.6498	49.6077	45.271	39.4155	52.9534	42.314	51.4347	46.2119	42.6107	44.1139	40.9321	39.0356	41.3765	46.6553	56.7103	3437.04	3218.66	0.0949241	0.566941	0.942809	3327.17	3164.55	0.0722595	0.666082	0.999999	3436.32	3402.48	0.0142773	0.910511	0.995108	Ap3d1	adaptor related protein complex 3 subunit delta 1 [Source:RGD Symbol;Acc:1308659]
ENSRNOG00000010170	148.914	112.329	84.0881	37.2462	90.9795	29.7529	252.184	39.2587	197.452	158.774	126.019	184.307	254.147	197.515	164.993	41.7417	2634.18	4270.55	-0.697263	0.264539	0.81112	4133.49	4198.19	-0.0223889	0.963575	0.999999	2594.46	4513.65	-0.798867	0.0455593	0.995108	Tubb4b	tubulin, beta 4B class IVb [Source:RGD Symbol;Acc:735101]
ENSRNOG00000021318	43.7853	45.3307	45.5133	54.3833	35.0433	37.934	15.7951	36.919	60.7208	39.8218	80.23	69.4873	22.9317	21.596	35.9793	41.5737	2389.57	4769.81	-0.996967	0.00591996	0.181516	2274.39	4692.68	-1.04495	0.0013929	0.355397	3807.83	5043.56	-0.405436	0.0929332	0.995108	Epas1	endothelial PAS domain protein 1 [Source:RGD Symbol;Acc:68404]
ENSRNOG00000056728	149.123	52.2907	41.2361	59.2293	89.8453	41.4588	214.373	55.7498	116.695	51.2877	84.6557	125.189	72.4142	163.275	125.783	50.6228	3707.45	3498.34	0.0836232	0.878123	0.990772	3736.89	3441.32	0.118831	0.789394	0.999999	2958.67	3698.15	-0.321858	0.487122	0.995108	G6pd	glucose-6-phosphate dehydrogenase [Source:RGD Symbol;Acc:2645]
ENSRNOG00000007892	90.6375	48.8652	48.0031	48.9618	51.6754	40.3992	93.2638	46.944	82.3542	50.1333	69.9464	74.4216	57.3484	85.4358	83.9752	45.8301	3078.47	3678.56	-0.257149	0.439518	0.90669	3545.38	3617.95	-0.0292985	0.918785	0.999999	3323.84	3888.81	-0.226472	0.431235	0.995108	Tram1	translocation associated membrane protein 1 [Source:RGD Symbol;Acc:1359100]
ENSRNOG00000043387	47.1339	143.327	148.797	198.142	90.5257	117.779	23.4642	132.21	46.7416	111.972	179.25	65.359	91.1056	32.4631	38.6737	129.083	2945.79	3273.21	-0.151946	0.794712	0.98013	2309.49	3219.26	-0.479085	0.396554	0.999999	4605.43	3461.97	0.41175	0.427599	0.995108	Cpe	carboxypeptidase E [Source:RGD Symbol;Acc:2394]
ENSRNOG00000009935	44.5737	56.3322	46.9722	35.4122	66.8443	30.1359	56.5166	46.1182	52.2096	50.4688	41.86	45.6781	68.7387	60.9824	52.4448	30.3471	3394.07	3242.01	0.0659725	0.815587	0.981482	3546.93	3186.86	0.154461	0.584673	0.999999	3303.84	3426.78	-0.0527123	0.77462	0.995108	Xpo1	exportin 1 [Source:RGD Symbol;Acc:620517]
ENSRNOG00000058461	83.9741	100.13	86.735	73.4993	101.035	65.8351	111.991	75.1936	78.0301	96.6236	75.9988	81.1329	120.631	92.9894	77.3047	77.1988	3370.64	3166.23	0.0899984	0.704218	0.970671	3438.81	3112.03	0.144156	0.495036	0.999999	3475.07	3346.73	0.0542528	0.725946	0.995108	Sfpq	splicing factor proline and glutamine rich [Source:RGD Symbol;Acc:727923]
ENSRNOG00000009568	150.682	81.329	65.7008	63.9503	81.2896	59.251	181.352	69.6462	160.875	83.2627	103.26	148.355	114.158	182.873	124.513	62.6146	3054.1	3876.56	-0.344226	0.418903	0.900474	3708.03	3812.52	-0.0401251	0.915682	0.999999	2992.85	4097.65	-0.453278	0.207176	0.995108	Hdac1	histone deacetylase 1 [Source:RGD Symbol;Acc:1309799]
ENSRNOG00000027357	93.5802	71.2386	61.1442	87.4445	288.164	59.8623	145.912	48.8247	54.0849	89.4688	66.55	87.4485	129.443	91.5289	61.7252	52.8642	4899.49	2692.31	0.863739	0.119527	0.6338	2973.66	2646.08	0.168453	0.626796	0.999999	2999.34	2845.78	0.0757724	0.750672	0.995108	Sox17	SRY-box transcription factor 17 [Source:RGD Symbol;Acc:1305371]
ENSRNOG00000030630	45.4666	52.9088	61.4592	53.7415	54.4299	57.5857	39.0677	54.2447	43.4766	61.5279	44.4671	47.7514	65.3675	43.997	42.9242	57.1976	3259.48	3138.05	0.0549421	0.799954	0.980472	3261.3	3083.95	0.0807748	0.716261	0.999999	3592.65	3316.86	0.115176	0.512608	0.995108	Ehmt2	euchromatic histone lysine methyltransferase 2 [Source:RGD Symbol;Acc:1302972]
ENSRNOG00000003359	37.7424	33.2907	35.029	45.8689	85.3802	40.9973	48.7391	33.5354	29.6391	33.6365	23.839	27.6213	28.1783	44.5222	39.9315	40.1387	4441.7	2448.21	0.859335	0.0100781	0.228599	3189.57	2406.13	0.406454	0.0523769	0.999999	3427.66	2587.6	0.405531	0.0204538	0.939969	Ogt	O-linked N-acetylglucosamine (GlcNAc) transferase [Source:RGD Symbol;Acc:62060]
ENSRNOG00000006052	39.8009	58.901	83.559	40.338	49.5498	48.5391	27.9249	57.2738	48.0898	54.0869	47.4444	42.958	58.2078	39.0406	57.0421	54.7524	2968.05	3125.88	-0.0745377	0.77799	0.978114	3319.28	3072.66	0.111466	0.551092	0.999999	3819.07	3304.24	0.208901	0.450053	0.995108	Sulf2	sulfatase 2 [Source:RGD Symbol;Acc:1305078]
ENSRNOG00000012658	85.1282	144.834	186.08	111.692	86.0185	103.246	43.585	130.737	86.7652	87.2164	254.52	49.1263	52.6467	36.8653	225.768	165.643	2588.31	3410.71	-0.39796	0.468533	0.919028	3353.03	3356.95	-0.00169817	0.997992	0.999999	3979.95	3608.47	0.141386	0.778542	0.995108	Pdlim3	PDZ and LIM domain 3 [Source:RGD Symbol;Acc:620427]
ENSRNOG00000008246	46.8681	57.5594	85.9242	47.7867	38.2056	65.6231	15.7583	61.7275	71.6329	43.5827	99.1765	42.6871	31.9168	29.3432	70.9949	65.618	2699.74	3838.4	-0.507524	0.302818	0.844082	2886.77	3776.68	-0.387678	0.364279	0.999999	3756.67	4059.29	-0.111739	0.751092	0.995108	Emilin1	elastin microfibril interfacer 1 [Source:RGD Symbol;Acc:1311209]
ENSRNOG00000053583	119.974	94.5866	97.4128	128.496	121.87	115.791	163.512	121.718	106.678	107.159	110.819	125.359	141.262	133.35	110.256	121.528	3614.31	3118.12	0.212773	0.239142	0.78574	3433.79	3065.78	0.163672	0.252728	0.999999	3227.04	3296.19	-0.0306025	0.84453	0.995108	Mapk3	mitogen activated protein kinase 3 [Source:RGD Symbol;Acc:3046]
ENSRNOG00000010217	23.1219	33.1271	52.6201	29.1667	16.5562	49.4199	7.18896	49.5221	32.7171	37.0526	27.733	22.3054	20.7816	13.2031	25.2698	53.8325	3197	3129.11	0.0310813	0.956582	0.997279	2885.14	3075.21	-0.0920394	0.832464	0.999999	3810.06	3307.41	0.204101	0.497571	0.995108	Prrc2b	proline-rich coiled-coil 2B [Source:RGD Symbol;Acc:1595906]
ENSRNOG00000011648	36.955	79.3947	142.17	61.1927	24.031	96.9268	16.5554	94.4195	77.6427	46.8552	117.422	86.9867	27.2839	15.7569	74.9384	148.177	2610.87	3711.98	-0.507517	0.397298	0.892637	2931.17	3652.63	-0.317455	0.621413	0.999999	3811.3	3925.46	-0.0425575	0.923138	0.996241	Aqp1	aquaporin 1 (Colton blood group) [Source:RGD Symbol;Acc:2141]
ENSRNOG00000008465	75.9746	119.339	137.209	199.057	79.1895	210.641	59.0245	166.205	87.0604	177.995	111.371	86.4362	119.088	63.559	85.6596	187.258	3364.68	3030.63	0.150971	0.746739	0.975436	2915.52	2977.32	-0.0302303	0.940662	0.999999	3677.75	3203.27	0.199254	0.582259	0.995108	Tmem176b	transmembrane protein 176B [Source:RGD Symbol;Acc:708403]
ENSRNOG00000011523	130.675	107.782	88.8679	99.5439	102.943	78.7331	146.118	75.3358	102.017	128.347	107.471	110.818	167.993	129.72	107.409	89.9159	2992.89	3339.05	-0.158191	0.558501	0.940083	3607.05	3282.08	0.136292	0.56986	0.999999	3360.28	3529.53	-0.0709317	0.677793	0.995108	Macroh2a1	macroH2A.1 histone [Source:RGD Symbol;Acc:621462]
ENSRNOG00000003172	148.743	88.0519	79.5985	101.896	61.9611	180.936	68.3501	234.491	224.656	42.5897	167.016	167.288	63.7954	123.42	221.943	210.353	3279.27	3623.53	-0.143941	0.808382	0.980654	3647.24	3566.17	0.0324081	0.953156	0.999999	2664.8	3831.17	-0.523746	0.259723	0.995108	Serpinf1	serpin family F member 1 [Source:RGD Symbol;Acc:631369]
ENSRNOG00000004303	57.2248	157.734	244.466	163.428	81.3099	156.551	39.2305	212.603	99.6871	132.125	94.7803	64.8909	70.2458	24.3503	65.4881	219.467	3322.75	2662.45	0.319722	0.529249	0.935916	2519.82	2616.27	-0.0541705	0.926995	0.999999	4474.96	2814.19	0.669146	0.113979	0.995108	Timp3	TIMP metallopeptidase inhibitor 3 [Source:RGD Symbol;Acc:3865]
ENSRNOG00000061058	59.5884	54.2847	49.5218	58.7011	59.1215	49.4076	63.2577	52.4414	64.4389	58.4489	60.0861	55.9831	59.3635	51.0687	58.0759	50.8148	3244.3	3465.97	-0.0956354	0.519808	0.933384	3112.74	3407.68	-0.130484	0.287666	0.999999	3406.28	3663.88	-0.105173	0.356056	0.995108	Csde1	cold shock domain containing E1 [Source:RGD Symbol;Acc:619726]
ENSRNOG00000056870	104.507	89.7967	90.7259	98.2018	128.762	76.1144	109.624	74.3223	86.3855	74.9404	74.0495	90.6895	84.1758	109.583	109.685	72.2649	3476.82	2922.65	0.250348	0.315947	0.851629	3296.34	2873.56	0.197908	0.332497	0.999999	3632.47	3089.38	0.233617	0.0653549	0.995108	Gdi1	GDP dissociation inhibitor 1 [Source:RGD Symbol;Acc:2676]
ENSRNOG00000002831	1.70044	59.0882	128.85	29.7542	98.214	91.0922	5.36929	129.748	10.9865	59.2718	220.345	1.39549	12.3198	2.98265	42.4954	118.079	4123.12	3724.29	0.14679	0.897335	0.99225	2185.09	3667.35	-0.74705	0.600861	0.999999	2951.21	3942.68	-0.417878	0.771588	0.995108	Wfikkn2	WAP, follistatin/kazal, immunoglobulin, kunitz and netrin domain containing 2 [Source:RGD Symbol;Acc:1305361]
ENSRNOG00000003261	17.2177	17.2548	18.9007	15.7699	14.9643	18.5289	13.4401	20.2428	20.0625	17.6414	16.8533	15.6829	14.3014	14.1741	18.0476	19.6449	3196.34	3350.15	-0.0675851	0.740399	0.97428	3086.54	3293.57	-0.0937093	0.603737	0.999999	3486.84	3541.3	-0.022358	0.862406	0.995108	Usp9x	ubiquitin specific peptidase 9, X-linked [Source:RGD Symbol;Acc:1560056]
ENSRNOG00000014013	23.8562	35.0444	50.9687	43.3232	25.6264	49.5249	18.5068	46.5908	28.3546	45.3938	33.4934	26.5887	35.0142	22.8826	25.2264	64.2165	3131.8	2995.46	0.0643701	0.866179	0.990298	3222.88	2943.57	0.130813	0.732594	0.999999	3623.31	3166.29	0.194495	0.507178	0.995108	Map4k4	mitogen-activated protein kinase kinase kinase kinase 4 [Source:RGD Symbol;Acc:1305322]
ENSRNOG00000053086	235.099	300.799	313.615	389.945	172.586	610.913	64.2664	963.896	361.145	158.893	221.875	400.718	104.232	118.119	258.245	729.019	4283.04	2706.93	0.66203	0.356408	0.876381	2797.17	2662.56	0.0711503	0.910252	0.999999	3104	2861.3	0.117471	0.723006	0.995108	Selenop	selenoprotein P [Source:RGD Symbol;Acc:3660]
ENSRNOG00000016343	17.7434	38.7777	67.6019	56.5386	17.0563	64.6568	13.2573	69.8293	22.2874	53.1731	57.2869	21.4611	31.5267	11.1592	29.677	80.4499	3204.95	3006.7	0.0922136	0.881572	0.990772	2908.67	2955.48	-0.0230104	0.969254	0.999999	3719.79	3179.25	0.226534	0.643038	0.995108	Dkk3	dickkopf WNT signaling pathway inhibitor 3 [Source:RGD Symbol;Acc:621846]
ENSRNOG00000015642	84.1304	84.2273	75.1527	62.9758	76.4761	65.8046	102.324	59.8425	85.3889	92.3394	90.7095	74.5435	100.458	90.8454	71.1521	66.7229	3085.02	3484.32	-0.175878	0.443024	0.908015	3273.24	3425.38	-0.0654523	0.740641	0.999999	3292.65	3683.35	-0.161763	0.296524	0.995108	Pabpc4	poly(A) binding protein, cytoplasmic 4 [Source:RGD Symbol;Acc:1305015]
ENSRNOG00000008921	77.2897	116.796	116.466	89.1674	127.247	78.0242	55.756	69.0389	83.5614	110.663	95.4743	72.8498	105.563	65.2055	93.7751	63.7265	2975.92	3276.81	-0.138889	0.657915	0.962838	2903.63	3220.74	-0.149455	0.556576	0.999999	3819.17	3463.89	0.140861	0.517756	0.995108	Dynll2	dynein light chain LC8-type 2 [Source:RGD Symbol;Acc:619860]
ENSRNOG00000034015	75.5559	50.1553	45.8896	51.0102	48.09	49.5072	76.2619	47.7454	82.2156	36.549	64.7362	71.8284	45.6178	74.1402	88.8452	54.6658	3020.46	3488.96	-0.20815	0.515642	0.931431	3520.09	3432.19	0.0364256	0.913768	0.999999	3217.39	3688.48	-0.197119	0.510358	0.995108	Capn2	calpain 2 [Source:RGD Symbol;Acc:2268]
ENSRNOG00000020730	40.4916	38.0388	47.5318	59.332	32.3416	66.4062	31.1159	62.9178	38.9512	49.7336	45.8881	38.7139	31.0591	37.9986	47.3382	74.3219	3338.04	3007.66	0.150536	0.646258	0.960892	3235.42	2956.51	0.130015	0.669561	0.999999	3401.03	3179.44	0.0971752	0.620875	0.995108	Nbr1	NBR1, autophagy cargo receptor [Source:RGD Symbol;Acc:69195]
ENSRNOG00000001149	66.8117	44.1959	51.2801	51.4848	57.8801	53.1292	82.5197	54.0429	59.0621	46.7373	54.3676	60.7219	54.4963	58.647	50.1311	52.7365	3581.96	3203.79	0.160739	0.465403	0.91855	3065.82	3150.44	-0.0392446	0.786198	0.999999	3278.97	3386.79	-0.0466712	0.797172	0.995108	Pxn	paxillin [Source:RGD Symbol;Acc:1305759]
ENSRNOG00000006738	24.708	42.8026	107.446	68.535	20.3395	159.977	8.08594	120.378	43.5184	74.7773	69.8458	16.8823	16.1126	11.3492	57.065	179.183	3810.4	2536.53	0.587144	0.474766	0.921895	3181.35	2492.8	0.351866	0.663991	0.999999	3180.83	2681.76	0.246219	0.652214	0.995108	Fbxo32	F-box protein 32 [Source:RGD Symbol;Acc:620373]
ENSRNOG00000018686	57.1556	43.4183	50.6626	40.8029	57.7688	41.9943	61.7004	37.4599	39.2381	43.8431	39.586	44.5465	41.6342	74.1674	52.9061	44.4499	3366.77	2836.94	0.246795	0.272262	0.819172	3540.01	2788.88	0.343924	0.136797	0.999999	3445.75	2998.81	0.200385	0.195297	0.995108	Atxn2l	ataxin 2-like [Source:RGD Symbol;Acc:1565868]
ENSRNOG00000005580	55.6069	19.2386	24.948	21.6092	21.8339	21.4114	49.8767	22.3892	39.867	15.0737	32.371	44.6085	17.2606	41.2885	46.8961	24.6378	3040.65	3481.33	-0.195399	0.656265	0.962224	3359.6	3425.19	-0.0279547	0.949409	0.999999	3390.25	3680.47	-0.118495	0.79108	0.995108	Itgb4	integrin subunit beta 4 [Source:RGD Symbol;Acc:2928]
ENSRNOG00000001823	65.264	32.0751	29.9173	52.0434	32.4407	33.9915	117.03	41.2678	50.2925	42.5476	56.0141	65.6565	48.3197	59.6561	39.275	42.3903	3654.95	3497.67	0.0632899	0.890644	0.991091	3026.58	3439.85	-0.184656	0.41086	0.999999	3092.3	3697.7	-0.257951	0.397929	0.995108	St6gal1	ST6 beta-galactoside alpha-2,6-sialyltransferase 1 [Source:RGD Symbol;Acc:3676]
ENSRNOG00000054344	156.677	229.515	208.512	129.666	145.327	51.4943	169.901	56.3865	93.1083	158.104	136.115	174.507	184.342	106.795	123.458	119.825	2413.71	3212.85	-0.412805	0.366681	0.878667	2991.08	3158.18	-0.0783237	0.782582	0.999999	4380.62	3396.24	0.36719	0.185753	0.995108	Ier2	immediate early response 2 [Source:RGD Symbol;Acc:1359581]
ENSRNOG00000036852	114.347	121.758	118.728	141.39	121.921	157.548	174.622	148.353	110.621	151.269	108.734	113.117	138.265	145.69	112.303	147.279	3642.84	2931.99	0.31306	0.128572	0.649132	3223.56	2881.43	0.161845	0.381478	0.999999	3179.94	3099.05	0.0371017	0.82208	0.995108	Pcbp2	poly(rC) binding protein 2 [Source:RGD Symbol;Acc:1309626]
ENSRNOG00000049219	97.5706	114.963	126.187	99.6812	128.012	92.738	98.7937	87.3636	112.341	129.44	105.276	97.9971	129.427	100.758	125.927	96.2077	2986.38	3274.25	-0.132844	0.506705	0.928336	3256.56	3218.25	0.0171148	0.92434	0.999999	3409.96	3460.95	-0.0214445	0.89055	0.995108	Rnf187	ring finger protein 187 [Source:RGD Symbol;Acc:1308636]
ENSRNOG00000047088	87.5027	65.7915	65.6109	63.9431	69.126	62.0623	100.922	67.0041	90.6548	75.009	86.5996	82.5637	75.4768	85.0669	82.6419	64.189	3149.42	3534.32	-0.166637	0.443679	0.90839	3175.29	3475.34	-0.130324	0.400953	0.999999	3157.53	3736.28	-0.242796	0.127032	0.995108	Rab10	RAB10, member RAS oncogene family [Source:RGD Symbol;Acc:620879]
ENSRNOG00000029941	83.0398	128.207	120.034	139.418	96.5819	143.451	74.0341	149.959	86.0049	136.772	119.24	103.454	130.055	82.784	86.5734	154.324	3193.34	3072.9	0.0556388	0.854876	0.98941	3060.72	3020.36	0.0192373	0.945867	0.999999	3431.95	3248.42	0.0792794	0.73334	0.995108	Grina	glutamate ionotropic receptor NMDA type subunit associated protein 1 [Source:RGD Symbol;Acc:628873]
ENSRNOG00000017940	18.492	25.1042	34.1874	32.3003	21.6433	38.5518	14.0436	33.548	22.3274	32.2267	23.7882	19.633	22.0608	17.0018	23.1969	45.8044	3206.4	2921.35	0.134488	0.711848	0.971651	3148.89	2870.84	0.133377	0.706315	0.999999	3468.81	3087.9	0.167788	0.521963	0.995108	Rere	arginine-glutamic acid dipeptide repeats [Source:RGD Symbol;Acc:629475]
ENSRNOG00000013562	100.396	126.033	109.898	128.928	105.475	130.789	135.776	139.92	111.323	113.04	120.747	118.844	127.123	112.382	104.702	137.249	3397.8	3086.7	0.138518	0.36128	0.877031	3133.46	3034.9	0.0462806	0.737306	0.999999	3272.4	3263.08	0.00415771	0.973731	0.999093	Ndfip1	Nedd4 family interacting protein 1 [Source:RGD Symbol;Acc:1310053]
ENSRNOG00000005903	86.9706	47.7236	24.0318	50.458	62.2214	33.5097	128.756	41.7537	60.9474	68.5161	75.7407	84.1366	96.885	92.263	60.5251	34.8639	3298.97	3594.32	-0.123905	0.776609	0.978108	3462.13	3534.17	-0.0296797	0.932116	0.999999	2749.87	3799.78	-0.46656	0.204634	0.995108	St14	suppression of tumorigenicity 14 [Source:RGD Symbol;Acc:69288]
ENSRNOG00000009552	68.279	91.2312	109.412	132.319	64.2883	129.353	45.0779	121.608	82.5751	101.733	115.626	85.2795	78.2851	48.7333	72.3862	161.174	2997.24	3212.13	-0.0997017	0.792927	0.98013	2937.51	3158.2	-0.104468	0.784085	0.999999	3535.33	3395.99	0.0580224	0.813954	0.995108	Serinc3	serine incorporator 3 [Source:RGD Symbol;Acc:1308390]
ENSRNOG00000021164	87.8758	100.316	111.17	71.9465	108.863	55.3112	123.571	58.7695	87.5035	93.3902	79.8192	82.3451	157.661	170.198	129.34	66.6568	2825.39	2804.11	0.0106606	0.973607	0.997934	4193.67	2756.4	0.605418	0.0513951	0.999999	3209.18	2964.02	0.114635	0.509453	0.995108	Stip1	stress-induced phosphoprotein 1 [Source:RGD Symbol;Acc:621599]
ENSRNOG00000018456	90.0345	84.8499	72.6654	88.5548	105.521	85.2943	143.046	98.9319	89.7326	95.023	83.6392	90.9996	106.041	111.524	89.744	85.1042	3660.01	3046.66	0.264325	0.210323	0.75727	3256.03	2994.97	0.120571	0.414279	0.999999	3013.05	3220.44	-0.0960857	0.414323	0.995108	LOC100911664	uncharacterized LOC100911664 [Source:RGD Symbol;Acc:6491729]
ENSRNOG00000043098	267.876	756.337	391.356	235.118	1146.75	303.63	1634.09	366.629	111.867	849.362	277.049	204.602	1150.58	802.415	86.2563	250.84	5115.85	2143.89	1.25467	0.0800482	0.558064	3335.46	2103.59	0.665038	0.407621	0.999999	2594.66	2265.39	0.195756	0.752879	0.995108	Mt2A	metallothionein 2A [Source:RGD Symbol;Acc:1592345]
ENSRNOG00000011517	22.2996	41.0732	56.5969	74.2688	15.0801	51.8984	22.5314	97.9019	25.3297	57.0061	34.4363	25.7536	57.7132	21.5576	30.9967	107.637	3164.66	2412	0.391875	0.502865	0.92794	3602.6	2369.38	0.604546	0.250314	0.999999	3472.71	2549.39	0.445887	0.287263	0.995108	Tnfrsf21	TNF receptor superfamily member 21 [Source:RGD Symbol;Acc:1307308]
ENSRNOG00000018090	43.3562	36.1605	38.5224	33.897	38.8634	38.2379	46.9067	36.204	46.4405	38.9074	42.4333	40.8628	38.7625	45.53	40.8843	38.2657	3171.15	3346.35	-0.077831	0.61529	0.952819	3173.55	3290.32	-0.0522228	0.685684	0.999999	3188.06	3537.47	-0.150022	0.254512	0.995108	Ppp6r1	protein phosphatase 6, regulatory subunit 1 [Source:RGD Symbol;Acc:1311409]
ENSRNOG00000017023	91.2807	62.4235	67.4938	69.9286	68.2773	70.6694	87.6804	71.3783	81.3423	57.8324	62.7145	78.7103	57.3565	78.502	96.4415	80.4786	3223.41	3042.41	0.0832207	0.671632	0.96683	3317.73	2991.66	0.149141	0.514246	0.999999	3338.44	3215.99	0.0539075	0.785916	0.995108	Tcf25	transcription factor 25 [Source:RGD Symbol;Acc:1309054]
ENSRNOG00000010252	79.2634	107.409	127.974	156.735	69.2872	152.614	72.9029	160.388	79.9188	123.79	116.4	95.9083	131.36	75.6274	96.1173	153.723	3159.09	2894.1	0.126542	0.728366	0.973352	3107.52	2844.85	0.127499	0.656703	0.999999	3465.27	3059.53	0.179652	0.492055	0.995108	Hexa	hexosaminidase subunit alpha [Source:RGD Symbol;Acc:2792]
ENSRNOG00000033426	64.273	58.4212	69.0137	65.0939	57.62	64.1152	70.2356	62.7521	72.0424	63.8804	72.3657	68.4666	81.9046	81.8634	71.2254	65.2741	2959.91	3223.91	-0.1234	0.348963	0.871481	3423.2	3170.02	0.110936	0.428677	0.999999	3162.61	3408.14	-0.10783	0.302598	0.995108	Cdc37	cell division cycle 37 [Source:RGD Symbol;Acc:71006]
ENSRNOG00000019211	127.808	57.7081	141.617	54.7607	31.6293	115.128	79.9957	135.016	277.529	48.4445	133.499	208.084	30.1516	89.6811	184.817	135.774	2468.56	4565.76	-0.887138	0.129828	0.650589	2944.87	4492.52	-0.609361	0.329476	0.999999	2762.14	4826.32	-0.805137	0.133846	0.995108	Olfml3	olfactomedin-like 3 [Source:RGD Symbol;Acc:1311106]
ENSRNOG00000062272	603.926	381.394	326.839	506.982	527.201	371.408	1102.42	477.321	623.935	390.56	408.022	517.803	604.727	700.522	411.318	320.838	3847.17	3019.44	0.349341	0.368008	0.878673	3104.97	2969.02	0.0646014	0.838122	0.999999	2994.22	3191.57	-0.0920921	0.730069	0.995108	LOC100361933	ribosomal protein S12-like [Source:RGD Symbol;Acc:2319147]
ENSRNOG00000011592	74.9404	54.4431	59.4336	69.2913	57.3274	60.815	86.8795	64.8468	77.8985	63.0986	81.0353	85.2768	59.3685	75.5165	75.2911	74.968	3048.91	3480.54	-0.191242	0.367949	0.878673	3159.43	3422.87	-0.115638	0.496539	0.999999	3091.06	3679.56	-0.251417	0.144635	0.995108	Lrp10	LDL receptor related protein 10 [Source:RGD Symbol;Acc:1310471]
ENSRNOG00000059947	86.2423	62.3492	55.136	50.1905	45.5543	25.5315	132.504	34.8954	73.3148	56.1639	77.0579	60.7591	103.077	86.5987	93.9139	35.0833	2838.35	3189.93	-0.168684	0.741413	0.97428	3723.87	3137.17	0.247367	0.485093	0.999999	3205.12	3372.51	-0.0734234	0.747735	0.995108	Sdc1	syndecan 1 [Source:RGD Symbol;Acc:3648]
ENSRNOG00000021317	98.5169	94.8772	88.6039	88.9949	88.4555	89.8747	125.213	98.9086	109.515	112.02	110.831	100.582	122.775	115.819	91.5895	92.6784	3111.4	3355.47	-0.109267	0.534804	0.935916	3207.57	3298.83	-0.0403644	0.801508	0.999999	3040.4	3547.1	-0.22238	0.0179485	0.907887	Cct2	chaperonin containing TCP1 subunit 2 [Source:RGD Symbol;Acc:1359143]
ENSRNOG00000013783	135.158	76.4988	73.7215	87.3439	73.7591	73.1695	153.601	75.4834	110.075	78.1292	109.075	114.434	96.1684	122.376	92.7755	81.7678	3074.63	3375.16	-0.134767	0.678184	0.967158	3154.07	3319.53	-0.0737852	0.73099	0.999999	3232.03	3568.2	-0.14275	0.579775	0.995108	Efhd2	EF-hand domain family, member D2 [Source:RGD Symbol;Acc:1307585]
ENSRNOG00000009956	17.9622	18.7772	19.1121	17.9211	19.0244	19.5345	16.3758	18.8708	18.961	16.5497	19.2699	17.4402	17.4461	17.0783	20.1126	19.7152	3125.81	3066.27	0.028046	0.836752	0.986702	3087.96	3015.08	0.0344598	0.786857	0.999999	3311.47	3241.55	0.0308884	0.753113	0.995108	Wnk1	WNK lysine deficient protein kinase 1 [Source:RGD Symbol;Acc:621141]
ENSRNOG00000013443	130.161	97.7365	103.078	86.7871	61.5899	85.9693	43.8068	98.6077	132.076	106.376	132.395	113.525	80.8469	50.489	112.339	96.1809	2326.47	3895.61	-0.743417	0.0121719	0.254346	2672.76	3830.83	-0.519306	0.0603955	0.999999	3553.22	4118.38	-0.212931	0.235299	0.995108	Tm9sf3	transmembrane 9 superfamily member 3 [Source:RGD Symbol;Acc:1564625]
ENSRNOG00000020979	268.597	209.317	184.135	231.211	197.864	177.204	427.251	172.076	252.469	232.892	238.259	253.474	287.529	318.875	254.435	176.198	3172.58	3189.4	-0.00787516	0.981804	0.998484	3314.19	3135.82	0.0798051	0.718442	0.999999	3083.64	3371.49	-0.128763	0.403854	0.995108	Psmb4	proteasome 20S subunit beta 4 [Source:RGD Symbol;Acc:61877]
ENSRNOG00000017500	51.9466	56.0545	102.25	47.1248	29.1101	73.3991	17.9696	62.576	74.6508	59.6793	58.0289	49.8018	39.8333	27.6375	72.4551	90.8692	2449.24	3247.74	-0.406894	0.368183	0.878673	3024.56	3192.95	-0.0781781	0.841929	0.999999	3648.23	3433.02	0.0877173	0.765471	0.995108	Mtss2	MTSS I-BAR domain containing 2 [Source:RGD Symbol;Acc:1309731]
ENSRNOG00000055672	195.843	66.1343	31.1728	175.027	183.171	103.166	549.479	63.5789	142.329	198.322	314.537	209.735	315.297	488.493	141.545	130.316	3514.35	3389.44	0.0520826	0.93396	0.994799	4129.03	3333.76	0.308658	0.521799	0.999999	1940.39	3584.24	-0.88533	0.103782	0.995108	Gpx2	glutathione peroxidase 2 [Source:RGD Symbol;Acc:727780]
ENSRNOG00000003723	33.3083	30.3885	31.8855	31.8439	30.9699	30.9932	37.1424	30.5059	33.046	37.8978	35.6093	32.6404	29.3547	31.0149	33.6534	35.0316	3062.48	3296.98	-0.106743	0.454893	0.914031	2990.32	3241.09	-0.116308	0.341355	0.999999	3191.33	3485.24	-0.127149	0.194857	0.995108	Wdr26	WD repeat domain 26 [Source:RGD Symbol;Acc:1565589]
ENSRNOG00000019465	65.5124	59.0784	61.973	50.2032	60.5087	50.1852	61.9833	53.537	82.9341	61.7451	65.665	69.7291	65.2029	62.4139	64.2813	60.4259	2816.51	3495.6	-0.311826	0.0690054	0.533875	3081.55	3437.1	-0.157487	0.272312	0.999999	3125	3695.08	-0.241738	0.125282	0.995108	Gnai3	G protein subunit alpha i3 [Source:RGD Symbol;Acc:2714]
ENSRNOG00000005355	91.262	46.4053	43.8392	82.3576	52.4443	62.9966	101.522	68.1483	64.3133	51.6432	74.2361	86.4391	57.1468	85.0563	81.0064	68.172	3201.15	3113.65	0.0398216	0.890346	0.991091	3209.2	3062.43	0.0674516	0.775999	0.999999	3140.98	3291.82	-0.0676685	0.829464	0.995108	Ncstn	nicastrin [Source:RGD Symbol;Acc:631418]
ENSRNOG00000001592	88.334	76.2951	70.5124	62.5921	74.9227	54.1753	121.239	56.1841	82.9984	81.5541	76.96	77.9054	108.882	106.153	86.9093	53.6936	2998.88	3132.88	-0.0633524	0.835164	0.986452	3415.52	3079.93	0.149228	0.562605	0.999999	3088.53	3311.66	-0.100648	0.485952	0.995108	Cct8	chaperonin containing TCP1 subunit 8 [Source:RGD Symbol;Acc:1305452]
ENSRNOG00000001235	55.8028	52.7143	63.6987	52.3778	42.3483	65.4072	37.7578	68.4967	69.124	53.6212	56.6147	56.0362	47.266	40.8346	69.3825	74.8996	2902.34	3199.97	-0.140608	0.598882	0.949084	3088.7	3146.34	-0.0266919	0.916058	0.999999	3227.93	3382.62	-0.0675149	0.632947	0.995108	Gna12	G protein subunit alpha 12 [Source:RGD Symbol;Acc:71018]
ENSRNOG00000028103	135.994	66.5468	71.5357	69.7027	88.6613	66.4557	157.73	69.5508	100.234	92.5296	88.1563	114.629	86.5905	117.249	117.258	64.5228	3186.17	3303.78	-0.0525436	0.873165	0.990772	3153.24	3248.19	-0.0429022	0.863517	0.999999	3038.08	3492.22	-0.201007	0.47233	0.995108	Psmd3	proteasome 26S subunit, non-ATPase 3 [Source:RGD Symbol;Acc:1311470]
ENSRNOG00000025764	283.266	1045.04	488.691	395.714	725.093	448.753	951.198	697.579	166.968	1142.07	293.574	219.865	1182.3	404.42	143.834	503.583	3812.24	2466.73	0.627963	0.301729	0.842842	2961.29	2419.65	0.291457	0.692667	0.999999	3168.07	2606.21	0.281623	0.66271	0.995108	AC128848.1	-
ENSRNOG00000004143	115.17	73.1929	72.4898	105.834	96.4871	99.9752	118.176	102.723	97.1944	84.5746	111.555	106.103	97.4773	98.655	87.9395	108.109	3280.16	3147.08	0.0596265	0.715533	0.972619	3022.81	3094.96	-0.0339274	0.824301	0.999999	3055.06	3327.16	-0.123083	0.574236	0.995108	Adipor1	adiponectin receptor 1 [Source:RGD Symbol;Acc:1303151]
ENSRNOG00000014297	76.0798	69.1707	44.8119	55.3248	142.155	71.6453	157.808	59.3035	58.002	92.1482	72.2854	100.828	85.2674	108.16	52.6765	54.9596	4160.64	3128.63	0.411145	0.291682	0.835562	2853.55	3075.18	-0.107927	0.737895	0.999999	2512.6	3307.03	-0.396377	0.126405	0.995108	Sdc4	syndecan 4 [Source:RGD Symbol;Acc:3650]
ENSRNOG00000022392	100.242	78.8634	154.698	89.2029	79.8607	121.791	71.228	117.073	153.179	128.914	110.641	100.946	55.8337	84.2976	177.156	162.755	2683.52	3405.44	-0.343482	0.203047	0.750327	3236.78	3347.59	-0.0486291	0.902195	0.999999	3084.32	3599.52	-0.222865	0.402176	0.995108	Hspb8	heat shock protein family B (small) member 8 [Source:RGD Symbol;Acc:71003]
ENSRNOG00000001596	340.743	257.738	227.208	191.509	258.133	161.137	471.822	161.414	308.195	242.645	269.505	346.461	319.253	428.06	297.709	159.406	2965.32	3295.53	-0.152552	0.699112	0.970439	3331.73	3240.61	0.0399808	0.901486	0.999999	3039.35	3483.65	-0.196834	0.394137	0.995108	Atp5mc3	ATP synthase membrane subunit c locus 3 [Source:RGD Symbol;Acc:620052]
ENSRNOG00000011148	135.783	52.8888	44.1781	52.127	63.0836	43.0285	145.394	51.7076	114.719	47.9573	81.4571	104.55	52.5524	120.028	113.226	49.2585	3006.41	3466.08	-0.205441	0.657987	0.962838	3260.87	3409.61	-0.0644149	0.878224	0.999999	2998.24	3664.11	-0.289347	0.507052	0.995108	Ssr3	signal sequence receptor subunit 3 [Source:RGD Symbol;Acc:621630]
ENSRNOG00000009088	102.062	33.3239	34.9244	38.1435	28.6091	27.2788	128.248	31.4431	77.1182	40.4649	63.1301	74.8776	37.5505	124.203	68.6047	45.5694	2869.35	3410.85	-0.249594	0.653977	0.962088	3605.61	3355.03	0.103847	0.807273	0.999999	2944.15	3605.82	-0.292478	0.490963	0.995108	Txnrd1	thioredoxin reductase 1 [Source:RGD Symbol;Acc:61959]
ENSRNOG00000018568	112.539	96.5729	101.574	98.2156	97.7312	86.7811	133.424	90.7514	110.217	95.6931	121.289	117.19	112.351	129.805	105.479	88.9828	2973.98	3241.94	-0.124749	0.55149	0.939398	3117.6	3188.13	-0.0322747	0.857888	0.999999	3154.19	3427.38	-0.119782	0.352322	0.995108	Rab5c	RAB5C, member RAS oncogene family [Source:RGD Symbol;Acc:1307095]
ENSRNOG00000060237	102.693	6.88535	8.84976	27.8872	5.91386	24.056	46.365	17.615	164.667	11.8865	153.067	157.324	8.16358	137.352	140.564	26.0836	1137.16	5910.24	-2.37792	0.00186941	0.0922697	3709.52	5818.78	-0.649516	0.469592	0.999999	1880.55	6249.89	-1.73268	NA	1	Inhbb	inhibin subunit beta B [Source:RGD Symbol;Acc:2913]
ENSRNOG00000006137	22.3684	25.1881	32.6684	22.5246	25.3345	27.6571	15.0745	27.57	23.2086	30.4618	23.1759	22.3489	23.5729	16.8315	22.9266	32.1591	2944.37	3061.05	-0.0558562	0.831762	0.985678	2881.43	3008.42	-0.0621808	0.799937	0.999999	3352.05	3235.55	0.0509995	0.792871	0.995108	Arid1a	AT-rich interaction domain 1A [Source:RGD Symbol;Acc:1310500]
ENSRNOG00000048924	98.3917	97.8523	93.7262	72.9349	56.9572	110.769	34.7272	131.502	120.593	79.5991	123.942	98.7735	123.828	87.5108	125.046	112.144	2578.35	3273.14	-0.344039	0.429787	0.904074	3395.64	3219.42	0.0769852	0.730832	0.999999	2969.89	3460.58	-0.220549	0.281308	0.995108	Islr	immunoglobulin superfamily containing leucine-rich repeat [Source:RGD Symbol;Acc:1596359]
ENSRNOG00000014901	34.1242	17.6725	18.5775	18.1871	15.2829	15.4932	26.0678	19.0402	25.4134	19.4245	23.6921	25.424	18.3912	25.1159	27.2474	16.5667	2702.71	3354.58	-0.311998	0.203252	0.750559	3051.43	3298.87	-0.112597	0.624532	0.999999	3345.16	3546.27	-0.0842279	0.753927	0.995108	Uggt1	UDP-glucose glycoprotein glucosyltransferase 1 [Source:RGD Symbol;Acc:619710]
ENSRNOG00000018839	19.25	19.5166	28.9846	11.3356	7.52659	10.5383	8.35021	18.7664	45.8056	17.9433	12.9834	18.7629	15.1442	20.6433	18.4679	17.5746	1873.89	3969.49	-1.08284	0.0241899	0.356063	2921.82	3902.6	-0.417594	0.305986	0.999999	3476.12	4194.75	-0.271108	0.543406	0.995108	Ntrk2	neurotrophic receptor tyrosine kinase 2 [Source:RGD Symbol;Acc:3213]
ENSRNOG00000009183	60.3649	59.0365	71.7197	46.3466	53.0822	47.3805	68.2976	52.159	70.856	59.3492	66.6991	66.5138	62.9089	67.3983	66.1512	50.8553	2790.84	3335.98	-0.257754	0.149651	0.679718	3065.31	3280.25	-0.0978029	0.524891	0.999999	3179.78	3526.55	-0.149311	0.381711	0.995108	Szrd1	SUZ RNA binding domain containing 1 [Source:RGD Symbol;Acc:1560286]
ENSRNOG00000012329	163.242	82.1153	83.648	117.47	75.4004	83.3472	121.543	86.5297	103.63	75.2701	93.8653	120.64	90.3255	139.912	157.713	89.7898	2683.56	2885.02	-0.10464	0.673624	0.966978	3429.06	2837.25	0.273227	0.327712	0.999999	3463.44	3049.81	0.183482	0.520378	0.995108	Saraf	store-operated calcium entry-associated regulatory factor [Source:RGD Symbol;Acc:1303011]
ENSRNOG00000005348	3.12148	35.6732	95.6057	169.134	5.53581	138.059	1.20944	203.879	3.28104	77.8686	36.4118	3.6191	37.2904	1.27289	8.29743	269.149	3805.09	1325.36	1.52154	0.310231	0.848192	3368.35	1300.43	1.37303	0.363329	0.999999	3503.57	1400.84	1.32251	0.300953	0.995108	Pamr1	peptidase domain containing associated with muscle regeneration 1 [Source:RGD Symbol;Acc:1308745]
ENSRNOG00000052113	36.1552	46.3656	61.0562	41.4702	36.698	41.8713	26.9964	44.6822	46.4865	42.6238	45.3014	45.4892	45.6508	38.801	41.9078	48.3534	2629.51	3155.99	-0.262961	0.205394	0.753616	2998.29	3103.05	-0.0493529	0.68546	0.999999	3431.37	3336.24	0.0405775	0.832309	0.995108	Ppp1r9b	protein phosphatase 1, regulatory subunit 9B [Source:RGD Symbol;Acc:632281]
ENSRNOG00000007574	115.066	13.8001	22.5345	13.5381	34.155	10.5318	89.3237	22.8116	74.7066	18.007	48.4506	77.4639	26.6914	72.908	54.6319	14.2821	2773.76	3876.82	-0.48317	0.466386	0.91855	2927.22	3814.71	-0.382086	0.51806	0.999999	3098.36	4098.38	-0.403556	0.580287	0.995108	Padi2	peptidyl arginine deiminase 2 [Source:RGD Symbol;Acc:3288]
ENSRNOG00000005975	338.389	853.5	826.351	611.511	343.272	495.318	624.76	267.022	1041.21	534.181	608.052	391.241	689.276	436.336	338.095	517.043	2336.92	3486.43	-0.577238	0.150774	0.681156	2624.2	3428.24	-0.385485	0.297943	0.999999	3763.18	3685.3	0.0301865	0.93878	0.997792	Rpl30	ribosomal protein L30 [Source:RGD Symbol;Acc:621201]
ENSRNOG00000015618	93.824	13.1357	15.4494	11.8488	36.2903	16.5133	60.2225	20.3749	77.9232	14.1238	27.4495	85.6438	13.1752	87.0221	58.9808	13.849	2585.34	3984.67	-0.62422	0.319185	0.853319	3293.32	3920.22	-0.251434	0.734375	0.999999	2763.42	4211.4	-0.607854	0.431077	0.995108	Wnt5a	Wnt family member 5A [Source:RGD Symbol;Acc:69250]
ENSRNOG00000013895	176.941	98.6016	108.733	156.696	126.921	120.494	234.563	133.032	150.654	99.6351	136.463	175.785	109.674	235.018	159.948	132.282	3234.11	2965.46	0.124922	0.689945	0.968493	3286.63	2916.62	0.172225	0.579445	0.999999	3015.9	3134.92	-0.0558347	0.838847	0.995108	Npdc1	neural proliferation, differentiation and control, 1 [Source:RGD Symbol;Acc:1303156]
ENSRNOG00000004496	20.2584	24.7303	29.6091	33.0065	18.9582	28.3438	20.7496	29.3605	27.2351	31.0867	32.4711	23.5939	23.21	18.3615	23.9583	34.0478	2799.75	3295.82	-0.235144	0.311631	0.848192	2805.05	3240.19	-0.208003	0.390075	0.999999	3276.46	3484.26	-0.0887107	0.670026	0.995108	Rock2	Rho-associated coiled-coil containing protein kinase 2 [Source:RGD Symbol;Acc:3590]
ENSRNOG00000008578	69.2251	55.1313	60.4451	54.7563	69.0353	55.2821	73.3011	52.6985	73.9341	59.7911	61.3891	67.7693	59.3191	70.2558	71.1895	57.3758	3023.28	3182.81	-0.0744281	0.691847	0.969094	3058.52	3129.43	-0.0331959	0.828931	0.999999	3067.2	3364.43	-0.133447	0.348993	0.995108	Cdk16	cyclin-dependent kinase 16 [Source:RGD Symbol;Acc:620584]
ENSRNOG00000000923	71.9119	68.8455	66.5074	49.1942	59.8138	38.8001	80.1542	36.7012	75.2397	67.0612	66.5277	70.4402	86.338	77.1517	74.6743	38.6331	2557.11	3322.54	-0.378073	0.20793	0.754438	3224.59	3266.63	-0.0186588	0.946287	0.999999	3226.92	3512.15	-0.122189	0.449832	0.995108	Cct6a	chaperonin containing TCP1 subunit 6A [Source:RGD Symbol;Acc:1304763]
ENSRNOG00000030963	227.008	98.0048	80.8004	107.643	96.5968	116.092	229.487	121.391	189.16	103.801	161.543	183.695	151.507	259.837	213.672	123.729	2832.33	3215.55	-0.183265	0.605626	0.950481	3693.29	3162.91	0.223601	0.487896	0.999999	2737.57	3399.41	-0.31239	0.404781	0.995108	LOC108351137	glyceraldehyde-3-phosphate dehydrogenase [Source:RGD Symbol;Acc:11369796]
ENSRNOG00000056207	93.9892	73.2494	75.4637	79.5699	68.9088	74.5811	109.06	85.4691	104.097	74.9476	93.5566	93.136	74.1379	88.4941	95.2647	81.6885	3021.25	3277.17	-0.117513	0.597159	0.94846	2977.1	3222.79	-0.114496	0.500459	0.999999	3053.58	3464.45	-0.182099	0.259951	0.995108	Capza2	capping actin protein of muscle Z-line subunit alpha 2 [Source:RGD Symbol;Acc:1549770]
ENSRNOG00000011058	18.329	14.358	14.4271	18.4832	8.90176	18.0033	9.82616	17.1434	23.2929	11.3756	16.7661	18.0305	8.41397	11.579	14.781	19.0798	2662.8	3441.66	-0.369983	0.290375	0.834559	2608.4	3385.15	-0.376095	0.261309	0.999999	3436.37	3638.27	-0.0823467	0.741704	0.995108	Utrn	utrophin [Source:RGD Symbol;Acc:3947]
ENSRNOG00000018457	85.8696	79.2401	75.7404	62.2879	85.8196	57.149	113.943	59.1881	88.0279	84.026	79.6225	85.822	102.089	86.4655	78.7575	55.4239	3006.77	3218.24	-0.0983453	0.720406	0.972619	3012.95	3163.92	-0.070463	0.750385	0.999999	3057.12	3401.87	-0.154165	0.26673	0.995108	Ptpa	protein phosphatase 2 phosphatase activator [Source:RGD Symbol;Acc:1308354]
ENSRNOG00000000957	553.518	199.717	272.542	250.143	435.217	544.735	1063.02	434.09	310.106	395.979	338.037	326.409	363.598	565.018	272.417	280.965	4643.04	2575.39	0.850122	0.0136607	0.274003	2726.78	2531.45	0.107168	0.707493	0.999999	2536.83	2722.35	-0.101858	0.761219	0.995108	Rpl21	ribosomal protein L21 [Source:RGD Symbol;Acc:68390]
ENSRNOG00000002896	89.9656	93.6503	71.5114	106.286	166.132	85.5679	118.171	78.8785	68.8165	120.318	71.6419	77.1828	153.563	82.2916	70.3972	75.0284	3535.47	2668.83	0.405597	0.223678	0.771889	2947.86	2622.1	0.169043	0.619786	0.999999	3018.14	2820.71	0.0975412	0.687812	0.995108	Prdx6	peroxiredoxin 6 [Source:RGD Symbol;Acc:71005]
ENSRNOG00000014030	35.7351	15.7227	20.4417	25.2668	14.373	32.5481	15.1474	26.1018	59.0467	18.1449	27.3068	18.5114	10.3553	14.8906	50.2297	33.1922	2544.08	3558.37	-0.483952	0.311852	0.848192	3072.11	3499.95	-0.188141	0.746088	0.999999	2972.4	3761.3	-0.3396	0.444011	0.995108	Synm	synemin [Source:RGD Symbol;Acc:727872]
ENSRNOG00000008678	21.3781	65.2387	144.319	63.2933	16.3147	109.691	3.3906	91.9318	33.7566	92.3638	60.6345	20.4953	21.3567	9.39077	35.7757	111.573	2857.56	2682.16	0.0914571	0.915919	0.993753	2248.81	2634.44	-0.228338	0.753427	0.999999	4021.43	2835.2	0.504245	0.399977	0.995108	Antxr1	ANTXR cell adhesion molecule 1 [Source:RGD Symbol;Acc:1307144]
ENSRNOG00000005513	174.977	155.889	152.786	189.852	195.083	117.435	270.614	113.629	157.885	202.69	153.43	177.075	111.521	141.948	177.017	163.518	3190.72	3172.38	0.00807901	0.980812	0.998484	2667.41	3117.99	-0.225366	0.273746	0.999999	3269.22	3353.17	-0.0366576	0.808462	0.995108	Srsf5	serine and arginine rich splicing factor 5 [Source:RGD Symbol;Acc:3664]
ENSRNOG00000017428	13.4378	13.638	25.5727	15.2653	8.24152	18.5252	7.58202	18.7186	21.8411	12.5713	22.0282	12.4547	11.1051	8.73213	23.2193	26.0022	2444.19	3181.5	-0.380159	0.3599	0.877031	3115.64	3129.57	-0.00643611	0.987966	0.999999	3313.57	3363.91	-0.021723	0.946268	0.999093	Map1b	microtubule-associated protein 1B [Source:RGD Symbol;Acc:3043]
ENSRNOG00000008994	151.965	133.238	109.319	113.851	143.77	92.5715	219.896	102.018	138.626	125.932	136.572	152.209	169.437	172.519	136.217	104.637	3080.76	3061.25	0.00890679	0.977572	0.998393	3156.65	3010.03	0.0686526	0.747963	0.999999	2974.73	3236.09	-0.121484	0.443197	0.995108	Arpc4	actin related protein 2/3 complex, subunit 4 [Source:RGD Symbol;Acc:1310096]
ENSRNOG00000011346	101.801	74.8864	79.9835	83.2921	77.4974	106.475	37.9624	90.7458	189.01	38.0757	125.894	140.168	25.4165	61.4515	176.071	113.576	2460.08	3889.52	-0.660759	0.19298	0.736398	2902.45	3827.59	-0.399203	0.524783	0.999999	2835.22	4112.12	-0.53641	0.210251	0.995108	Ehd2	EH-domain containing 2 [Source:RGD Symbol;Acc:1560856]
ENSRNOG00000008163	160.581	185.589	169.713	204.04	196.163	154.139	247.911	162.988	142.266	190.835	196.551	168.574	209.659	196.423	153.674	150.152	3172.83	2917.69	0.120688	0.603034	0.950434	2903.48	2868.43	0.0176018	0.93039	0.999999	3180.29	3084.54	0.0441095	0.785702	0.995108	Atp6v1g1	ATPase H+ transporting V1 subunit G1 [Source:RGD Symbol;Acc:1310088]
ENSRNOG00000045952	36.6672	46.288	63.0201	51.178	34.9713	64.1258	34.3775	53.4035	46.7876	51.9373	48.1521	42.9513	44.0778	32.7475	35.1644	66.962	2933.99	2987.48	-0.0258193	0.923249	0.993935	2753.32	2936.79	-0.0929984	0.729364	0.999999	3279.28	3158.03	0.0543488	0.782331	0.995108	Ephb4	EPH receptor B4 [Source:RGD Symbol;Acc:1583193]
ENSRNOG00000042821	126.981	109.76	88.2183	188.192	136.453	150.632	103.091	159.517	92.4785	105.312	161.473	135.218	107.076	93.1291	148.189	165.717	3166.19	2855.37	0.149249	0.571064	0.943185	2902.38	2808.44	0.0474778	0.868373	0.999999	3132.13	3019.2	0.0529944	0.859439	0.995108	Cd59	CD59 molecule [Source:RGD Symbol;Acc:2311]
ENSRNOG00000030625	76.1276	59.6805	46.421	61.2227	40.3551	50.2875	40.9403	80.8559	77.2953	32.7194	42.8368	95.4835	57.8543	46.9685	61.1871	66.0222	2697.21	3159.65	-0.228231	0.587027	0.946642	2888.29	3107.81	-0.105663	0.77465	0.999999	3276.9	3339.67	-0.0273705	0.940415	0.997984	Tf	transferrin [Source:RGD Symbol;Acc:3845]
ENSRNOG00000059461	162.787	43.6676	51.9726	35.5438	48.1316	30.7396	64.8955	41.2257	226.354	41.4231	124.31	128.297	40.0156	122.243	157.171	42.4564	1644.83	4638.97	-1.49602	0.00228017	0.103313	3157.86	4564.79	-0.531653	0.378087	0.999999	2774.11	4904.14	-0.821976	0.170667	0.995108	B4galt1	beta-1,4-galactosyltransferase 1 [Source:RGD Symbol;Acc:620900]
ENSRNOG00000001223	69.4812	60.8669	62.2644	83.0531	66.0043	103.675	45.4432	112.752	82.2691	57.5444	70.7637	76.0586	57.8482	55.4654	77.4719	107.844	3271.99	2867.19	0.190723	0.568192	0.942809	2920.2	2819.61	0.0505704	0.853729	0.999999	2915.22	3030.98	-0.0561548	0.755473	0.995108	Pttg1ip	PTTG1 interacting protein [Source:RGD Symbol;Acc:1305983]
ENSRNOG00000023176	21.4485	21.2	31.0789	31.9003	15.6832	43.9817	12.1975	39.5973	27.9696	22.8254	26.4983	22.3514	14.5769	18.5889	26.1822	49.3824	3088.18	2767.47	0.158358	0.721008	0.972619	2950.09	2721.25	0.116467	0.766018	0.999999	3100.24	2925.64	0.0836425	0.683412	0.995108	Kidins220	kinase D-interacting substrate 220 [Source:RGD Symbol;Acc:619949]
ENSRNOG00000061262	17.2222	15.4535	20.8336	12.8496	14.0836	16.5975	8.94883	15.8445	18.404	17.8792	14.6053	14.0746	10.7118	12.6547	15.0531	18.9624	2677.47	3142.82	-0.230921	0.368803	0.87886	2714.58	3089.21	-0.186598	0.423417	0.999999	3394.49	3321.93	0.0311494	0.877292	0.995108	Huwe1	HECT, UBA and WWE domain containing E3 ubiquitin protein ligase 1 [Source:RGD Symbol;Acc:1561763]
ENSRNOG00000014690	78.7727	66.8206	63.1389	89.3427	76.3275	82.4808	90.0786	95.9322	69.4489	77.1643	89.6284	81.413	102.668	67.8557	82.5679	83.7831	3162.44	2920.52	0.11478	0.47649	0.921895	3030.2	2871.7	0.0777123	0.676124	0.999999	2897.4	3087.61	-0.0917186	0.590092	0.995108	Pigt	phosphatidylinositol glycan anchor biosynthesis, class T [Source:RGD Symbol;Acc:1307156]
ENSRNOG00000055925	24.2054	39.7041	47.9188	32.0115	41.2564	36.0822	23.7995	35.1677	29.2115	46.0102	29.0105	24.2924	39.2641	20.676	24.3308	37.1624	3015.56	2850.06	0.0815253	0.779742	0.978185	2633.98	2800.21	-0.0881963	0.779654	0.999999	3371.59	3012.33	0.162521	0.580931	0.995108	Zc3h7b	zinc finger CCCH-type containing 7B [Source:RGD Symbol;Acc:1307064]
ENSRNOG00000015733	144.278	139.602	124.711	159.502	239.429	131.105	248.969	147.813	112.141	147.052	132.621	149.024	217.103	224.318	155.109	134.883	3549.69	2508.04	0.500936	0.0781198	0.555001	3320.86	2465.49	0.429702	0.069167	0.999999	2785.65	2651.2	0.0713212	0.640205	0.995108	Myl12b	myosin light chain 12B [Source:RGD Symbol;Acc:628855]
ENSRNOG00000019282	60.812	51.6047	51.6369	41.3362	51.2194	38.4566	65.9545	39.2298	54.8007	52.1616	54.2494	55.2617	62.8478	66.5399	57.7188	40.4526	2761.05	3074.92	-0.155674	0.499643	0.927843	3164.38	3023.28	0.0658078	0.740592	0.999999	3085.56	3250.53	-0.0751419	0.618647	0.995108	Ubqln1	ubiquilin 1 [Source:RGD Symbol;Acc:620745]
ENSRNOG00000010306	430.844	519.374	407.484	330.341	466.374	292.077	777.375	295.58	489.331	695.26	523.042	478.619	1150.63	565.676	262.242	290.076	2729.18	3266.12	-0.259379	0.486286	0.923849	3320.13	3209.82	0.0488266	0.919624	0.999999	2667.16	3452.34	-0.372289	0.0761176	0.995108	H2az1	H2A.Z variant histone 1 [Source:RGD Symbol;Acc:621464]
ENSRNOG00000015277	413.417	259.324	208.753	275.283	376.036	240.346	788.89	254.063	408.812	232.093	348.569	354.585	353.538	639.475	453.028	240.911	3483.67	2829.18	0.300051	0.488344	0.92461	3477.03	2782.74	0.321297	0.355973	0.999999	2575.66	2990.95	-0.215647	0.441781	0.995108	Serf2	small EDRK-rich factor 2 [Source:RGD Symbol;Acc:1588368]
ENSRNOG00000004481	82.0592	67.088	55.7069	61.7445	87.9702	53.7038	104.507	68.3189	75.2176	74.5015	90.6159	82.7035	95.1061	91.9242	61.7088	61.7779	3099.04	3191.26	-0.0425592	0.868383	0.990347	3002.79	3138.1	-0.0634877	0.775833	0.999999	2785.41	3373.84	-0.276479	0.105864	0.995108	Adss	adenylosuccinate synthase [Source:RGD Symbol;Acc:1310508]
ENSRNOG00000016690	154.782	12.6286	9.56271	31.9942	68.4102	24.0068	270.087	65.7753	77.6949	16.8802	41.6102	79.6636	27.7668	158.925	101.466	26.3194	4671.61	2360.35	0.984843	0.173454	0.712335	3369.23	2322.4	0.536758	0.429207	0.999999	2421.22	2495.04	-0.0433347	0.958101	0.999093	Idi1	isopentenyl-diphosphate delta isomerase 1 [Source:RGD Symbol;Acc:621835]
ENSRNOG00000013917	7.18668	12.0932	23.912	16.6125	7.99634	38.7714	2.55255	53.3463	11.7205	9.27478	13.0321	12.2002	4.3616	3.08222	16.4004	39.7069	4376.11	1974.95	1.14789	0.124693	0.643216	2648.78	1942.37	0.447504	0.523353	0.999999	2698.89	2087.99	0.37027	0.301197	0.995108	Igsf10	immunoglobulin superfamily, member 10 [Source:RGD Symbol;Acc:735030]
ENSRNOG00000020300	150.401	158.863	231.236	107.245	132.3	170.356	68.0697	156.267	228.706	123.34	168.965	129.192	109.485	158.148	221.114	138.498	2524.14	3122.06	-0.306482	0.396162	0.892637	2946.35	3070.48	-0.0596128	0.849738	0.999999	3287.8	3300.47	-0.00552623	0.985747	0.999093	Lsp1	lymphocyte-specific protein 1 [Source:RGD Symbol;Acc:1306133]
ENSRNOG00000010389	52.1478	81.5415	111.524	137.229	67.8494	150.155	26.8412	122.595	75.1108	145.17	76.3925	57.3087	61.3825	25.2428	107.465	136.578	2960.91	2858.84	0.0507304	0.924593	0.993936	2609.31	2807.96	-0.10587	0.839625	0.999999	3263.56	3021.4	0.111201	0.77567	0.995108	Ndrg2	NDRG family member 2 [Source:RGD Symbol;Acc:621874]
ENSRNOG00000015173	41.1369	43.6263	51.5113	39.691	40.2661	51.51	36.119	52.6846	46.8273	45.0971	42.1533	43.8254	38.0159	33.0402	44.2278	50.8986	3025.04	2987.25	0.0184209	0.922093	0.993857	2729.03	2936.76	-0.105836	0.551501	0.999999	3123.91	3157.69	-0.0155242	0.902366	0.995108	Mbtps1	membrane-bound transcription factor peptidase, site 1 [Source:RGD Symbol;Acc:70935]
ENSRNOG00000051490	19.3172	41.3449	66.5547	52.9815	30.2506	60.4269	12.7075	48.8078	21.3755	49.73	29.448	22.1707	33.1925	17.1875	23.6955	60.9995	2972.04	2402.02	0.307327	0.542592	0.937434	2583.43	2359.5	0.130825	0.776078	0.999999	3726.19	2538.82	0.553522	0.194272	0.995108	Plcg1	phospholipase C, gamma 1 [Source:RGD Symbol;Acc:3347]
ENSRNOG00000015713	44.8628	35.7266	51.42	35.1118	43.0301	45.3016	35.4119	42.1797	68.7662	39.204	56.3642	42.9588	33.3441	34.4087	55.3466	49.0959	2741.46	3433.76	-0.324691	0.18157	0.720652	2789.16	3377.17	-0.276021	0.33092	0.999999	2926.54	3630.13	-0.310802	0.207631	0.995108	Parva	parvin, alpha [Source:RGD Symbol;Acc:71021]
ENSRNOG00000021155	94.6166	188.501	156.965	126.943	173.938	175.934	46.9646	161.077	110.641	110.739	125.134	117.147	106.252	163.722	93.0265	171.194	3066.41	2554.46	0.263695	0.519735	0.933384	2878.73	2511.72	0.196722	0.435509	0.999999	3302.39	2700.5	0.29032	0.215318	0.995108	Ctsk	cathepsin K [Source:RGD Symbol;Acc:61810]
ENSRNOG00000057676	45.0382	43.7244	41.709	36.897	51.1362	32.5212	55.0772	34.8608	47.4688	45.5511	42.3953	46.0797	48.1114	53.4969	39.9943	35.4543	2937.43	3078.59	-0.0679989	0.773682	0.977196	2940	3026.58	-0.0418797	0.816494	0.999999	3002.3	3254.22	-0.116262	0.296096	0.995108	Polr2m	RNA polymerase II subunit M [Source:RGD Symbol;Acc:619847]
ENSRNOG00000030237	450.277	363.568	315.65	407.472	345.558	311.082	722.314	309.941	384.745	372.507	445.751	430.281	481.577	492.396	392.25	249.386	3106.71	3012.15	0.0443488	0.894663	0.991813	2917.32	2961.95	-0.0218721	0.93248	0.999999	2997.45	3184.42	-0.0872749	0.587462	0.995108	Cox7c	cytochrome c oxidase subunit 7C [Source:RGD Symbol;Acc:2300145]
ENSRNOG00000056946	46.3664	43.6899	53.0309	47.855	52.6576	50.7249	50.5691	41.8649	45.1489	47.1704	40.6303	42.4956	48.873	51.3259	53.1975	47.0325	3023.22	2715.23	0.154921	0.28491	0.830869	3035.35	2669.07	0.185345	0.0918624	0.999999	3124.26	2870.07	0.122353	0.277455	0.995108	Scaf1	SR-related CTD-associated factor 1 [Source:RGD Symbol;Acc:708405]
ENSRNOG00000010474	61.5383	34.0851	39.3175	32.557	38.9635	38.4505	48.9681	42.1098	64.0317	31.9979	46.2542	49.3705	31.7883	52.9974	66.8353	39.3683	2780.54	3170.65	-0.189497	0.461262	0.916859	3091.66	3118.53	-0.0125718	0.96909	0.999999	2931.16	3351.76	-0.193441	0.520897	0.995108	Hmces	5-hydroxymethylcytosine binding, ES cell specific [Source:RGD Symbol;Acc:1559800]
ENSRNOG00000013653	161.763	72.5474	104.527	66.9499	70.4831	72.6828	147.707	67.9454	215.748	58.5337	169.327	117.768	76.3329	120.582	201.96	92.5406	2356.13	3696.49	-0.649878	0.155306	0.688517	3165.31	3637.51	-0.200642	0.667263	0.999999	2826.01	3908.42	-0.467811	0.293093	0.995108	Pdlim7	PDZ and LIM domain 7 [Source:RGD Symbol;Acc:628769]
ENSRNOG00000017560	105.332	407.639	500.438	290.72	366.721	206.282	167.105	243.844	115.724	452.92	210.308	74.859	504.808	127.996	89.7574	223.761	2753.52	2394.98	0.201255	0.716613	0.972619	2598.26	2351.01	0.144325	0.829793	0.999999	3865.33	2531.16	0.610773	0.316269	0.995108	Mdk	midkine [Source:RGD Symbol;Acc:69073]
ENSRNOG00000049531	37.0861	40.1795	49.7774	42.8529	40.2244	41.157	34.1425	38.7643	34.7868	45.7536	37.0242	34.2066	38.8951	33.8245	40.3366	46.7913	2822.88	2783.47	0.0204227	0.904021	0.993007	2867.46	2735.77	0.0678251	0.701057	0.999999	3293.87	2942.24	0.16282	0.322698	0.995108	Usp19	ubiquitin specific peptidase 19 [Source:RGD Symbol;Acc:1303276]
ENSRNOG00000016779	55.0551	55.3636	77.5409	45.996	41.1098	67.0495	24.9652	65.4319	73.2036	65.2396	61.2753	54.6042	44.1919	30.7035	53.0565	69.2156	2580.3	3312.82	-0.36028	0.300836	0.842311	2510.76	3256.79	-0.375295	0.178795	0.999999	3221.79	3501.83	-0.120248	0.561785	0.995108	Fam120a	family with sequence similarity 120A [Source:RGD Symbol;Acc:1306643]
ENSRNOG00000001862	73.0947	65.6118	61.6445	58.7372	83.135	50.9821	99.7499	56.37	73.8026	74.2006	74.5358	72.2171	97.6595	85.4799	70.4143	54.7216	2963.54	3017.21	-0.0261771	0.921409	0.993857	3089.32	2966.37	0.0586779	0.787438	0.999999	2804.66	3189.51	-0.185515	0.0933019	0.995108	Ube2l3	ubiquitin-conjugating enzyme E2L 3 [Source:RGD Symbol;Acc:1308361]
ENSRNOG00000023360	110.452	114.506	96.2705	77.9759	126.346	67.7028	139.51	67.6475	114.703	108.102	106.571	121.735	142.825	132.567	70.5752	65.5066	2824.47	3183.6	-0.172921	0.575437	0.944082	2843.91	3130.04	-0.138233	0.65877	0.999999	2979.79	3365.29	-0.175512	0.286421	0.995108	Fus	FUS RNA binding protein [Source:RGD Symbol;Acc:1308864]
ENSRNOG00000034198	233.213	148.862	144.967	182.267	172.883	152.847	187.123	178.133	261.06	177.18	176.352	205.004	174.245	182.79	250.349	145.661	2716.69	3230.06	-0.249839	0.207786	0.754438	2904.44	3175.9	-0.128976	0.598474	0.999999	2956.64	3414.2	-0.207601	0.36929	0.995108	Tceal9	transcription elongation factor A like 9 [Source:RGD Symbol;Acc:1592975]
ENSRNOG00000000851	51.2976	42.818	47.8262	47.3958	48.3923	52.1583	47.4318	51.2848	47.1545	50.5584	47.4036	45.1303	47.0831	47.9125	47.3053	51.9937	2996.15	2867.44	0.0635381	0.56628	0.942809	2864.99	2818.89	0.0233559	0.808914	0.999999	3017.44	3031.13	-0.00659465	0.949223	0.999093	Bag6	BCL2-associated athanogene 6 [Source:RGD Symbol;Acc:71064]
ENSRNOG00000027906	16.7362	19.6091	27.0881	20.0297	18.8514	27.9347	13.8231	27.0227	18.9768	21.997	20.2188	17.7905	16.3267	16.7639	20.0635	29.1917	3034.02	2741.1	0.146716	0.596198	0.948322	2794	2694.54	0.0522649	0.826602	0.999999	3061.62	2897.59	0.0794278	0.673752	0.995108	Ankrd11	ankyrin repeat domain 11 [Source:RGD Symbol;Acc:1306679]
ENSRNOG00000013973	119.938	31.3511	34.5663	148.932	306.473	38.5788	999.798	92.3801	29.7404	141.174	236.599	50.7764	934.258	251.05	94.3675	40.9134	4957.66	1586.11	1.64411	0.072338	0.544726	4477.62	1560.01	1.52121	0.0927298	0.999999	1224.33	1677.89	-0.45465	0.51933	0.995108	Lcn2	lipocalin 2 [Source:RGD Symbol;Acc:69408]
ENSRNOG00000000796	21.0623	19.0467	18.8126	16.5632	16.2578	15.6493	18.4204	17.3978	20.6411	19.1321	19.0141	18.6008	16.4111	17.6693	19.5973	16.2145	2701.34	3094.29	-0.196239	0.110207	0.618021	2734.45	3042.16	-0.154024	0.201508	0.999999	3191.76	3270.92	-0.0353497	0.764305	0.995108	Ranbp2	RAN binding protein 2 [Source:RGD Symbol;Acc:1560047]
ENSRNOG00000019940	196.419	86.64	79.8085	84.372	89.5705	72.3131	284.624	80.4883	145.967	89.4462	132.051	164.546	134.47	224.965	184.092	68.2696	2969.39	3005.37	-0.0175723	0.971539	0.997934	3384.83	2956.06	0.195366	0.619484	0.999999	2673.61	3177.18	-0.248959	0.492328	0.995108	Ssr2	signal sequence receptor subunit 2 [Source:RGD Symbol;Acc:1308365]
ENSRNOG00000005695	229.164	446.58	253.71	445.612	190.307	294.146	68.9365	226.252	217.659	269.905	461.156	261.965	275.63	147.543	161.453	350.852	2045.7	3185.15	-0.638533	0.164379	0.699921	2405.44	3133.06	-0.38116	0.318374	0.999999	3823.09	3368.37	0.18272	0.59411	0.995108	Mgp	matrix Gla protein [Source:RGD Symbol;Acc:3088]
ENSRNOG00000019333	21.6142	20.202	26.285	22.4348	22.4307	28.2755	19.973	27.9133	23.9995	22.483	24.5727	20.6996	17.2908	20.9385	22.4653	29.3516	3059.82	2854.62	0.100444	0.589507	0.946895	2739.37	2806.73	-0.0351089	0.864068	0.999999	2977.53	3017.77	-0.0193432	0.88579	0.995108	Hipk1	homeodomain interacting protein kinase 1 [Source:RGD Symbol;Acc:1304941]
ENSRNOG00000006548	35.7037	26.8185	40.2887	26.4858	15.232	50.9395	10.2049	54.478	41.0279	21.1345	38.4715	36.9711	18.3304	25.9014	40.1752	45.6066	2827.21	2980.18	-0.0758826	0.89147	0.991306	2752.28	2931.73	-0.0911621	0.801612	0.999999	2960.46	3150.82	-0.0898751	0.739855	0.995108	Mrc2	mannose receptor, C type 2 [Source:RGD Symbol;Acc:1559436]
ENSRNOG00000046168	16.215	17.7502	24.9154	17.607	13.2265	41.5419	10.2782	43.4026	22.5453	17.7098	35.2816	11.3157	7.18468	8.02668	20.5132	37.4207	3569.37	2866.53	0.31647	0.572029	0.94325	2356.12	2820.06	-0.25932	0.655916	0.999999	2667.17	3031.58	-0.184725	0.603541	0.995108	Ppm1l	protein phosphatase, Mg2+/Mn2+ dependent, 1L [Source:RGD Symbol;Acc:1305220]
ENSRNOG00000010153	52.7186	54.698	75.8324	65.1651	50.8625	78.748	53.5748	82.226	56.0674	62.5805	65.8539	48.1768	47.9962	44.7008	60.0139	101.882	3038.96	2670.79	0.186506	0.450068	0.911263	2855.92	2625.75	0.121231	0.695595	0.999999	3013.65	2823.5	0.0940319	0.612592	0.995108	Raf1	Raf-1 proto-oncogene, serine/threonine kinase [Source:RGD Symbol;Acc:3531]
ENSRNOG00000005615	145.067	84.2551	106.607	216.293	154.848	133.217	202.924	146.225	100.38	140.071	130.443	195.468	86.3844	260.211	82.3979	240.075	3069.06	2734.1	0.166557	0.542318	0.937434	3159.74	2688	0.233224	0.609343	0.999999	2818.29	2890.15	-0.0363448	0.916387	0.995525	Gadd45a	growth arrest and DNA-damage-inducible, alpha [Source:RGD Symbol;Acc:2654]
ENSRNOG00000059463	90.4567	58.7247	70.5119	67.8996	45.43	70.2275	66.3773	72.3411	114.863	60.1784	98.1292	99.2728	66.8442	74.7908	96.5253	76.4864	2380.36	3493.89	-0.553598	0.0479724	0.463673	2887.53	3436.78	-0.251256	0.326005	0.999999	2852.9	3693.74	-0.372634	0.138922	0.995108	Slc39a1	solute carrier family 39 member 1 [Source:RGD Symbol;Acc:1305241]
ENSRNOG00000013340	26.5503	49.4052	63.9245	49.5974	38.2154	57.1887	40.237	73.8053	41.8416	58.1468	45.7839	28.5705	39.4575	20.1081	32.4316	66.9403	3251.83	2713.38	0.261246	0.425959	0.902865	2417.21	2666.52	-0.141566	0.724613	0.999999	3116.06	2868.2	0.119568	0.713918	0.995108	Twsg1	twisted gastrulation BMP signaling modulator 1 [Source:RGD Symbol;Acc:1311215]
ENSRNOG00000042886	519.096	473.389	426.628	492.517	658.67	407.626	1026.84	361.422	457.069	438.14	547.873	716.999	748.991	760.607	476.813	366.784	3229.14	2848.79	0.180617	0.641908	0.95935	3039.29	2801.59	0.117532	0.711847	0.999999	2666.12	3011.66	-0.175799	0.383655	0.995108	Rps28	ribosomal protein S28 [Source:RGD Symbol;Acc:621046]
ENSRNOG00000004411	241.016	123.597	59.8778	114.218	170.995	83.7919	206.695	112.911	137.909	166.422	93.3413	221.762	280.91	283.521	216.541	62.2638	2596.99	2806.65	-0.112217	0.772459	0.976982	3744.45	2758.42	0.440901	0.365919	0.999999	2584.3	2966.12	-0.198824	0.651482	0.995108	Tspan8	tetraspanin 8 [Source:RGD Symbol;Acc:621783]
ENSRNOG00000005478	57.2502	45.8821	49.1057	63.5921	41.9994	100.573	27.6308	110.328	80.8086	36.9471	61.2587	62.7836	30.7754	30.6958	69.041	106.471	3271.14	2826.2	0.211067	0.664745	0.964629	2705.64	2780.05	-0.0391498	0.933251	0.999999	2666.96	2987.77	-0.163845	0.536578	0.995108	Fkbp9	FKBP prolyl isomerase 9 [Source:RGD Symbol;Acc:1549757]
ENSRNOG00000010964	14.0237	14.687	19.6503	15.0095	9.77945	18.8875	9.79798	21.7207	14.4302	14.0428	15.1669	13.6541	13.7332	10.1187	12.1824	22.1941	2856.83	2726.08	0.0677872	0.835391	0.986452	2708.26	2680.32	0.0150297	0.956198	0.999999	3187.23	2881.86	0.145324	0.335197	0.995108	Akap13	A-kinase anchoring protein 13 [Source:RGD Symbol;Acc:727893]
ENSRNOG00000012681	118.19	21.9215	18.0646	52.9451	42.402	57.4173	141.32	67.9594	62.174	28.8835	58.0808	97.605	44.7095	123.818	114.338	54.4036	3326.35	2661.74	0.321461	0.50745	0.928722	3562.04	2618.74	0.443779	0.34753	0.999999	2411.09	2813.96	-0.222924	0.713676	0.995108	Lgals9	galectin 9 [Source:RGD Symbol;Acc:3005]
ENSRNOG00000019048	97.2676	73.8356	48.6218	74.2366	72.2435	60.4996	86.8992	48.091	123.361	82.4799	153.472	121.304	95.1916	95.8261	123.575	82.5768	2143.57	3858.32	-0.848151	0.00322746	0.129532	3119.5	3795.64	-0.283028	0.261319	0.999999	2495.81	4079.67	-0.708923	0.0120393	0.824833	Sod2	superoxide dismutase 2 [Source:RGD Symbol;Acc:3732]
ENSRNOG00000012751	73.6824	56.0158	51.7037	58.4244	55.6922	49.8351	66.5133	57.2218	64.1946	57.1033	61.9072	69.0654	59.7801	61.1942	63.6142	51.3525	2747.69	3030.76	-0.141786	0.372336	0.881948	2774.04	2980.06	-0.103387	0.450791	0.999999	3047.28	3203.85	-0.0722829	0.651014	0.995108	Tm9sf2	transmembrane 9 superfamily member 2 [Source:RGD Symbol;Acc:1359230]
ENSRNOG00000051548	41.3015	40.8685	51.9726	43.9026	47.6119	60.6869	21.3886	39.8367	58.3037	25.656	49.6123	25.052	16.0855	15.7831	62.8582	47.873	2961.58	2778.63	0.0921465	0.82951	0.98509	2440.4	2733.51	-0.163668	0.761295	0.999999	3296.06	2937.89	0.166001	0.606661	0.995108	Lmod1	leiomodin 1 [Source:RGD Symbol;Acc:1307236]
ENSRNOG00000016166	162.33	94.9745	56.7428	106.204	169.076	60.3628	257.554	79.4919	105.877	89.559	98.6947	147.967	213.78	186.485	152.368	71.6493	3233.76	2529.85	0.353988	0.455282	0.91441	3499.29	2487.73	0.492261	0.180632	0.999999	2544.68	2674.25	-0.0716565	0.832756	0.995108	Pdlim1	PDZ and LIM domain 1 [Source:RGD Symbol;Acc:68324]
ENSRNOG00000006180	27.8341	32.1314	34.4423	30.0575	26.9398	29.7821	28.0007	29.9825	27.9151	36.8238	29.3518	25.0071	31.4372	23.6829	25.9938	31.0083	2763.32	2876.08	-0.0576781	0.74582	0.975309	2648.78	2826.68	-0.0936793	0.626991	0.999999	3177.69	3040.13	0.0638037	0.702763	0.995108	Pum2	pumilio RNA-binding family member 2 [Source:RGD Symbol;Acc:1311024]
ENSRNOG00000006965	18.9254	17.2139	21.6224	15.5484	13.4174	18.8353	10.7564	21.807	23.1724	19.3086	19.4606	18.291	12.5968	12.0158	19.3341	24.159	2558.08	3174.04	-0.311003	0.258218	0.805556	2633.82	3120.64	-0.24472	0.378324	0.999999	3066.39	3355.19	-0.129851	0.415481	0.995108	Aff4	AF4/FMR2 family, member 4 [Source:RGD Symbol;Acc:1311694]
ENSRNOG00000013000	42.9466	175.59	228.158	245.958	95.1049	192.952	65.2222	226.713	71.3061	230.734	107.446	53.6442	76.3617	41.4439	69.1268	214.113	3016.78	2414.33	0.321447	0.566487	0.942809	2041.78	2370.33	-0.215264	0.722845	0.999999	3814.23	2551.58	0.579982	0.324635	0.995108	Ldhb	lactate dehydrogenase B [Source:RGD Symbol;Acc:2997]
ENSRNOG00000010543	109.083	61.1989	70.725	56.0459	61.5806	62.5638	81.7316	64.7122	101.496	56.6455	82.9986	87.2858	68.7242	82.5412	95.6638	65.6987	2564.53	3120.48	-0.283211	0.240375	0.787554	2906.64	3069.21	-0.0785651	0.750623	0.999999	2985.52	3298.85	-0.143968	0.617402	0.995108	Srpra	SRP receptor subunit alpha [Source:RGD Symbol;Acc:1311504]
ENSRNOG00000004726	71.8689	66.4344	71.0871	62.8742	59.2407	58.9454	100.253	61.0265	81.0085	78.9927	84.5961	70.9022	77.7906	73.0974	74.9241	76.2768	2739.68	3100.83	-0.17897	0.461571	0.916859	2904.76	3048.72	-0.0696621	0.519766	0.999999	2829.3	3278.04	-0.212362	0.0557962	0.995108	Mapkapk2	MAPK activated protein kinase 2 [Source:RGD Symbol;Acc:631362]
ENSRNOG00000031814	24.3954	29.7502	20.3869	47.3086	26.4185	35.0895	17.4144	35.1093	20.7069	30.6276	25.4928	30.0492	24.8547	15.0313	16.6684	31.2408	2961.04	2781.54	0.0904263	0.757934	0.976982	2234.38	2734.09	-0.291072	0.325854	0.999999	3352.08	2940.24	0.189108	0.527971	0.995108	Sort1	sortilin 1 [Source:RGD Symbol;Acc:619999]
ENSRNOG00000016299	139.007	69.1662	52.4855	49.1017	45.5003	23.9248	121.016	27.1674	131.107	52.8477	70.3445	180.849	41.9908	106.239	103.306	43.8182	1997.91	4004.51	-1.00336	0.0957339	0.591489	2661.67	3938.94	-0.565547	0.257557	0.999999	3017.88	4232.6	-0.488013	0.310061	0.995108	Klf4	Kruppel like factor 4 [Source:RGD Symbol;Acc:621445]
ENSRNOG00000009977	53.1725	49.8441	60.4737	50.0372	41.1937	60.5766	30.3179	59.2529	57.0491	57.7524	50.2912	51.8855	43.2025	37.7218	47.3046	62.4833	2644.67	3006.01	-0.184481	0.497694	0.926535	2583.72	2954.96	-0.193676	0.331786	0.999999	3127.73	3177.44	-0.022803	0.848385	0.995108	Thrap3	thyroid hormone receptor associated protein 3 [Source:RGD Symbol;Acc:1306129]
ENSRNOG00000008016	98.3703	56.258	48.3589	53.3592	63.7045	34.0425	98.8662	44.2965	109.677	60.2372	92.0834	81.7898	88.4895	99.9374	92.7884	42.4186	2382.19	3408.43	-0.517074	0.178214	0.715751	3141.59	3352.5	-0.0937454	0.779643	0.999999	2688.6	3603.38	-0.422489	0.164235	0.995108	Ckap4	cytoskeleton-associated protein 4 [Source:RGD Symbol;Acc:1311989]
ENSRNOG00000018468	62.4118	82.0629	90.9962	103.837	83.9056	98.946	54.9332	79.8795	51.7917	87.4998	59.0261	54.2937	88.6271	59.9216	61.9672	88.8522	2947.99	2349.75	0.327378	0.245124	0.792487	2724.07	2308.86	0.238652	0.36199	0.999999	3336.04	2483.63	0.425638	0.0875596	0.995108	Ldb1	LIM domain binding 1 [Source:RGD Symbol;Acc:1310359]
ENSRNOG00000006178	6.55335	9.31815	17.2242	9.10956	5.22872	19.1083	1.89397	18.6578	10.1663	10.5357	10.0891	5.63145	5.10069	3.71447	8.23748	22.028	3066.78	2494.38	0.298149	0.644452	0.960732	2612.46	2451.97	0.0914684	0.867893	0.999999	3053.82	2636.87	0.211791	0.545476	0.995108	Dync1h1	dynein cytoplasmic 1 heavy chain 1 [Source:RGD Symbol;Acc:2511]
ENSRNOG00000018529	84.3523	67.4181	67.3239	70.9308	84.8869	61.382	120.611	56.4585	77.2723	76.2269	73.7492	80.2497	86.5826	93.5558	78.4388	65.2623	2981.48	2842.44	0.0686143	0.810298	0.981199	2930.2	2794.52	0.0683804	0.669555	0.999999	2835.18	3004.67	-0.0838061	0.489156	0.995108	Csnk1g2	casein kinase 1, gamma 2 [Source:RGD Symbol;Acc:621407]
ENSRNOG00000043348	82.9714	73.1104	69.046	76.9168	72.0587	78.8848	137.329	66.1747	100.82	64.078	88.313	104.414	90.5799	128.856	91.633	67.9467	2924.44	2958.06	-0.016695	0.957879	0.997291	3069.23	2909.33	0.0771516	0.777683	0.999999	2641.86	3127.11	-0.243243	0.210398	0.995108	LOC103693375	60S ribosomal protein L39 [Source:RGD Symbol;Acc:9312086]
ENSRNOG00000030124	29.0002	34.1694	46.4104	25.5196	35.9956	32.0571	16.6649	32.1823	39.3923	36.2408	39.1229	29.403	30.562	22.4788	35.2441	37.3787	2512.78	3106.38	-0.305714	0.289321	0.834089	2647.94	3054.17	-0.205862	0.351189	0.999999	3077.25	3283.91	-0.0937573	0.686649	0.995108	Ptpn11	protein tyrosine phosphatase, non-receptor type 11 [Source:RGD Symbol;Acc:3447]
ENSRNOG00000012881	25.4302	47.517	64.8672	66.5703	30.0614	84.3432	29.6721	94.6533	33.3789	40.8333	51.8465	64.5208	20.8364	7.32087	23.483	90.6212	3415.68	2732.93	0.321843	0.490553	0.925729	1990.79	2687.63	-0.432975	0.510172	0.999999	3096.75	2889.33	0.100032	0.777278	0.995108	Fgl2	fibrinogen-like 2 [Source:RGD Symbol;Acc:620170]
ENSRNOG00000012760	63.5229	66.2189	57.6133	56.5441	79.0774	44.1002	76.0194	51.1822	61.1954	67.3835	56.6251	58.2389	77.6444	67.306	59.4662	47.1904	2872.43	2799.63	0.0367813	0.884506	0.990919	2832.62	2751.94	0.0417632	0.835017	0.999999	2966.22	2959.28	0.00332364	0.977344	0.999093	Chtop	chromatin target of PRMT1 [Source:RGD Symbol;Acc:1359407]
ENSRNOG00000009421	81.1933	79.3578	63.4207	55.3066	347.676	55.4184	120.896	66.9851	47.9951	78.2133	43.7971	65.7812	90.9309	72.1074	61.1508	52.5492	4912.87	1964.52	1.32235	0.0224186	0.343695	2257.65	1930.26	0.226059	0.422707	0.999999	2461.72	2076.23	0.245627	0.328698	0.995108	Ivd	isovaleryl-CoA dehydrogenase [Source:RGD Symbol;Acc:2936]
ENSRNOG00000058186	58.5236	58.9123	58.8041	62.6266	57.553	47.898	100.061	46.1875	52.3461	60.8551	53.7916	79.2956	56.3169	62.3864	51.1107	78.5258	2910.87	2855.03	0.0276855	0.9318	0.994799	2816.17	2806.79	0.00480052	0.983094	0.999999	2928.08	3017.86	-0.043596	0.799697	0.995108	Errfi1	ERBB receptor feedback inhibitor 1 [Source:RGD Symbol;Acc:1307599]
ENSRNOG00000001739	52.8142	14.0504	11.1331	23.7281	101.977	32.6074	89.4991	54.1783	42.3828	16.4725	37.4702	70.8315	42.9493	77.4563	25.1226	19.4989	4532.47	2729.07	0.731838	0.14919	0.679518	2640.19	2685.19	-0.0243936	0.964538	0.999999	1758.17	2885.11	-0.714563	0.207401	0.995108	Meltf	melanotransferrin [Source:RGD Symbol;Acc:1308155]
ENSRNOG00000008393	56.1557	47.5376	46.1941	59.5951	70.2518	54.8826	59.7936	56.6948	57.0781	53.4686	64.3182	56.2616	55.3384	57.285	65.7889	58.4859	2969	2847.16	0.0604067	0.697172	0.970253	2854.96	2799.68	0.028154	0.826686	0.999999	2728.3	3010.01	-0.141733	0.322318	0.995108	Tax1bp1	Tax1 binding protein 1 [Source:RGD Symbol;Acc:708579]
ENSRNOG00000009195	36.0015	26.9653	28.5547	28.2857	30.0913	32.7371	26.9397	32.5846	40.3686	26.3945	31.7723	33.9796	28.1762	27.7759	39.7338	32.0043	2736.27	2970.72	-0.118405	0.540018	0.936853	2800.28	2921.39	-0.0611241	0.773737	0.999999	2840.32	3140.35	-0.144857	0.440784	0.995108	Tnks1bp1	tankyrase 1 binding protein 1 [Source:RGD Symbol;Acc:1312021]
ENSRNOG00000007089	72.2869	120.546	65.319	101.606	58.7911	105.342	47.8128	125.911	85.4428	66.8132	103.37	99.8515	111.546	87.7313	61.6542	128.641	2601.85	2744.16	-0.0766206	0.834421	0.986452	2941.19	2699.15	0.124017	0.667218	0.999999	2936.27	2901.34	0.0173125	0.947665	0.999093	Lgmn	legumain [Source:RGD Symbol;Acc:619832]
ENSRNOG00000021437	17.9823	25.1435	46.8544	13.1786	7.58843	34.1548	1.89375	34.5627	40.017	19.831	28.2099	17.5717	6.20435	4.0839	29.2855	48.3341	2299.47	3113.65	-0.437188	0.558793	0.940083	2528.6	3062.28	-0.276283	0.697396	0.999999	3213.22	3291.62	-0.0347638	0.937054	0.997645	AABR07073181.1	-
ENSRNOG00000010048	39.8725	37.8919	45.7855	41.0814	33.8783	53.7387	25.6581	47.5973	42.8084	39.4638	39.9073	35.702	37.7589	31.0246	45.6562	51.1856	2760.52	2715.72	0.0238903	0.93136	0.994799	2785.9	2669.97	0.0613361	0.762027	0.999999	2993.74	2870.78	0.0605064	0.605479	0.995108	Dctn1	dynactin subunit 1 [Source:RGD Symbol;Acc:62038]
ENSRNOG00000031965	99.5761	89.2133	103.321	107.389	88.1497	144.784	95.4668	132.341	130.289	115.945	82.3258	114.328	95.1713	118.797	114.433	128.736	2930.99	2823.76	0.0539321	0.83577	0.986452	2851.56	2775.53	0.038868	0.847553	0.999999	2693.28	2984.41	-0.14814	0.406374	0.995108	Impdh2	inosine monophosphate dehydrogenase 2 [Source:RGD Symbol;Acc:735092]
ENSRNOG00000028993	518.376	205.602	307.442	420.417	418.606	376.103	874.657	235.57	289.407	244.642	174.535	375.906	277.028	628.829	427.764	211.915	3681.39	2100.64	0.809268	0.0678268	0.530359	2932.49	2065.07	0.505843	0.211349	0.999999	2974.8	2220.11	0.422136	0.22999	0.995108	LOC102555453	60S ribosomal protein L12-like [Source:RGD Symbol;Acc:7600399]
ENSRNOG00000011414	135.69	95.4477	93.2736	92.7786	92.0307	73.8924	176.702	72.8518	126.868	111.996	123.64	127.868	128.605	144.686	129.874	74.0126	2621.72	3102.18	-0.243069	0.468545	0.919028	2955.54	3050.29	-0.0455525	0.852739	0.999999	2791.45	3279.39	-0.232413	0.187867	0.995108	Psmc3	proteasome 26S subunit, ATPase 3 [Source:RGD Symbol;Acc:61905]
ENSRNOG00000014999	20.1249	23.3825	23.9135	24.0737	22.8899	22.6113	14.7996	23.3553	22.1043	26.4326	23.8645	18.0819	19.9142	15.447	19.6088	24.7811	2688.83	2915.37	-0.116474	0.618876	0.953683	2512.85	2865.68	-0.189496	0.376602	0.999999	3116.35	3081.83	0.0160525	0.920979	0.99622	Tnpo1	transportin 1 [Source:RGD Symbol;Acc:1308372]
ENSRNOG00000010807	452.907	455.525	377.326	348.854	376.692	277.233	548.605	343.666	427.387	418.718	454.252	381.961	437.817	401.004	496.496	292.767	2688.33	2932.47	-0.125742	0.620637	0.953683	2777.53	2883.22	-0.0538883	0.794426	0.999999	3013.23	3100.07	-0.0409581	0.779756	0.995108	Cox6c	cytochrome c oxidase subunit 6C [Source:RGD Symbol;Acc:620616]
ENSRNOG00000019143	43.9429	43.1833	52.2471	44.4214	26.0282	45.2323	34.0398	46.9121	48.1755	46.1883	46.768	47.6427	39.7318	22.8529	44.0907	51.1751	2472.44	3073.65	-0.313822	0.18645	0.727092	2513	3021.94	-0.265997	0.31822	0.999999	3163.81	3249.15	-0.0383965	0.713753	0.995108	Galnt2	polypeptide N-acetylgalactosaminyltransferase 2 [Source:RGD Symbol;Acc:1310692]
ENSRNOG00000002251	59.4503	30.8523	34.354	26.3507	35.268	31.4108	42.1248	34.6944	57.6513	27.309	41.8903	43.1764	24.5909	57.0905	62.1403	33.8002	2535.7	3012.04	-0.248459	0.358627	0.876692	3079.28	2962.67	0.0556074	0.882883	0.999999	2830.07	3184.15	-0.170064	0.613448	0.995108	Sec31a	SEC31 homolog A, COPII coat complex component [Source:RGD Symbol;Acc:620233]
ENSRNOG00000004526	136.168	139.017	129.426	174.559	163.421	155.03	149.525	155.318	137.76	158.405	123.189	140.432	149.33	137.8	128.244	151.383	2987.62	2689.48	0.151652	0.269223	0.815213	2664.3	2643.49	0.0113669	0.933816	0.999999	2942.04	2842.75	0.0494685	0.749395	0.995108	Cox7a2l	cytochrome c oxidase subunit 7A2 like [Source:RGD Symbol;Acc:1306111]
ENSRNOG00000007584	89.6406	46.215	39.0498	45.1513	31.5999	33.9808	74.9135	34.0925	70.3114	34.996	56.4867	80.9633	45.7984	56.8426	63.5687	44.9329	2322.6	3237.48	-0.479352	0.23098	0.776665	2755.71	3184.65	-0.208748	0.489863	0.999999	3105.39	3422.47	-0.14026	0.699942	0.995108	Ehd4	EH-domain containing 4 [Source:RGD Symbol;Acc:628883]
ENSRNOG00000042195	101.57	95.7484	79.4038	94.4965	150.172	61.5167	193.527	49.8415	81.2218	114.75	84.3101	100.229	139.515	159.562	90.402	54.3656	3141.57	2633.36	0.25441	0.57927	0.944825	3009.1	2588.1	0.217433	0.545647	0.999999	2717.08	2783.42	-0.0348744	0.837643	0.995108	Pabpn1	poly(A) binding protein, nuclear 1 [Source:RGD Symbol;Acc:619928]
ENSRNOG00000018232	51.1358	44.3644	65.8213	30.6446	46.1705	29.4654	38.4495	26.7899	65.6366	40.3673	45.7797	48.9541	34.1088	31.2051	66.9903	36.407	2243.83	3205.21	-0.514591	0.0570457	0.499824	2635.27	3151.84	-0.258306	0.415427	0.999999	3240.99	3388.09	-0.0640305	0.819526	0.995108	Srf	serum response factor [Source:RGD Symbol;Acc:1559787]
ENSRNOG00000006905	20.9201	21.1689	28.7922	21.0855	14.8685	24.992	12.8038	26.299	23.0501	24.305	22.5174	19.7381	17.3827	14.8799	20.9567	29.3033	2542.67	2892.38	-0.185662	0.530404	0.935916	2603.99	2843.32	-0.126849	0.611693	0.999999	3137.96	3057.48	0.0374691	0.818905	0.995108	Hectd1	HECT domain E3 ubiquitin protein ligase 1 [Source:RGD Symbol;Acc:1561653]
ENSRNOG00000010079	61.3912	214.393	34.6938	293.19	105.305	54.6563	37.1206	186.783	1.20182	10.9528	56.8775	592.548	63.2046	3.61907	0.186746	33.922	2363.31	4078.34	-0.787173	NA	1	609.253	4013.5	-2.71968	0.121976	0.999999	3936.67	4310.7	-0.13096	0.929845	0.996617	Ca3	carbonic anhydrase 3 [Source:RGD Symbol;Acc:2241]
ENSRNOG00000014368	32.6109	28.0629	38.9469	27.0363	27.5086	36.0114	26.5623	33.3199	37.0393	28.8491	35.5275	32.9596	20.5362	30.372	38.8566	40.1293	2677.85	2923.17	-0.126141	0.494817	0.926138	2763.07	2874.57	-0.0571808	0.824044	0.999999	2912.89	3090.27	-0.0852506	0.627228	0.995108	Eif4g3	eukaryotic translation initiation factor 4 gamma, 3 [Source:RGD Symbol;Acc:1311370]
ENSRNOG00000013331	87.3023	70.4782	73.6051	79.2599	65.6305	85.8885	75.4911	84.7714	88.5439	74.1649	77.039	89.6514	65.3174	76.7696	84.6133	82.8935	2755.39	2918	-0.0825651	0.622416	0.953871	2683.03	2869.11	-0.0968922	0.527315	0.999999	2910.01	3084.54	-0.0840394	0.530592	0.995108	Sdha	succinate dehydrogenase complex flavoprotein subunit A [Source:RGD Symbol;Acc:621557]
ENSRNOG00000025768	102.164	96.1836	97.6955	136.823	109.874	136.613	101.71	92.1946	69.4237	94.8322	72.2453	62.9783	83.7705	128.875	123.255	118.396	3032.16	2066.95	0.55293	0.0131884	0.26705	3067.62	2031.34	0.594502	0.00746655	0.699115	3158.32	2184.8	0.531594	0.00878158	0.713818	Clk1	CDC-like kinase 1 [Source:RGD Symbol;Acc:1311469]
ENSRNOG00000031173	91.0161	37.7446	37.864	38.8191	42.0574	39.0146	73.4208	43.2526	70.5634	35.9933	53.5539	62.7024	32.903	72.5112	74.689	41.3957	2646.12	2989.04	-0.176006	0.58368	0.945759	2908.17	2940.01	-0.0158039	0.964942	0.999999	2916.38	3159.81	-0.115657	0.757078	0.995108	Snd1	staphylococcal nuclease and tudor domain containing 1 [Source:RGD Symbol;Acc:631340]
ENSRNOG00000001136	165.695	164.892	173.22	118.272	200.181	128.309	188.31	133.638	182.104	194.078	169.807	155.296	215.275	156.364	154.102	123.002	2766.72	2990.35	-0.112384	0.615723	0.952832	2707.87	2939.47	-0.118264	0.588084	0.999999	2805.12	3160.95	-0.172311	0.319838	0.995108	Pebp1	phosphatidylethanolamine binding protein 1 [Source:RGD Symbol;Acc:62017]
ENSRNOG00000051615	114.216	170.045	124.392	85.0667	238.041	106.149	196.276	141.175	155.372	169.077	123.835	151.252	243.302	146.29	104.001	79.7868	3243.36	2859.39	0.181615	0.543233	0.937749	2678.51	2810.41	-0.06924	0.850078	0.999999	2490.62	3022.22	-0.279105	0.251498	0.995108	Hmgn2	high mobility group nucleosomal binding domain 2 [Source:RGD Symbol;Acc:620649]
ENSRNOG00000019357	115.724	87.7461	110.28	105.733	96.998	84.1392	178.76	94.3266	101.38	88.9467	117.239	101.851	115.687	157.344	114.56	106.243	2896.26	2617.36	0.145811	0.624075	0.954446	3089.74	2573.97	0.263444	0.176865	0.999999	2835.17	2767.16	0.0350712	0.819832	0.995108	Tax1bp3	Tax1 binding protein 3 [Source:RGD Symbol;Acc:1308924]
ENSRNOG00000024629	57.7425	55.3919	50.8136	71.3476	52.2849	73.0222	65.3403	67.4155	59.4009	55.2672	52.9807	62.0752	59.5718	63.6957	57.0154	70.4519	2952.69	2634.67	0.164506	0.327832	0.860233	2813.35	2590.29	0.11916	0.360573	0.999999	2853.21	2784.99	0.0348995	0.817063	0.995108	Hadha	hydroxyacyl-CoA dehydrogenase trifunctional multienzyme complex subunit alpha [Source:RGD Symbol;Acc:620512]
ENSRNOG00000018164	80.2686	56.3734	53.4632	47.4431	60.4482	38.1301	108.447	44.2849	64.3779	52.1005	56.8391	61.495	67.5212	78.8809	79.1798	39.8031	2882.92	2700.47	0.0940566	0.794524	0.98013	2988.15	2655.33	0.170317	0.516313	0.999999	2889.86	2854.66	0.0176796	0.931911	0.996617	Spcs2	signal peptidase complex subunit 2 [Source:RGD Symbol;Acc:1311253]
ENSRNOG00000018569	47.8017	55.8709	49.4312	52.8047	49.6076	46.4132	45.3775	46.5294	52.9276	62.5383	51.0379	45.8769	59.4911	45.3843	42.2488	48.3715	2593.69	2938.25	-0.179966	0.243346	0.791032	2646.58	2887.97	-0.125759	0.492658	0.999999	3012.01	3105.82	-0.0442898	0.753795	0.995108	Ahcyl1	adenosylhomocysteinase-like 1 [Source:RGD Symbol;Acc:1309768]
ENSRNOG00000007607	72.8666	55.1245	147.175	35.942	68.9147	14.1035	34.0409	10.9123	66.3639	135.782	87.7781	116.248	59.178	15.9456	65.3319	74.3506	1321.07	4202.71	-1.66976	0.00374101	0.139706	2173	4129.72	-0.926322	0.0489582	0.999999	3403.16	4442.09	-0.384376	0.386392	0.995108	Nr4a1	nuclear receptor subfamily 4, group A, member 1 [Source:RGD Symbol;Acc:620029]
ENSRNOG00000056853	199.459	179.146	181.908	169.639	177.069	131.878	368.643	131.716	189.995	200.926	210.91	181.499	236.545	271.089	194.508	134.784	2895.71	2810.06	0.0430566	0.909	0.993464	2939.59	2762.76	0.0894969	0.721075	0.999999	2769.63	2970.66	-0.101079	0.356338	0.995108	Psma7	proteasome 20S subunit alpha 7 [Source:RGD Symbol;Acc:61851]
ENSRNOG00000018642	33.7341	34.0769	40.5823	38.8143	42.3854	34.8844	27.1509	28.2305	22.1149	25.9498	22.0543	27.8016	20.7302	34.5815	36.5424	32.3312	2938.73	2174.35	0.434704	0.046522	0.458811	2697.97	2137.43	0.335791	0.145383	0.999999	3455.94	2298.35	0.588412	3.08231e-05	0.0337598	Leng8	leukocyte receptor cluster member 8 [Source:RGD Symbol;Acc:1306180]
ENSRNOG00000014625	90.4762	60.9346	57.3826	54.6245	77.3198	47.1987	107.749	46.7876	86.4998	61.1269	74.2553	96.0668	78.3894	104.959	86.3155	46.2499	2672.75	3052.79	-0.192043	0.575819	0.944225	2970.21	3002.19	-0.0154943	0.958931	0.999999	2675.55	3227.11	-0.270404	0.261691	0.995108	Atp5f1d	ATP synthase F1 subunit delta [Source:RGD Symbol;Acc:621372]
ENSRNOG00000013961	124.228	100.995	100.112	136.376	108.69	144.234	135.612	133.297	115.282	133.669	143.701	125.058	173.966	107.792	123.849	132.061	2833.43	2818.03	0.00792308	0.961875	0.997291	2863.49	2770.64	0.0477748	0.81249	0.999999	2657.12	2979.17	-0.165056	0.313215	0.995108	Ghitm	growth hormone inducible transmembrane protein [Source:RGD Symbol;Acc:1359301]
ENSRNOG00000032825	539.766	98.3873	103.053	358.905	559.144	336.949	707.788	513.637	112.436	300.946	292.968	591.869	357.463	706.627	523.613	280.925	3788.58	2327.74	0.702657	0.147094	0.677379	3281.68	2288.73	0.519842	0.305461	0.999999	2087.75	2460.7	-0.237132	0.71129	0.995108	LOC100362027	ribosomal protein L30-like [Source:RGD Symbol;Acc:2318953]
ENSRNOG00000009248	75.4444	76.6565	70.2334	99.1158	83.1229	86.3502	100.247	95.1552	85.0316	90.9734	77.2447	79.5855	77.7769	85.878	66.6886	83.6018	3036.2	2776.22	0.128903	0.356494	0.876393	2562.29	2728.97	-0.0909514	0.520482	0.999999	2834.72	2934.54	-0.049967	0.747698	0.995108	Pnrc2	proline-rich nuclear receptor coactivator 2 [Source:RGD Symbol;Acc:1642418]
ENSRNOG00000005406	68.5142	25.431	26.5841	51.3437	21.4443	35.6189	53.6788	41.4685	51.3029	27.9973	49.3757	54.4601	28.7159	56.0868	59.4672	42.1432	2457.47	2964.2	-0.270581	0.446035	0.909847	2952.16	2915.96	0.0177125	0.956875	0.999999	2942.52	3133.87	-0.0908919	0.815096	0.995108	Clint1	clathrin interactor 1 [Source:RGD Symbol;Acc:1303328]
ENSRNOG00000023463	76.218	26.192	33.1778	48.2438	35.9416	58.1547	77.4745	58.6191	60.2967	40.1871	66.6711	61.6137	46.0528	95.1186	77.7799	57.6967	2815.93	2805.75	0.00513203	0.98643	0.998484	3320.43	2759.91	0.266668	0.37387	0.999999	2384.82	2966.48	-0.31487	0.383874	0.995108	Parp9	poly (ADP-ribose) polymerase family, member 9 [Source:RGD Symbol;Acc:1307534]
ENSRNOG00000008825	56.07	62.4558	64.331	52.286	68.7754	44.9377	78.0212	43.1212	53.0106	71.7372	53.4198	57.502	88.1048	66.5069	47.6743	42.4906	2730.73	2746.8	-0.00874161	0.974474	0.997934	2793.58	2699.57	0.0494753	0.862205	0.999999	2898.03	2903.35	-0.00271105	0.986259	0.999093	Ssrp1	structure specific recognition protein 1 [Source:RGD Symbol;Acc:621143]
ENSRNOG00000006816	21.6316	24.4101	29.4702	26.0365	20.1323	28.6726	16.9524	26.6848	25.6721	27.4078	22.8299	23.288	20.2056	18.8684	22.3972	30.5752	2616.73	2814.55	-0.104836	0.648155	0.961154	2553.89	2766.58	-0.115422	0.571768	0.999999	3045.84	2975.02	0.0339011	0.815008	0.995108	Ubr5	ubiquitin protein ligase E3 component n-recognin 5 [Source:RGD Symbol;Acc:621236]
ENSRNOG00000051307	35.5212	48.2136	28.762	66.7846	25.8278	73.0879	18.3869	63.7901	38.9816	28.0876	48.3482	74.751	16.093	18.1767	48.9557	76.0952	2767.43	2912.59	-0.0736084	0.885902	0.990919	2383.31	2865.23	-0.265703	0.628867	0.999999	2902.88	3079.28	-0.0850934	0.822059	0.995108	Aoc3	amine oxidase, copper containing 3 [Source:RGD Symbol;Acc:62058]
ENSRNOG00000007851	51.7231	45.1075	38.4911	44.9978	40.0672	35.0223	92.2395	38.4414	55.7681	51.8884	53.7321	51.6066	53.7576	66.2911	55.2371	35.1884	2842.02	2949.33	-0.0537436	0.880314	0.990772	2853.26	2899.76	-0.023381	0.917662	0.999999	2640.5	3117.76	-0.239696	0.0643803	0.995108	Psma3l	proteasome subunit alpha type 3-like [Source:RGD Symbol;Acc:1598236]
ENSRNOG00000009325	124.66	66.0369	61.4354	154.201	44.8099	120.552	88.9425	137.478	105.037	75.8573	111.748	137.084	112.09	94.0071	131.156	131.901	2533.42	2785.34	-0.136668	0.722219	0.972619	2974.37	2739.61	0.118655	0.621536	0.999999	2784.69	2944.67	-0.0805902	0.82193	0.995108	Fuca1	alpha-L-fucosidase 1 [Source:RGD Symbol;Acc:2636]
ENSRNOG00000002667	47.9596	9.11162	6.86426	42.9056	14.1734	19.2857	49.4298	25.4975	31.0447	18.941	73.3373	34.6716	27.7979	41.7219	31.6038	29.3056	2402.63	3513.06	-0.548243	0.293496	0.836536	2836.78	3458.3	-0.285804	0.495878	0.999999	2511.64	3716.29	-0.565228	0.394652	0.995108	Lamc2	laminin subunit gamma 2 [Source:RGD Symbol;Acc:621053]
ENSRNOG00000004464	35.3138	24.2879	34.9431	23.5831	21.0064	22.6163	24.9071	27.6207	30.3879	19.1031	25.5626	29.9642	15.9554	30.9375	50.8551	28.5466	2389.12	2615.74	-0.130745	0.553265	0.939398	3077.24	2572.58	0.258328	0.484535	0.999999	3111.34	2765.19	0.170178	0.476728	0.995108	Sel1l	SEL1L adaptor subunit of ERAD E3 ubiquitin ligase [Source:RGD Symbol;Acc:620147]
ENSRNOG00000037853	109.786	69.7959	43.1087	140.97	213.682	141.089	239.816	175.465	65.7699	118.812	156.229	109.105	221.298	144.955	69.8849	118.423	3989.8	2337.26	0.771407	0.0172081	0.308238	2819.85	2298.34	0.29513	0.472643	0.999999	1997.24	2471.42	-0.307335	0.455973	0.995108	Rarres1	retinoic acid receptor responder 1 [Source:RGD Symbol;Acc:1309509]
ENSRNOG00000006831	78.6598	36.2264	63.774	16.5493	57.5327	40.9415	17.4354	54.7715	144.628	37.8768	83.6561	63.3882	32.6442	41.5132	110.074	39.827	2025.94	3921.58	-0.952717	0.0580899	0.504943	2607.89	3858.25	-0.565111	0.281934	0.999999	2457.19	4145.76	-0.754624	0.159224	0.995108	Pgr	progesterone receptor [Source:RGD Symbol;Acc:3317]
ENSRNOG00000038372	112.63	88.726	89.6987	91.661	96.2075	92.3093	153.405	97.1116	153.123	95.1108	97.7034	144.126	104.73	151.174	111.09	91.1769	2738.13	3063.65	-0.162279	0.569879	0.942884	2804.07	3012.54	-0.103529	0.698295	0.999999	2530.45	3238.24	-0.355818	0.107709	0.995108	Ndufs2	NADH:ubiquinone oxidoreductase core subunit S2 [Source:RGD Symbol;Acc:1307109]
ENSRNOG00000020897	76.5151	74.3026	101.639	68.9647	61.2042	89.177	78.9976	86.1099	98.047	91.2441	79.7473	73.3379	94.4147	77.1176	88.1602	86.8085	2588.55	2815.96	-0.121393	0.547524	0.938969	2788.32	2768.12	0.010584	0.945837	0.999999	2794.83	2976.53	-0.0908888	0.623465	0.995108	Prpf19	pre-mRNA processing factor 19 [Source:RGD Symbol;Acc:708496]
ENSRNOG00000016552	181.522	12.5005	9.28185	10.303	22.4552	7.58332	200.038	11.3816	104.145	12.5637	23.2605	79.3447	11.5287	98.2261	140.685	8.36477	3016.62	2746.81	0.135071	0.89161	0.99131	3175.28	2702.3	0.232659	0.79884	0.999999	2836.78	2902.82	-0.0332119	0.977694	0.999093	Hmgcs1	3-hydroxy-3-methylglutaryl-CoA synthase 1 [Source:RGD Symbol;Acc:70970]
ENSRNOG00000016474	85.034	114.844	112.187	107.67	94.876	112.058	109.276	117.587	118.326	124.242	122.364	87.8668	132.288	73.4812	107.626	112.677	2717.42	2843.58	-0.065432	0.723781	0.972619	2617.34	2795.43	-0.094817	0.693378	0.999999	2786.33	3006.02	-0.109475	0.544445	0.995108	Tspan3	tetraspanin 3 [Source:RGD Symbol;Acc:1359444]
ENSRNOG00000057284	79.7153	79.1363	104.375	81.1749	94.3114	81.2437	93.2495	76.2875	86.0631	109.181	88.7615	84.9087	92.6358	69.3521	68.0166	83.8528	2730.91	2926.49	-0.100008	0.553325	0.939398	2435.96	2876.39	-0.239585	0.180734	0.999999	2888.28	3093.4	-0.0990341	0.541953	0.995108	Cenpb	centromere protein B [Source:RGD Symbol;Acc:1304794]
ENSRNOG00000017905	69.196	75.641	91.838	135.751	69.8808	139.223	70.2567	141.012	65.931	84.9044	91.9322	70.3868	86.2621	75.8804	82.576	166.338	3002.25	2242	0.421446	0.19887	0.746886	2876.24	2204.24	0.383934	0.215532	0.999999	2817.45	2370.28	0.249336	0.339441	0.995108	Map1lc3b	microtubule-associated protein 1 light chain 3 beta [Source:RGD Symbol;Acc:621315]
ENSRNOG00000019725	66.8777	56.6402	70.7418	57.0056	55.7293	55.837	58.6763	52.9566	79.3526	64.7602	71.9697	66.0257	63.7482	59.4031	71.1279	62.6873	2396.96	3037.12	-0.341592	0.0108656	0.239343	2706.56	2986.31	-0.141882	0.294229	0.999999	2860.05	3210.61	-0.166791	0.239855	0.995108	Actr1a	actin related protein 1A [Source:RGD Symbol;Acc:1307025]
ENSRNOG00000004793	66.1685	46.8315	56.1362	56.929	65.7802	45.0687	79.4455	41.0413	55.3727	51.3525	51.3521	65.071	65.0901	75.0145	73.8477	48.9329	2699.66	2610.43	0.0482204	0.860112	0.990024	3010.41	2566.61	0.230021	0.254155	0.999999	2796.6	2759.39	0.0192992	0.905818	0.995108	Ncln	nicalin [Source:RGD Symbol;Acc:1309355]
ENSRNOG00000057451	61.1057	25.9136	26.2026	22.5219	16.5434	27.0725	19.2065	20.2759	103.597	22.2692	60.9419	61.8744	16.6629	42.7756	82.7717	30.7363	1417.48	4252.81	-1.58498	0.000341092	0.0335682	2893.34	4184.66	-0.532432	0.351418	0.999999	2456.36	4495.97	-0.872109	0.0773274	0.995108	Itga5	integrin subunit alpha 5 [Source:RGD Symbol;Acc:2925]
ENSRNOG00000021338	37.7389	60.707	58.8306	57.0103	48.3232	45.468	37.9452	39.7044	39.4099	76.7773	59.3995	41.8688	81.0259	46.0731	30.9515	47.8304	2268.33	2884.22	-0.346501	0.209333	0.755788	2672.64	2834.22	-0.084576	0.817864	0.999999	3004.2	3048.88	-0.0213165	0.939873	0.997884	Tmem132a	transmembrane protein 132A [Source:RGD Symbol;Acc:727936]
ENSRNOG00000016589	112.377	106.352	100.966	83.5704	119.57	81.1797	97.9302	71.9622	109.718	104.36	108.36	102.386	136.094	105.068	118.463	79.0559	2455.49	2821.44	-0.200577	0.34065	0.866462	2851.8	2774	0.0400067	0.845636	0.999999	2832.35	2982.58	-0.0745453	0.575189	0.995108	Mlf2	myeloid leukemia factor 2 [Source:RGD Symbol;Acc:1306294]
ENSRNOG00000012157	24.6395	26.1252	30.3906	24.0904	19.7387	29.6039	22.4273	30.1567	26.8253	26.0401	26.9291	22.87	24.6604	22.4737	22.4322	28.3525	2691.32	2717.45	-0.0137128	0.947459	0.996732	2535.19	2671.69	-0.0755322	0.596471	0.999999	2945.07	2872.69	0.0359238	0.784136	0.995108	Snrnp200	small nuclear ribonucleoprotein U5 subunit 200 [Source:RGD Symbol;Acc:1561120]
ENSRNOG00000020667	100.715	71.9727	72.4098	85.2735	75.3282	85.0903	95.7376	90.3011	99.1967	62.2293	102.658	104.466	81.365	95.2769	88.5648	88.2531	2687.97	2866.55	-0.0928236	0.687641	0.968135	2689.74	2819.72	-0.0680797	0.753295	0.999999	2717.21	3030.66	-0.157476	0.492294	0.995108	Shisa5	shisa family member 5 [Source:RGD Symbol;Acc:1359661]
ENSRNOG00000020813	29.7949	46.898	55.1212	46.5759	33.7586	56.8364	14.0184	49.4349	36.354	38.7156	42.562	36.684	24.4796	16.05	41.1303	54.6822	2624.39	2635.24	-0.00573728	0.98895	0.998484	2274.99	2591.01	-0.18766	0.622432	0.999999	3219.51	2785.92	0.208715	0.330226	0.995108	Ltbp3	latent transforming growth factor beta binding protein 3 [Source:RGD Symbol;Acc:62057]
ENSRNOG00000054352	80.3735	82.434	84.1303	70.8332	66.2823	65.7993	90.2598	74.4141	77.87	75.2273	91.9168	85.8603	83.5252	84.3901	77.1369	75.1715	2537.28	2836.09	-0.160926	0.370484	0.880855	2685.84	2788.87	-0.0542105	0.675686	0.999999	2879.93	2998.33	-0.0580521	0.643911	0.995108	Atp6ap1	ATPase H+ transporting accessory protein 1 [Source:RGD Symbol;Acc:620423]
ENSRNOG00000017852	106.27	40.6322	43.5801	35.3866	67.3054	32.5571	168.129	34.8265	75.1843	46.3793	68.6198	86.3783	57.1872	137.425	70.439	34.3111	3064.6	2806.14	0.126937	0.815299	0.981482	2975.54	2760.1	0.108367	0.804389	0.999999	2425.54	2966.56	-0.290486	0.467606	0.995108	Nars1	asparaginyl-tRNA synthetase 1 [Source:RGD Symbol;Acc:1307238]
ENSRNOG00000005512	256.316	173.262	159.648	169.508	213.697	152.066	396.009	173.475	278.374	190.843	219.111	270.445	212.501	314.412	277.408	148.303	2849.16	2928.09	-0.0396766	0.911031	0.993464	2848.5	2879.4	-0.0156444	0.95694	0.999999	2451.11	3095.21	-0.336603	0.139449	0.995108	Ndufa4	NDUFA4, mitochondrial complex associated [Source:RGD Symbol;Acc:1584719]
ENSRNOG00000008830	55.8061	48.7168	78.232	63.7318	32.3511	99.7477	16.068	84.538	73.2708	60.3745	67.5317	56.8037	34.6471	32.5007	60.4297	96.777	2554.48	2838.68	-0.152017	0.774702	0.977281	2411.85	2791.16	-0.210739	0.57863	0.999999	2866.59	3000.87	-0.0660311	0.734439	0.995108	Nfe2l1	nuclear factor, erythroid 2-like 1 [Source:RGD Symbol;Acc:1311972]
ENSRNOG00000001488	178.991	139.053	126.466	156.446	143.82	114.682	279.506	119.3	178.3	154.082	172.482	179.218	183.877	210.09	181.853	113.198	2724.33	2842.5	-0.0615498	0.854204	0.989194	2802.98	2795	0.00408141	0.985891	0.999999	2640.74	3004.88	-0.186358	0.229411	0.995108	Psmb1	proteasome 20S subunit beta 1 [Source:RGD Symbol;Acc:621092]
ENSRNOG00000018214	143.201	157.545	177.487	113.702	83.2196	83.2045	123.196	86.1093	171.021	171.797	101.531	105.606	150.088	80.7732	122.808	86.0095	2041.5	2995.22	-0.553293	0.0517841	0.477699	2343.8	2943.2	-0.328455	0.2945	0.999999	3409.11	3165.44	0.106958	0.681803	0.995108	Bok	BCL2 family apoptosis regulator BOK [Source:RGD Symbol;Acc:70984]
ENSRNOG00000019152	61.899	45.9893	48.3382	52.2638	54.7682	53.7315	68.2344	54.7508	54.4875	51.5088	50.3459	56.5985	53.6839	58.4497	61.1664	59.6431	2825.51	2605.43	0.116629	0.432884	0.905165	2788.62	2561.56	0.122341	0.245479	0.999999	2697.74	2754.12	-0.0298724	0.830106	0.995108	Trpc4ap	transient receptor potential cation channel, subfamily C, member 4 associated protein [Source:RGD Symbol;Acc:1309914]
ENSRNOG00000016050	53.1927	47.9415	77.8981	43.5529	21.3156	53.6293	12.6007	56.5439	94.5431	39.1656	52.7502	56.0287	30.9831	25.757	71.3792	68.2562	1895.5	3197.39	-0.754107	0.148567	0.678523	2530.73	3144.69	-0.313392	0.474025	0.999999	3102.58	3379.77	-0.123443	0.704268	0.995108	Fgfr1	Fibroblast growth factor receptor 1 [Source:RGD Symbol;Acc:620713]
ENSRNOG00000032134	134.404	98.2051	99.8666	86.6504	92.3253	82.8489	135.958	84.6353	129.598	101.678	105.993	124.25	119.019	116.685	129.108	82.7063	2480.58	2899.77	-0.225606	0.336161	0.863882	2752.3	2851.22	-0.0509577	0.801588	0.999999	2785.42	3065.23	-0.138102	0.468836	0.995108	Uqcrc1	ubiquinol-cytochrome c reductase core protein 1 [Source:RGD Symbol;Acc:1303314]
ENSRNOG00000025791	33.1135	37.3532	35.9873	37.7085	38.1586	33.8796	22.3041	34.246	37.1662	38.7485	39.5338	29.8716	35.9002	23.5251	37.0075	36.3252	2484.49	2814.72	-0.179792	0.438892	0.90669	2514.98	2767.19	-0.137778	0.517714	0.999999	2951.91	2975.56	-0.0114934	0.933271	0.997227	Dync1li2	dynein, cytoplasmic 1 light intermediate chain 2 [Source:RGD Symbol;Acc:621130]
ENSRNOG00000031312	93.8584	62.8789	85.3897	73.648	43.7425	71.6045	80.4744	70.1469	119.864	70.9827	102.796	100.19	52.6953	81.7675	99.8009	86.9464	2204.9	3273.12	-0.57001	0.0394998	0.435306	2611.05	3219.27	-0.30221	0.268127	0.999999	2774.87	3460.27	-0.318446	0.153032	0.995108	Tnfrsf1a	TNF receptor superfamily member 1A [Source:RGD Symbol;Acc:621237]
ENSRNOG00000016924	49.0178	38.5659	44.7093	31.3096	31.8396	32.564	42.6769	35.4643	55.22	38.2061	40.3941	42.3765	35.4444	39.5371	45.5357	35.8839	2393.83	2966.21	-0.309529	0.128613	0.649132	2576.31	2916.58	-0.179067	0.342294	0.999999	2912.77	3135.43	-0.106271	0.611828	0.995108	Acly	ATP citrate lyase [Source:RGD Symbol;Acc:2018]
ENSRNOG00000018176	61.3316	43.5387	42.6157	40.924	45.5069	38.8489	64.0562	43.6774	58.5688	42.6674	57.601	56.17	47.3431	55.8701	57.8388	43.1109	2592.11	2908.72	-0.166551	0.476077	0.921895	2702.86	2860.65	-0.0819219	0.663986	0.999999	2695.81	3075.07	-0.18988	0.347944	0.995108	Rab6a	RAB6A, member RAS oncogene family [Source:RGD Symbol;Acc:619737]
ENSRNOG00000019555	41.4361	27.14	32.2377	32.0029	37.7688	36.0856	36.5718	39.2465	36.9865	24.3652	30.0456	32.5008	25.7107	36.4487	42.0443	36.2088	2946.38	2444.94	0.269201	0.136381	0.662366	2710.58	2404.39	0.172816	0.448114	0.999999	2771.64	2584.57	0.10083	0.622586	0.995108	Arap1	ArfGAP with RhoGAP domain, ankyrin repeat and PH domain 1 [Source:RGD Symbol;Acc:1310385]
ENSRNOG00000053362	46.8388	76.8426	101.439	178.99	76.0251	207.041	38.3124	178.304	48.7225	126.301	93.2004	60.6289	73.2171	42.2678	46.7281	201.184	3270.14	2157.21	0.600291	0.27824	0.824983	2327.77	2119.52	0.135232	0.807562	0.999999	2800.06	2280.39	0.296159	0.516492	0.995108	Gabarapl1	GABA type A receptor associated protein like 1 [Source:RGD Symbol;Acc:1596143]
ENSRNOG00000012874	30.3191	37.9211	84.5899	42.6721	36.8404	92.8307	15.5064	85.6277	55.5567	34.9653	59.6508	26.7602	15.4631	12.3837	64.7048	103.319	3046.99	2341.96	0.379808	0.494767	0.926138	2530.02	2303.64	0.135223	0.837038	0.999999	2733.26	2476.31	0.142456	0.721926	0.995108	Rgma	repulsive guidance molecule BMP co-receptor a [Source:RGD Symbol;Acc:1311983]
ENSRNOG00000007763	86.9434	39.6147	42.9863	45.899	36.2777	56.0983	61.2411	63.1281	85.7143	29.0178	50.4315	74.6343	33.8105	98.3296	81.8786	59.8463	2480.79	2751.17	-0.149243	0.696365	0.969986	3075.03	2706.41	0.184151	0.676831	0.999999	2615.16	2908.18	-0.153214	0.703795	0.995108	Plod1	procollagen-lysine, 2-oxoglutarate 5-dioxygenase 1 [Source:RGD Symbol;Acc:621382]
ENSRNOG00000058568	49.7975	15.0437	8.65981	75.1971	10.0179	42.2397	64.5247	56.2851	28.3577	40.1568	65.275	36.3344	46.8143	38.4232	36.8873	60.0724	2761.34	2721.85	0.0207364	0.969294	0.997934	2849.91	2677.17	0.0902829	0.777719	0.999999	2514.4	2878.42	-0.195061	0.751975	0.995108	Dhrs9	dehydrogenase/reductase 9 [Source:RGD Symbol;Acc:620655]
ENSRNOG00000018107	54.6793	87.727	66.5501	118.194	60.0135	99.5414	78.4786	104.489	52.4655	102.901	73.0118	59.9249	68.4688	63.0512	65.9746	116.629	2854.3	2408.17	0.245255	0.423792	0.902848	2565.29	2366.25	0.116505	0.713125	0.999999	2888.25	2545.51	0.182217	0.570247	0.995108	Zfand5	zinc finger AN1-type containing 5 [Source:RGD Symbol;Acc:1310776]
ENSRNOG00000016117	28.2325	23.6268	34.3599	20.145	21.3413	22.6056	20.9493	22.5215	24.6909	15.7764	25.4201	22.6549	17.1633	22.4173	28.0046	26.8485	2469.67	2507.8	-0.0219741	0.914796	0.993556	2615.71	2466.75	0.0845333	0.735767	0.999999	3184.89	2651.4	0.26453	0.279061	0.995108	Myof	myoferlin [Source:RGD Symbol;Acc:1564216]
ENSRNOG00000006876	77.7061	101.34	57.9074	89.6828	231.351	54.7794	193.216	54.7427	48.4021	124.211	28.4862	70.29	213.948	136.363	40.4107	38.369	3691.42	1879.64	0.973616	0.113017	0.622163	2913.67	1845.2	0.659077	0.308272	0.999999	2393.43	1985.88	0.269241	0.534584	0.995108	Msx1	msh homeobox 1 [Source:RGD Symbol;Acc:620929]
ENSRNOG00000014079	19.4238	18.117	18.6626	25.0359	20.5426	32.4402	19.458	32.3129	18.2174	20.1738	23.2225	22.5711	21.0419	21.8214	18.8055	24.6637	3094.55	2492.91	0.312132	0.22052	0.76844	2500.88	2451.24	0.0289948	0.854747	0.999999	2543.12	2635.49	-0.0514607	0.758417	0.995108	Stat1	signal transducer and activator of transcription 1 [Source:RGD Symbol;Acc:3771]
ENSRNOG00000005109	125.679	132.124	156.235	118.809	67.6416	180.264	28.5367	130.391	122.323	125.506	181.971	99.6254	55.044	56.039	134.826	171.584	2239.25	2921.55	-0.383515	0.465912	0.91855	2250.42	2873.23	-0.35251	0.418759	0.999999	3107.95	3089.2	0.00877663	0.969047	0.999093	Rprm	reprimo, TP53 dependent G2 arrest mediator homolog [Source:RGD Symbol;Acc:1595512]
ENSRNOG00000000465	105.35	48.6344	52.9035	48.3552	61.9429	43.4165	89.4268	43.1286	101.952	54.5229	79.7226	94.5478	53.7907	77.9238	86.8332	43.6244	2341.53	3263.35	-0.479151	0.1567	0.689275	2532.06	3209.77	-0.342247	0.279941	0.999999	2664.57	3449.8	-0.372611	0.271688	0.995108	Slc39a7	solute carrier family 39 member 7 [Source:RGD Symbol;Acc:1593280]
ENSRNOG00000009271	35.0822	30.4656	28.2535	27.1913	27.5981	24.6583	32.0332	23.9553	32.5433	35.365	33.7882	30.0214	39.4257	31.9166	30.5062	25.9808	2339.15	2853.46	-0.287144	0.0790386	0.556464	2710.4	2805.15	-0.0494243	0.781381	0.999999	2771.95	3016.4	-0.121949	0.364339	0.995108	Smarca4	SWI/SNF related, matrix associated, actin dependent regulator of chromatin, subfamily a, member 4 [Source:RGD Symbol;Acc:621728]
ENSRNOG00000007390	92.0658	66.137	60.6355	53.1887	70.5026	37.5175	126.95	41.478	117.826	205.048	188.282	259.086	112.786	81.2595	120.269	110.218	1678.94	4689.2	-1.48213	0.00105767	0.0691452	2528.65	4609.86	-0.866327	0.00223772	0.427899	1752.09	4957	-1.50041	3.35327e-07	0.000661098	Nfkbia	NFKB inhibitor alpha [Source:RGD Symbol;Acc:3171]
ENSRNOG00000018367	171.463	109.905	103.451	104.4	109.585	104.442	184.542	138.841	146.633	104.851	126.365	182.163	160.967	195.549	181.909	103.19	2580.03	2694.91	-0.0630669	0.82559	0.983871	3023.1	2650.27	0.189854	0.505373	0.999999	2490.59	2848.76	-0.193847	0.459454	0.995108	Taldo1	transaldolase 1 [Source:RGD Symbol;Acc:620674]
ENSRNOG00000017084	135.296	21.9307	44.0581	9.59993	28.2146	7.98163	43.4414	9.07778	377.458	10.171	77.0918	153.668	13.706	78.9462	225.473	9.00678	763.579	5336.11	-2.80518	0.00135305	0.0788776	2763.4	5250.87	-0.926144	0.377655	0.999999	1927.28	5639.38	-1.54898	0.0970158	0.995108	Hsd11b2	hydroxysteroid 11-beta dehydrogenase 2 [Source:RGD Symbol;Acc:2835]
ENSRNOG00000058470	9.18638	15.3458	29.0098	6.35118	24.3451	11.7076	12.4001	17.043	18.3317	3.71238	61.027	9.68457	3.14884	5.24667	12.47	17.7822	2694.36	3829.25	-0.507099	0.481989	0.923201	1556.6	3773.05	-1.27734	0.11279	0.999999	2610.15	4053.13	-0.63489	0.405533	0.995108	Col12a1	collagen type XII alpha 1 chain [Source:RGD Symbol;Acc:2374]
ENSRNOG00000017414	80.1736	29.8882	33.3445	103.09	65.1362	186.037	76.1957	160.962	59.8661	41.0382	96.1874	85.6186	75.5323	86.2558	87.968	106.14	3739.7	2170.53	0.785003	0.0768747	0.553302	2672.11	2135.72	0.323288	0.292298	0.999999	2000.48	2295.28	-0.198316	0.670031	0.995108	Irf7	interferon regulatory factor 7 [Source:RGD Symbol;Acc:1307828]
ENSRNOG00000002749	17.759	24.8817	32.5617	25.0463	17.8269	29.5522	14.6098	28.9343	21.3747	23.7775	24.1376	18.8782	17.3055	13.2047	19.6997	34.2047	2599.91	2527.27	0.0411444	0.888555	0.990919	2364.65	2484.58	-0.0713472	0.822994	0.999999	3036.87	2671.7	0.184834	0.39507	0.995108	Spag9	sperm associated antigen 9 [Source:RGD Symbol;Acc:1311289]
ENSRNOG00000005413	110.506	17.6695	28.6557	14.4857	23.73	22.6819	209.624	24.3477	134.805	13.6678	58.7784	139.142	13.1827	114.385	136.59	24.8408	2872.11	3557.25	-0.308764	0.72295	0.972619	2906.51	3500.59	-0.268356	0.744034	0.999999	1863.57	3760.11	-1.01272	0.19164	0.995108	Creb3l1	cAMP responsive element binding protein 3-like 1 [Source:RGD Symbol;Acc:1359613]
ENSRNOG00000012738	117.859	126.476	130.133	146.874	101.256	134.489	152.69	140.185	135.327	151.229	110.886	117.897	135.836	121.427	128.823	133.318	2665.1	2604.28	0.0331647	0.873753	0.990772	2568.27	2559.55	0.0049061	0.97389	0.999999	2785.43	2752.6	0.0170277	0.911451	0.995108	Eif3m	eukaryotic translation initiation factor 3, subunit M [Source:RGD Symbol;Acc:1565840]
ENSRNOG00000010989	47.0399	56.6837	61.2743	37.7901	43.6747	39.7878	37.2492	41.4341	58.7153	74.88	49.6874	49.4593	76.5984	40.9899	45.1878	44.151	2094.39	3013.29	-0.524782	0.00895728	0.217494	2622.25	2961.07	-0.175168	0.53357	0.999999	2776.28	3184.83	-0.198095	0.388096	0.995108	Ipo5	importin 5 [Source:RGD Symbol;Acc:1308715]
ENSRNOG00000012640	38.6506	127.642	169.439	142.926	53.7378	123.133	40.6089	127.665	40.1737	135.97	104.443	55.8802	148.641	45.994	56.8472	135.833	2284.21	2232.16	0.0333839	0.948911	0.996983	2512.4	2193.08	0.196178	0.707405	0.999999	3354.32	2359.77	0.507362	0.323443	0.995108	Dpp7	dipeptidylpeptidase 7 [Source:RGD Symbol;Acc:71073]
ENSRNOG00000019987	221.515	246.117	211.81	229.622	242.377	180.398	341.206	149.337	200.193	256.457	197.788	240.888	248.76	230.637	189.752	163.852	2715.04	2667.96	0.0249548	0.934844	0.994799	2430.08	2622.31	-0.109788	0.590695	0.999999	2864.64	2820.02	0.0225789	0.871964	0.995108	Scand1	SCAN domain-containing 1 [Source:RGD Symbol;Acc:1308530]
ENSRNOG00000027520	45.2424	63.1087	88.2947	61.0458	52.091	45.8642	43.6066	56.1528	55.2398	62.1079	58.8305	50.0872	47.1125	33.2788	47.9326	63.1215	2356.65	2703.53	-0.197979	0.22394	0.771889	2236.67	2657.69	-0.248745	0.279222	0.999999	3254.08	2857.92	0.187287	0.411933	0.995108	Pls3	plastin 3 [Source:RGD Symbol;Acc:621409]
ENSRNOG00000013538	60.3828	47.2235	46.337	41.9514	46.8565	39.4368	56.9531	48.9805	72.1395	46.3748	61.1884	58.3217	56.037	53.5249	57.3058	44.8251	2415.73	2998.78	-0.312136	0.149896	0.679841	2609.93	2949.17	-0.176256	0.366467	0.999999	2610.08	3170.16	-0.280434	0.162916	0.995108	Capza1	capping actin protein of muscle Z-line subunit alpha 1 [Source:RGD Symbol;Acc:1587438]
ENSRNOG00000047137	28.6059	27.5422	31.0881	28.1447	30.7686	29.9027	31.7875	33.102	31.5283	32.0212	30.6671	28.3922	23.3054	24.1308	28.4758	32.8409	2786.53	2727.65	0.0307064	0.786262	0.979157	2366.21	2681.53	-0.180563	0.267988	0.999999	2713.85	2883.37	-0.0874444	0.357504	0.995108	Erbin	erbb2 interacting protein [Source:RGD Symbol;Acc:1562952]
ENSRNOG00000014405	375.786	291.543	230.466	291.376	313.753	265.114	426.053	237.102	351.481	237.142	326.781	364.61	302.167	407.449	361.906	240.785	2617.37	2704.21	-0.047324	0.859794	0.990024	2713.84	2659.63	0.029047	0.906288	0.999999	2657.18	2858.8	-0.105489	0.635899	0.995108	Aprt	adenine phosphoribosyl transferase [Source:RGD Symbol;Acc:1307758]
ENSRNOG00000006770	22.2429	22.6008	26.2724	22.1799	24.1251	24.3235	23.1891	23.9101	21.6996	26.4526	23.7779	22.074	24.5323	22.7789	22.0215	26.9218	2632.22	2595.97	0.020053	0.875594	0.990772	2600.36	2551.82	0.0272562	0.842137	0.999999	2723.89	2744.16	-0.0107412	0.931904	0.996617	Brd4	bromodomain containing 4 [Source:RGD Symbol;Acc:1307282]
ENSRNOG00000052687	12.8548	13.6996	17.7523	14.0073	12.949	18.9564	6.45335	16.9549	15.2995	15.2136	12.3028	12.7568	11.8244	9.83994	14.6922	17.2447	2560.08	2577.98	-0.00981376	0.97769	0.998408	2431.51	2534.02	-0.0595891	0.792268	0.999999	2859.78	2724.89	0.0696683	0.670215	0.995108	Megf8	multiple EGF-like-domains 8 [Source:RGD Symbol;Acc:621190]
ENSRNOG00000011800	89.5083	36.4873	137.798	122.658	26.6897	121.775	50.8807	148.715	71.1044	42.1037	57.6694	96.0913	24.1295	111.897	121.958	225.903	2461.61	1892.21	0.379647	0.482599	0.923201	3351	1861.12	0.84839	0.14188	0.999999	2894.58	2000.23	0.533186	0.21486	0.995108	F3	coagulation factor III, tissue factor [Source:RGD Symbol;Acc:2587]
ENSRNOG00000046794	56.9594	69.2162	69.3559	58.3637	64.0554	57.4433	81.5918	63.4189	60.3844	78.1458	58.3616	57.8744	82.3845	57.5992	48.6854	59.1393	2712.05	2598.77	0.0612266	0.760582	0.976982	2473.9	2554.05	-0.0458347	0.839845	0.999999	2738.37	2746.87	-0.00452521	0.97776	0.999093	Khdrbs1	KH RNA binding domain containing, signal transduction associated 1 [Source:RGD Symbol;Acc:621459]
ENSRNOG00000048174	127.022	106.905	81.9523	79.0527	96.5254	60.9565	218.345	53.6951	134.62	85.1368	135.326	135.169	141.958	177.228	144.818	58.9269	2490.18	2849.85	-0.194867	0.681131	0.967569	2976.94	2803.19	0.0867471	0.813194	0.999999	2428.32	3012.97	-0.31119	0.208499	0.995108	Uqcrq	ubiquinol-cytochrome c reductase, complex III subunit VII [Source:RGD Symbol;Acc:1562350]
ENSRNOG00000006956	22.2306	13.0849	23.9246	15.146	9.75025	38.0113	6.95767	27.6114	31.7728	16.2675	30.864	20.7899	5.47679	7.94706	27.025	34.6376	2547.96	3093.23	-0.279604	0.611718	0.952422	2274.66	3042.99	-0.419867	0.471427	0.999999	2439.76	3270.55	-0.422773	0.174715	0.995108	AABR07049085.1	-
ENSRNOG00000013977	108.019	88.5918	92.2513	76.4427	81.9457	74.6714	87.4464	84.7115	124.565	103.824	100.353	105.381	100.77	95.2243	94.5039	82.1829	2267.51	3001.31	-0.404721	0.00498766	0.165697	2521.52	2950.76	-0.226727	0.110321	0.999999	2670.98	3172.51	-0.248268	0.118003	0.995108	Bzw1	basic leucine zipper and W2 domains 1 [Source:RGD Symbol;Acc:735129]
ENSRNOG00000058940	26.718	19.3107	10.5932	22.0155	22.5799	14.1295	29.6993	19.4376	14.8459	23.4509	15.7732	16.1365	33.2103	24.3456	14.9471	14.1282	2785.96	2283.83	0.286436	0.336706	0.864068	2759.89	2244.19	0.298489	0.383615	0.999999	2706.27	2413.93	0.164883	0.599789	0.995108	Rab11fip1	RAB11 family interacting protein 1 [Source:RGD Symbol;Acc:1562965]
ENSRNOG00000009042	49.1028	31.9708	35.5779	30.0994	43.1455	28.492	43.7108	30.0057	45.0012	30.664	33.1224	41.7234	31.8218	42.7308	49.6968	30.7111	2545.89	2642.58	-0.0539962	0.829355	0.985034	2662.74	2598.5	0.0351146	0.886411	0.999999	2725.38	2793.31	-0.0355219	0.877049	0.995108	Sec24c	SEC24 homolog C, COPII coat complex component [Source:RGD Symbol;Acc:1597739]
ENSRNOG00000002864	45.4503	37.7203	41.3453	29.684	39.4817	26.2499	47.0659	26.8721	52.5265	43.7403	45.3061	41.6355	48.7185	41.6881	43.7087	29.0619	2269.02	2983.85	-0.39545	0.126784	0.646096	2601.42	2933.72	-0.173361	0.413847	0.999999	2655.91	3154.19	-0.248061	0.168263	0.995108	Nacc1	nucleus accumbens associated 1 [Source:RGD Symbol;Acc:621003]
ENSRNOG00000009037	37.7251	27.9816	22.2315	25.8527	20.8449	47.9021	10.4346	32.1487	54.9299	16.7466	38.1749	41.0095	11.8783	27.6967	41.6467	35.6504	2317.93	3148.64	-0.441706	0.394718	0.891838	2384.87	3097.92	-0.377452	0.42451	0.999999	2511.96	3328.74	-0.406145	0.265814	0.995108	Sulf1	sulfatase 1 [Source:RGD Symbol;Acc:708554]
ENSRNOG00000010298	204.911	112.252	135.09	126.043	138.595	124.369	129.061	142.057	211.622	94.0203	141.256	177.35	116.85	178.343	235.205	141.476	2313.35	2710.42	-0.228506	0.418387	0.900474	2854.45	2666.01	0.0984615	0.771316	0.999999	2655.86	2865.17	-0.109432	0.727256	0.995108	Xbp1	X-box binding protein 1 [Source:RGD Symbol;Acc:1303073]
ENSRNOG00000022507	90.2651	32.2371	28.6661	42.3745	42.2421	28.308	127.006	35.7801	80.7841	37.6448	68.6739	75.0983	44.5252	123.279	66.3156	37.0558	2602.32	2932.01	-0.172297	0.739488	0.97428	2969.75	2884.37	0.0420211	0.923962	0.999999	2290.2	3099.77	-0.436684	0.301444	0.995108	Twf1	twinfilin actin-binding protein 1 [Source:RGD Symbol;Acc:1311872]
ENSRNOG00000059900	216.605	119.175	113.159	183.335	185.916	208.591	287.793	223.406	182.476	111.083	185.621	238.723	201.36	356.776	262.385	174.315	2942.14	2337.77	0.331641	0.255207	0.801692	3171.63	2299.66	0.463756	0.164189	0.999999	2177.61	2471.53	-0.18265	0.568132	0.995108	Bst2	bone marrow stromal cell antigen 2 [Source:RGD Symbol;Acc:727849]
ENSRNOG00000001204	51.7667	41.4715	43.9245	36.649	43.223	36.3416	56.4649	37.8756	56.4345	48.5852	45.0064	54.339	47.8675	48.3437	46.311	40.6806	2456.06	2893.19	-0.236695	0.262296	0.808987	2538.35	2844.41	-0.164247	0.245396	0.999999	2602.48	3058.16	-0.232797	0.149177	0.995108	Ankrd13a	ankyrin repeat domain 13a [Source:RGD Symbol;Acc:1308577]
ENSRNOG00000025481	93.2391	82.6435	86.8386	87.5132	80.159	78.455	93.3284	82.1187	91.7154	88.262	88.3379	90.7398	89.3611	81.0933	98.0938	82.0727	2478.97	2670.93	-0.10802	0.36845	0.878673	2552.03	2625.97	-0.0411985	0.720799	0.999999	2754.82	2823.42	-0.0355148	0.665476	0.995108	Dctn2	dynactin subunit 2 [Source:RGD Symbol;Acc:1303182]
ENSRNOG00000006004	42.0532	43.3733	47.1301	42.4456	43.6434	35.8305	55.2727	38.6684	44.8153	46.1026	40.3229	44.0457	47.8546	46.6267	44.1168	45.6078	2539.34	2572.95	-0.0193952	0.920696	0.993857	2645.82	2529.29	0.0650197	0.508227	0.999999	2716.03	2719.68	-0.0020132	0.983133	0.999093	Phc2	polyhomeotic homolog 2 [Source:RGD Symbol;Acc:1307912]
ENSRNOG00000032034	37.8697	34.687	35.6836	37.6542	44.85	36.1593	40.7879	34.1628	32.0063	34.9781	36.2023	33.9425	35.0896	38.9354	42.424	37.1891	2725.66	2402.48	0.181902	0.234777	0.781063	2633.6	2362.04	0.156796	0.186837	0.999999	2702.55	2539.76	0.0896224	0.32762	0.995108	Supt5h	SPT5 homolog, DSIF elongation factor subunit [Source:RGD Symbol;Acc:1563807]
ENSRNOG00000018110	18.7598	18.3362	28.5417	14.2714	16.331	26.5963	6.75594	24.1197	28.5921	17.7463	24.6	15.3595	10.1033	8.59301	29.4616	22.7606	2415.52	2831.62	-0.229084	0.606308	0.950751	2274.04	2784.78	-0.292348	0.514715	0.999999	2771.37	2993.61	-0.111262	0.709604	0.995108	Svil	supervillin [Source:RGD Symbol;Acc:1306354]
ENSRNOG00000030314	18.4561	11.7394	11.3742	16.1809	14.7417	17.7412	15.7058	15.8149	14.5494	11.5843	11.9536	13.8691	10.8364	17.4988	19.8629	17.5842	2772.51	2256.02	0.297562	0.0541549	0.488079	2794.23	2218.22	0.332884	0.156346	0.999999	2652.03	2384.75	0.153246	0.475557	0.995108	Golgb1	golgin B1 [Source:RGD Symbol;Acc:708429]
ENSRNOG00000026953	38.6967	31.1526	46.3575	35.1898	12.4462	45.9863	52.5061	56.2852	44.3651	35.7331	63.5333	31.2287	13.7452	8.50387	63.1741	62.7686	2696.74	2827.67	-0.068401	0.886006	0.990919	2339.67	2781.53	-0.249594	0.693004	0.999999	2587.4	2990.15	-0.208674	0.440834	0.995108	Gpr88	G-protein coupled receptor 88 [Source:RGD Symbol;Acc:61921]
ENSRNOG00000014765	91.4346	72.8433	81.6547	71.4962	86.3504	65.4678	115.766	70.8109	89.3894	78.7649	82.1175	95.3729	89.0089	109.932	97.2144	70.4687	2572.76	2634.3	-0.0344551	0.885098	0.990919	2735.17	2590.15	0.0785	0.679516	0.999999	2558.41	2784.67	-0.122269	0.382982	0.995108	Vapa	VAMP associated protein A [Source:RGD Symbol;Acc:61803]
ENSRNOG00000059406	55.9765	106.368	73.9207	118.593	45.8371	67.4222	58.4875	63.9404	50.8277	131.311	67.0355	84.9477	77.7305	62.4043	70.8623	116.126	1915.5	2721.48	-0.506658	0.130766	0.651469	2605.74	2673.24	-0.0369071	0.917166	0.999999	3055.73	2876.22	0.0873119	0.810351	0.995108	Ier5	immediate early response 5 [Source:RGD Symbol;Acc:69252]
ENSRNOG00000010131	20.9219	29.8503	35.1439	56.4943	16.134	49.9119	22.2729	55.2363	17.8707	42.3197	33.2604	22.9994	29.1519	25.3696	21.3206	65.5494	2680.22	2179.32	0.298582	0.529715	0.935916	2585.5	2141.5	0.271835	0.537979	0.999999	2815.8	2303.81	0.289502	0.449709	0.995108	Rin2	Ras and Rab interactor 2 [Source:RGD Symbol;Acc:1305873]
ENSRNOG00000019223	24.3074	20.1088	19.9636	18.3687	19.259	18.5515	38.8741	19.4802	23.7374	20.3022	22.797	24.0394	24.5111	28.6768	24.3093	17.7107	2746.39	2601.88	0.0776891	0.797633	0.98015	2668.4	2558.42	0.060678	0.756402	0.999999	2505.55	2750.51	-0.134553	0.33752	0.995108	Atp5f1c	ATP synthase F1 subunit gamma [Source:RGD Symbol;Acc:620011]
ENSRNOG00000010286	42.7486	28.1248	30.5432	31.707	28.8539	39.0119	40.0687	42.9718	46.6707	23.2464	35.7588	40.8318	22.1788	34.2458	49.3418	40.6249	2705.35	2632.92	0.0391799	0.88785	0.990919	2572.95	2589.79	-0.00949265	0.977024	0.999999	2530.12	2783.38	-0.137611	0.601646	0.995108	Cast	calpastatin [Source:RGD Symbol;Acc:2278]
ENSRNOG00000014399	46.772	40.8394	43.7489	48.8065	41.0031	36.7861	63.5127	39.0934	43.1211	47.5404	42.7251	44.7762	63.3533	51.7588	44.728	42.3798	2512.69	2487.67	0.0140362	0.95183	0.996983	2763.78	2445.47	0.176683	0.324435	0.999999	2659.89	2629.61	0.0164219	0.87624	0.995108	Aamp	angio-associated, migratory cell protein [Source:RGD Symbol;Acc:1306281]
ENSRNOG00000011946	100.194	168.234	88.7349	92.0902	174.853	95.5295	84.9456	76.8008	117.153	186.225	188.039	83.0996	277.792	55.0256	123.559	74.3552	2197.07	2928.78	-0.414704	0.292085	0.835999	2648.43	2878.85	-0.120251	0.822217	0.999999	2421.72	3096.49	-0.354588	0.307057	0.995108	Ptn	pleiotrophin [Source:RGD Symbol;Acc:3444]
ENSRNOG00000004827	38.0533	39.7181	45.0632	33.4902	37.2878	32.8683	39.2728	32.7631	45.5131	40.798	42.3904	37.6649	37.508	41.2305	41.1282	34.9035	2353.69	2760.71	-0.230423	0.112969	0.622163	2513.16	2714.29	-0.111181	0.395212	0.999999	2742.65	2918.37	-0.0895676	0.525733	0.995108	Papola	poly (A) polymerase alpha [Source:RGD Symbol;Acc:1308673]
ENSRNOG00000001440	172.778	98.9351	98.2965	74.267	125.3	67.8659	241.342	72.8578	154.346	101.957	117.646	157.167	128.454	210.519	158.363	71.8632	2596.98	2725.35	-0.0698439	0.875031	0.990772	2860.57	2680.09	0.0939605	0.791746	0.999999	2412.22	2880.87	-0.256144	0.402439	0.995108	Mdh2	malate dehydrogenase 2 [Source:RGD Symbol;Acc:619719]
ENSRNOG00000025383	53.9356	55.0908	49.9459	60.9191	72.6257	54.2738	53.4341	60.8759	61.2026	71.7941	66.2256	47.5874	71.7064	44.4083	52.3442	56.2348	2635.38	2703.28	-0.0366787	0.862014	0.990053	2407.77	2657.26	-0.142056	0.529978	0.999999	2546.27	2857.67	-0.16647	0.330737	0.995108	Pdha1	pyruvate dehydrogenase E1 alpha 1 subunit [Source:RGD Symbol;Acc:3286]
ENSRNOG00000001453	21.2812	26.9465	28.0658	22.2368	25.0705	22.4811	20.5692	20.5243	21.3894	30.1231	24.1353	21.566	30.3071	23.5751	21.9869	23.1268	2350.88	2584.34	-0.136568	0.466875	0.918645	2575.45	2539.97	0.0201383	0.918478	0.999999	2769.29	2731.77	0.0196464	0.914291	0.995108	Baz1b	bromodomain adjacent to zinc finger domain, 1B [Source:RGD Symbol;Acc:1597089]
ENSRNOG00000000827	166.814	77.6702	73.7861	69.2588	138.595	35.9729	356.453	50.2379	94.3882	112.584	176.109	191.165	190.631	156.937	158.024	79.7405	2891.52	2864.32	0.0134844	0.983928	0.998484	2858.72	2817.38	0.0210611	0.953564	0.999999	2045.38	3028.58	-0.566275	0.135535	0.995108	Ier3	immediate early response 3 [Source:RGD Symbol;Acc:1303321]
ENSRNOG00000009094	53.8749	67.9807	53.5798	55.0005	65.9736	37.0796	65.3498	47.8214	54.0057	63.7911	70.5018	70.6407	57.9256	52.1498	38.8697	43.5307	2455.44	2947.78	-0.263916	0.299375	0.842309	2144.53	2898.38	-0.434416	0.0283669	0.999999	2773.87	3116.35	-0.167916	0.286522	0.995108	Nudt4	nudix hydrolase 4 [Source:RGD Symbol;Acc:621355]
ENSRNOG00000008797	47.4697	50.6078	47.614	39.6689	40.577	28.6315	61.1445	28.8855	58.0562	57.9805	36.9859	51.8721	63.4471	60.5547	37.1997	31.5608	2193.21	2828.68	-0.367421	0.257712	0.804884	2606.31	2780	-0.0930442	0.762336	0.999999	2706.48	2989.52	-0.143544	0.457981	0.995108	Tmpo	thymopoietin [Source:RGD Symbol;Acc:3875]
ENSRNOG00000017466	80.443	36.7846	45.8093	27.8187	32.4214	30.6833	28.0045	32.7381	126.364	36.6665	58.0082	63.7476	27.9539	39.9635	81.7443	36.7242	1604.04	3697.55	-1.20481	0.00165048	0.0843447	2367.38	3637.09	-0.619559	0.191508	0.999999	2621.87	3908.35	-0.575959	0.204529	0.995108	Kif5b	kinesin family member 5B [Source:RGD Symbol;Acc:621559]
ENSRNOG00000021151	255.399	192.63	178.99	129.674	234.433	73.4303	612.297	71.3562	238.442	185.146	233.208	277.637	344.24	417.692	248.527	82.549	2773.96	2621.15	0.0815782	0.900213	0.993007	3004.1	2577.73	0.220833	0.629603	0.999999	2245.44	2770.94	-0.303365	0.225237	0.995108	Ppp1r14b	protein phosphatase 1, regulatory (inhibitor) subunit 14B [Source:RGD Symbol;Acc:628702]
ENSRNOG00000053239	27.9222	45.6202	58.8873	43.3722	21.3722	63.3204	20.8735	55.4237	49.0033	35.6241	45.4863	30.904	23.6378	25.4147	55.3675	63.8713	2437.68	2444.2	-0.00364748	0.993326	0.998747	2496.15	2403.57	0.0544918	0.888918	0.999999	2819.88	2584	0.126059	0.647582	0.995108	Clmp	CXADR-like membrane protein [Source:RGD Symbol;Acc:708569]
ENSRNOG00000012240	27.7493	22.4925	29.8657	21.5913	17.9992	26.2121	20.4004	25.9696	28.1485	24.5471	28.1958	27.8416	19.7576	20.5963	29.1763	29.461	2299.28	2766.74	-0.266717	0.165582	0.701919	2463.29	2720.56	-0.143391	0.474791	0.999999	2736.12	2924.85	-0.0962164	0.542311	0.995108	Supt6h	SPT6 homolog, histone chaperone and transcription elongation factor [Source:RGD Symbol;Acc:1309290]
ENSRNOG00000016023	33.2621	33.1765	37.7915	40.3982	26.7136	40.0148	15.5963	32.2033	39.3372	26.2961	28.8282	26.9069	13.4755	16.6846	40.0311	46.7977	2313.78	2457.89	-0.0868772	0.792959	0.98013	2314.83	2416.8	-0.0622432	0.886441	0.999999	3096.16	2598.15	0.253017	0.168495	0.995108	Kank1	KN motif and ankyrin repeat domains 1 [Source:RGD Symbol;Acc:1307714]
ENSRNOG00000055089	38.0053	27.6957	24.5375	27.1139	19.7592	25.3174	33.6183	28.9524	40.3316	27.4497	34.7649	40.1513	29.1315	33.9376	28.8908	26.9806	2246.47	2985.18	-0.410328	0.0951908	0.589668	2435.07	2935.77	-0.269793	0.153681	0.999999	2596.66	3155.72	-0.2813	0.189721	0.995108	Slc44a1	solute carrier family 44 member 1 [Source:RGD Symbol;Acc:621426]
ENSRNOG00000017871	29.9569	31.4234	38.2683	38.9829	27.3615	47.0681	18.1896	46.3809	33.8624	31.6484	36.4131	31.5961	25.36	22.72	33.5786	52.0462	2557.92	2463	0.054812	0.872027	0.990556	2410.52	2421.82	-0.00674198	0.981787	0.999999	2702.99	2603.82	0.0539662	0.706773	0.995108	Sidt2	SID1 transmembrane family, member 2 [Source:RGD Symbol;Acc:1308311]
ENSRNOG00000003626	221.324	180.019	145.947	182.021	205.361	136.224	442.275	142.311	202.89	172.675	211.687	223.187	232.12	297.329	230.434	134.389	2853.75	2503.61	0.188614	0.648066	0.961154	2705	2462.01	0.135761	0.619619	0.999999	2382.78	2646.73	-0.151544	0.394596	0.995108	Atp5pd	ATP synthase peripheral stalk subunit d [Source:RGD Symbol;Acc:620083]
ENSRNOG00000001645	38.2223	47.2758	39.7007	43.1134	27.9785	59.4361	16.9695	51.7049	41.0429	19.8972	57.7133	33.1678	22.3204	22.6757	53.934	77.78	2398.02	2338.8	0.0362747	0.939637	0.995258	2658.29	2301.66	0.207829	0.679417	0.999999	2740.4	2473.45	0.147937	0.644081	0.995108	Filip1l	filamin A interacting protein 1-like [Source:RGD Symbol;Acc:1565927]
ENSRNOG00000055583	20.7271	45.4187	67.357	35.6743	25.5415	34.5819	11.5711	38.2873	24.7049	55.9466	46.3652	21.292	46.2579	16.5	20.6813	43.9655	1951.8	2638.49	-0.434732	0.353203	0.874165	2216.14	2592.67	-0.226296	0.627581	0.999999	3179.87	2789.37	0.189025	0.667424	0.995108	Ttyh3	tweety family member 3 [Source:RGD Symbol;Acc:1309549]
ENSRNOG00000010308	57.0302	78.9697	119.499	77.508	92.7612	104.893	28.6788	89.0188	86.7306	68.4147	66.9609	59.0052	58.8119	41.4918	87.6771	103.624	2572.92	2299.03	0.162583	0.688001	0.968144	2331.1	2260.28	0.0445115	0.890569	0.999999	2878.15	2430.19	0.244082	0.352355	0.995108	Nr2f2	nuclear receptor subfamily 2, group F, member 2 [Source:RGD Symbol;Acc:69305]
ENSRNOG00000021871	19.4708	18.6874	22.928	15.2614	18.9388	16.6819	19.254	16.8351	20.8334	21.2778	18.8602	18.1265	20.4355	18.8341	19.9115	17.5498	2380.43	2632.06	-0.14529	0.28977	0.834089	2498.57	2587.37	-0.0503469	0.680987	0.999999	2686.28	2782.21	-0.0506458	0.758538	0.995108	Gcn1	GCN1 activator of EIF2AK4 [Source:RGD Symbol;Acc:1593434]
ENSRNOG00000015528	43.1469	31.3424	38.2981	30.5402	35.3612	33.3025	26.1425	33.3886	47.5197	28.8926	36.6397	36.3175	22.7428	32.9899	56.1941	33.364	2286.78	2671.04	-0.223866	0.311812	0.848192	2541.42	2626.79	-0.0477712	0.882258	0.999999	2710.27	2823.59	-0.0590724	0.782935	0.995108	Pja2	praja ring finger ubiquitin ligase 2 [Source:RGD Symbol;Acc:620273]
ENSRNOG00000016930	163.694	159.591	117.602	107.184	183.567	92.689	347.458	71.1699	201.489	178.76	159.619	216.626	309.97	262.005	131.809	86.2172	2550.91	2783.98	-0.126363	0.796845	0.98015	2848.5	2737.01	0.0576581	0.889479	0.999999	2133.73	2942.66	-0.463749	0.0253965	0.976749	Ube2s	ubiquitin-conjugating enzyme E2S [Source:RGD Symbol;Acc:1564746]
ENSRNOG00000009675	26.0857	23.6758	29.8165	19.2468	19.2931	23.4414	21.2695	23.3462	30.3242	25.1734	27.7396	26.9866	23.2491	20.1369	31.414	29.4175	2188.75	2768.65	-0.338856	0.0194993	0.322725	2560.23	2722.33	-0.0885881	0.652047	0.999999	2624.7	2926.79	-0.157147	0.367807	0.995108	Cdc42bpb	CDC42 binding protein kinase beta [Source:RGD Symbol;Acc:621753]
ENSRNOG00000019277	120.983	112.342	102.736	102.7	121.335	89.7896	175.74	91.8727	122.929	123.376	122.628	115.312	147.221	133.013	117.282	88.7248	2567.66	2603.74	-0.0204829	0.939071	0.995118	2559.37	2559.83	-0.000169697	0.999317	0.999999	2494.8	2752.42	-0.14178	0.173862	0.995108	Vdac3	voltage-dependent anion channel 3 [Source:RGD Symbol;Acc:621577]
ENSRNOG00000029910	23.7137	21.0538	24.9987	23.7704	18.5885	24.0483	18.7427	23.0092	20.919	22.6345	20.9644	20.1885	20.9776	20.484	24.294	26.1218	2377.9	2392.59	-0.00854877	0.95731	0.997291	2538.43	2352.05	0.109941	0.418262	0.999999	2793.3	2529.16	0.143238	0.161943	0.995108	Golga4	golgin A4 [Source:RGD Symbol;Acc:1591925]
ENSRNOG00000004883	229.733	189.638	146.31	153.13	239.945	103.412	434.689	109.679	206.091	214.315	210.158	220.906	339.544	301.152	189.406	106.969	2673.24	2570.63	0.0562368	0.905071	0.993007	2771.25	2527.29	0.132996	0.715109	0.999999	2295.59	2717.4	-0.243374	0.186897	0.995108	Erh	ERH, mRNA splicing and mitosis factor [Source:RGD Symbol;Acc:1595409]
ENSRNOG00000006148	67.5694	59.1386	62.7809	52.7104	52.7686	60.3779	74.1119	72.1603	85.5965	75.4175	80.5308	71.9894	69.7848	60.3462	62.4618	62.5694	2426.51	2939.95	-0.277092	0.12309	0.640283	2340.98	2890.61	-0.30401	0.012618	0.854269	2401.49	3107.88	-0.371984	0.00474522	0.55966	RGD1310352	similar to HTGN29 protein; keratinocytes associated transmembrane protein 2 [Source:RGD Symbol;Acc:1310352]
ENSRNOG00000030712	101.182	51.5478	43.7614	117.028	105.929	124.177	90.2643	140.031	79.296	96.3171	103.766	126.648	99.9707	91.4953	80.6472	87.4374	2986.06	2639.5	0.178151	0.45404	0.913159	2287.37	2595.3	-0.182112	0.349649	0.999999	2155.27	2790.36	-0.372598	0.299506	0.995108	RT1-A2	RT1 class Ia, locus A2 [Source:RGD Symbol;Acc:1595923]
ENSRNOG00000019532	104.679	85.5406	89.4823	90.5343	91.427	94.8727	94.8605	98.9674	113.211	90.5059	131.385	104.442	102.691	95.1863	104.073	95.9746	2397.45	2779.3	-0.213136	0.210836	0.758055	2461.58	2733.48	-0.15104	0.358601	0.999999	2475.2	2938.49	-0.247465	0.13196	0.995108	Emc10	ER membrane protein complex subunit 10 [Source:RGD Symbol;Acc:1303214]
ENSRNOG00000013668	198.637	85.9468	32.2681	69.1054	69.437	63.5423	183.986	59.9441	119.057	47.6293	105.946	180.071	110.841	219.035	190.831	63.4258	2158.87	2599.4	-0.268094	0.601703	0.950091	3285.08	2557.56	0.361124	0.470954	0.999999	2346.6	2748.07	-0.227846	0.686127	0.995108	Capg	capping actin protein, gelsolin like [Source:RGD Symbol;Acc:1311724]
ENSRNOG00000004687	51.4333	47.124	69.5054	44.5291	18.3296	54.9338	15.1218	38.4191	65.4768	28.4599	38.6449	73.4452	18.5543	26.4535	45.7407	57.6631	1797.47	2926.85	-0.703151	0.158594	0.692164	2060.81	2878.84	-0.482322	0.286589	0.999999	3193.36	3093.71	0.0457457	0.892471	0.995108	Thbd	thrombomodulin [Source:RGD Symbol;Acc:621299]
ENSRNOG00000043377	141.346	18.8052	16.9363	20.5137	40.7434	18.0072	143.754	19.4281	76.4141	19.8826	37.0185	71.9039	23.2748	99.7214	137.761	17.479	2592.95	2403.74	0.109158	0.877836	0.990772	3191.75	2364.77	0.4326	0.534699	0.999999	2452.4	2540.77	-0.051077	0.944666	0.998396	Fdps	farnesyl diphosphate synthase [Source:RGD Symbol;Acc:68953]
ENSRNOG00000019070	77.4807	105.807	118.752	101.693	98.8352	104.481	57.5252	110.446	79.7994	103.503	79.4737	72.757	129.578	94.951	101.622	100.428	2395.14	2169.55	0.142954	0.597278	0.948474	2699.14	2132.24	0.340235	0.0741936	0.999999	2759.55	2293.24	0.267003	0.173072	0.995108	St13	ST13, Hsp70 interacting protein [Source:RGD Symbol;Acc:621312]
ENSRNOG00000026605	336.246	145.844	114.138	356.297	301.312	566.651	536.314	626.004	196.594	209.129	445.9	334.846	383.856	456.517	391.731	381.548	3553.9	2082.38	0.771221	0.037375	0.424118	2770.76	2048.84	0.435508	0.15951	0.999999	1767.53	2202.24	-0.317227	0.481933	0.995108	Ifi27l2b	interferon, alpha-inducible protein 27 like 2B [Source:RGD Symbol;Acc:1559721]
ENSRNOG00000046705	139.793	122.686	113.477	115.923	176.147	92.0848	223.468	114.512	147.056	107.67	140.815	140.158	151.988	180.5	152.116	105.115	2769.06	2453.22	0.174483	0.592786	0.947598	2643.65	2412.61	0.131916	0.561059	0.999999	2382.02	2593.48	-0.122644	0.435021	0.995108	Snx3	sorting nexin 3 [Source:RGD Symbol;Acc:1595151]
ENSRNOG00000010593	20.1103	51.2529	67.8922	48.0699	31.0889	92.1229	23.7109	61.337	18.5438	55.5571	51.2289	18.9073	23.9499	19.1064	23.8756	84.0285	2945.64	2045.39	0.526311	0.342763	0.868225	2089.81	2010.02	0.0561656	0.924465	0.999999	2806.12	2162.61	0.375796	0.444406	0.995108	Ctnnal1	catenin alpha-like 1 [Source:RGD Symbol;Acc:1311434]
ENSRNOG00000011413	40.1513	33.9011	28.9909	38.1682	40.9078	31.5765	46.9312	37.3726	40.8963	26.6877	36.0959	46.7831	32.5984	42.7931	44.0469	31.6492	2633.01	2532.89	0.0557555	0.821819	0.983694	2489.19	2491.16	-0.00121849	0.996019	0.999999	2513.91	2677.61	-0.0909857	0.681218	0.995108	Scp2	sterol carrier protein 2 [Source:RGD Symbol;Acc:3642]
ENSRNOG00000006060	26.3088	25.0723	69.4314	32.1748	28.8531	111.613	7.68086	92.6052	63.3557	22.752	27.2485	35.8136	10.2706	12.2066	74.1084	86.429	3258.74	2023.66	0.687444	0.332498	0.861619	2424.24	1990.21	0.284584	0.684946	0.999999	2192.93	2138.88	0.0360132	0.935456	0.997378	Matn2	matrilin 2 [Source:RGD Symbol;Acc:1305353]
ENSRNOG00000045558	177.182	39.8717	45.4004	39.346	26.9361	50.0504	38.5204	53.104	344.367	22.583	64.1922	187.799	18.1544	112.132	188.073	57.4769	1153.77	4244.7	-1.87926	0.00673398	0.191348	2522.62	4176.27	-0.727337	0.381326	0.999999	2191.88	4485.7	-1.03317	0.183485	0.995108	Cd34	CD34 molecule [Source:RGD Symbol;Acc:1306863]
ENSRNOG00000007769	76.9504	115.29	111.251	157.441	85.8365	132.591	75.8046	130.551	87.0783	130.567	112.926	99.6915	99.929	64.6715	89.7042	143.591	2440.15	2477.5	-0.021677	0.93712	0.994987	2239.93	2435.15	-0.120489	0.674954	0.999999	2804.97	2618.97	0.098971	0.70014	0.995108	Marchf2	membrane associated ring-CH-type finger 2 [Source:RGD Symbol;Acc:1306395]
ENSRNOG00000011945	42.4344	31.9542	31.2096	30.8859	26.5443	29.9094	38.7164	32.2609	37.7004	31.9477	36.7697	40.3653	35.1345	36.3579	42.6532	34.4506	2279.49	2632.07	-0.207764	0.265065	0.811817	2607.23	2588.2	0.010496	0.943277	0.999999	2588.44	2782.44	-0.104259	0.531407	0.995108	Cyfip1	cytoplasmic FMR1 interacting protein 1 [Source:RGD Symbol;Acc:1310332]
novel.1107	86.3828	54.4462	40.4015	50.7631	66.3993	44.6806	99.4276	54.598	102.564	49.5462	77.9473	81.7516	58.7182	76.3243	97.3195	49.9758	2454.84	2894.69	-0.238008	0.489741	0.925342	2565.19	2847.31	-0.150597	0.635214	0.999999	2278.46	3060.14	-0.425528	0.180373	0.995108	-	- && - && -
ENSRNOG00000015911	41.5301	24.3694	24.2296	38.8427	13.2219	35.114	30.748	35.4227	37.1002	23.4754	32.1777	42.0356	26.4769	35.9359	24.249	38.3636	2256.81	2662.85	-0.23863	0.517122	0.932144	2416.25	2619.01	-0.116259	0.662935	0.999999	2694.57	2814.99	-0.0630725	0.823385	0.995108	Lrp5	LDL receptor related protein 5 [Source:RGD Symbol;Acc:1309329]
ENSRNOG00000016936	50.3548	37.3563	42.5301	46.8117	45.0017	51.4987	45.9516	52.5393	53.4146	37.0614	42.2586	48.7804	40.2943	50.0348	51.3345	50.8394	2605.69	2431.41	0.100027	0.581399	0.944912	2522.72	2390.93	0.0773017	0.673584	0.999999	2507.78	2570.2	-0.0354593	0.842618	0.995108	Nadk	NAD kinase [Source:RGD Symbol;Acc:1642420]
ENSRNOG00000010727	115.183	97.1249	113.972	125.747	96.8237	91.9437	102.449	131.09	151.432	119.487	119.939	116.541	106.386	115.47	145.779	158.654	2206.22	2657.16	-0.268308	0.173629	0.712335	2695.39	2612.48	0.0450024	0.822456	0.999999	2502.62	2808.77	-0.166509	0.274536	0.995108	Ube2r2	ubiquitin-conjugating enzyme E2R 2 [Source:RGD Symbol;Acc:1594826]
ENSRNOG00000050044	146.799	149.036	135.076	134.458	145.357	114.383	183.199	126.975	141.756	161.784	138.625	145.864	157.841	160.875	139.907	127.499	2461.79	2546.19	-0.049064	0.810757	0.981199	2484.01	2502.86	-0.0109239	0.937863	0.999999	2588.81	2691.43	-0.0561588	0.58831	0.995108	Ptp4a2	protein tyrosine phosphatase 4A2 [Source:RGD Symbol;Acc:619786]
ENSRNOG00000059744	38.7184	52.2492	49.0839	52.6655	47.8391	41.8392	41.2123	45.6446	41.1252	55.606	45.1543	39.0118	50.4701	36.9854	43.1418	42.7429	2408.38	2473.85	-0.038697	0.828719	0.984726	2319.38	2431.41	-0.0679296	0.715685	0.999999	2786.06	2614.98	0.091394	0.615513	0.995108	Atxn7l3b	ataxin 7-like 3B [Source:RGD Symbol;Acc:2301984]
novel.163	55.4708	109.773	68.9058	408.599	80.8381	184.062	112.979	265.178	50.8545	168.806	359.787	83.4449	291.073	84.7155	80.8322	216.131	2396.24	2477.64	-0.0481273	0.938476	0.995118	2457.8	2437.74	0.0118994	0.98553	0.999999	2535.18	2621.3	-0.0481849	0.947997	0.999093	-	- && - && -
ENSRNOG00000007834	39.3898	35.9312	40.6669	31.1711	30.4228	32.5278	29.967	32.4897	46.4201	40.5242	41.5522	36.2061	35.5481	29.763	42.9605	34.9068	2133.35	2808.73	-0.396603	0.00453173	0.155635	2388.63	2761.46	-0.209248	0.228651	0.999999	2653.52	2969.1	-0.162106	0.274074	0.995108	Cand1	cullin-associated and neddylation-dissociated 1 [Source:RGD Symbol;Acc:620479]
ENSRNOG00000002301	69.8936	31.6499	30.4512	25.7592	38.8837	22.6314	82.8985	25.9349	51.6519	26.8495	40.6373	50.7307	28.9952	64.5397	63.8576	27.8949	2541.78	2541.12	0.000150587	0.99974	0.999798	2713.53	2499.49	0.118444	0.761822	0.999999	2497.4	2686.32	-0.105199	0.782151	0.995108	Uso1	USO1 vesicle transport factor [Source:RGD Symbol;Acc:621604]
ENSRNOG00000000513	53.5406	40.0992	46.0539	43.5103	42.3756	40.981	52.0793	36.9754	51.841	48.5993	44.1696	47.0698	40.1981	45.9252	49.7785	46.0552	2345.99	2614.51	-0.156737	0.354834	0.875527	2428.27	2570.27	-0.0822532	0.515908	0.999999	2642.58	2763.63	-0.0646693	0.63807	0.995108	Mapk14	mitogen activated protein kinase 14 [Source:RGD Symbol;Acc:70496]
ENSRNOG00000023467	29.4018	43.1997	63.013	37.3518	33.6201	47.1043	12.4771	50.6048	37.6937	52.5413	38.6236	31.7124	34.0076	18.9777	33.5899	55.0886	2251.78	2520.08	-0.162205	0.709095	0.971438	2173.15	2476.51	-0.18848	0.588447	0.999999	2869.07	2663.73	0.107113	0.707298	0.995108	Fam168b	family with sequence similarity 168, member B [Source:RGD Symbol;Acc:1583985]
ENSRNOG00000019507	63.9966	58.2165	66.9878	50.0691	55.8862	51.1068	58.8297	56.2789	71.0202	69.134	66.6525	63.2078	72.7916	74.1348	60.4476	57.1805	2201.58	2683.05	-0.285682	0.0159881	0.298251	2572.91	2637.74	-0.035843	0.809565	0.999999	2514.04	2836.2	-0.173966	0.200158	0.995108	Hnrnpul2	heterogeneous nuclear ribonucleoprotein U-like 2 [Source:RGD Symbol;Acc:1562784]
ENSRNOG00000008292	50.6583	38.9014	46.2828	32.7252	28.3781	31.9468	30.6294	33.8538	57.3515	42.7284	49.3216	47.0987	30.9324	25.4215	49.7595	37.2176	1930.37	3046.68	-0.658225	4.15062e-05	0.00863376	2173.49	2995.87	-0.463008	0.0686062	0.999999	2763.92	3220.7	-0.220648	0.253829	0.995108	Hif1a	hypoxia inducible factor 1 subunit alpha [Source:RGD Symbol;Acc:61928]
ENSRNOG00000008747	34.7829	20.5899	24.273	26.1178	20.5227	41.3422	30.7866	37.2824	44.1839	25.2753	30.8905	28.8104	16.8125	35.7755	50.7237	42.9525	2525.07	2516.23	0.00518968	0.986443	0.998484	2786.31	2474.45	0.171154	0.645028	0.999999	2178.93	2659.87	-0.28773	0.257807	0.995108	Plekha5	pleckstrin homology domain containing A5 [Source:RGD Symbol;Acc:621175]
ENSRNOG00000012271	18.9527	22.1499	23.7223	16.4364	15.7033	21.6977	16.4894	21.8197	22.3022	26.2143	21.3379	19.5847	21.725	16.3022	17.4121	23.9236	2266.79	2684.21	-0.243616	0.2315	0.777828	2329.73	2638.29	-0.179306	0.358328	0.999999	2578.65	2837.28	-0.137921	0.437633	0.995108	Cnot1	CCR4-NOT transcription complex, subunit 1 [Source:RGD Symbol;Acc:1308009]
ENSRNOG00000019145	22.4818	22.3095	26.0562	23.8502	24.7213	29.053	17.2368	25.2921	22.0184	24.0372	21.8045	20.3868	20.7776	19.1441	22.542	29.7563	2535.37	2328.84	0.122936	0.561118	0.940721	2379.94	2289.3	0.0560154	0.764876	0.999999	2642.04	2461.74	0.101912	0.353987	0.995108	Kdm2a	lysine demethylase 2A [Source:RGD Symbol;Acc:1309419]
ENSRNOG00000000981	55.9067	66.0279	60.7321	63.3088	35.3455	94.9947	41.2299	68.2505	93.6683	44.5862	52.9	92.6572	32.3167	50.5134	52.3187	88.416	2347.55	2784.39	-0.246029	0.55703	0.939763	2144.19	2738.41	-0.352945	0.371276	0.999999	2551.77	2943.05	-0.2058	0.468499	0.995108	Scarb1	scavenger receptor class B, member 1 [Source:RGD Symbol;Acc:2302]
ENSRNOG00000054757	18.3621	31.3988	32.7144	32.1972	31.7547	34.5722	10.3841	32.4553	20.956	27.3824	22.8009	22.6923	27.6462	14.5963	22.5424	35.061	2527.55	2177.51	0.21526	0.577275	0.944301	2265.51	2140.31	0.0821228	0.778597	0.999999	2812.69	2301.74	0.289215	0.205702	0.995108	Adcy6	adenylate cyclase 6 [Source:RGD Symbol;Acc:2035]
ENSRNOG00000013928	29.2416	12.3338	6.13491	15.466	17.4082	12.2455	24.7451	14.7453	14.827	12.7589	15.671	18.5868	16.1118	27.1152	20.6028	11.2398	2567.26	2301.85	0.157135	0.573354	0.943308	2735.98	2263.65	0.27332	0.374844	0.999999	2488.71	2433.42	0.0324065	0.94013	0.997936	Dsp	desmoplakin [Source:RGD Symbol;Acc:1305794]
ENSRNOG00000010737	26.1516	38.9464	49.2571	33.5531	25.0007	44.3047	20.037	43.269	34.404	36.1192	40.4544	26.6059	20.6926	22.166	36.1245	49.8173	2355.91	2450.35	-0.0564426	0.863925	0.990198	2241.66	2409.17	-0.104007	0.75661	0.999999	2783.9	2590.54	0.10388	0.67201	0.995108	Mbnl2	muscleblind-like splicing regulator 2 [Source:RGD Symbol;Acc:1591755]
ENSRNOG00000014165	99.7885	41.5756	37.2617	31.5229	43.5327	22.639	113.364	31.4194	89.5747	37.7263	61.7248	85.8807	47.5754	108.952	78.2354	25.2912	2227.47	2910.15	-0.385919	0.472581	0.921059	2696.63	2862.68	-0.0862715	0.858085	0.999999	2354.72	3076.35	-0.385665	0.380757	0.995108	Ssr1	signal sequence receptor subunit 1 [Source:RGD Symbol;Acc:1310961]
ENSRNOG00000010951	52.5728	49.9125	39.4931	46.8984	51.9648	42.2104	53.7426	44.5626	55.5911	47.2216	48.9316	54.3844	50.295	46.8703	43.4165	48.7116	2430.86	2609.53	-0.102651	0.51577	0.931431	2344.78	2565.78	-0.129743	0.290373	0.999999	2528.8	2758.48	-0.125405	0.378467	0.995108	Cmtm6	CKLF-like MARVEL transmembrane domain containing 6 [Source:RGD Symbol;Acc:1307765]
ENSRNOG00000019497	220.891	131.346	114.033	131.799	220.734	101.792	317.757	125.673	192.022	123.007	173.743	201.453	185.918	228.733	192.991	97.6197	2779.29	2510.86	0.146325	0.716347	0.972619	2512.21	2469.54	0.0246912	0.937776	0.999999	2301.59	2654.39	-0.205743	0.459853	0.995108	Mrpl17	mitochondrial ribosomal protein L17 [Source:RGD Symbol;Acc:70943]
ENSRNOG00000017822	36.591	37.4105	34.3265	45.0883	44.588	48.9064	30.9616	50.7945	33.7341	38.3058	28.8392	29.297	25.405	29.8067	35.2039	49.9155	2852.81	2123.99	0.425825	0.0633877	0.516843	2238.7	2087.53	0.100767	0.696572	0.999999	2646.61	2245	0.237353	0.141202	0.995108	Oga	O-GlcNAcase [Source:RGD Symbol;Acc:621077]
ENSRNOG00000010557	59.7616	57.8557	52.4292	69.1034	70.903	65.2806	73.1951	62.0605	54.2515	53.7424	44.2692	58.1264	72.1518	73.9066	54.6062	59.2021	2712.73	2107.51	0.363981	0.019042	0.320076	2548.01	2071.73	0.298567	0.0935367	0.999999	2533.15	2227.6	0.185386	0.218939	0.995108	Smarcd2	SWI/SNF related, matrix associated, actin dependent regulator of chromatin, subfamily d, member 2 [Source:RGD Symbol;Acc:69289]
ENSRNOG00000021213	45.7604	46.9176	58.2207	42.1962	47.5076	43.2488	27.9283	36.0185	60.3775	45.8224	51.4917	40.5891	26.8615	29.8132	57.0361	44.248	2130.37	2737.3	-0.361384	0.143614	0.674753	2132.28	2691.49	-0.336109	0.261869	0.999999	2818.03	2893.66	-0.0381824	0.838699	0.995108	Lix1l	limb and CNS expressed 1 like [Source:RGD Symbol;Acc:1593161]
ENSRNOG00000016892	107.833	83.4257	71.0853	69.546	114.087	53.4055	149.559	47.3468	89.2819	89.5017	81.7098	96.836	128.286	129.558	94.3732	50.2886	2477.55	2435.51	0.024445	0.951605	0.996983	2687.08	2394.35	0.166422	0.60424	0.999999	2392.98	2574.44	-0.105477	0.573194	0.995108	Nr2f6	nuclear receptor subfamily 2, group F, member 6 [Source:RGD Symbol;Acc:621685]
ENSRNOG00000061231	317.809	135.694	125.795	220.098	200.328	180.465	297.652	158.084	393.332	140.852	345.817	293.219	114.311	331.304	345.432	184.717	2191.38	3081.66	-0.492011	0.190182	0.732689	2507.9	3032.2	-0.273971	0.544751	0.999999	2220.83	3258.29	-0.553006	0.179527	0.995108	Selenom	selenoprotein M [Source:RGD Symbol;Acc:1565037]
ENSRNOG00000019688	32.5093	22.3658	23.568	24.6112	23.6223	25.871	38.9226	28.7912	28.2015	22.6786	28.1542	32.2687	26.4346	35.5509	31.4968	29.4382	2541.9	2419.78	0.0707784	0.762251	0.976982	2615	2379.65	0.135949	0.453149	0.999999	2369.49	2558.08	-0.110473	0.563052	0.995108	Diaph1	diaphanous-related formin 1 [Source:RGD Symbol;Acc:1310707]
ENSRNOG00000014445	34.7643	54.44	53.7342	55.9276	49.695	58.2632	32.6709	56.696	41.2105	61.1992	42.5534	39.2268	52.7577	31.0351	36.9657	56.5378	2503.71	2342.47	0.0962466	0.725129	0.972619	2205.31	2301.86	-0.0617067	0.823102	0.999999	2673.4	2475.93	0.110663	0.639221	0.995108	Hp1bp3	heterochromatin protein 1, binding protein 3 [Source:RGD Symbol;Acc:735099]
ENSRNOG00000010529	11.3019	20.0111	45.5188	12.8969	5.36227	18.8417	1.00142	29.1164	44.5435	7.71417	138.322	22.558	6.8305	4.22231	21.0333	30.5706	1239.76	4880.52	-1.97685	0.0393597	0.435072	1399.37	4808.87	-1.78092	0.0348216	0.999999	2168.4	5165.74	-1.25233	0.102343	0.995108	Thbs2	thrombospondin 2 [Source:RGD Symbol;Acc:1310979]
ENSRNOG00000017231	91.142	27.7829	29.6792	53.2617	19.4025	48.6801	38.9408	49.8642	83.6846	31.9347	54.9174	78.5791	33.7642	52.9803	59.59	55.5054	1884.02	2998.62	-0.670401	0.108111	0.613862	2376.61	2949.82	-0.311778	0.381685	0.999999	2571.06	3169.85	-0.302057	0.511579	0.995108	Adam9	ADAM metallopeptidase domain 9 [Source:RGD Symbol;Acc:621473]
ENSRNOG00000007583	22.3552	25.8078	42.2851	39.9558	29.9868	80.0257	8.37798	72.7667	36.3404	33.9466	33.0406	18.979	21.0737	9.9583	33.0318	85.7965	3077.16	1973.61	0.640874	0.292458	0.835999	2360.19	1940.14	0.28275	0.632999	0.999999	2223.24	2086.33	0.0916966	0.764809	0.995108	Pygb	glycogen phosphorylase B [Source:RGD Symbol;Acc:3460]
ENSRNOG00000019264	70.1083	70.9767	80.3358	70.8713	59.9625	61.8614	91.8315	58.0672	83.118	80.3735	87.4349	82.3787	74.6864	84.7101	81.5741	76.2564	2188.19	2690.87	-0.29875	0.154273	0.685929	2505.92	2645.75	-0.0785188	0.445832	0.999999	2494.77	2844.63	-0.189277	0.0463167	0.995108	Ltbr	lymphotoxin beta receptor [Source:RGD Symbol;Acc:1309448]
ENSRNOG00000004959	122.477	95.7438	96.4336	77.4035	112.901	72.0452	57.7461	87.7431	138.731	86.9153	117.162	108.339	79.9746	71.1957	76.7937	84.4373	2141.83	2931.48	-0.452648	0.107683	0.6133	1985.7	2883.04	-0.537825	0.00477487	0.582149	2694.24	3099.05	-0.201916	0.356077	0.995108	Actr2	actin related protein 2 [Source:RGD Symbol;Acc:1310826]
ENSRNOG00000020167	63.9566	46.698	32.9089	40.7674	68.346	36.4935	95.1293	41.3072	61.2534	32.1212	56.9769	74.8661	52.9881	71.8702	67.3296	38.8139	2715.41	2541.04	0.095573	0.813324	0.981199	2551.49	2499.73	0.029527	0.928969	0.999999	2200.19	2686.4	-0.288027	0.36909	0.995108	Reep5	receptor accessory protein 5 [Source:RGD Symbol;Acc:1306047]
ENSRNOG00000007136	111.978	56.5297	52.6634	75.4394	71.8366	77.1094	142.913	83.7766	98.8284	49.6381	81.3965	93.6872	68.5796	114.321	113.556	79.0025	2710.08	2340.19	0.21153	0.530418	0.935916	2657.54	2301.98	0.207135	0.496035	0.999999	2269.36	2474	-0.124552	0.705027	0.995108	Anxa7	annexin A7 [Source:RGD Symbol;Acc:621173]
ENSRNOG00000016256	22.2084	20.4087	29.8274	19.9982	18.7674	23.7129	16.0509	25.3169	19.6557	19.9938	19.9692	17.6501	16.974	21.1145	25.7032	26.2696	2358.83	2178.99	0.114756	0.577133	0.944301	2483.91	2142.22	0.213341	0.26101	0.999999	2755.84	2303.44	0.258697	0.137371	0.995108	Myo9b	myosin IXb [Source:RGD Symbol;Acc:3146]
ENSRNOG00000012457	160.374	110.92	117.303	97.1668	125.223	81.967	213.025	76.1658	155.492	126.975	136.418	166.645	140.738	188.698	142.885	77.1296	2301.95	2722.15	-0.242195	0.511622	0.930107	2501.53	2676.66	-0.0976788	0.742312	0.999999	2388.8	2877.53	-0.268551	0.19286	0.995108	Cyc1	cytochrome c-1 [Source:RGD Symbol;Acc:1306597]
ENSRNOG00000031085	103.453	93.5122	91.3653	131.684	94.8055	119.368	120.703	134.71	105.161	91.2333	118.781	107.02	118.557	97.525	124.997	131.86	2547.96	2296.54	0.149953	0.414498	0.899718	2516.18	2258.45	0.156036	0.347488	0.999999	2415.16	2427.95	-0.00757395	0.965841	0.999093	Ergic3	ERGIC and golgi 3 [Source:RGD Symbol;Acc:1308144]
ENSRNOG00000016265	93.299	45.3525	31.9924	49.3766	54.8513	44.0937	152.86	51.5532	70.9114	50.9733	54.8264	79.7919	73.1695	88.5526	62.5139	36.8723	2887.73	2447.72	0.238275	0.592416	0.947598	2440.31	2406.93	0.0198552	0.950239	0.999999	2221.94	2587.33	-0.219656	0.533592	0.995108	Acsl5	acyl-CoA synthetase long-chain family member 5 [Source:RGD Symbol;Acc:69402]
ENSRNOG00000025528	46.7445	18.6782	23.3793	19.8488	33.0253	23.8333	65.4583	34.4198	28.6644	20.6972	31.8501	24.7619	22.3442	36.338	23.7936	26.4438	3229.33	2189.26	0.560589	0.113779	0.623308	2201.7	2153.3	0.0319927	0.89511	0.999999	2374.55	2314.68	0.0368527	0.913867	0.995108	Efr3a	EFR3 homolog A [Source:RGD Symbol;Acc:1305976]
ENSRNOG00000019122	23.8337	14.0205	18.2864	13.8702	15.763	15.4021	20.14	16.0915	21.6507	14.5125	16.1546	18.5653	12.1539	19.3885	25.6062	16.9949	2325.11	2451.34	-0.0765042	0.707869	0.971341	2508.67	2410.49	0.0574517	0.836529	0.999999	2560.86	2591.22	-0.0170044	0.944537	0.998396	Sec16a	SEC16 homolog A, endoplasmic reticulum export factor [Source:RGD Symbol;Acc:2322350]
ENSRNOG00000050190	43.0873	49.3574	84.7451	46.1486	37.6366	49.4253	18.3326	52.0474	64.0595	51.551	69.408	54.8764	38.7721	31.3893	47.3789	68.7956	1854.74	2833.05	-0.610809	0.0824149	0.563421	2150.83	2786.13	-0.373332	0.189286	0.999999	2787.25	2995.2	-0.103783	0.695093	0.995108	Eng	endoglin [Source:RGD Symbol;Acc:1593188]
ENSRNOG00000052025	229.369	246.6	244.78	216.195	400.254	221.794	357.183	224.815	236.227	273.635	259.015	253.825	367.066	295.996	255.976	215.299	2719.63	2315.72	0.231728	0.377789	0.883239	2514.37	2276.52	0.143506	0.491951	0.999999	2243.24	2447.95	-0.126005	0.22338	0.995108	Tle5	TLE family member 5, transcriptional modulator [Source:RGD Symbol;Acc:2731]
ENSRNOG00000006646	64.4387	44.1444	45.952	58.4361	42.436	58.499	69.7472	62.7888	50.3538	49.0321	49.0627	55.4664	47.9973	59.1332	49.7484	57.1066	2612.38	2287.15	0.191669	0.350032	0.872628	2348.32	2248.69	0.0623848	0.638073	0.999999	2526.1	2417.71	0.0632424	0.712439	0.995108	Vopp1	VOPP1 WW domain binding protein [Source:RGD Symbol;Acc:1306494]
ENSRNOG00000000805	48.4767	43.3831	45.5202	40.4892	22.7369	46.2142	43.0378	48.952	74.0513	27.888	96.1937	51.0605	29.0131	52.6357	65.7807	60.3829	1953.29	3032.97	-0.634776	0.140535	0.670548	2472.62	2985.15	-0.271798	0.527609	0.999999	2288.25	3207.66	-0.487234	0.17752	0.995108	Gja1	gap junction protein, alpha 1 [Source:RGD Symbol;Acc:2690]
ENSRNOG00000012206	23.1469	32.7671	47.933	32.3628	21.927	37.9846	13.5284	38.9112	32.7147	29.371	33.0031	29.3712	24.7719	21.9334	28.0222	47.9185	2149.09	2386.4	-0.150825	0.677061	0.967158	2298.48	2346.46	-0.0297793	0.916203	0.999999	2759.99	2522.78	0.129669	0.586025	0.995108	Dennd5a	DENN domain containing 5A [Source:RGD Symbol;Acc:1306759]
ENSRNOG00000002225	84.7078	50.1179	54.8677	74.8508	26.5983	78.4858	30.7956	101.608	121.283	49.3558	96.9818	102.107	33.793	48.422	90.2269	97.3268	1978.29	3087.21	-0.641878	0.202103	0.749495	2201.49	3037.2	-0.464307	0.276792	0.999999	2335.75	3263.85	-0.482673	0.132939	0.995108	Scarb2	scavenger receptor class B, member 2 [Source:RGD Symbol;Acc:621882]
ENSRNOG00000012347	44.1744	52.0704	54.0183	36.8351	104.672	32.9788	69.3067	29.8306	31.8699	47.1843	35.7375	30.9501	55.7762	41.4349	33.8856	28.7986	3134.54	1934.08	0.6965	0.113817	0.623308	2077.42	1900.71	0.128364	0.642545	0.999999	2625.4	2044.37	0.360832	0.0902872	0.995108	Gata2	GATA binding protein 2 [Source:RGD Symbol;Acc:2664]
ENSRNOG00000038933	68.0579	39.4608	41.3226	36.2232	41.2023	26.1645	70.5439	35.0759	50.4201	35.3133	45.3015	51.077	42.6205	58.6836	63.4267	28.9698	2293.95	2421.04	-0.0781039	0.820886	0.983694	2520.99	2380.98	0.0823513	0.782655	0.999999	2602.68	2559.38	0.0242084	0.9259	0.996241	Spcs3	signal peptidase complex subunit 3 [Source:RGD Symbol;Acc:1588184]
ENSRNOG00000046799	111.597	65.5255	67.225	68.2622	68.6939	55.6556	183.483	50.9879	108.123	73.4104	88.5411	104.776	110.088	137.342	102.402	55.3784	2421.44	2536.1	-0.0670098	0.881872	0.990772	2684.77	2494.02	0.106307	0.73459	0.999999	2237.29	2680.91	-0.260973	0.292404	0.995108	Phb	prohibitin [Source:RGD Symbol;Acc:3322]
ENSRNOG00000014779	62.9352	62.7606	43.7922	65.5741	86.4496	53.7148	64.4626	65.4221	61.179	53.8945	59.2248	79.3534	77.1971	82.6845	64.1988	49.5614	2514.42	2367.28	0.0869307	0.707333	0.971341	2500.4	2327.79	0.103213	0.663665	0.999999	2320.11	2502.44	-0.109129	0.595297	0.995108	Pdcd4	programmed cell death 4 [Source:RGD Symbol;Acc:620816]
ENSRNOG00000008703	83.7957	74.617	79.2791	68.0328	88.9411	59.9126	164.384	59.3325	86.3242	88.4947	82.1467	89.7721	108.795	111.774	67.0141	61.4003	2634.32	2457.81	0.0997664	0.786191	0.979157	2422.24	2416.26	0.00362255	0.988784	0.999999	2291.7	2598.05	-0.181066	0.100327	0.995108	Rnps1	RNA binding protein with serine rich domain 1 [Source:RGD Symbol;Acc:1307522]
ENSRNOG00000009069	39.5738	38.5546	39.5607	38.7118	36.197	36.0624	44.1037	37.1908	48.1151	39.4208	42.8779	40.0909	39.8304	33.7938	41.0528	43.7459	2299.21	2559.36	-0.154956	0.312494	0.848192	2326.09	2516.5	-0.11339	0.443264	0.999999	2482.18	2705.53	-0.124248	0.247149	0.995108	Tnfaip1	TNF alpha induced protein 1 [Source:RGD Symbol;Acc:3877]
ENSRNOG00000018507	46.4094	16.3714	20.6948	15.634	17.6658	16.6023	39.776	18.1006	37.6313	15.8134	21.4229	34.0135	12.7152	38.257	35.2321	18.0544	2218.52	2627.85	-0.244509	0.558576	0.940083	2463.33	2584.68	-0.0694772	0.876204	0.999999	2531.65	2777.68	-0.133805	0.760493	0.995108	Gfpt1	glutamine fructose-6-phosphate transaminase 1 [Source:RGD Symbol;Acc:1549703]
ENSRNOG00000059015	27.9205	15.9916	21.0949	14.6207	15.0939	19.3122	24.1967	17.6469	41.9979	15.244	17.0174	30.2036	17.92	28.8789	36.3853	21.753	2012.02	2762.93	-0.457635	0.228092	0.773657	2716.2	2717.25	-0.000618637	0.998775	0.999999	2227.94	2920.13	-0.390325	0.310152	0.995108	Triobp	TRIO and F-actin binding protein [Source:RGD Symbol;Acc:1308485]
ENSRNOG00000012053	194.744	104.55	84.8672	121.839	136.587	77.8867	208.054	81.9931	184.566	85.4453	125.204	187.765	137.885	147.28	201.94	80.2183	2261.41	2619.51	-0.212298	0.612863	0.952422	2495.66	2576.59	-0.0460746	0.902032	0.999999	2405.54	2769.03	-0.203015	0.568973	0.995108	S100a16	S100 calcium binding protein A16 [Source:RGD Symbol;Acc:1306770]
ENSRNOG00000014205	117.188	287.268	269.359	213.802	159.301	107.524	37.5339	91.6648	80.7594	135.519	151.918	153.795	117.743	75.32	89.8213	182.653	1623.2	2144.61	-0.401681	0.365872	0.877883	1869.65	2108.64	-0.173458	0.625162	0.999999	3854.39	2267.38	0.765492	0.0241531	0.971791	Klf2	Kruppel-like factor 2 [Source:RGD Symbol;Acc:1359220]
ENSRNOG00000060538	83.7881	43.1318	39.2858	44.6791	62.3423	33.61	107.5	42.4948	67.6929	46.5466	57.776	69.3071	55.473	86.4033	56.374	43.5548	2543.64	2502.09	0.023502	0.952519	0.997042	2454.63	2460.64	-0.00360237	0.989512	0.999999	2313.4	2645	-0.193257	0.51628	0.995108	Cdc42se1	CDC42 small effector 1 [Source:RGD Symbol;Acc:1561700]
ENSRNOG00000019456	75.3736	60.7305	58.4515	69.8372	58.2122	70.3676	88.1074	69.1498	70.1556	71.3553	70.8787	74.1709	92.8473	89.1598	63.8126	65.0915	2376.24	2388.06	-0.00747156	0.966454	0.997741	2536.24	2347.84	0.111477	0.553233	0.999999	2329.96	2524.41	-0.115679	0.360623	0.995108	Kars	lysyl-tRNA synthetase [Source:RGD Symbol;Acc:1359653]
ENSRNOG00000014415	123.218	113.576	102.033	123.647	146.343	108.135	166.04	110.169	113.921	120.478	127.435	127.913	130.66	138.952	127.836	106.682	2560.09	2368.44	0.111904	0.588547	0.946642	2386.09	2328.66	0.0351181	0.801428	0.999999	2364.93	2503.77	-0.0822999	0.477823	0.995108	Hsbp1	heat shock factor binding protein 1 [Source:RGD Symbol;Acc:628632]
ENSRNOG00000036835	91.029	53.36	44.1511	48.9255	79.5715	38.4678	129.093	40.7967	74.073	52.8121	64.8813	76.8243	68.4911	90.9812	77.0192	40.8019	2614.62	2445.21	0.0964145	0.821086	0.983694	2471.84	2404.66	0.039694	0.891579	0.999999	2287.3	2584.88	-0.176449	0.529427	0.995108	Copz1	coatomer protein complex, subunit zeta 1 [Source:RGD Symbol;Acc:1306154]
ENSRNOG00000030418	42.9896	30.4035	33.3005	35.6073	28.5511	43.8728	27.6066	45.7529	62.9009	27.2126	42.4587	34.8545	15.2977	20.0708	55.6859	45.2515	2336.93	2690.61	-0.203146	0.550824	0.939398	2140.71	2646.51	-0.306057	0.518426	0.999999	2417.98	2844.37	-0.23428	0.414624	0.995108	Tmem47	transmembrane protein 47 [Source:RGD Symbol;Acc:1564799]
novel.1014	22.453	17.1957	16.027	18.0176	23.0462	15.3385	22.3758	16.1376	23.7445	18.2421	19.9587	22.1889	20.7002	23.4042	20.8735	16.0532	2326.98	2552.18	-0.133543	0.544786	0.937883	2405.99	2509.55	-0.0608373	0.741496	0.999999	2364.22	2697.87	-0.190453	0.259192	0.995108	-	- && - && -
ENSRNOG00000016610	39.8433	45.8923	76.9368	56.0905	37.3171	76.3977	31.6008	74.2327	43.8858	57.8919	52.6508	36.6973	36.8395	35.5811	44.2487	84.6521	2479.83	2164.03	0.196732	0.590555	0.947178	2227.5	2127.1	0.0665287	0.845958	0.999999	2617.43	2287.66	0.194265	0.463983	0.995108	Arhgap1	Rho GTPase activating protein 1 [Source:RGD Symbol;Acc:1306068]
ENSRNOG00000020383	141.718	87.5299	98.9564	79.6292	132.82	59.0859	166.059	63.2223	91.0326	71.5671	77.8318	101.811	107.869	159.715	142.909	69.1137	2476.32	2017.13	0.295658	0.449217	0.911228	2767.91	1983.48	0.480684	0.113374	0.999999	2542.74	2132.25	0.254005	0.287227	0.995108	Dapk3	death-associated protein kinase 3 [Source:RGD Symbol;Acc:621766]
ENSRNOG00000013017	2.6268	37.4602	48.6405	32.4191	23.8857	38.5617	4.46595	30.6857	2.97548	55.0874	15.8962	2.14486	36.1442	2.6246	3.84509	40.025	2356.4	1841.35	0.355852	0.703745	0.970585	1954.06	1805.46	0.114127	0.914175	0.999999	3096.6	1945.57	0.670467	0.491353	0.995108	Arnt2	aryl hydrocarbon receptor nuclear translocator 2 [Source:RGD Symbol;Acc:2154]
ENSRNOG00000004659	213.331	75.9028	113.326	54.3411	89.8651	26.2593	239.739	38.9993	95.8953	45.913	60.3367	110.942	84.6263	317.837	320.235	37.0611	2056.22	1634.43	0.330999	0.614979	0.952819	3885.77	1607.56	1.27328	0.0498113	0.999999	2524.6	1727.62	0.547268	0.241639	0.995108	Creld2	cysteine-rich with EGF-like domains 2 [Source:RGD Symbol;Acc:1310614]
ENSRNOG00000019180	26.3639	17.8007	12.9965	16.0818	178.774	15.5133	53.7113	35.9337	20.1312	14.4466	18.1179	22.492	22.3257	31.0159	15.6285	9.43344	5455.81	1448.25	1.91347	0.00295583	0.124028	1479.39	1424.27	0.0547674	0.885849	0.999999	1492.58	1530.98	-0.036632	0.891882	0.995108	Acsl4	acyl-CoA synthetase long-chain family member 4 [Source:RGD Symbol;Acc:69401]
ENSRNOG00000000593	8.86178	12.4261	21.6916	15.1507	8.6589	20.4071	6.6033	25.4016	12.9873	15.1474	11.5054	8.40384	8.3113	7.09872	15.8174	24.4157	2569.01	2025.7	0.342939	0.461897	0.916859	2291.98	1990.78	0.203229	0.63601	0.999999	2589.73	2141.16	0.274392	0.389366	0.995108	Rev3l	REV3 like, DNA directed polymerase zeta catalytic subunit [Source:RGD Symbol;Acc:1307087]
ENSRNOG00000014426	44.2113	17.7969	13.6235	25.9622	10.3395	55.6577	14.8176	56.0503	50.6526	6.20882	26.3986	50.3869	5.71768	44.1182	22.4121	62.2084	2553.8	2499.24	0.0312394	0.965401	0.997741	2457.41	2459.52	-0.00126144	0.998658	0.999999	2010.43	2641.96	-0.394097	0.516369	0.995108	Lox	lysyl oxidase [Source:RGD Symbol;Acc:3015]
ENSRNOG00000061270	57.1496	38.5987	50.3951	46.4631	39.5801	40.9394	69.674	36.4861	52.3127	46.4106	46.8886	63.3508	43.5825	49.7036	56.6336	48.4405	2267.63	2544.42	-0.166481	0.549679	0.938969	2363.36	2501.79	-0.0822648	0.636773	0.999999	2480.15	2689.6	-0.116985	0.531936	0.995108	Git1	GIT ArfGAP 1 [Source:RGD Symbol;Acc:69331]
ENSRNOG00000009689	42.2149	47.5703	45.8123	38.6425	40.9006	33.1619	43.6033	35.4297	50.9939	48.7338	49.4048	41.5488	42.5433	39.53	39.7388	37.3916	2137.85	2669.38	-0.320723	0.0550513	0.490849	2180.77	2624.37	-0.267009	0.0337958	0.999999	2579.04	2821.83	-0.129766	0.322153	0.995108	Api5	apoptosis inhibitor 5 [Source:RGD Symbol;Acc:1309772]
ENSRNOG00000011798	68.1307	65.0103	64.8932	46.1884	70.9143	39.8514	84.5147	40.8633	85.0009	71.3371	83.7466	69.864	84.2444	79.4956	76.8279	43.6862	2096.83	2759.31	-0.396426	0.201841	0.749229	2477.4	2713.25	-0.131159	0.605614	0.999999	2299.16	2917.05	-0.343368	0.0544351	0.995108	Mapre1	microtubule-associated protein, RP/EB family, member 1 [Source:RGD Symbol;Acc:621781]
ENSRNOG00000016251	94.3262	74.159	82.5151	74.6933	75.7228	59.0891	92.9354	71.0147	102.768	91.5936	91.0685	91.5758	89.3985	83.6282	86.4124	67.4996	2131.19	2695.94	-0.339602	0.0774515	0.553302	2288.13	2650.55	-0.21207	0.150316	0.999999	2462.89	2849.81	-0.210538	0.106753	0.995108	Dnaja2	DnaJ heat shock protein family (Hsp40) member A2 [Source:RGD Symbol;Acc:71001]
ENSRNOG00000000314	29.0473	23.2969	25.7956	23.8784	20.503	22.6775	29.4412	24.1411	29.4008	25.142	25.6479	27.0519	21.9719	26.417	31.451	25.4188	2236	2484.21	-0.15221	0.386213	0.886794	2385.57	2442.49	-0.0342413	0.833199	0.999999	2499	2626	-0.0715294	0.572634	0.995108	Sec63	SEC63 homolog, protein translocation regulator [Source:RGD Symbol;Acc:1304984]
ENSRNOG00000018937	24.0293	133.818	135.608	68.3738	169.065	67.9214	61.524	67.6609	19.1683	155.066	29.3431	25.3825	138.992	32.5192	23.4549	44.1952	2831	1773.75	0.674474	NA	1	1814.86	1739.26	0.0614365	0.936764	0.999999	2963.33	1873.8	0.661217	0.366658	0.995108	Gstm7	glutathione S-transferase, mu 7 [Source:RGD Symbol;Acc:621287]
ENSRNOG00000031135	38.2959	40.9153	49.4672	50.8858	39.8534	53.3497	28.1435	50.7165	39.9111	43.2456	35.7783	38.4152	37.1319	31.6935	42.1067	54.6573	2382.87	2184.17	0.12594	0.617086	0.953683	2247.69	2146.95	0.0661496	0.754057	0.999999	2634.83	2308.69	0.190573	0.19932	0.995108	Smarcc2	SWI/SNF related, matrix associated, actin dependent regulator of chromatin, subfamily c, member 2 [Source:RGD Symbol;Acc:1597704]
ENSRNOG00000000599	25.5405	21.7063	25.6844	22.5981	13.4667	43.822	9.57896	40.692	31.2034	11.5076	40.017	25.7419	6.74239	9.58899	27.6283	47.8162	2482.93	2510.62	-0.0158436	0.978016	0.998484	2073.19	2471.01	-0.253257	0.689298	0.999999	2337.06	2655.12	-0.184032	0.605478	0.995108	Lama4	laminin subunit alpha 4 [Source:RGD Symbol;Acc:1560062]
ENSRNOG00000005082	37.6639	32.3269	17.1902	49.4605	61.2688	28.8459	62.149	39.3754	23.9317	36.0941	37.5739	27.0998	67.7293	42.4883	17.6689	23.916	3007.72	1962.18	0.616033	0.0591741	0.50616	2339.23	1928.98	0.278312	0.525181	0.999999	2273.29	2074.47	0.132033	0.696929	0.995108	Irf6	interferon regulatory factor 6 [Source:RGD Symbol;Acc:1309645]
ENSRNOG00000005736	46.0701	51.285	46.7642	35.1103	65.1941	28.9701	52.7859	32.335	52.435	57.5206	52.3296	44.8208	65.7938	44.7904	41.4121	29.2984	2259.28	2616.4	-0.211933	0.498826	0.927288	2242.37	2571.94	-0.197685	0.475138	0.999999	2394.4	2765.74	-0.207998	0.220771	0.995108	Eif1ax	eukaryotic translation initiation factor 1A, X-linked [Source:RGD Symbol;Acc:1560198]
[truncated: 21,812 more rows]
