# Supplementary material for: Association of Intrauterine Microbes with Endometrial Factors in Intrauterine Adhesion Formation and after Medicine Treatment
Source: Pathogens. 2022 Jul 10;11(7):784. doi: 10.3390/pathogens11070784 (PMC9322781; doi:10.3390/pathogens11070784)
Supplement: Supplementary file 1 [file pathogens-11-00784-s001.zip › Table S41.xlsx]

## Sheet: Sheet1
KEGG_ID	Pathway_Name	S_Gene_Number	TS_Gene_Number	B_Gene_Number	TB_Gene_Number	p_Value	RichFactor
rno04915	Estrogen signaling pathway	9	157	125	6948	0.00199796	0.072
rno04742	Taste transduction	5	157	53	6948	0.00662138	0.0943396
rno04380	Osteoclast differentiation	7	157	120	6948	0.0186332	0.0583333
rno05418	Fluid shear stress and atherosclerosis	8	157	150	6948	0.0200219	0.0533333
rno04611	Platelet activation	7	157	122	6948	0.0202178	0.057377
rno05140	Leishmaniasis	5	157	72	6948	0.0229729	0.0694444
rno04713	Circadian entrainment	6	157	98	6948	0.0231559	0.0612245
rno00130	Ubiquinone and other terpenoid-quinone biosynthesis	2	157	11	6948	0.0244101	0.181818
rno04662	B cell receptor signaling pathway	5	157	76	6948	0.0282508	0.0657895
rno00350	Tyrosine metabolism	3	157	32	6948	0.0347839	0.09375
rno04130	SNARE interactions in vesicular transport	3	157	33	6948	0.037646	0.0909091
rno03040	Spliceosome	7	157	143	6948	0.0428199	0.048951
rno00360	Phenylalanine metabolism	2	157	15	6948	0.0439397	0.133333
rno05168	Herpes simplex virus 1 infection	15	157	412	6948	0.0450628	0.0364078
rno05032	Morphine addiction	5	157	87	6948	0.0465034	0.0574713
rno04921	Oxytocin signaling pathway	7	157	146	6948	0.0470099	0.0479452
rno05134	Legionellosis	4	157	61	6948	0.0484968	0.0655738
