# Supplementary material for: Association of Intrauterine Microbes with Endometrial Factors in Intrauterine Adhesion Formation and after Medicine Treatment
Source: Pathogens. 2022 Jul 10;11(7):784. doi: 10.3390/pathogens11070784 (PMC9322781; doi:10.3390/pathogens11070784)
Supplement: Supplementary file 1 [file pathogens-11-00784-s001.zip › Table S42.xlsx]

## Sheet: Sheet1
KEGG_ID	Pathway_Name	S_Gene_Number	TS_Gene_Number	B_Gene_Number	TB_Gene_Number	p_Value	RichFactor
rno04657	IL-17 signaling pathway	12	146	86	6948	1.89705e-07	0.139535
rno04668	TNF signaling pathway	13	146	112	6948	5.19616e-07	0.116071
rno05144	Malaria	8	146	55	6948	1.65703e-05	0.145455
rno04064	NF-kappa B signaling pathway	10	146	101	6948	4.62327e-05	0.0990099
rno04061	Viral protein interaction with cytokine and cytokine receptor	9	146	82	6948	4.95881e-05	0.109756
rno04621	NOD-like receptor signaling pathway	12	146	154	6948	8.72563e-05	0.0779221
rno05134	Legionellosis	7	146	61	6948	0.000264516	0.114754
rno04060	Cytokine-cytokine receptor interaction	14	146	242	6948	0.000530961	0.0578512
rno05146	Amoebiasis	8	146	96	6948	0.000873993	0.0833333
rno04020	Calcium signaling pathway	11	146	191	6948	0.00219447	0.0575916
rno05323	Rheumatoid arthritis	7	146	87	6948	0.00225072	0.0804598
rno05166	Human T-cell leukemia virus 1 infection	12	146	231	6948	0.00329373	0.0519481
rno05164	Influenza A	9	146	151	6948	0.00438368	0.0596026
rno04933	AGE-RAGE signaling pathway in diabetic complications	7	146	104	6948	0.00609179	0.0673077
rno05167	Kaposi sarcoma-associated herpesvirus infection	10	146	197	6948	0.00835463	0.0507614
rno04218	Cellular senescence	9	146	172	6948	0.0100705	0.0523256
rno04062	Chemokine signaling pathway	9	146	182	6948	0.0142141	0.0494505
rno05135	Yersinia infection	7	146	132	6948	0.020853	0.0530303
rno04080	Neuroactive ligand-receptor interaction	11	146	273	6948	0.028333	0.040293
rno05169	Epstein-Barr virus infection	9	146	213	6948	0.0350424	0.0422535
