# Supplementary material for: Association of Intrauterine Microbes with Endometrial Factors in Intrauterine Adhesion Formation and after Medicine Treatment
Source: Pathogens. 2022 Jul 10;11(7):784. doi: 10.3390/pathogens11070784 (PMC9322781; doi:10.3390/pathogens11070784)
Supplement: Supplementary file 1 [file pathogens-11-00784-s001.zip › Table S43.xlsx]

## Sheet: Sheet1
KEGG_ID	Pathway_Name	S_Gene_Number	TS_Gene_Number	B_Gene_Number	TB_Gene_Number	p_Value	RichFactor
rno04380	Osteoclast differentiation	10	134	120	6952	9.70139e-05	0.0833333
rno05168	Herpes simplex virus 1 infection	19	134	415	6952	0.000347487	0.0457831
rno04662	B cell receptor signaling pathway	7	134	77	6952	0.000661276	0.0909091
rno05134	Legionellosis	6	134	61	6952	0.00106706	0.0983607
rno04650	Natural killer cell mediated cytotoxicity	7	134	91	6952	0.00178094	0.0769231
rno04611	Platelet activation	8	134	122	6952	0.0023574	0.0655738
rno04915	Estrogen signaling pathway	8	134	128	6952	0.00317922	0.0625
rno04621	NOD-like receptor signaling pathway	9	134	157	6952	0.00319723	0.0573248
rno00511	Other glycan degradation	3	134	17	6952	0.00390664	0.176471
rno04625	C-type lectin receptor signaling pathway	7	134	105	6952	0.00401007	0.0666667
rno04060	Cytokine-cytokine receptor interaction	11	134	242	6952	0.00683848	0.0454545
rno05145	Toxoplasmosis	7	134	118	6952	0.00756168	0.059322
rno04666	Fc gamma R-mediated phagocytosis	6	134	94	6952	0.00934145	0.0638298
rno04623	Cytosolic DNA-sensing pathway	4	134	45	6952	0.0106738	0.0888889
rno05152	Tuberculosis	8	134	163	6952	0.013197	0.0490798
rno04630	JAK-STAT signaling pathway	7	134	134	6952	0.014628	0.0522388
rno05150	Staphylococcus aureus infection	5	134	77	6952	0.0161181	0.0649351
rno04640	Hematopoietic cell lineage	5	134	89	6952	0.0282446	0.0561798
rno04929	GnRH secretion	4	134	62	6952	0.0311511	0.0645161
rno04664	Fc epsilon RI signaling pathway	4	134	66	6952	0.0379708	0.0606061
