# Supplementary material for: Association of Intrauterine Microbes with Endometrial Factors in Intrauterine Adhesion Formation and after Medicine Treatment
Source: Pathogens. 2022 Jul 10;11(7):784. doi: 10.3390/pathogens11070784 (PMC9322781; doi:10.3390/pathogens11070784)
Supplement: Supplementary file 1 [file pathogens-11-00784-s001.zip › Table S44.xlsx]

## Sheet: Sheet1
KEGG_ID	Pathway_Name	S_Gene_Number	TS_Gene_Number	B_Gene_Number	TB_Gene_Number	p_Value	RichFactor
rno05144	Malaria	10	140	55	6952	1.07351e-07	0.181818
rno05143	African trypanosomiasis	8	140	43	6952	1.77099e-06	0.186047
rno04614	Renin-angiotensin system	6	140	27	6952	1.25166e-05	0.222222
rno04668	TNF signaling pathway	10	140	112	6952	7.82251e-05	0.0892857
rno04657	IL-17 signaling pathway	8	140	86	6952	0.00031281	0.0930233
rno04913	Ovarian steroidogenesis	5	140	47	6952	0.00239692	0.106383
rno05211	Renal cell carcinoma	6	140	70	6952	0.00272786	0.0857143
rno04620	Toll-like receptor signaling pathway	6	140	87	6952	0.0079578	0.0689655
rno04360	Axon guidance	9	140	178	6952	0.00956119	0.0505618
rno04933	AGE-RAGE signaling pathway in diabetic complications	6	140	104	6952	0.0181422	0.0576923
rno04066	HIF-1 signaling pathway	6	140	107	6952	0.0205839	0.0560748
rno04015	Rap1 signaling pathway	9	140	203	6952	0.0210354	0.044335
rno04062	Chemokine signaling pathway	8	140	182	6952	0.0301939	0.043956
rno05418	Fluid shear stress and atherosclerosis	7	140	150	6952	0.0313927	0.0466667
rno05164	Influenza A	7	140	152	6952	0.0333975	0.0460526
rno04014	Ras signaling pathway	9	140	223	6952	0.0356496	0.0403587
rno04068	FoxO signaling pathway	6	140	1272	6952	0.0426627	0.00471698
rno04080	Neuroactive ligand-receptor interaction	10	140	274	6952	0.0492618	0.0364964
rno04510	Focal adhesion	8	140	201	6952	0.0495563	0.039801
rno05135	Yersinia infection	6	140	132	6952	0.0498745	0.0454545
