# Supplementary material for: Association of Intrauterine Microbes with Endometrial Factors in Intrauterine Adhesion Formation and after Medicine Treatment
Source: Pathogens. 2022 Jul 10;11(7):784. doi: 10.3390/pathogens11070784 (PMC9322781; doi:10.3390/pathogens11070784)
Supplement: Supplementary file 1 [file pathogens-11-00784-s001.zip › Table S45.xlsx]

## Sheet: Sheet1
KEGG_ID	Pathway_Name	S_Gene_Number	TS_Gene_Number	B_Gene_Number	TB_Gene_Number	p_Value	RichFactor
rno05168	Herpes simplex virus 1 infection	41	345	417	6985	0.00399911	0.0983213
rno00591	Linoleic acid metabolism	6	345	27	6985	0.196037	0.222222
rno00982	Drug metabolism - cytochrome P450	8	345	50	6985	0.196037	0.16
rno00190	Oxidative phosphorylation	15	345	139	6985	0.196037	0.107914
rno05016	Huntington disease	26	345	300	6985	0.196037	0.0866667
rno00590	Arachidonic acid metabolism	8	345	59	6985	0.371272	0.135593
rno00410	beta-Alanine metabolism	5	345	28	6985	0.371272	0.178571
rno00280	Valine, leucine and isoleucine degradation	7	345	51	6985	0.371272	0.137255
rno05160	Hepatitis C	14	345	149	6985	0.371272	0.0939597
rno00140	Steroid hormone biosynthesis	6	345	43	6985	0.371272	0.139535
rno00010	Glycolysis / Gluconeogenesis	7	345	56	6985	0.371272	0.125
rno00830	Retinol metabolism	6	345	44	6985	0.371272	0.136364
rno04974	Protein digestion and absorption	10	345	97	6985	0.371272	0.103093
rno00350	Tyrosine metabolism	5	345	33	6985	0.371272	0.151515
rno04726	Serotonergic synapse	11	345	112	6985	0.371272	0.0982143
rno04714	Thermogenesis	19	345	234	6985	0.371272	0.0811966
rno05014	Amyotrophic lateral sclerosis	27	345	367	6985	0.371272	0.0735695
rno00380	Tryptophan metabolism	6	345	46	6985	0.371272	0.130435
rno00230	Purine metabolism	12	345	129	6985	0.371272	0.0930233
rno00760	Nicotinate and nicotinamide metabolism	5	345	36	6985	0.427592	0.138889
