# Supplementary material for: Association of Intrauterine Microbes with Endometrial Factors in Intrauterine Adhesion Formation and after Medicine Treatment
Source: Pathogens. 2022 Jul 10;11(7):784. doi: 10.3390/pathogens11070784 (PMC9322781; doi:10.3390/pathogens11070784)
Supplement: Supplementary file 1 [file pathogens-11-00784-s001.zip › Table S46.xlsx]

## Sheet: Sheet1
KEGG_ID	Pathway_Name	S_Gene_Number	TS_Gene_Number	B_Gene_Number	TB_Gene_Number	p_Value	RichFactor
rno05144	Malaria	18	336	55	6985	3.43236e-11	0.327273
rno05143	African trypanosomiasis	13	336	42	6985	4.2163e-08	0.309524
rno04668	TNF signaling pathway	21	336	112	6985	5.90083e-08	0.1875
rno04061	Viral protein interaction with cytokine and cytokine receptor	14	336	82	6985	3.03237e-05	0.170732
rno04060	Cytokine-cytokine receptor interaction	27	336	243	6985	3.65234e-05	0.111111
rno05323	Rheumatoid arthritis	14	336	89	6985	7.75214e-05	0.157303
rno04068	FoxO signaling pathway	15	336	128	6985	0.00116682	0.117188
rno04062	Chemokine signaling pathway	18	336	182	6985	0.00278258	0.0989011
rno04151	PI3K-Akt signaling pathway	27	336	328	6985	0.00416424	0.0823171
rno04810	Regulation of actin cytoskeleton	19	336	205	6985	0.00444129	0.0926829
rno05418	Fluid shear stress and atherosclerosis	15	336	151	6985	0.00585751	0.0993377
rno04010	MAPK signaling pathway	24	336	289	6985	0.00606025	0.083045
rno05202	Transcriptional misregulation in cancer	16	336	180	6985	0.0127123	0.0888889
rno04014	Ras signaling pathway	18	336	222	6985	0.0204004	0.0810811
rno04080	Neuroactive ligand-receptor interaction	21	336	281	6985	0.0290721	0.0747331
rno05166	Human T-cell leukemia virus 1 infection	18	336	233	6985	0.0312867	0.0772532
rno04015	Rap1 signaling pathway	16	336	201	6985	0.0322924	0.079602
rno05164	Influenza A	13	336	153	6985	0.0323704	0.0849673
rno05205	Proteoglycans in cancer	16	336	209	6985	0.0437895	0.076555
rno04020	Calcium signaling pathway	15	336	194	6985	0.0464269	0.0773196
