# Supplementary material for: Association of Intrauterine Microbes with Endometrial Factors in Intrauterine Adhesion Formation and after Medicine Treatment
Source: Pathogens. 2022 Jul 10;11(7):784. doi: 10.3390/pathogens11070784 (PMC9322781; doi:10.3390/pathogens11070784)
Supplement: Supplementary file 1 [file pathogens-11-00784-s001.zip › Table S5.xlsx]

## Sheet: Sheet1
Group	Con	Non	IUA
Mycoplasma_pulmonis	0	0.24051	0.46152
Pasteurella_multocida	0.5462	0.30656	0.21325
Xanthomonas_euvesicatoria	0.0559	0.12958	0.08406
Calothrix_parasitica	0.065	0.11067	0.07228
Staphylococcus_aureus	0.0752667	0.02895	0.01902
Exiguobacterium_sp._N4-1P	0.0591	0.02461	0.01649
Clostridium_botulinum	0.0069	0.01975	0.02905
Mammaliicoccus_lentus	0.000433333	0.01451	0.00924
Bifidobacterium_adolescentis	0.0142333	0.0083	0.00645
Pseudomonas_putida	0.000966667	0.00907	0.00642
Ochrobactrum_sp._MT180101	0	0.01062	0.00503
Kirsten_murine_sarcoma_virus	0.0201667	0.00534	0.00379
Corynebacterium_stationis	0	0.0076	0.00654
Proteus_penneri	0.00533333	0.0062	0.00431
Bacillus_cereus	0.0068	0.00476	0.00432
Paraburkholderia_ginsengisoli	0.00536667	0.00499	0.00319
Acinetobacter_sp._Marseille-Q1620	0.0106333	0.00306	0.00203
Pseudomonas_saudiphocaensis	0.0042	0.00368	0.0028
Harvey_murine_sarcoma_virus	0.00766667	0.00313	0.00218
Brucella_anthropi	0	0.00325	0.00228
Other	0.1159	0.05381	0.02538
