# Supplementary material for: Association of Intrauterine Microbes with Endometrial Factors in Intrauterine Adhesion Formation and after Medicine Treatment
Source: Pathogens. 2022 Jul 10;11(7):784. doi: 10.3390/pathogens11070784 (PMC9322781; doi:10.3390/pathogens11070784)
Supplement: Supplementary file 1 [file pathogens-11-00784-s001.zip › Table S6.xlsx]

## Sheet: Sheet1
Genus	IUA	Non
Neisseria	0.000136	0.000164
Nitrosopumilus	7.9e-05	5.7e-05
Percavirus	5.7e-05	6.8e-05
Betaretrovirus	0.000175	0.000176
Cyberlindnera	8.1e-05	0.000114
Spizellomyces	6.3e-05	7.5e-05
Basidiobolus	0.000167	0.000196
Microbacterium	7.3e-05	9.8e-05
Campylobacter	1.8e-05	0
Gammaretrovirus	0.003096	0.003363
Mycoplasma	0.056171	0.018662
Oceanospirillum	0.001362	0.001617
Escherichia	0.000446	0.000469
Bifiguratus	8e-05	7.1e-05
Pseudomonas	0.000163	9.4e-05
Alpharetrovirus	5e-05	5.9e-05
Pedobacter	5.2e-05	8e-05
Mycobacterium	0.000115	8.3e-05
Streptomyces	3.7e-05	1.8e-05
Chlamydia	0.042178	0.044064
Rhizophagus	5.7e-05	7.8e-05
Clostridium	1.4e-05	0
Acinetobacter	6.9e-05	3.6e-05
Piromyces	3.8e-05	7.9e-05
Centapoxvirus	0.000148	0.000142
