# Supplementary material for: Association of Intrauterine Microbes with Endometrial Factors in Intrauterine Adhesion Formation and after Medicine Treatment
Source: Pathogens. 2022 Jul 10;11(7):784. doi: 10.3390/pathogens11070784 (PMC9322781; doi:10.3390/pathogens11070784)
Supplement: Supplementary file 1 [file pathogens-11-00784-s001.zip › Table S7.xlsx]

## Sheet: Sheet1
K No.	IUA1	IUA2	IUA3	IUA4	IUA5	IUA6	IUA7	IUA8	IUA9	IUA10	non-IUA1	non-IUA2	non-IUA3	non-IUA4	non-IUA5	non-IUA6	non-IUA7	non-IUA8	non-IUA9	non-IUA10
K02057	0.000874799	0.000485856	0	6.69e-05	0.000149509	0.00105515	3.7e-05	8.48e-05	0.000169898	3.18e-05	4.4e-05	5.88e-05	0	7.77e-05	4.28e-05	0.000593699	0	2.67e-05	4.81e-06	0
K07497	0.00062476	0.000123226	0	6.94e-05	0	0.000649749	2.35e-05	0.000266379	0.000416402	5.44e-05	0	5e-05	0	8.37e-05	0	0.000208482	0	4.54e-05	0	0
K00382	0.000654056	0.000301854	0	7.28e-05	3.35e-05	0.00102255	7.45e-05	7.85e-05	0.000119326	6.79e-05	2.77e-05	4.6e-05	0	0.000123843	3.85e-05	0.000293833	0	2.09e-05	1.67e-05	0
K03475	0.000535135	0.00030037	0	9.46e-05	3.77e-05	0.0011369	4.4e-05	6.16e-05	7.62e-05	1.39e-05	0	1.28e-05	0	1.42e-05	1.34e-05	0.000477192	0	5.63e-05	2.29e-05	0
K00933	0.000112363	0.00014168	0.000154439	0.000142444	0.000200808	0.000218138	0.000105817	0.000110859	0.000180659	0.000138899	0.000231505	0.000289574	0.0001156	0.000284595	0.000125634	0.00019992	0.000357401	0.00018767	0.000134498	0.000126886
K20292	0.00010377	0.000210928	7.91e-05	0.000118768	2.8e-05	0	9.65e-05	4.72e-05	2.33e-05	0.000139768	0.000113069	0.000179809	6.08e-05	0.000171824	0.000158	0	0.000181634	0.000233064	6.92e-05	2.4e-05
K19197	4.58e-05	0	0	5.25e-05	0.000123868	1.85e-05	0	7.83e-05	0.000154583	0	9.37e-05	0.000113483	3.36e-05	0.000126517	5e-05	0.000236487	5.73e-05	2.57e-05	7.65e-05	7.97e-05
K21414	2.74e-05	5.57e-05	0	0	0	6.64e-05	0	0	3.08e-05	0	3.74e-05	6.79e-05	0	7.57e-05	0.00012	0	6.86e-05	6.16e-05	6.1e-05	0.000222439
K08453	0.000201296	0.000148729	0.000132848	0.000258718	0.000219124	0.000171426	0.000228384	0.000252583	0.000246518	0.00022918	0.00024134	0.000290512	0.000284638	0.000352647	0.000257907	0.00021485	0.000271484	0.000231583	0.0003397	0.000217513
K04961	0.000370844	0.000437228	0.000214289	0.000187311	0.000389262	0.000367514	0.000253914	0.000424432	0.000149572	0.000137429	0.000450797	0.00029317	0.000360706	0.000237539	0.000247273	0.000203596	0.000352466	0.000324749	0.0003434	0.000560568
K18755	0.000176172	8.15e-05	0.000142722	0.000247857	5.06e-05	9.07e-05	0.00017689	0.000167182	0.000186169	0.000115095	0.000181755	0.000165164	0.000222846	0.000228553	0.00024443	0.000103407	8.34e-05	0.000180092	0.000285122	0.000176323
K15173	0.000123249	0.000134622	9.91e-05	0.000113059	9.76e-05	9.18e-05	0.000122181	9.24e-05	0.000114899	9.7e-05	0.000118455	0.000133312	0.00012736	5.8e-05	7.57e-05	0.000142985	0.000161652	0.0001782	0.000146071	9.74e-05
K08212	0.000107506	9.37e-05	8.78e-05	7.03e-05	6.22e-05	1.86e-05	7.14e-05	5.24e-05	6.9e-05	9.31e-05	0.000104589	8.55e-05	0.000134942	0.000116554	0.000100478	6.93e-05	7.68e-05	0.000137974	8.54e-05	7.12e-05
K01530	2.44e-05	0.000123878	6.19e-05	5.58e-05	6.59e-05	5.9e-05	5.67e-05	0.000110968	0	0	6.64e-05	9.05e-05	3.57e-05	0.000100913	0.000106	6.29e-05	6.1e-05	2.74e-05	8.13e-05	8.47e-05
K20163	2.05e-05	4.16e-05	0	7.03e-05	5.53e-05	6.61e-05	7.14e-05	0	6.9e-05	2.76e-05	0.000167342	0.000101378	3e-05	0.000169533	0.000111642	7.92e-05	0.000128009	0.000137974	9.11e-05	9.49e-05
K04512	0.0001097	9.29e-05	4.64e-05	4.19e-05	4.94e-05	7.38e-05	4.25e-05	4.16e-05	8.22e-05	0	0.000124511	6.79e-05	0.000160645	0	0.000179	4.72e-05	0.000114294	4.11e-05	6.1e-05	0.000105923
K16503	5.83e-05	1.98e-05	7.41e-05	0	7.88e-05	1.57e-05	2.26e-05	4.42e-05	4.37e-05	2.62e-05	7.94e-05	2.41e-05	0.000199281	2.68e-05	4.24e-05	0.000150423	4.86e-05	4.37e-05	0.000108109	0.000112627
K15333	6.98e-05	2.36e-05	2.96e-05	5.33e-05	3.14e-05	3.76e-05	2.7e-05	2.65e-05	2.62e-05	3.13e-05	3.17e-05	5.76e-05	0.000102229	0.000160543	0.000101493	6e-05	5.82e-05	0.000104526	0	8.09e-05
K09500	0	0	6.19e-05	0	0	1.97e-05	0	2.77e-05	0	0	0	3.02e-05	0	0.0002691	2.66e-05	3.14e-05	9.14e-05	8.21e-05	5.42e-05	0
