# Supplementary material for: Association of Intrauterine Microbes with Endometrial Factors in Intrauterine Adhesion Formation and after Medicine Treatment
Source: Pathogens. 2022 Jul 10;11(7):784. doi: 10.3390/pathogens11070784 (PMC9322781; doi:10.3390/pathogens11070784)
Supplement: Supplementary file 1 [file pathogens-11-00784-s001.zip › Table S8.xlsx]

## Sheet: Sheet1
Map_ID	KO_ID	EC_ID	Gene_ID	Taxonomy
map00010	K00844	2.7.1.1	D2_1926	Unclassified
map00010	K01689	4.2.1.11	D6_1455	k__Bacteria;p__Tenericutes;c__Mollicutes;o__Mycoplasmatales;f__Mycoplasmataceae;g__Mycoplasma;s__Mycoplasma pulmonis
map00010	K00382	1.8.1.4	D6_1680	k__Bacteria;p__Tenericutes;c__Mollicutes;o__Mycoplasmatales;f__Mycoplasmataceae;g__Mycoplasma;s__Mycoplasma pulmonis
map00010	K00627	2.3.1.12	D6_1681	k__Bacteria;p__Tenericutes;c__Mollicutes;o__Mycoplasmatales;f__Mycoplasmataceae;g__Mycoplasma;s__Mycoplasma pulmonis
map00010	K01624	4.1.2.13	D6_1832	k__Bacteria;p__Tenericutes;c__Mollicutes;o__Mycoplasmatales;f__Mycoplasmataceae;g__Mycoplasma;s__Mycoplasma pulmonis
map00010	K00845	2.7.1.2	D6_928	k__Bacteria;p__Tenericutes;c__Mollicutes;o__Mycoplasmatales;f__Mycoplasmataceae;g__Mycoplasma;s__Mycoplasma pulmonis
map00010	K00134	1.2.1.12	D8_850	Unknown
map00010	K01803	5.3.1.1	D9_2332	k__Eukaryota;p__Chytridiomycota;c__Neocallimastigomycetes;o__Neocallimastigales;f__Neocallimastigaceae
map00010	K01689	4.2.1.11	S1_1075	k__Bacteria;p__Tenericutes;c__Mollicutes;o__Mycoplasmatales;f__Mycoplasmataceae;g__Mycoplasma;s__Mycoplasma pulmonis
map00010	K00927	2.7.2.3	S1_1299	k__Bacteria;p__Tenericutes;c__Mollicutes;o__Mycoplasmatales;f__Mycoplasmataceae;g__Mycoplasma;s__Mycoplasma pulmonis
map00010	K00627	2.3.1.12	S1_1445	k__Bacteria;p__Tenericutes;c__Mollicutes;o__Mycoplasmatales;f__Mycoplasmataceae;g__Mycoplasma;s__Mycoplasma pulmonis
map00010	K00162	1.2.4.1	S1_1447	k__Bacteria;p__Tenericutes;c__Mollicutes;o__Mycoplasmatales;f__Mycoplasmataceae;g__Mycoplasma;s__Mycoplasma pulmonis
map00010	K02777	2.7.1.-	S1_1718	k__Bacteria;p__Tenericutes;c__Mollicutes;o__Mycoplasmatales;f__Mycoplasmataceae;g__Mycoplasma;s__Mycoplasma pulmonis
map00010	K02778	2.7.1.199	S1_2044	k__Bacteria;p__Tenericutes;c__Mollicutes;o__Mycoplasmatales;f__Mycoplasmataceae;g__Mycoplasma;s__Mycoplasma pulmonis
map00010	K00850	2.7.1.11	S1_2252	k__Bacteria;p__Tenericutes;c__Mollicutes;o__Mycoplasmatales;f__Mycoplasmataceae;g__Mycoplasma;s__Mycoplasma pulmonis
map00010	K00382	1.8.1.4	S1_2309	k__Bacteria;p__Tenericutes;c__Mollicutes;o__Mycoplasmatales;f__Mycoplasmataceae;g__Mycoplasma;s__Mycoplasma pulmonis
map00010	K00382	1.8.1.4	S1_2310	k__Bacteria;p__Tenericutes;c__Mollicutes;o__Mycoplasmatales;f__Mycoplasmataceae;g__Mycoplasma;s__Mycoplasma pulmonis
map00010	K00844	2.7.1.1	S1_2584	Unknown
map00010	K02777	2.7.1.-	S1_2594	k__Bacteria;p__Tenericutes;c__Mollicutes;o__Mycoplasmatales;f__Mycoplasmataceae;g__Mycoplasma;s__Mycoplasma pulmonis
map00010	K00016	1.1.1.27	S1_2728	k__Bacteria;p__Tenericutes;c__Mollicutes;o__Mycoplasmatales;f__Mycoplasmataceae;g__Mycoplasma;s__Mycoplasma pulmonis
map00010	K01624	4.1.2.13	S1_312	k__Bacteria;p__Tenericutes;c__Mollicutes;o__Mycoplasmatales;f__Mycoplasmataceae;g__Mycoplasma;s__Mycoplasma pulmonis
map00010	K15633	5.4.2.12	S1_3679	k__Bacteria;p__Tenericutes;c__Mollicutes;o__Mycoplasmatales;f__Mycoplasmataceae;g__Mycoplasma;s__Mycoplasma pulmonis
map00010	K01803	5.3.1.1	S1_3681	k__Bacteria;p__Tenericutes;c__Mollicutes;o__Mycoplasmatales;f__Mycoplasmataceae;g__Mycoplasma;s__Mycoplasma pulmonis
map00010	K00161	1.2.4.1	S1_3755	k__Bacteria;p__Tenericutes;c__Mollicutes;o__Mycoplasmatales;f__Mycoplasmataceae;g__Mycoplasma;s__Mycoplasma pulmonis
map00010	K00134	1.2.1.12	S1_3783	k__Bacteria;p__Tenericutes;c__Mollicutes;o__Mycoplasmatales;f__Mycoplasmataceae;g__Mycoplasma;s__Mycoplasma pulmonis
map00010	K01810	5.3.1.9	S1_3819	k__Bacteria;p__Tenericutes;c__Mollicutes;o__Mycoplasmatales;f__Mycoplasmataceae;g__Mycoplasma;s__Mycoplasma pulmonis
map00010	K01689	4.2.1.11	S1_638	k__Bacteria;p__Tenericutes;c__Mollicutes;o__Mycoplasmatales;f__Mycoplasmataceae;g__Mycoplasma;s__Mycoplasma pulmonis
map00010	K01624	4.1.2.13	S1_897	k__Bacteria;p__Tenericutes;c__Mollicutes;o__Mycoplasmatales;f__Mycoplasmataceae;g__Mycoplasma;s__Mycoplasma pulmonis
map00010	K00873	2.7.1.40	S1_920	k__Bacteria;p__Tenericutes;c__Mollicutes;o__Mycoplasmatales;f__Mycoplasmataceae;g__Mycoplasma;s__Mycoplasma pulmonis
map00010	K02777	2.7.1.-	S2_2876	k__Bacteria;p__Tenericutes;c__Mollicutes;o__Mycoplasmatales;f__Mycoplasmataceae;g__Mycoplasma;s__Mycoplasma pulmonis
map00010	K00873	2.7.1.40	S2_558	k__Bacteria;p__Tenericutes;c__Mollicutes;o__Mycoplasmatales;f__Mycoplasmataceae;g__Mycoplasma;s__Mycoplasma pulmonis
map00010	K00162	1.2.4.1	S2_884	k__Bacteria;p__Tenericutes;c__Mollicutes;o__Mycoplasmatales;f__Mycoplasmataceae;g__Mycoplasma;s__Mycoplasma pulmonis
map00010	K00850	2.7.1.11	S6_1807	k__Bacteria;p__Tenericutes;c__Mollicutes;o__Mycoplasmatales;f__Mycoplasmataceae;g__Mycoplasma;s__Mycoplasma pulmonis
map00010	K00845	2.7.1.2	S6_2054	k__Bacteria;p__Tenericutes;c__Mollicutes;o__Mycoplasmatales;f__Mycoplasmataceae;g__Mycoplasma;s__Mycoplasma pulmonis
map00010	K00845	2.7.1.2	S6_2056	k__Bacteria;p__Tenericutes;c__Mollicutes;o__Mycoplasmatales;f__Mycoplasmataceae;g__Mycoplasma;s__Mycoplasma pulmonis
map00010	K01803	5.3.1.1	S6_2377	k__Bacteria;p__Tenericutes;c__Mollicutes;o__Mycoplasmatales;f__Mycoplasmataceae;g__Mycoplasma;s__Mycoplasma pulmonis
map00010	K15633	5.4.2.12	S6_2430	k__Bacteria;p__Tenericutes;c__Mollicutes;o__Mycoplasmatales;f__Mycoplasmataceae;g__Mycoplasma;s__Mycoplasma pulmonis
map00010	K02778	2.7.1.199	S6_2488	k__Bacteria;p__Tenericutes;c__Mollicutes;o__Mycoplasmatales;f__Mycoplasmataceae;g__Mycoplasma;s__Mycoplasma pulmonis
map00010	K02778	2.7.1.199	S6_2489	k__Bacteria;p__Tenericutes;c__Mollicutes;o__Mycoplasmatales;f__Mycoplasmataceae;g__Mycoplasma;s__Mycoplasma pulmonis
map00010	K02778	2.7.1.199	S6_2490	k__Bacteria;p__Tenericutes;c__Mollicutes;o__Mycoplasmatales;f__Mycoplasmataceae;g__Mycoplasma;s__Mycoplasma pulmonis
map00010	K00873	2.7.1.40	S6_2515	k__Bacteria;p__Tenericutes;c__Mollicutes;o__Mycoplasmatales;f__Mycoplasmataceae;g__Mycoplasma;s__Mycoplasma pulmonis
map00010	K00927	2.7.2.3	S6_2524	k__Bacteria;p__Tenericutes;c__Mollicutes;o__Mycoplasmatales;f__Mycoplasmataceae;g__Mycoplasma;s__Mycoplasma pulmonis
map00010	K00927	2.7.2.3	S6_2526	k__Bacteria;p__Tenericutes;c__Mollicutes;o__Mycoplasmatales;f__Mycoplasmataceae;g__Mycoplasma;s__Mycoplasma pulmonis
map00010	K01689	4.2.1.11	S6_2666	k__Bacteria;p__Tenericutes;c__Mollicutes;o__Mycoplasmatales;f__Mycoplasmataceae;g__Mycoplasma;s__Mycoplasma pulmonis
map00010	K00134	1.2.1.12	S6_2866	k__Bacteria;p__Tenericutes;c__Mollicutes;o__Mycoplasmatales;f__Mycoplasmataceae;g__Mycoplasma;s__Mycoplasma pulmonis
map00010	K00844	2.7.1.1	S6_355	Unknown
map00010	K00382	1.8.1.4	S6_4483	k__Bacteria;p__Tenericutes;c__Mollicutes;o__Mycoplasmatales;f__Mycoplasmataceae;g__Mycoplasma;s__Mycoplasma pulmonis
map00010	K01596	4.1.1.32	S8_1003	k__Bacteria
map00010	K00844	2.7.1.1	S8_2334	Unknown
map00010	K00844	2.7.1.1	S8_604	Unknown
map00020	K00382	1.8.1.4	D6_1680	k__Bacteria;p__Tenericutes;c__Mollicutes;o__Mycoplasmatales;f__Mycoplasmataceae;g__Mycoplasma;s__Mycoplasma pulmonis
map00020	K00627	2.3.1.12	D6_1681	k__Bacteria;p__Tenericutes;c__Mollicutes;o__Mycoplasmatales;f__Mycoplasmataceae;g__Mycoplasma;s__Mycoplasma pulmonis
map00020	K00627	2.3.1.12	S1_1445	k__Bacteria;p__Tenericutes;c__Mollicutes;o__Mycoplasmatales;f__Mycoplasmataceae;g__Mycoplasma;s__Mycoplasma pulmonis
map00020	K00162	1.2.4.1	S1_1447	k__Bacteria;p__Tenericutes;c__Mollicutes;o__Mycoplasmatales;f__Mycoplasmataceae;g__Mycoplasma;s__Mycoplasma pulmonis
map00020	K00382	1.8.1.4	S1_2309	k__Bacteria;p__Tenericutes;c__Mollicutes;o__Mycoplasmatales;f__Mycoplasmataceae;g__Mycoplasma;s__Mycoplasma pulmonis
map00020	K00382	1.8.1.4	S1_2310	k__Bacteria;p__Tenericutes;c__Mollicutes;o__Mycoplasmatales;f__Mycoplasmataceae;g__Mycoplasma;s__Mycoplasma pulmonis
map00020	K00161	1.2.4.1	S1_3755	k__Bacteria;p__Tenericutes;c__Mollicutes;o__Mycoplasmatales;f__Mycoplasmataceae;g__Mycoplasma;s__Mycoplasma pulmonis
map00020	K00162	1.2.4.1	S2_884	k__Bacteria;p__Tenericutes;c__Mollicutes;o__Mycoplasmatales;f__Mycoplasmataceae;g__Mycoplasma;s__Mycoplasma pulmonis
map00020	K00382	1.8.1.4	S6_4483	k__Bacteria;p__Tenericutes;c__Mollicutes;o__Mycoplasmatales;f__Mycoplasmataceae;g__Mycoplasma;s__Mycoplasma pulmonis
map00020	K01596	4.1.1.32	S8_1003	k__Bacteria
map00030	K01624	4.1.2.13	D6_1832	k__Bacteria;p__Tenericutes;c__Mollicutes;o__Mycoplasmatales;f__Mycoplasmataceae;g__Mycoplasma;s__Mycoplasma pulmonis
map00030	K00615	2.2.1.1	D6_346	k__Bacteria;p__Tenericutes;c__Mollicutes;o__Mycoplasmatales;f__Mycoplasmataceae;g__Mycoplasma;s__Mycoplasma pulmonis
map00030	K01839	5.4.2.7	S1_1789	k__Bacteria;p__Tenericutes;c__Mollicutes;o__Mycoplasmatales;f__Mycoplasmataceae;g__Mycoplasma;s__Mycoplasma pulmonis
map00030	K01839	5.4.2.7	S1_1790	k__Bacteria;p__Tenericutes;c__Mollicutes;o__Mycoplasmatales;f__Mycoplasmataceae;g__Mycoplasma;s__Mycoplasma pulmonis
map00030	K00850	2.7.1.11	S1_2252	k__Bacteria;p__Tenericutes;c__Mollicutes;o__Mycoplasmatales;f__Mycoplasmataceae;g__Mycoplasma;s__Mycoplasma pulmonis
map00030	K00948	2.7.6.1	S1_2714	k__Bacteria;p__Tenericutes;c__Mollicutes;o__Mycoplasmatales;f__Mycoplasmataceae;g__Mycoplasma;s__Mycoplasma pulmonis
map00030	K01624	4.1.2.13	S1_312	k__Bacteria;p__Tenericutes;c__Mollicutes;o__Mycoplasmatales;f__Mycoplasmataceae;g__Mycoplasma;s__Mycoplasma pulmonis
map00030	K01810	5.3.1.9	S1_3819	k__Bacteria;p__Tenericutes;c__Mollicutes;o__Mycoplasmatales;f__Mycoplasmataceae;g__Mycoplasma;s__Mycoplasma pulmonis
map00030	K00615	2.2.1.1	S1_461	k__Bacteria;p__Tenericutes;c__Mollicutes;o__Mycoplasmatales;f__Mycoplasmataceae;g__Mycoplasma;s__Mycoplasma pulmonis
map00030	K00615	2.2.1.1	S1_462	k__Bacteria;p__Tenericutes;c__Mollicutes;o__Mycoplasmatales;f__Mycoplasmataceae;g__Mycoplasma;s__Mycoplasma pulmonis
map00030	K00615	2.2.1.1	S1_463	k__Bacteria;p__Tenericutes;c__Mollicutes;o__Mycoplasmatales;f__Mycoplasmataceae;g__Mycoplasma;s__Mycoplasma pulmonis
map00030	K01624	4.1.2.13	S1_897	k__Bacteria;p__Tenericutes;c__Mollicutes;o__Mycoplasmatales;f__Mycoplasmataceae;g__Mycoplasma;s__Mycoplasma pulmonis
map00030	K01783	5.1.3.1	S2_3223	k__Bacteria;p__Tenericutes;c__Mollicutes;o__Mycoplasmatales;f__Mycoplasmataceae;g__Mycoplasma;s__Mycoplasma pulmonis
map00030	K00850	2.7.1.11	S6_1807	k__Bacteria;p__Tenericutes;c__Mollicutes;o__Mycoplasmatales;f__Mycoplasmataceae;g__Mycoplasma;s__Mycoplasma pulmonis
map00030	K01783	5.1.3.1	S6_2892	k__Bacteria;p__Tenericutes;c__Mollicutes;o__Mycoplasmatales;f__Mycoplasmataceae;g__Mycoplasma;s__Mycoplasma pulmonis
map00030	K01808	5.3.1.6	S6_2905	k__Bacteria;p__Tenericutes;c__Mollicutes;o__Mycoplasmatales;f__Mycoplasmataceae;g__Mycoplasma;s__Mycoplasma pulmonis
map00030	K01619	4.1.2.4	S6_3075	k__Bacteria;p__Tenericutes;c__Mollicutes;o__Mycoplasmatales;f__Mycoplasmataceae;g__Mycoplasma;s__Mycoplasma pulmonis
map00030	K01839	5.4.2.7	S6_3241	k__Bacteria;p__Tenericutes;c__Mollicutes;o__Mycoplasmatales;f__Mycoplasmataceae;g__Mycoplasma;s__Mycoplasma pulmonis
map00040	K03077	5.1.3.4	D6_1801	k__Bacteria;p__Tenericutes;c__Mollicutes;o__Mycoplasmatales;f__Mycoplasmataceae;g__Mycoplasma;s__Mycoplasma pulmonis
map00040	K03078	4.1.1.85	S1_1513	k__Bacteria;p__Tenericutes;c__Mollicutes;o__Mycoplasmatales;f__Mycoplasmataceae;g__Mycoplasma;s__Mycoplasma pulmonis
map00040	K03078	4.1.1.85	S2_1038	k__Bacteria;p__Tenericutes;c__Mollicutes;o__Mycoplasmatales;f__Mycoplasmataceae;g__Mycoplasma;s__Mycoplasma pulmonis
map00040	K01783	5.1.3.1	S2_3223	k__Bacteria;p__Tenericutes;c__Mollicutes;o__Mycoplasmatales;f__Mycoplasmataceae;g__Mycoplasma;s__Mycoplasma pulmonis
map00040	K03079	5.1.3.22	S6_1802	k__Bacteria;p__Tenericutes;c__Mollicutes;o__Mycoplasmatales;f__Mycoplasmataceae;g__Mycoplasma;s__Mycoplasma pulmonis
map00040	K03079	5.1.3.22	S6_1803	k__Bacteria;p__Tenericutes;c__Mollicutes;o__Mycoplasmatales;f__Mycoplasmataceae;g__Mycoplasma;s__Mycoplasma pulmonis
map00040	K01783	5.1.3.1	S6_2892	k__Bacteria;p__Tenericutes;c__Mollicutes;o__Mycoplasmatales;f__Mycoplasmataceae;g__Mycoplasma;s__Mycoplasma pulmonis
map00051	K00844	2.7.1.1	D2_1926	Unclassified
map00051	K02799	2.7.1.197	D6_1060	k__Bacteria;p__Tenericutes;c__Mollicutes;o__Mycoplasmatales;f__Mycoplasmataceae;g__Mycoplasma;s__Mycoplasma pulmonis
map00051	K02800	-	D6_1061	k__Bacteria;p__Tenericutes;c__Mollicutes;o__Mycoplasmatales;f__Mycoplasmataceae;g__Mycoplasma;s__Mycoplasma pulmonis
map00051	K01624	4.1.2.13	D6_1832	k__Bacteria;p__Tenericutes;c__Mollicutes;o__Mycoplasmatales;f__Mycoplasmataceae;g__Mycoplasma;s__Mycoplasma pulmonis
map00051	K17497	5.4.2.8	D6_982	k__Eukaryota
map00051	K01803	5.3.1.1	D9_2332	k__Eukaryota;p__Chytridiomycota;c__Neocallimastigomycetes;o__Neocallimastigales;f__Neocallimastigaceae
map00051	K02768	2.7.1.202	S1_2225	k__Bacteria;p__Tenericutes;c__Mollicutes;o__Mycoplasmatales;f__Mycoplasmataceae;g__Mycoplasma;s__Mycoplasma pulmonis
map00051	K00850	2.7.1.11	S1_2252	k__Bacteria;p__Tenericutes;c__Mollicutes;o__Mycoplasmatales;f__Mycoplasmataceae;g__Mycoplasma;s__Mycoplasma pulmonis
map00051	K00844	2.7.1.1	S1_2584	Unknown
map00051	K01624	4.1.2.13	S1_312	k__Bacteria;p__Tenericutes;c__Mollicutes;o__Mycoplasmatales;f__Mycoplasmataceae;g__Mycoplasma;s__Mycoplasma pulmonis
map00051	K01803	5.3.1.1	S1_3681	k__Bacteria;p__Tenericutes;c__Mollicutes;o__Mycoplasmatales;f__Mycoplasmataceae;g__Mycoplasma;s__Mycoplasma pulmonis
map00051	K02799	2.7.1.197	S1_3855	k__Bacteria;p__Tenericutes;c__Mollicutes;o__Mycoplasmatales;f__Mycoplasmataceae;g__Mycoplasma;s__Mycoplasma pulmonis
map00051	K01624	4.1.2.13	S1_897	k__Bacteria;p__Tenericutes;c__Mollicutes;o__Mycoplasmatales;f__Mycoplasmataceae;g__Mycoplasma;s__Mycoplasma pulmonis
map00051	K02768	2.7.1.202	S2_1817	k__Bacteria;p__Tenericutes;c__Mollicutes;o__Mycoplasmatales;f__Mycoplasmataceae;g__Mycoplasma;s__Mycoplasma pulmonis
map00051	K00009	1.1.1.17	S6_1560	k__Bacteria;p__Tenericutes;c__Mollicutes;o__Mycoplasmatales;f__Mycoplasmataceae;g__Mycoplasma;s__Mycoplasma pulmonis
map00051	K00009	1.1.1.17	S6_1561	k__Bacteria;p__Tenericutes;c__Mollicutes;o__Mycoplasmatales;f__Mycoplasmataceae;g__Mycoplasma;s__Mycoplasma pulmonis
map00051	K00850	2.7.1.11	S6_1807	k__Bacteria;p__Tenericutes;c__Mollicutes;o__Mycoplasmatales;f__Mycoplasmataceae;g__Mycoplasma;s__Mycoplasma pulmonis
map00051	K01803	5.3.1.1	S6_2377	k__Bacteria;p__Tenericutes;c__Mollicutes;o__Mycoplasmatales;f__Mycoplasmataceae;g__Mycoplasma;s__Mycoplasma pulmonis
map00051	K01808	5.3.1.6	S6_2905	k__Bacteria;p__Tenericutes;c__Mollicutes;o__Mycoplasmatales;f__Mycoplasmataceae;g__Mycoplasma;s__Mycoplasma pulmonis
map00051	K00844	2.7.1.1	S6_355	Unknown
map00051	K02768	2.7.1.202	S6_4433	k__Bacteria;p__Tenericutes;c__Mollicutes;o__Mycoplasmatales;f__Mycoplasmataceae;g__Mycoplasma;s__Mycoplasma pulmonis
map00051	K02768	2.7.1.202	S6_4435	k__Bacteria;p__Tenericutes;c__Mollicutes;o__Mycoplasmatales;f__Mycoplasmataceae;g__Mycoplasma;s__Mycoplasma pulmonis
map00051	K02768	2.7.1.202	S6_4436	k__Bacteria;p__Tenericutes;c__Mollicutes;o__Mycoplasmatales;f__Mycoplasmataceae;g__Mycoplasma;s__Mycoplasma pulmonis
map00051	K01809	5.3.1.8	S6_714	k__Bacteria;p__Tenericutes;c__Mollicutes;o__Mycoplasmatales;f__Mycoplasmataceae;g__Mycoplasma;s__Mycoplasma pulmonis
map00051	K00844	2.7.1.1	S8_2334	Unknown
map00051	K00844	2.7.1.1	S8_604	Unknown
map00052	K00844	2.7.1.1	D2_1926	Unclassified
map00052	K00845	2.7.1.2	D6_928	k__Bacteria;p__Tenericutes;c__Mollicutes;o__Mycoplasmatales;f__Mycoplasmataceae;g__Mycoplasma;s__Mycoplasma pulmonis
map00052	K00850	2.7.1.11	S1_2252	k__Bacteria;p__Tenericutes;c__Mollicutes;o__Mycoplasmatales;f__Mycoplasmataceae;g__Mycoplasma;s__Mycoplasma pulmonis
map00052	K00844	2.7.1.1	S1_2584	Unknown
map00052	K01182	3.2.1.10	S1_758	k__Bacteria;p__Tenericutes;c__Mollicutes;o__Mycoplasmatales;f__Mycoplasmataceae;g__Mycoplasma;s__Mycoplasma pulmonis
map00052	K00850	2.7.1.11	S6_1807	k__Bacteria;p__Tenericutes;c__Mollicutes;o__Mycoplasmatales;f__Mycoplasmataceae;g__Mycoplasma;s__Mycoplasma pulmonis
map00052	K00845	2.7.1.2	S6_2054	k__Bacteria;p__Tenericutes;c__Mollicutes;o__Mycoplasmatales;f__Mycoplasmataceae;g__Mycoplasma;s__Mycoplasma pulmonis
map00052	K00845	2.7.1.2	S6_2056	k__Bacteria;p__Tenericutes;c__Mollicutes;o__Mycoplasmatales;f__Mycoplasmataceae;g__Mycoplasma;s__Mycoplasma pulmonis
map00052	K01182	3.2.1.10	S6_2603	k__Bacteria;p__Tenericutes;c__Mollicutes;o__Mycoplasmatales;f__Mycoplasmataceae;g__Mycoplasma;s__Mycoplasma pulmonis
map00052	K01182	3.2.1.10	S6_2604	k__Bacteria;p__Tenericutes;c__Mollicutes;o__Mycoplasmatales;f__Mycoplasmataceae;g__Mycoplasma;s__Mycoplasma pulmonis
map00052	K01182	3.2.1.10	S6_3102	k__Bacteria;p__Tenericutes;c__Mollicutes;o__Mycoplasmatales;f__Mycoplasmataceae;g__Mycoplasma;s__Mycoplasma pulmonis
map00052	K00844	2.7.1.1	S6_355	Unknown
map00052	K00844	2.7.1.1	S8_2334	Unknown
map00052	K00844	2.7.1.1	S8_604	Unknown
map00053	K03475	-	D6_1587	k__Bacteria;p__Tenericutes;c__Mollicutes;o__Mycoplasmatales;f__Mycoplasmataceae;g__Mycoplasma;s__Mycoplasma pulmonis
map00053	K03077	5.1.3.4	D6_1801	k__Bacteria;p__Tenericutes;c__Mollicutes;o__Mycoplasmatales;f__Mycoplasmataceae;g__Mycoplasma;s__Mycoplasma pulmonis
map00053	K02822	2.7.1.194	D6_457	k__Bacteria;p__Tenericutes;c__Mollicutes;o__Mycoplasmatales;f__Mycoplasmataceae;g__Mycoplasma;s__Mycoplasma pulmonis
map00053	K03078	4.1.1.85	S1_1513	k__Bacteria;p__Tenericutes;c__Mollicutes;o__Mycoplasmatales;f__Mycoplasmataceae;g__Mycoplasma;s__Mycoplasma pulmonis
map00053	K03475	-	S1_2403	k__Bacteria;p__Tenericutes;c__Mollicutes;o__Mycoplasmatales;f__Mycoplasmataceae;g__Mycoplasma;s__Mycoplasma pulmonis
map00053	K03475	-	S1_2404	k__Bacteria;p__Tenericutes;c__Mollicutes;o__Mycoplasmatales;f__Mycoplasmataceae;g__Mycoplasma;s__Mycoplasma pulmonis
map00053	K03078	4.1.1.85	S2_1038	k__Bacteria;p__Tenericutes;c__Mollicutes;o__Mycoplasmatales;f__Mycoplasmataceae;g__Mycoplasma;s__Mycoplasma pulmonis
map00053	K03475	-	S6_1795	k__Bacteria;p__Tenericutes;c__Mollicutes;o__Mycoplasmatales;f__Mycoplasmataceae;g__Mycoplasma;s__Mycoplasma pulmonis
map00053	K02822	2.7.1.194	S6_1799	k__Bacteria;p__Tenericutes;c__Mollicutes;o__Mycoplasmatales;f__Mycoplasmataceae;g__Mycoplasma;s__Mycoplasma pulmonis
map00053	K02821	2.7.1.194	S6_1800	k__Bacteria;p__Tenericutes;c__Mollicutes;o__Mycoplasmatales;f__Mycoplasmataceae;g__Mycoplasma;s__Mycoplasma pulmonis
map00053	K03079	5.1.3.22	S6_1802	k__Bacteria;p__Tenericutes;c__Mollicutes;o__Mycoplasmatales;f__Mycoplasmataceae;g__Mycoplasma;s__Mycoplasma pulmonis
map00053	K03079	5.1.3.22	S6_1803	k__Bacteria;p__Tenericutes;c__Mollicutes;o__Mycoplasmatales;f__Mycoplasmataceae;g__Mycoplasma;s__Mycoplasma pulmonis
map00053	K02822	2.7.1.194	S6_2554	k__Bacteria;p__Tenericutes;c__Mollicutes;o__Mycoplasmatales;f__Mycoplasmataceae;g__Mycoplasma;s__Mycoplasma pulmonis
map00053	K02822	2.7.1.194	S6_2558	k__Bacteria;p__Tenericutes;c__Mollicutes;o__Mycoplasmatales;f__Mycoplasmataceae;g__Mycoplasma;s__Mycoplasma pulmonis
map00190	K02111	3.6.3.14	D6_184	k__Bacteria;p__Tenericutes;c__Mollicutes;o__Mycoplasmatales;f__Mycoplasmataceae;g__Mycoplasma;s__Mycoplasma pulmonis
map00190	K02111	3.6.3.14	S1_2382	k__Bacteria;p__Tenericutes;c__Mollicutes;o__Mycoplasmatales;f__Mycoplasmataceae;g__Mycoplasma;s__Mycoplasma pulmonis
map00190	K02111	3.6.3.14	S1_2383	k__Bacteria;p__Tenericutes;c__Mollicutes;o__Mycoplasmatales;f__Mycoplasmataceae;g__Mycoplasma;s__Mycoplasma pulmonis
map00190	K02114	-	S1_2533	k__Bacteria;p__Tenericutes;c__Mollicutes;o__Mycoplasmatales;f__Mycoplasmataceae;g__Mycoplasma;s__Mycoplasma pulmonis
map00190	K02108	-	S1_3817	k__Bacteria;p__Tenericutes;c__Mollicutes;o__Mycoplasmatales;f__Mycoplasmataceae;g__Mycoplasma;s__Mycoplasma pulmonis
map00190	K00413	-	S6_1648	k__Eukaryota
map00190	K02110	-	S6_1938	k__Bacteria;p__Tenericutes;c__Mollicutes;o__Mycoplasmatales;f__Mycoplasmataceae;g__Mycoplasma;s__Mycoplasma pulmonis
map00190	K02109	-	S6_1939	k__Bacteria;p__Tenericutes;c__Mollicutes;o__Mycoplasmatales;f__Mycoplasmataceae;g__Mycoplasma;s__Mycoplasma pulmonis
map00190	K02113	-	S6_1940	k__Bacteria;p__Tenericutes;c__Mollicutes;o__Mycoplasmatales;f__Mycoplasmataceae;g__Mycoplasma;s__Mycoplasma pulmonis
map00190	K02111	3.6.3.14	S6_1941	k__Bacteria;p__Tenericutes;c__Mollicutes;o__Mycoplasmatales;f__Mycoplasmataceae;g__Mycoplasma;s__Mycoplasma pulmonis
map00190	K02115	-	S6_1942	k__Bacteria;p__Tenericutes;c__Mollicutes;o__Mycoplasmatales;f__Mycoplasmataceae;g__Mycoplasma;s__Mycoplasma pulmonis
map00190	K02112	3.6.3.14	S6_1943	k__Bacteria;p__Tenericutes;c__Mollicutes;o__Mycoplasmatales;f__Mycoplasmataceae;g__Mycoplasma;s__Mycoplasma pulmonis
map00190	K01507	3.6.1.1	S6_207	k__Bacteria;p__Tenericutes;c__Mollicutes;o__Mycoplasmatales;f__Mycoplasmataceae;g__Mycoplasma;s__Mycoplasma pulmonis
map00190	K01507	3.6.1.1	S6_208	k__Bacteria;p__Tenericutes;c__Mollicutes;o__Mycoplasmatales;f__Mycoplasmataceae;g__Mycoplasma;s__Mycoplasma pulmonis
map00190	K02112	3.6.3.14	S6_2393	k__Bacteria;p__Tenericutes;c__Mollicutes;o__Mycoplasmatales;f__Mycoplasmataceae;g__Mycoplasma;s__Mycoplasma pulmonis
map00190	K02111	3.6.3.14	S6_2505	k__Bacteria;p__Tenericutes;c__Mollicutes;o__Mycoplasmatales;f__Mycoplasmataceae;g__Mycoplasma;s__Mycoplasma pulmonis
map00190	K02111	3.6.3.14	S6_2506	k__Bacteria;p__Tenericutes;c__Mollicutes;o__Mycoplasmatales;f__Mycoplasmataceae;g__Mycoplasma;s__Mycoplasma pulmonis
map00190	K02112	3.6.3.14	S6_2507	k__Bacteria;p__Tenericutes;c__Mollicutes;o__Mycoplasmatales;f__Mycoplasmataceae;g__Mycoplasma;s__Mycoplasma pulmonis
map00190	K02112	3.6.3.14	S6_2508	k__Bacteria;p__Tenericutes;c__Mollicutes;o__Mycoplasmatales;f__Mycoplasmataceae;g__Mycoplasma;s__Mycoplasma pulmonis
map00190	K02112	3.6.3.14	S6_2771	k__Bacteria;p__Tenericutes;c__Mollicutes;o__Mycoplasmatales;f__Mycoplasmataceae;g__Mycoplasma;s__Mycoplasma pulmonis
map00190	K02111	3.6.3.14	S6_2773	k__Bacteria;p__Tenericutes;c__Mollicutes;o__Mycoplasmatales;f__Mycoplasmataceae;g__Mycoplasma;s__Mycoplasma pulmonis
map00195	K02111	3.6.3.14	D6_184	k__Bacteria;p__Tenericutes;c__Mollicutes;o__Mycoplasmatales;f__Mycoplasmataceae;g__Mycoplasma;s__Mycoplasma pulmonis
map00195	K02111	3.6.3.14	S1_2382	k__Bacteria;p__Tenericutes;c__Mollicutes;o__Mycoplasmatales;f__Mycoplasmataceae;g__Mycoplasma;s__Mycoplasma pulmonis
map00195	K02111	3.6.3.14	S1_2383	k__Bacteria;p__Tenericutes;c__Mollicutes;o__Mycoplasmatales;f__Mycoplasmataceae;g__Mycoplasma;s__Mycoplasma pulmonis
map00195	K02114	-	S1_2533	k__Bacteria;p__Tenericutes;c__Mollicutes;o__Mycoplasmatales;f__Mycoplasmataceae;g__Mycoplasma;s__Mycoplasma pulmonis
map00195	K02108	-	S1_3817	k__Bacteria;p__Tenericutes;c__Mollicutes;o__Mycoplasmatales;f__Mycoplasmataceae;g__Mycoplasma;s__Mycoplasma pulmonis
map00195	K02110	-	S6_1938	k__Bacteria;p__Tenericutes;c__Mollicutes;o__Mycoplasmatales;f__Mycoplasmataceae;g__Mycoplasma;s__Mycoplasma pulmonis
map00195	K02109	-	S6_1939	k__Bacteria;p__Tenericutes;c__Mollicutes;o__Mycoplasmatales;f__Mycoplasmataceae;g__Mycoplasma;s__Mycoplasma pulmonis
map00195	K02113	-	S6_1940	k__Bacteria;p__Tenericutes;c__Mollicutes;o__Mycoplasmatales;f__Mycoplasmataceae;g__Mycoplasma;s__Mycoplasma pulmonis
map00195	K02111	3.6.3.14	S6_1941	k__Bacteria;p__Tenericutes;c__Mollicutes;o__Mycoplasmatales;f__Mycoplasmataceae;g__Mycoplasma;s__Mycoplasma pulmonis
map00195	K02115	-	S6_1942	k__Bacteria;p__Tenericutes;c__Mollicutes;o__Mycoplasmatales;f__Mycoplasmataceae;g__Mycoplasma;s__Mycoplasma pulmonis
map00195	K02112	3.6.3.14	S6_1943	k__Bacteria;p__Tenericutes;c__Mollicutes;o__Mycoplasmatales;f__Mycoplasmataceae;g__Mycoplasma;s__Mycoplasma pulmonis
map00195	K02112	3.6.3.14	S6_2393	k__Bacteria;p__Tenericutes;c__Mollicutes;o__Mycoplasmatales;f__Mycoplasmataceae;g__Mycoplasma;s__Mycoplasma pulmonis
map00195	K02111	3.6.3.14	S6_2505	k__Bacteria;p__Tenericutes;c__Mollicutes;o__Mycoplasmatales;f__Mycoplasmataceae;g__Mycoplasma;s__Mycoplasma pulmonis
map00195	K02111	3.6.3.14	S6_2506	k__Bacteria;p__Tenericutes;c__Mollicutes;o__Mycoplasmatales;f__Mycoplasmataceae;g__Mycoplasma;s__Mycoplasma pulmonis
map00195	K02112	3.6.3.14	S6_2507	k__Bacteria;p__Tenericutes;c__Mollicutes;o__Mycoplasmatales;f__Mycoplasmataceae;g__Mycoplasma;s__Mycoplasma pulmonis
map00195	K02112	3.6.3.14	S6_2508	k__Bacteria;p__Tenericutes;c__Mollicutes;o__Mycoplasmatales;f__Mycoplasmataceae;g__Mycoplasma;s__Mycoplasma pulmonis
map00195	K02112	3.6.3.14	S6_2771	k__Bacteria;p__Tenericutes;c__Mollicutes;o__Mycoplasmatales;f__Mycoplasmataceae;g__Mycoplasma;s__Mycoplasma pulmonis
map00195	K02111	3.6.3.14	S6_2773	k__Bacteria;p__Tenericutes;c__Mollicutes;o__Mycoplasmatales;f__Mycoplasmataceae;g__Mycoplasma;s__Mycoplasma pulmonis
map00230	K00602	2.1.2.3,3.5.4.10	D10_982	k__Eukaryota
map00230	K01756	4.3.2.2	D5_895	k__Eukaryota;p__Ascomycota
map00230	K00525	1.17.4.1	D6_147	k__Bacteria;p__Tenericutes;c__Mollicutes;o__Mycoplasmatales;f__Mycoplasmataceae;g__Mycoplasma;s__Mycoplasma pulmonis
map00230	K03763	2.7.7.7	D6_1575	k__Bacteria;p__Tenericutes;c__Mollicutes;o__Mycoplasmatales;f__Mycoplasmataceae;g__Mycoplasma;s__Mycoplasma pulmonis
map00230	K02337	2.7.7.7	D6_1577	k__Bacteria;p__Tenericutes;c__Mollicutes;o__Mycoplasmatales;f__Mycoplasmataceae;g__Mycoplasma;s__Mycoplasma pulmonis
map00230	K03046	2.7.7.6	D6_1625	k__Bacteria;p__Tenericutes;c__Mollicutes;o__Mycoplasmatales;f__Mycoplasmataceae;g__Mycoplasma;s__Mycoplasma pulmonis
map00230	K03763	2.7.7.7	D6_1753	k__Bacteria;p__Tenericutes;c__Mollicutes;o__Mycoplasmatales;f__Mycoplasmataceae;g__Mycoplasma;s__Mycoplasma pulmonis
map00230	K00939	2.7.4.3	D6_419	k__Bacteria;p__Tenericutes;c__Mollicutes;o__Mycoplasmatales;f__Mycoplasmataceae;g__Mycoplasma;s__Mycoplasma pulmonis
map00230	K00759	2.4.2.7	D6_434	k__Bacteria;p__Tenericutes;c__Mollicutes;o__Mycoplasmatales;f__Mycoplasmataceae;g__Mycoplasma;s__Mycoplasma pulmonis
map00230	K03784	2.4.2.1	S1_1366	k__Bacteria;p__Tenericutes;c__Mollicutes;o__Mycoplasmatales;f__Mycoplasmataceae;g__Mycoplasma;s__Mycoplasma pulmonis
map00230	K01839	5.4.2.7	S1_1789	k__Bacteria;p__Tenericutes;c__Mollicutes;o__Mycoplasmatales;f__Mycoplasmataceae;g__Mycoplasma;s__Mycoplasma pulmonis
map00230	K01839	5.4.2.7	S1_1790	k__Bacteria;p__Tenericutes;c__Mollicutes;o__Mycoplasmatales;f__Mycoplasmataceae;g__Mycoplasma;s__Mycoplasma pulmonis
map00230	K01081	3.1.3.5	S1_201	k__Bacteria;p__Tenericutes;c__Mollicutes;o__Mycoplasmatales;f__Mycoplasmataceae;g__Mycoplasma;s__Mycoplasma pulmonis
map00230	K01081	3.1.3.5	S1_202	k__Bacteria;p__Tenericutes;c__Mollicutes;o__Mycoplasmatales;f__Mycoplasmataceae;g__Mycoplasma;s__Mycoplasma pulmonis
map00230	K03046	2.7.7.6	S1_2362	k__Bacteria;p__Tenericutes;c__Mollicutes;o__Mycoplasmatales;f__Mycoplasmataceae;g__Mycoplasma;s__Mycoplasma pulmonis
map00230	K03043	2.7.7.6	S1_2475	k__Bacteria;p__Tenericutes;c__Mollicutes;o__Mycoplasmatales;f__Mycoplasmataceae;g__Mycoplasma;s__Mycoplasma pulmonis
map00230	K00948	2.7.6.1	S1_2714	k__Bacteria;p__Tenericutes;c__Mollicutes;o__Mycoplasmatales;f__Mycoplasmataceae;g__Mycoplasma;s__Mycoplasma pulmonis
map00230	K03763	2.7.7.7	S1_3462	k__Bacteria;p__Tenericutes;c__Mollicutes;o__Mycoplasmatales;f__Mycoplasmataceae;g__Mycoplasma;s__Mycoplasma pulmonis
map00230	K00526	1.17.4.1	S1_3803	k__Bacteria;p__Tenericutes;c__Mollicutes;o__Mycoplasmatales;f__Mycoplasmataceae;g__Mycoplasma;s__Mycoplasma pulmonis
map00230	K00942	2.7.4.8	S1_3836	k__Bacteria;p__Tenericutes;c__Mollicutes;o__Mycoplasmatales;f__Mycoplasmataceae;g__Mycoplasma;s__Mycoplasma pulmonis
map00230	K03046	2.7.7.6	S1_404	k__Bacteria;p__Tenericutes;c__Mollicutes;o__Mycoplasmatales;f__Mycoplasmataceae;g__Mycoplasma;s__Mycoplasma pulmonis
map00230	K03046	2.7.7.6	S1_406	k__Bacteria;p__Tenericutes;c__Mollicutes;o__Mycoplasmatales;f__Mycoplasmataceae;g__Mycoplasma;s__Mycoplasma pulmonis
map00230	K00873	2.7.1.40	S1_920	k__Bacteria;p__Tenericutes;c__Mollicutes;o__Mycoplasmatales;f__Mycoplasmataceae;g__Mycoplasma;s__Mycoplasma pulmonis
map00230	K03046	2.7.7.6	S2_1072	k__Bacteria;p__Tenericutes;c__Mollicutes;o__Mycoplasmatales;f__Mycoplasmataceae;g__Mycoplasma;s__Mycoplasma pulmonis
map00230	K03046	2.7.7.6	S2_229	k__Bacteria;p__Tenericutes;c__Mollicutes;o__Mycoplasmatales;f__Mycoplasmataceae;g__Mycoplasma;s__Mycoplasma pulmonis
map00230	K03046	2.7.7.6	S2_231	k__Bacteria;p__Tenericutes;c__Mollicutes;o__Mycoplasmatales;f__Mycoplasmataceae;g__Mycoplasma;s__Mycoplasma pulmonis
map00230	K03043	2.7.7.6	S2_283	k__Bacteria;p__Tenericutes;c__Mollicutes;o__Mycoplasmatales;f__Mycoplasmataceae;g__Mycoplasma;s__Mycoplasma pulmonis
map00230	K03043	2.7.7.6	S2_2977	k__Bacteria;p__Tenericutes;c__Mollicutes;o__Mycoplasmatales;f__Mycoplasmataceae;g__Mycoplasma;s__Mycoplasma pulmonis
map00230	K00873	2.7.1.40	S2_558	k__Bacteria;p__Tenericutes;c__Mollicutes;o__Mycoplasmatales;f__Mycoplasmataceae;g__Mycoplasma;s__Mycoplasma pulmonis
map00230	K02338	2.7.7.7	S6_1695	k__Bacteria;p__Tenericutes;c__Mollicutes;o__Mycoplasmatales;f__Mycoplasmataceae;g__Mycoplasma;s__Mycoplasma pulmonis
map00230	K00873	2.7.1.40	S6_2515	k__Bacteria;p__Tenericutes;c__Mollicutes;o__Mycoplasmatales;f__Mycoplasmataceae;g__Mycoplasma;s__Mycoplasma pulmonis
map00230	K02338	2.7.7.7	S6_2610	k__Bacteria;p__Tenericutes;c__Mollicutes;o__Mycoplasmatales;f__Mycoplasmataceae;g__Mycoplasma;s__Mycoplasma pulmonis
map00230	K02337	2.7.7.7	S6_2807	k__Bacteria;p__Tenericutes;c__Mollicutes;o__Mycoplasmatales;f__Mycoplasmataceae;g__Mycoplasma;s__Mycoplasma pulmonis
map00230	K02337	2.7.7.7	S6_2808	k__Bacteria;p__Tenericutes;c__Mollicutes;o__Mycoplasmatales;f__Mycoplasmataceae;g__Mycoplasma;s__Mycoplasma pulmonis
map00230	K02335	2.7.7.7	S6_2810	k__Bacteria;p__Tenericutes;c__Mollicutes;o__Mycoplasmatales;f__Mycoplasmataceae;g__Mycoplasma;s__Mycoplasma pulmonis
map00230	K02335	2.7.7.7	S6_2811	k__Bacteria;p__Tenericutes;c__Mollicutes;o__Mycoplasmatales;f__Mycoplasmataceae;g__Mycoplasma;s__Mycoplasma pulmonis
map00230	K01081	3.1.3.5	S6_2855	k__Bacteria;p__Tenericutes;c__Mollicutes;o__Mycoplasmatales;f__Mycoplasmataceae;g__Mycoplasma;s__Mycoplasma pulmonis
map00230	K02341	2.7.7.7	S6_2858	k__Bacteria;p__Tenericutes;c__Mollicutes;o__Mycoplasmatales;f__Mycoplasmataceae;g__Mycoplasma;s__Mycoplasma pulmonis
map00230	K02343	2.7.7.7	S6_2863	k__Bacteria;p__Tenericutes;c__Mollicutes;o__Mycoplasmatales;f__Mycoplasmataceae;g__Mycoplasma;s__Mycoplasma pulmonis
map00230	K02343	2.7.7.7	S6_2864	k__Bacteria;p__Tenericutes;c__Mollicutes;o__Mycoplasmatales;f__Mycoplasmataceae;g__Mycoplasma;s__Mycoplasma pulmonis
map00230	K03040	2.7.7.6	S6_2942	k__Bacteria;p__Tenericutes;c__Mollicutes;o__Mycoplasmatales;f__Mycoplasmataceae;g__Mycoplasma;s__Mycoplasma pulmonis
map00230	K03046	2.7.7.6	S6_3029	k__Bacteria;p__Tenericutes;c__Mollicutes;o__Mycoplasmatales;f__Mycoplasmataceae;g__Mycoplasma;s__Mycoplasma pulmonis
map00230	K00525	1.17.4.1	S6_3040	k__Bacteria;p__Tenericutes;c__Mollicutes;o__Mycoplasmatales;f__Mycoplasmataceae;g__Mycoplasma;s__Mycoplasma pulmonis
map00230	K03763	2.7.7.7	S6_3156	k__Bacteria;p__Tenericutes;c__Mollicutes;o__Mycoplasmatales;f__Mycoplasmataceae;g__Mycoplasma;s__Mycoplasma pulmonis
map00230	K03763	2.7.7.7	S6_3158	k__Bacteria;p__Tenericutes;c__Mollicutes;o__Mycoplasmatales;f__Mycoplasmataceae;g__Mycoplasma;s__Mycoplasma pulmonis
map00230	K03763	2.7.7.7	S6_3159	k__Bacteria;p__Tenericutes;c__Mollicutes;o__Mycoplasmatales;f__Mycoplasmataceae;g__Mycoplasma;s__Mycoplasma pulmonis
map00230	K03763	2.7.7.7	S6_3160	k__Bacteria;p__Tenericutes;c__Mollicutes;o__Mycoplasmatales;f__Mycoplasmataceae;g__Mycoplasma;s__Mycoplasma pulmonis
map00230	K03763	2.7.7.7	S6_3161	k__Bacteria;p__Tenericutes;c__Mollicutes;o__Mycoplasmatales;f__Mycoplasmataceae;g__Mycoplasma;s__Mycoplasma pulmonis
map00230	K03043	2.7.7.6	S6_3195	k__Bacteria;p__Tenericutes;c__Mollicutes;o__Mycoplasmatales;f__Mycoplasmataceae;g__Mycoplasma;s__Mycoplasma pulmonis
map00230	K03043	2.7.7.6	S6_3197	k__Bacteria;p__Tenericutes;c__Mollicutes;o__Mycoplasmatales;f__Mycoplasmataceae;g__Mycoplasma;s__Mycoplasma pulmonis
map00230	K03043	2.7.7.6	S6_3198	k__Bacteria;p__Tenericutes;c__Mollicutes;o__Mycoplasmatales;f__Mycoplasmataceae;g__Mycoplasma;s__Mycoplasma pulmonis
map00230	K00760	2.4.2.8	S6_3206	k__Bacteria;p__Tenericutes;c__Mollicutes;o__Mycoplasmatales;f__Mycoplasmataceae;g__Mycoplasma;s__Mycoplasma pulmonis
map00230	K01839	5.4.2.7	S6_3241	k__Bacteria;p__Tenericutes;c__Mollicutes;o__Mycoplasmatales;f__Mycoplasmataceae;g__Mycoplasma;s__Mycoplasma pulmonis
map00230	K02340	2.7.7.7	S6_4324	k__Bacteria;p__Tenericutes;c__Mollicutes;o__Mycoplasmatales;f__Mycoplasmataceae;g__Mycoplasma;s__Mycoplasma pulmonis
map00230	K02340	2.7.7.7	S6_4325	k__Bacteria;p__Tenericutes;c__Mollicutes;o__Mycoplasmatales;f__Mycoplasmataceae;g__Mycoplasma;s__Mycoplasma pulmonis
map00240	K01431	3.5.1.6	D10_861	k__Bacteria;p__Proteobacteria;c__Deltaproteobacteria;o__Unclassified;f__Unclassified;g__Unclassified
map00240	K01937	6.3.4.2	D6_1099	k__Bacteria;p__Tenericutes;c__Mollicutes;o__Mycoplasmatales;f__Mycoplasmataceae;g__Mycoplasma;s__Mycoplasma pulmonis
map00240	K00525	1.17.4.1	D6_147	k__Bacteria;p__Tenericutes;c__Mollicutes;o__Mycoplasmatales;f__Mycoplasmataceae;g__Mycoplasma;s__Mycoplasma pulmonis
map00240	K03763	2.7.7.7	D6_1575	k__Bacteria;p__Tenericutes;c__Mollicutes;o__Mycoplasmatales;f__Mycoplasmataceae;g__Mycoplasma;s__Mycoplasma pulmonis
map00240	K02337	2.7.7.7	D6_1577	k__Bacteria;p__Tenericutes;c__Mollicutes;o__Mycoplasmatales;f__Mycoplasmataceae;g__Mycoplasma;s__Mycoplasma pulmonis
map00240	K03046	2.7.7.6	D6_1625	k__Bacteria;p__Tenericutes;c__Mollicutes;o__Mycoplasmatales;f__Mycoplasmataceae;g__Mycoplasma;s__Mycoplasma pulmonis
map00240	K00560	2.1.1.45	D6_1732	k__Bacteria;p__Tenericutes;c__Mollicutes;o__Mycoplasmatales;f__Mycoplasmataceae;g__Mycoplasma;s__Mycoplasma pulmonis
map00240	K03763	2.7.7.7	D6_1753	k__Bacteria;p__Tenericutes;c__Mollicutes;o__Mycoplasmatales;f__Mycoplasmataceae;g__Mycoplasma;s__Mycoplasma pulmonis
map00240	K00758	2.4.2.4	S1_1362	k__Bacteria;p__Tenericutes;c__Mollicutes;o__Mycoplasmatales;f__Mycoplasmataceae;g__Mycoplasma;s__Mycoplasma pulmonis
map00240	K00758	2.4.2.4	S1_1363	k__Bacteria;p__Tenericutes;c__Mollicutes;o__Mycoplasmatales;f__Mycoplasmataceae;g__Mycoplasma;s__Mycoplasma pulmonis
map00240	K03784	2.4.2.1	S1_1366	k__Bacteria;p__Tenericutes;c__Mollicutes;o__Mycoplasmatales;f__Mycoplasmataceae;g__Mycoplasma;s__Mycoplasma pulmonis
map00240	K00943	2.7.4.9	S1_1547	k__Bacteria;p__Tenericutes;c__Mollicutes;o__Mycoplasmatales;f__Mycoplasmataceae;g__Mycoplasma;s__Mycoplasma pulmonis
map00240	K00945	2.7.4.25	S1_1658	k__Bacteria;p__Tenericutes;c__Mollicutes;o__Mycoplasmatales;f__Mycoplasmataceae;g__Mycoplasma;s__Mycoplasma pulmonis
map00240	K01081	3.1.3.5	S1_201	k__Bacteria;p__Tenericutes;c__Mollicutes;o__Mycoplasmatales;f__Mycoplasmataceae;g__Mycoplasma;s__Mycoplasma pulmonis
map00240	K01081	3.1.3.5	S1_202	k__Bacteria;p__Tenericutes;c__Mollicutes;o__Mycoplasmatales;f__Mycoplasmataceae;g__Mycoplasma;s__Mycoplasma pulmonis
map00240	K03046	2.7.7.6	S1_2362	k__Bacteria;p__Tenericutes;c__Mollicutes;o__Mycoplasmatales;f__Mycoplasmataceae;g__Mycoplasma;s__Mycoplasma pulmonis
map00240	K03043	2.7.7.6	S1_2475	k__Bacteria;p__Tenericutes;c__Mollicutes;o__Mycoplasmatales;f__Mycoplasmataceae;g__Mycoplasma;s__Mycoplasma pulmonis
map00240	K03763	2.7.7.7	S1_3462	k__Bacteria;p__Tenericutes;c__Mollicutes;o__Mycoplasmatales;f__Mycoplasmataceae;g__Mycoplasma;s__Mycoplasma pulmonis
map00240	K00526	1.17.4.1	S1_3803	k__Bacteria;p__Tenericutes;c__Mollicutes;o__Mycoplasmatales;f__Mycoplasmataceae;g__Mycoplasma;s__Mycoplasma pulmonis
map00240	K00857	2.7.1.21	S1_3870	k__Bacteria;p__Tenericutes;c__Mollicutes;o__Mycoplasmatales;f__Mycoplasmataceae;g__Mycoplasma;s__Mycoplasma pulmonis
map00240	K03046	2.7.7.6	S1_404	k__Bacteria;p__Tenericutes;c__Mollicutes;o__Mycoplasmatales;f__Mycoplasmataceae;g__Mycoplasma;s__Mycoplasma pulmonis
map00240	K03046	2.7.7.6	S1_406	k__Bacteria;p__Tenericutes;c__Mollicutes;o__Mycoplasmatales;f__Mycoplasmataceae;g__Mycoplasma;s__Mycoplasma pulmonis
map00240	K03046	2.7.7.6	S2_1072	k__Bacteria;p__Tenericutes;c__Mollicutes;o__Mycoplasmatales;f__Mycoplasmataceae;g__Mycoplasma;s__Mycoplasma pulmonis
map00240	K03046	2.7.7.6	S2_229	k__Bacteria;p__Tenericutes;c__Mollicutes;o__Mycoplasmatales;f__Mycoplasmataceae;g__Mycoplasma;s__Mycoplasma pulmonis
map00240	K03046	2.7.7.6	S2_231	k__Bacteria;p__Tenericutes;c__Mollicutes;o__Mycoplasmatales;f__Mycoplasmataceae;g__Mycoplasma;s__Mycoplasma pulmonis
map00240	K03043	2.7.7.6	S2_283	k__Bacteria;p__Tenericutes;c__Mollicutes;o__Mycoplasmatales;f__Mycoplasmataceae;g__Mycoplasma;s__Mycoplasma pulmonis
map00240	K03043	2.7.7.6	S2_2977	k__Bacteria;p__Tenericutes;c__Mollicutes;o__Mycoplasmatales;f__Mycoplasmataceae;g__Mycoplasma;s__Mycoplasma pulmonis
map00240	K02338	2.7.7.7	S6_1695	k__Bacteria;p__Tenericutes;c__Mollicutes;o__Mycoplasmatales;f__Mycoplasmataceae;g__Mycoplasma;s__Mycoplasma pulmonis
map00240	K09903	2.7.4.22	S6_2036	k__Bacteria;p__Tenericutes;c__Mollicutes;o__Mycoplasmatales;f__Mycoplasmataceae;g__Mycoplasma;s__Mycoplasma pulmonis
map00240	K01489	3.5.4.5	S6_2182	k__Bacteria;p__Tenericutes;c__Mollicutes;o__Mycoplasmatales;f__Mycoplasmataceae;g__Mycoplasma;s__Mycoplasma pulmonis
map00240	K02338	2.7.7.7	S6_2610	k__Bacteria;p__Tenericutes;c__Mollicutes;o__Mycoplasmatales;f__Mycoplasmataceae;g__Mycoplasma;s__Mycoplasma pulmonis
map00240	K00758	2.4.2.4	S6_2681	k__Bacteria;p__Tenericutes;c__Mollicutes;o__Mycoplasmatales;f__Mycoplasmataceae;g__Mycoplasma;s__Mycoplasma pulmonis
map00240	K02337	2.7.7.7	S6_2807	k__Bacteria;p__Tenericutes;c__Mollicutes;o__Mycoplasmatales;f__Mycoplasmataceae;g__Mycoplasma;s__Mycoplasma pulmonis
map00240	K02337	2.7.7.7	S6_2808	k__Bacteria;p__Tenericutes;c__Mollicutes;o__Mycoplasmatales;f__Mycoplasmataceae;g__Mycoplasma;s__Mycoplasma pulmonis
map00240	K02335	2.7.7.7	S6_2810	k__Bacteria;p__Tenericutes;c__Mollicutes;o__Mycoplasmatales;f__Mycoplasmataceae;g__Mycoplasma;s__Mycoplasma pulmonis
map00240	K02335	2.7.7.7	S6_2811	k__Bacteria;p__Tenericutes;c__Mollicutes;o__Mycoplasmatales;f__Mycoplasmataceae;g__Mycoplasma;s__Mycoplasma pulmonis
map00240	K01081	3.1.3.5	S6_2855	k__Bacteria;p__Tenericutes;c__Mollicutes;o__Mycoplasmatales;f__Mycoplasmataceae;g__Mycoplasma;s__Mycoplasma pulmonis
map00240	K02341	2.7.7.7	S6_2858	k__Bacteria;p__Tenericutes;c__Mollicutes;o__Mycoplasmatales;f__Mycoplasmataceae;g__Mycoplasma;s__Mycoplasma pulmonis
map00240	K00943	2.7.4.9	S6_2859	k__Bacteria;p__Tenericutes;c__Mollicutes;o__Mycoplasmatales;f__Mycoplasmataceae;g__Mycoplasma;s__Mycoplasma pulmonis
map00240	K02343	2.7.7.7	S6_2863	k__Bacteria;p__Tenericutes;c__Mollicutes;o__Mycoplasmatales;f__Mycoplasmataceae;g__Mycoplasma;s__Mycoplasma pulmonis
map00240	K02343	2.7.7.7	S6_2864	k__Bacteria;p__Tenericutes;c__Mollicutes;o__Mycoplasmatales;f__Mycoplasmataceae;g__Mycoplasma;s__Mycoplasma pulmonis
map00240	K03040	2.7.7.6	S6_2942	k__Bacteria;p__Tenericutes;c__Mollicutes;o__Mycoplasmatales;f__Mycoplasmataceae;g__Mycoplasma;s__Mycoplasma pulmonis
map00240	K03046	2.7.7.6	S6_3029	k__Bacteria;p__Tenericutes;c__Mollicutes;o__Mycoplasmatales;f__Mycoplasmataceae;g__Mycoplasma;s__Mycoplasma pulmonis
map00240	K00525	1.17.4.1	S6_3040	k__Bacteria;p__Tenericutes;c__Mollicutes;o__Mycoplasmatales;f__Mycoplasmataceae;g__Mycoplasma;s__Mycoplasma pulmonis
map00240	K00761	2.4.2.9	S6_3076	k__Bacteria;p__Tenericutes;c__Mollicutes;o__Mycoplasmatales;f__Mycoplasmataceae;g__Mycoplasma;s__Mycoplasma pulmonis
map00240	K03763	2.7.7.7	S6_3156	k__Bacteria;p__Tenericutes;c__Mollicutes;o__Mycoplasmatales;f__Mycoplasmataceae;g__Mycoplasma;s__Mycoplasma pulmonis
map00240	K03763	2.7.7.7	S6_3158	k__Bacteria;p__Tenericutes;c__Mollicutes;o__Mycoplasmatales;f__Mycoplasmataceae;g__Mycoplasma;s__Mycoplasma pulmonis
map00240	K03763	2.7.7.7	S6_3159	k__Bacteria;p__Tenericutes;c__Mollicutes;o__Mycoplasmatales;f__Mycoplasmataceae;g__Mycoplasma;s__Mycoplasma pulmonis
map00240	K03763	2.7.7.7	S6_3160	k__Bacteria;p__Tenericutes;c__Mollicutes;o__Mycoplasmatales;f__Mycoplasmataceae;g__Mycoplasma;s__Mycoplasma pulmonis
map00240	K03763	2.7.7.7	S6_3161	k__Bacteria;p__Tenericutes;c__Mollicutes;o__Mycoplasmatales;f__Mycoplasmataceae;g__Mycoplasma;s__Mycoplasma pulmonis
map00240	K01937	6.3.4.2	S6_3184	k__Bacteria;p__Tenericutes;c__Mollicutes;o__Mycoplasmatales;f__Mycoplasmataceae;g__Mycoplasma;s__Mycoplasma pulmonis
map00240	K03043	2.7.7.6	S6_3195	k__Bacteria;p__Tenericutes;c__Mollicutes;o__Mycoplasmatales;f__Mycoplasmataceae;g__Mycoplasma;s__Mycoplasma pulmonis
map00240	K03043	2.7.7.6	S6_3197	k__Bacteria;p__Tenericutes;c__Mollicutes;o__Mycoplasmatales;f__Mycoplasmataceae;g__Mycoplasma;s__Mycoplasma pulmonis
map00240	K03043	2.7.7.6	S6_3198	k__Bacteria;p__Tenericutes;c__Mollicutes;o__Mycoplasmatales;f__Mycoplasmataceae;g__Mycoplasma;s__Mycoplasma pulmonis
map00240	K01493	3.5.4.12	S6_3245	k__Bacteria;p__Tenericutes;c__Mollicutes;o__Mycoplasmatales;f__Mycoplasmataceae;g__Mycoplasma;s__Mycoplasma pulmonis
map00240	K02340	2.7.7.7	S6_4324	k__Bacteria;p__Tenericutes;c__Mollicutes;o__Mycoplasmatales;f__Mycoplasmataceae;g__Mycoplasma;s__Mycoplasma pulmonis
map00240	K02340	2.7.7.7	S6_4325	k__Bacteria;p__Tenericutes;c__Mollicutes;o__Mycoplasmatales;f__Mycoplasmataceae;g__Mycoplasma;s__Mycoplasma pulmonis
map00250	K01756	4.3.2.2	D5_895	k__Eukaryota;p__Ascomycota
map00260	K00382	1.8.1.4	D6_1680	k__Bacteria;p__Tenericutes;c__Mollicutes;o__Mycoplasmatales;f__Mycoplasmataceae;g__Mycoplasma;s__Mycoplasma pulmonis
map00260	K00382	1.8.1.4	S1_2309	k__Bacteria;p__Tenericutes;c__Mollicutes;o__Mycoplasmatales;f__Mycoplasmataceae;g__Mycoplasma;s__Mycoplasma pulmonis
map00260	K00382	1.8.1.4	S1_2310	k__Bacteria;p__Tenericutes;c__Mollicutes;o__Mycoplasmatales;f__Mycoplasmataceae;g__Mycoplasma;s__Mycoplasma pulmonis
map00260	K15633	5.4.2.12	S1_3679	k__Bacteria;p__Tenericutes;c__Mollicutes;o__Mycoplasmatales;f__Mycoplasmataceae;g__Mycoplasma;s__Mycoplasma pulmonis
map00260	K00600	2.1.2.1	S2_1780	k__Bacteria;p__Tenericutes;c__Mollicutes;o__Mycoplasmatales;f__Mycoplasmataceae;g__Mycoplasma;s__Mycoplasma pulmonis
map00260	K15633	5.4.2.12	S6_2430	k__Bacteria;p__Tenericutes;c__Mollicutes;o__Mycoplasmatales;f__Mycoplasmataceae;g__Mycoplasma;s__Mycoplasma pulmonis
map00260	K00600	2.1.2.1	S6_428	k__Bacteria;p__Tenericutes;c__Mollicutes;o__Mycoplasmatales;f__Mycoplasmataceae;g__Mycoplasma;s__Mycoplasma pulmonis
map00260	K00382	1.8.1.4	S6_4483	k__Bacteria;p__Tenericutes;c__Mollicutes;o__Mycoplasmatales;f__Mycoplasmataceae;g__Mycoplasma;s__Mycoplasma pulmonis
map00270	K00789	2.5.1.6	D6_1273	k__Bacteria;p__Tenericutes;c__Mollicutes;o__Mycoplasmatales;f__Mycoplasmataceae;g__Mycoplasma;s__Mycoplasma pulmonis
map00270	K00016	1.1.1.27	S1_2728	k__Bacteria;p__Tenericutes;c__Mollicutes;o__Mycoplasmatales;f__Mycoplasmataceae;g__Mycoplasma;s__Mycoplasma pulmonis
map00270	K01243	3.2.2.9	S1_3736	k__Bacteria;p__Tenericutes;c__Mollicutes;o__Mycoplasmatales;f__Mycoplasmataceae;g__Mycoplasma;s__Mycoplasma pulmonis
map00270	K00789	2.5.1.6	S1_449	k__Bacteria;p__Tenericutes;c__Mollicutes;o__Mycoplasmatales;f__Mycoplasmataceae;g__Mycoplasma;s__Mycoplasma pulmonis
map00270	K00558	2.1.1.37	S1_868	k__Bacteria;p__Tenericutes;c__Mollicutes;o__Mycoplasmatales;f__Mycoplasmataceae;g__Mycoplasma;s__Mycoplasma pulmonis
map00270	K00558	2.1.1.37	S6_2870	k__Bacteria;p__Tenericutes;c__Mollicutes;o__Mycoplasmatales;f__Mycoplasmataceae;g__Mycoplasma;s__Mycoplasma pulmonis
map00270	K00558	2.1.1.37	S6_4299	k__Bacteria;p__Tenericutes;c__Mollicutes;o__Mycoplasmatales;f__Mycoplasmataceae;g__Mycoplasma;s__Mycoplasma pulmonis
map00270	K01243	3.2.2.9	S6_435	k__Bacteria;p__Tenericutes;c__Mollicutes;o__Mycoplasmatales;f__Mycoplasmataceae;g__Mycoplasma;s__Mycoplasma pulmonis
map00280	K00382	1.8.1.4	D6_1680	k__Bacteria;p__Tenericutes;c__Mollicutes;o__Mycoplasmatales;f__Mycoplasmataceae;g__Mycoplasma;s__Mycoplasma pulmonis
map00280	K00382	1.8.1.4	S1_2309	k__Bacteria;p__Tenericutes;c__Mollicutes;o__Mycoplasmatales;f__Mycoplasmataceae;g__Mycoplasma;s__Mycoplasma pulmonis
map00280	K00382	1.8.1.4	S1_2310	k__Bacteria;p__Tenericutes;c__Mollicutes;o__Mycoplasmatales;f__Mycoplasmataceae;g__Mycoplasma;s__Mycoplasma pulmonis
map00280	K00382	1.8.1.4	S6_4483	k__Bacteria;p__Tenericutes;c__Mollicutes;o__Mycoplasmatales;f__Mycoplasmataceae;g__Mycoplasma;s__Mycoplasma pulmonis
map00330	K00933	2.7.3.2	D2_299	k__Bacteria;p__Proteobacteria;c__Unclassified;o__Unclassified;f__Unclassified;g__Unclassified;s__Proteobacteria bacterium
map00330	K00933	2.7.3.2	D9_753	Unclassified
map00410	K01431	3.5.1.6	D10_861	k__Bacteria;p__Proteobacteria;c__Deltaproteobacteria;o__Unclassified;f__Unclassified;g__Unclassified
map00430	K00625	2.3.1.8	S6_2509	k__Bacteria;p__Tenericutes;c__Mollicutes;o__Mycoplasmatales;f__Mycoplasmataceae;g__Mycoplasma;s__Mycoplasma pulmonis
map00430	K00925	2.7.2.1	S6_2510	k__Bacteria;p__Tenericutes;c__Mollicutes;o__Mycoplasmatales;f__Mycoplasmataceae;g__Mycoplasma;s__Mycoplasma pulmonis
map00450	K01874	6.1.1.10	S1_2587	k__Bacteria;p__Tenericutes;c__Mollicutes;o__Mycoplasmatales;f__Mycoplasmataceae;g__Mycoplasma;s__Mycoplasma pulmonis
map00450	K01874	6.1.1.10	S1_2588	k__Bacteria;p__Tenericutes;c__Mollicutes;o__Mycoplasmatales;f__Mycoplasmataceae;g__Mycoplasma;s__Mycoplasma pulmonis
map00450	K00384	1.8.1.9	S6_2799	k__Bacteria;p__Tenericutes;c__Mollicutes;o__Mycoplasmatales;f__Mycoplasmataceae;g__Mycoplasma;s__Mycoplasma pulmonis
map00460	K00600	2.1.2.1	S2_1780	k__Bacteria;p__Tenericutes;c__Mollicutes;o__Mycoplasmatales;f__Mycoplasmataceae;g__Mycoplasma;s__Mycoplasma pulmonis
map00460	K00600	2.1.2.1	S6_428	k__Bacteria;p__Tenericutes;c__Mollicutes;o__Mycoplasmatales;f__Mycoplasmataceae;g__Mycoplasma;s__Mycoplasma pulmonis
map00480	K01255	3.4.11.1	S1_2520	k__Bacteria;p__Tenericutes;c__Mollicutes;o__Mycoplasmatales;f__Mycoplasmataceae;g__Mycoplasma;s__Mycoplasma pulmonis
map00480	K01255	3.4.11.1	S1_2521	k__Bacteria;p__Tenericutes;c__Mollicutes;o__Mycoplasmatales;f__Mycoplasmataceae;g__Mycoplasma;s__Mycoplasma pulmonis
map00480	K01255	3.4.11.1	S1_2522	k__Bacteria;p__Tenericutes;c__Mollicutes;o__Mycoplasmatales;f__Mycoplasmataceae;g__Mycoplasma;s__Mycoplasma pulmonis
map00480	K01255	3.4.11.1	S1_2523	k__Bacteria;p__Tenericutes;c__Mollicutes;o__Mycoplasmatales;f__Mycoplasmataceae;g__Mycoplasma;s__Mycoplasma pulmonis
map00480	K01255	3.4.11.1	S6_4382	k__Bacteria;p__Tenericutes;c__Mollicutes;o__Mycoplasmatales;f__Mycoplasmataceae;g__Mycoplasma;s__Mycoplasma pulmonis
map00480	K01255	3.4.11.1	S6_4383	k__Bacteria;p__Tenericutes;c__Mollicutes;o__Mycoplasmatales;f__Mycoplasmataceae;g__Mycoplasma;s__Mycoplasma pulmonis
map00480	K01255	3.4.11.1	S6_715	k__Bacteria;p__Tenericutes;c__Mollicutes;o__Mycoplasmatales;f__Mycoplasmataceae;g__Mycoplasma;s__Mycoplasma pulmonis
map00500	K00844	2.7.1.1	D2_1926	Unclassified
map00500	K01200	3.2.1.41	D6_1504	k__Bacteria;p__Tenericutes;c__Mollicutes;o__Mycoplasmatales;f__Mycoplasmataceae;g__Mycoplasma;s__Mycoplasma pulmonis
map00500	K01200	3.2.1.41	D6_1505	k__Bacteria;p__Tenericutes;c__Mollicutes;o__Mycoplasmatales;f__Mycoplasmataceae;g__Mycoplasma;s__Mycoplasma pulmonis
map00500	K00845	2.7.1.2	D6_928	k__Bacteria;p__Tenericutes;c__Mollicutes;o__Mycoplasmatales;f__Mycoplasmataceae;g__Mycoplasma;s__Mycoplasma pulmonis
map00500	K02777	2.7.1.-	S1_1718	k__Bacteria;p__Tenericutes;c__Mollicutes;o__Mycoplasmatales;f__Mycoplasmataceae;g__Mycoplasma;s__Mycoplasma pulmonis
map00500	K00844	2.7.1.1	S1_2584	Unknown
map00500	K02777	2.7.1.-	S1_2594	k__Bacteria;p__Tenericutes;c__Mollicutes;o__Mycoplasmatales;f__Mycoplasmataceae;g__Mycoplasma;s__Mycoplasma pulmonis
map00500	K01810	5.3.1.9	S1_3819	k__Bacteria;p__Tenericutes;c__Mollicutes;o__Mycoplasmatales;f__Mycoplasmataceae;g__Mycoplasma;s__Mycoplasma pulmonis
map00500	K01182	3.2.1.10	S1_758	k__Bacteria;p__Tenericutes;c__Mollicutes;o__Mycoplasmatales;f__Mycoplasmataceae;g__Mycoplasma;s__Mycoplasma pulmonis
map00500	K02777	2.7.1.-	S2_2876	k__Bacteria;p__Tenericutes;c__Mollicutes;o__Mycoplasmatales;f__Mycoplasmataceae;g__Mycoplasma;s__Mycoplasma pulmonis
map00500	K00845	2.7.1.2	S6_2054	k__Bacteria;p__Tenericutes;c__Mollicutes;o__Mycoplasmatales;f__Mycoplasmataceae;g__Mycoplasma;s__Mycoplasma pulmonis
map00500	K00845	2.7.1.2	S6_2056	k__Bacteria;p__Tenericutes;c__Mollicutes;o__Mycoplasmatales;f__Mycoplasmataceae;g__Mycoplasma;s__Mycoplasma pulmonis
map00500	K01200	3.2.1.41	S6_2581	k__Bacteria;p__Tenericutes;c__Mollicutes;o__Mycoplasmatales;f__Mycoplasmataceae;g__Mycoplasma;s__Mycoplasma pulmonis
map00500	K01182	3.2.1.10	S6_2603	k__Bacteria;p__Tenericutes;c__Mollicutes;o__Mycoplasmatales;f__Mycoplasmataceae;g__Mycoplasma;s__Mycoplasma pulmonis
map00500	K01182	3.2.1.10	S6_2604	k__Bacteria;p__Tenericutes;c__Mollicutes;o__Mycoplasmatales;f__Mycoplasmataceae;g__Mycoplasma;s__Mycoplasma pulmonis
map00500	K01176	3.2.1.1	S6_2632	k__Bacteria;p__Tenericutes;c__Mollicutes;o__Mycoplasmatales;f__Mycoplasmataceae;g__Mycoplasma;s__Mycoplasma pulmonis
map00500	K01200	3.2.1.41	S6_2678	k__Bacteria;p__Tenericutes;c__Mollicutes;o__Mycoplasmatales;f__Mycoplasmataceae;g__Mycoplasma;s__Mycoplasma pulmonis
map00500	K01200	3.2.1.41	S6_2679	k__Bacteria;p__Tenericutes;c__Mollicutes;o__Mycoplasmatales;f__Mycoplasmataceae;g__Mycoplasma;s__Mycoplasma pulmonis
map00500	K01182	3.2.1.10	S6_3102	k__Bacteria;p__Tenericutes;c__Mollicutes;o__Mycoplasmatales;f__Mycoplasmataceae;g__Mycoplasma;s__Mycoplasma pulmonis
map00500	K00844	2.7.1.1	S6_355	Unknown
map00500	K00844	2.7.1.1	S8_2334	Unknown
map00500	K00844	2.7.1.1	S8_604	Unknown
map00520	K00844	2.7.1.1	D2_1926	Unclassified
map00520	K02803	2.7.1.193	D6_284	k__Bacteria;p__Tenericutes;c__Mollicutes;o__Mycoplasmatales;f__Mycoplasmataceae;g__Mycoplasma;s__Mycoplasma pulmonis
map00520	K02803	2.7.1.193	D6_835	k__Bacteria;p__Tenericutes;c__Mollicutes;o__Mycoplasmatales;f__Mycoplasmataceae;g__Mycoplasma;s__Mycoplasma pulmonis
map00520	K02803	2.7.1.193	D6_836	k__Bacteria;p__Tenericutes;c__Mollicutes;o__Mycoplasmatales;f__Mycoplasmataceae;g__Mycoplasma;s__Mycoplasma pulmonis
map00520	K00845	2.7.1.2	D6_928	k__Bacteria;p__Tenericutes;c__Mollicutes;o__Mycoplasmatales;f__Mycoplasmataceae;g__Mycoplasma;s__Mycoplasma pulmonis
map00520	K17497	5.4.2.8	D6_982	k__Eukaryota
map00520	K01183	3.2.1.14	D8_556	Unknown
map00520	K02777	2.7.1.-	S1_1718	k__Bacteria;p__Tenericutes;c__Mollicutes;o__Mycoplasmatales;f__Mycoplasmataceae;g__Mycoplasma;s__Mycoplasma pulmonis
map00520	K02778	2.7.1.199	S1_2044	k__Bacteria;p__Tenericutes;c__Mollicutes;o__Mycoplasmatales;f__Mycoplasmataceae;g__Mycoplasma;s__Mycoplasma pulmonis
map00520	K00844	2.7.1.1	S1_2584	Unknown
map00520	K02777	2.7.1.-	S1_2594	k__Bacteria;p__Tenericutes;c__Mollicutes;o__Mycoplasmatales;f__Mycoplasmataceae;g__Mycoplasma;s__Mycoplasma pulmonis
map00520	K02803	2.7.1.193	S1_311	k__Bacteria;p__Tenericutes;c__Mollicutes;o__Mycoplasmatales;f__Mycoplasmataceae;g__Mycoplasma;s__Mycoplasma pulmonis
map00520	K01810	5.3.1.9	S1_3819	k__Bacteria;p__Tenericutes;c__Mollicutes;o__Mycoplasmatales;f__Mycoplasmataceae;g__Mycoplasma;s__Mycoplasma pulmonis
map00520	K01788	5.1.3.9	S1_752	k__Bacteria;p__Tenericutes;c__Mollicutes;o__Mycoplasmatales;f__Mycoplasmataceae;g__Mycoplasma;s__Mycoplasma pulmonis
map00520	K02777	2.7.1.-	S2_2876	k__Bacteria;p__Tenericutes;c__Mollicutes;o__Mycoplasmatales;f__Mycoplasmataceae;g__Mycoplasma;s__Mycoplasma pulmonis
map00520	K00845	2.7.1.2	S6_2054	k__Bacteria;p__Tenericutes;c__Mollicutes;o__Mycoplasmatales;f__Mycoplasmataceae;g__Mycoplasma;s__Mycoplasma pulmonis
map00520	K00845	2.7.1.2	S6_2056	k__Bacteria;p__Tenericutes;c__Mollicutes;o__Mycoplasmatales;f__Mycoplasmataceae;g__Mycoplasma;s__Mycoplasma pulmonis
map00520	K02564	3.5.99.6	S6_2485	k__Bacteria;p__Tenericutes;c__Mollicutes;o__Mycoplasmatales;f__Mycoplasmataceae;g__Mycoplasma;s__Mycoplasma pulmonis
map00520	K02564	3.5.99.6	S6_2486	k__Bacteria;p__Tenericutes;c__Mollicutes;o__Mycoplasmatales;f__Mycoplasmataceae;g__Mycoplasma;s__Mycoplasma pulmonis
map00520	K02778	2.7.1.199	S6_2488	k__Bacteria;p__Tenericutes;c__Mollicutes;o__Mycoplasmatales;f__Mycoplasmataceae;g__Mycoplasma;s__Mycoplasma pulmonis
map00520	K02778	2.7.1.199	S6_2489	k__Bacteria;p__Tenericutes;c__Mollicutes;o__Mycoplasmatales;f__Mycoplasmataceae;g__Mycoplasma;s__Mycoplasma pulmonis
map00520	K02778	2.7.1.199	S6_2490	k__Bacteria;p__Tenericutes;c__Mollicutes;o__Mycoplasmatales;f__Mycoplasmataceae;g__Mycoplasma;s__Mycoplasma pulmonis
map00520	K00844	2.7.1.1	S6_355	Unknown
map00520	K01443	3.5.1.25	S6_477	k__Bacteria;p__Tenericutes;c__Mollicutes;o__Mycoplasmatales;f__Mycoplasmataceae;g__Mycoplasma;s__Mycoplasma pulmonis
map00520	K01809	5.3.1.8	S6_714	k__Bacteria;p__Tenericutes;c__Mollicutes;o__Mycoplasmatales;f__Mycoplasmataceae;g__Mycoplasma;s__Mycoplasma pulmonis
map00520	K00844	2.7.1.1	S8_2334	Unknown
map00520	K00844	2.7.1.1	S8_604	Unknown
map00521	K00844	2.7.1.1	D2_1926	Unclassified
map00521	K00845	2.7.1.2	D6_928	k__Bacteria;p__Tenericutes;c__Mollicutes;o__Mycoplasmatales;f__Mycoplasmataceae;g__Mycoplasma;s__Mycoplasma pulmonis
map00521	K00844	2.7.1.1	S1_2584	Unknown
map00521	K00845	2.7.1.2	S6_2054	k__Bacteria;p__Tenericutes;c__Mollicutes;o__Mycoplasmatales;f__Mycoplasmataceae;g__Mycoplasma;s__Mycoplasma pulmonis
map00521	K00845	2.7.1.2	S6_2056	k__Bacteria;p__Tenericutes;c__Mollicutes;o__Mycoplasmatales;f__Mycoplasmataceae;g__Mycoplasma;s__Mycoplasma pulmonis
map00521	K00844	2.7.1.1	S6_355	Unknown
map00521	K00844	2.7.1.1	S8_2334	Unknown
map00521	K00844	2.7.1.1	S8_604	Unknown
map00524	K00844	2.7.1.1	D2_1926	Unclassified
map00524	K00845	2.7.1.2	D6_928	k__Bacteria;p__Tenericutes;c__Mollicutes;o__Mycoplasmatales;f__Mycoplasmataceae;g__Mycoplasma;s__Mycoplasma pulmonis
map00524	K00844	2.7.1.1	S1_2584	Unknown
map00524	K00845	2.7.1.2	S6_2054	k__Bacteria;p__Tenericutes;c__Mollicutes;o__Mycoplasmatales;f__Mycoplasmataceae;g__Mycoplasma;s__Mycoplasma pulmonis
map00524	K00845	2.7.1.2	S6_2056	k__Bacteria;p__Tenericutes;c__Mollicutes;o__Mycoplasmatales;f__Mycoplasmataceae;g__Mycoplasma;s__Mycoplasma pulmonis
map00524	K00844	2.7.1.1	S6_355	Unknown
map00524	K00844	2.7.1.1	S8_2334	Unknown
map00524	K00844	2.7.1.1	S8_604	Unknown
map00531	K01565	3.10.1.1	S6_1054	Unknown
map00531	K01565	3.10.1.1	S6_354	Unknown
map00561	K00655	2.3.1.51	D6_639	k__Bacteria;p__Tenericutes;c__Mollicutes;o__Mycoplasmatales;f__Mycoplasmataceae;g__Mycoplasma;s__Mycoplasma pulmonis
map00561	K03621	2.3.1.15	S1_1210	k__Bacteria;p__Tenericutes;c__Mollicutes;o__Mycoplasmatales;f__Mycoplasmataceae;g__Mycoplasma;s__Mycoplasma pulmonis
map00561	K03621	2.3.1.15	S1_1211	k__Bacteria;p__Tenericutes;c__Mollicutes;o__Mycoplasmatales;f__Mycoplasmataceae;g__Mycoplasma;s__Mycoplasma pulmonis
map00561	K00864	2.7.1.30	S1_2685	k__Bacteria;p__Tenericutes;c__Mollicutes;o__Mycoplasmatales;f__Mycoplasmataceae;g__Mycoplasma;s__Mycoplasma pulmonis
map00561	K00655	2.3.1.51	S1_3016	k__Bacteria;p__Tenericutes;c__Mollicutes;o__Mycoplasmatales;f__Mycoplasmataceae;g__Mycoplasma;s__Mycoplasma pulmonis
map00561	K08591	2.3.1.15	S1_336	k__Bacteria;p__Tenericutes;c__Mollicutes;o__Mycoplasmatales;f__Mycoplasmataceae;g__Mycoplasma;s__Mycoplasma pulmonis
map00562	K01803	5.3.1.1	D9_2332	k__Eukaryota;p__Chytridiomycota;c__Neocallimastigomycetes;o__Neocallimastigales;f__Neocallimastigaceae
map00562	K01803	5.3.1.1	S1_3681	k__Bacteria;p__Tenericutes;c__Mollicutes;o__Mycoplasmatales;f__Mycoplasmataceae;g__Mycoplasma;s__Mycoplasma pulmonis
map00562	K01803	5.3.1.1	S6_2377	k__Bacteria;p__Tenericutes;c__Mollicutes;o__Mycoplasmatales;f__Mycoplasmataceae;g__Mycoplasma;s__Mycoplasma pulmonis
map00564	K00057	1.1.1.94	D6_107	k__Bacteria;p__Tenericutes;c__Mollicutes;o__Mycoplasmatales;f__Mycoplasmataceae;g__Mycoplasma;s__Mycoplasma pulmonis
map00564	K00111	1.1.5.3	D6_487	k__Bacteria;p__Tenericutes;c__Mollicutes;o__Mycoplasmatales;f__Mycoplasmataceae;g__Mycoplasma;s__Mycoplasma pulmonis
map00564	K00655	2.3.1.51	D6_639	k__Bacteria;p__Tenericutes;c__Mollicutes;o__Mycoplasmatales;f__Mycoplasmataceae;g__Mycoplasma;s__Mycoplasma pulmonis
map00564	K03621	2.3.1.15	S1_1210	k__Bacteria;p__Tenericutes;c__Mollicutes;o__Mycoplasmatales;f__Mycoplasmataceae;g__Mycoplasma;s__Mycoplasma pulmonis
map00564	K03621	2.3.1.15	S1_1211	k__Bacteria;p__Tenericutes;c__Mollicutes;o__Mycoplasmatales;f__Mycoplasmataceae;g__Mycoplasma;s__Mycoplasma pulmonis
map00564	K00655	2.3.1.51	S1_3016	k__Bacteria;p__Tenericutes;c__Mollicutes;o__Mycoplasmatales;f__Mycoplasmataceae;g__Mycoplasma;s__Mycoplasma pulmonis
map00564	K08591	2.3.1.15	S1_336	k__Bacteria;p__Tenericutes;c__Mollicutes;o__Mycoplasmatales;f__Mycoplasmataceae;g__Mycoplasma;s__Mycoplasma pulmonis
map00564	K00995	2.7.8.5	S6_1447	k__Bacteria;p__Tenericutes;c__Mollicutes;o__Mycoplasmatales;f__Mycoplasmataceae;g__Mycoplasma;s__Mycoplasma pulmonis
map00564	K00995	2.7.8.5	S6_1448	k__Bacteria;p__Tenericutes;c__Mollicutes;o__Mycoplasmatales;f__Mycoplasmataceae;g__Mycoplasma;s__Mycoplasma pulmonis
map00564	K00111	1.1.5.3	S6_1945	k__Bacteria;p__Tenericutes;c__Mollicutes;o__Mycoplasmatales;f__Mycoplasmataceae;g__Mycoplasma;s__Mycoplasma pulmonis
map00564	K01126	3.1.4.46	S6_1947	k__Bacteria;p__Tenericutes;c__Mollicutes;o__Mycoplasmatales;f__Mycoplasmataceae;g__Mycoplasma;s__Mycoplasma pulmonis
map00564	K00981	2.7.7.41	S6_215	k__Bacteria;p__Tenericutes;c__Mollicutes;o__Mycoplasmatales;f__Mycoplasmataceae;g__Mycoplasma;s__Mycoplasma pulmonis
map00564	K00057	1.1.1.94	S6_3060	k__Bacteria;p__Tenericutes;c__Mollicutes;o__Mycoplasmatales;f__Mycoplasmataceae;g__Mycoplasma;s__Mycoplasma pulmonis
map00564	K06131	2.7.8.-	S6_3186	k__Bacteria;p__Tenericutes;c__Mollicutes;o__Mycoplasmatales;f__Mycoplasmataceae;g__Mycoplasma;s__Mycoplasma pulmonis
map00564	K06131	2.7.8.-	S6_3187	k__Bacteria;p__Tenericutes;c__Mollicutes;o__Mycoplasmatales;f__Mycoplasmataceae;g__Mycoplasma;s__Mycoplasma pulmonis
map00590	K07418	1.14.14.1	S4_938	k__Eukaryota;p__Ascomycota
map00590	K07418	1.14.14.1	S9_1717	Unknown
map00591	K07418	1.14.14.1	S4_938	k__Eukaryota;p__Ascomycota
map00591	K07418	1.14.14.1	S9_1717	Unknown
map00620	K00382	1.8.1.4	D6_1680	k__Bacteria;p__Tenericutes;c__Mollicutes;o__Mycoplasmatales;f__Mycoplasmataceae;g__Mycoplasma;s__Mycoplasma pulmonis
map00620	K00627	2.3.1.12	D6_1681	k__Bacteria;p__Tenericutes;c__Mollicutes;o__Mycoplasmatales;f__Mycoplasmataceae;g__Mycoplasma;s__Mycoplasma pulmonis
map00620	K00627	2.3.1.12	S1_1445	k__Bacteria;p__Tenericutes;c__Mollicutes;o__Mycoplasmatales;f__Mycoplasmataceae;g__Mycoplasma;s__Mycoplasma pulmonis
map00620	K00162	1.2.4.1	S1_1447	k__Bacteria;p__Tenericutes;c__Mollicutes;o__Mycoplasmatales;f__Mycoplasmataceae;g__Mycoplasma;s__Mycoplasma pulmonis
map00620	K00382	1.8.1.4	S1_2309	k__Bacteria;p__Tenericutes;c__Mollicutes;o__Mycoplasmatales;f__Mycoplasmataceae;g__Mycoplasma;s__Mycoplasma pulmonis
map00620	K00382	1.8.1.4	S1_2310	k__Bacteria;p__Tenericutes;c__Mollicutes;o__Mycoplasmatales;f__Mycoplasmataceae;g__Mycoplasma;s__Mycoplasma pulmonis
map00620	K00016	1.1.1.27	S1_2728	k__Bacteria;p__Tenericutes;c__Mollicutes;o__Mycoplasmatales;f__Mycoplasmataceae;g__Mycoplasma;s__Mycoplasma pulmonis
map00620	K00161	1.2.4.1	S1_3755	k__Bacteria;p__Tenericutes;c__Mollicutes;o__Mycoplasmatales;f__Mycoplasmataceae;g__Mycoplasma;s__Mycoplasma pulmonis
map00620	K00873	2.7.1.40	S1_920	k__Bacteria;p__Tenericutes;c__Mollicutes;o__Mycoplasmatales;f__Mycoplasmataceae;g__Mycoplasma;s__Mycoplasma pulmonis
map00620	K00873	2.7.1.40	S2_558	k__Bacteria;p__Tenericutes;c__Mollicutes;o__Mycoplasmatales;f__Mycoplasmataceae;g__Mycoplasma;s__Mycoplasma pulmonis
map00620	K00162	1.2.4.1	S2_884	k__Bacteria;p__Tenericutes;c__Mollicutes;o__Mycoplasmatales;f__Mycoplasmataceae;g__Mycoplasma;s__Mycoplasma pulmonis
map00620	K00625	2.3.1.8	S6_2509	k__Bacteria;p__Tenericutes;c__Mollicutes;o__Mycoplasmatales;f__Mycoplasmataceae;g__Mycoplasma;s__Mycoplasma pulmonis
map00620	K00925	2.7.2.1	S6_2510	k__Bacteria;p__Tenericutes;c__Mollicutes;o__Mycoplasmatales;f__Mycoplasmataceae;g__Mycoplasma;s__Mycoplasma pulmonis
map00620	K00873	2.7.1.40	S6_2515	k__Bacteria;p__Tenericutes;c__Mollicutes;o__Mycoplasmatales;f__Mycoplasmataceae;g__Mycoplasma;s__Mycoplasma pulmonis
map00620	K00382	1.8.1.4	S6_4483	k__Bacteria;p__Tenericutes;c__Mollicutes;o__Mycoplasmatales;f__Mycoplasmataceae;g__Mycoplasma;s__Mycoplasma pulmonis
map00620	K01596	4.1.1.32	S8_1003	k__Bacteria
map00630	K00382	1.8.1.4	D6_1680	k__Bacteria;p__Tenericutes;c__Mollicutes;o__Mycoplasmatales;f__Mycoplasmataceae;g__Mycoplasma;s__Mycoplasma pulmonis
map00630	K00382	1.8.1.4	S1_2309	k__Bacteria;p__Tenericutes;c__Mollicutes;o__Mycoplasmatales;f__Mycoplasmataceae;g__Mycoplasma;s__Mycoplasma pulmonis
map00630	K00382	1.8.1.4	S1_2310	k__Bacteria;p__Tenericutes;c__Mollicutes;o__Mycoplasmatales;f__Mycoplasmataceae;g__Mycoplasma;s__Mycoplasma pulmonis
map00630	K00600	2.1.2.1	S2_1780	k__Bacteria;p__Tenericutes;c__Mollicutes;o__Mycoplasmatales;f__Mycoplasmataceae;g__Mycoplasma;s__Mycoplasma pulmonis
map00630	K00600	2.1.2.1	S6_428	k__Bacteria;p__Tenericutes;c__Mollicutes;o__Mycoplasmatales;f__Mycoplasmataceae;g__Mycoplasma;s__Mycoplasma pulmonis
map00630	K00382	1.8.1.4	S6_4483	k__Bacteria;p__Tenericutes;c__Mollicutes;o__Mycoplasmatales;f__Mycoplasmataceae;g__Mycoplasma;s__Mycoplasma pulmonis
map00640	K00382	1.8.1.4	D6_1680	k__Bacteria;p__Tenericutes;c__Mollicutes;o__Mycoplasmatales;f__Mycoplasmataceae;g__Mycoplasma;s__Mycoplasma pulmonis
map00640	K00382	1.8.1.4	S1_2309	k__Bacteria;p__Tenericutes;c__Mollicutes;o__Mycoplasmatales;f__Mycoplasmataceae;g__Mycoplasma;s__Mycoplasma pulmonis
map00640	K00382	1.8.1.4	S1_2310	k__Bacteria;p__Tenericutes;c__Mollicutes;o__Mycoplasmatales;f__Mycoplasmataceae;g__Mycoplasma;s__Mycoplasma pulmonis
map00640	K00016	1.1.1.27	S1_2728	k__Bacteria;p__Tenericutes;c__Mollicutes;o__Mycoplasmatales;f__Mycoplasmataceae;g__Mycoplasma;s__Mycoplasma pulmonis
map00640	K00625	2.3.1.8	S6_2509	k__Bacteria;p__Tenericutes;c__Mollicutes;o__Mycoplasmatales;f__Mycoplasmataceae;g__Mycoplasma;s__Mycoplasma pulmonis
map00640	K00925	2.7.2.1	S6_2510	k__Bacteria;p__Tenericutes;c__Mollicutes;o__Mycoplasmatales;f__Mycoplasmataceae;g__Mycoplasma;s__Mycoplasma pulmonis
map00640	K00382	1.8.1.4	S6_4483	k__Bacteria;p__Tenericutes;c__Mollicutes;o__Mycoplasmatales;f__Mycoplasmataceae;g__Mycoplasma;s__Mycoplasma pulmonis
map00670	K00602	2.1.2.3,3.5.4.10	D10_982	k__Eukaryota
map00670	K00560	2.1.1.45	D6_1732	k__Bacteria;p__Tenericutes;c__Mollicutes;o__Mycoplasmatales;f__Mycoplasmataceae;g__Mycoplasma;s__Mycoplasma pulmonis
map00670	K00600	2.1.2.1	S2_1780	k__Bacteria;p__Tenericutes;c__Mollicutes;o__Mycoplasmatales;f__Mycoplasmataceae;g__Mycoplasma;s__Mycoplasma pulmonis
map00670	K00289	1.5.1.6	S2_323	k__Bacteria
map00670	K01491	1.5.1.5,3.5.4.9	S6_1955	k__Bacteria;p__Tenericutes;c__Mollicutes;o__Mycoplasmatales;f__Mycoplasmataceae;g__Mycoplasma;s__Mycoplasma pulmonis
map00670	K01491	1.5.1.5,3.5.4.9	S6_1956	k__Bacteria;p__Tenericutes;c__Mollicutes;o__Mycoplasmatales;f__Mycoplasmataceae;g__Mycoplasma;s__Mycoplasma pulmonis
map00670	K00604	2.1.2.9	S6_2867	k__Bacteria;p__Tenericutes;c__Mollicutes;o__Mycoplasmatales;f__Mycoplasmataceae;g__Mycoplasma;s__Mycoplasma pulmonis
map00670	K00287	1.5.1.3	S6_3045	k__Bacteria;p__Tenericutes;c__Mollicutes;o__Mycoplasmatales;f__Mycoplasmataceae;g__Mycoplasma;s__Mycoplasma pulmonis
map00670	K00600	2.1.2.1	S6_428	k__Bacteria;p__Tenericutes;c__Mollicutes;o__Mycoplasmatales;f__Mycoplasmataceae;g__Mycoplasma;s__Mycoplasma pulmonis
map00680	K01689	4.2.1.11	D6_1455	k__Bacteria;p__Tenericutes;c__Mollicutes;o__Mycoplasmatales;f__Mycoplasmataceae;g__Mycoplasma;s__Mycoplasma pulmonis
map00680	K01624	4.1.2.13	D6_1832	k__Bacteria;p__Tenericutes;c__Mollicutes;o__Mycoplasmatales;f__Mycoplasmataceae;g__Mycoplasma;s__Mycoplasma pulmonis
map00680	K01689	4.2.1.11	S1_1075	k__Bacteria;p__Tenericutes;c__Mollicutes;o__Mycoplasmatales;f__Mycoplasmataceae;g__Mycoplasma;s__Mycoplasma pulmonis
map00680	K00850	2.7.1.11	S1_2252	k__Bacteria;p__Tenericutes;c__Mollicutes;o__Mycoplasmatales;f__Mycoplasmataceae;g__Mycoplasma;s__Mycoplasma pulmonis
map00680	K01624	4.1.2.13	S1_312	k__Bacteria;p__Tenericutes;c__Mollicutes;o__Mycoplasmatales;f__Mycoplasmataceae;g__Mycoplasma;s__Mycoplasma pulmonis
map00680	K15633	5.4.2.12	S1_3679	k__Bacteria;p__Tenericutes;c__Mollicutes;o__Mycoplasmatales;f__Mycoplasmataceae;g__Mycoplasma;s__Mycoplasma pulmonis
map00680	K01689	4.2.1.11	S1_638	k__Bacteria;p__Tenericutes;c__Mollicutes;o__Mycoplasmatales;f__Mycoplasmataceae;g__Mycoplasma;s__Mycoplasma pulmonis
map00680	K01624	4.1.2.13	S1_897	k__Bacteria;p__Tenericutes;c__Mollicutes;o__Mycoplasmatales;f__Mycoplasmataceae;g__Mycoplasma;s__Mycoplasma pulmonis
map00680	K00600	2.1.2.1	S2_1780	k__Bacteria;p__Tenericutes;c__Mollicutes;o__Mycoplasmatales;f__Mycoplasmataceae;g__Mycoplasma;s__Mycoplasma pulmonis
map00680	K00850	2.7.1.11	S6_1807	k__Bacteria;p__Tenericutes;c__Mollicutes;o__Mycoplasmatales;f__Mycoplasmataceae;g__Mycoplasma;s__Mycoplasma pulmonis
map00680	K15633	5.4.2.12	S6_2430	k__Bacteria;p__Tenericutes;c__Mollicutes;o__Mycoplasmatales;f__Mycoplasmataceae;g__Mycoplasma;s__Mycoplasma pulmonis
map00680	K00625	2.3.1.8	S6_2509	k__Bacteria;p__Tenericutes;c__Mollicutes;o__Mycoplasmatales;f__Mycoplasmataceae;g__Mycoplasma;s__Mycoplasma pulmonis
map00680	K00925	2.7.2.1	S6_2510	k__Bacteria;p__Tenericutes;c__Mollicutes;o__Mycoplasmatales;f__Mycoplasmataceae;g__Mycoplasma;s__Mycoplasma pulmonis
map00680	K01689	4.2.1.11	S6_2666	k__Bacteria;p__Tenericutes;c__Mollicutes;o__Mycoplasmatales;f__Mycoplasmataceae;g__Mycoplasma;s__Mycoplasma pulmonis
map00680	K00600	2.1.2.1	S6_428	k__Bacteria;p__Tenericutes;c__Mollicutes;o__Mycoplasmatales;f__Mycoplasmataceae;g__Mycoplasma;s__Mycoplasma pulmonis
map00710	K01624	4.1.2.13	D6_1832	k__Bacteria;p__Tenericutes;c__Mollicutes;o__Mycoplasmatales;f__Mycoplasmataceae;g__Mycoplasma;s__Mycoplasma pulmonis
map00710	K00615	2.2.1.1	D6_346	k__Bacteria;p__Tenericutes;c__Mollicutes;o__Mycoplasmatales;f__Mycoplasmataceae;g__Mycoplasma;s__Mycoplasma pulmonis
map00710	K00134	1.2.1.12	D8_850	Unknown
map00710	K01803	5.3.1.1	D9_2332	k__Eukaryota;p__Chytridiomycota;c__Neocallimastigomycetes;o__Neocallimastigales;f__Neocallimastigaceae
map00710	K00927	2.7.2.3	S1_1299	k__Bacteria;p__Tenericutes;c__Mollicutes;o__Mycoplasmatales;f__Mycoplasmataceae;g__Mycoplasma;s__Mycoplasma pulmonis
map00710	K01624	4.1.2.13	S1_312	k__Bacteria;p__Tenericutes;c__Mollicutes;o__Mycoplasmatales;f__Mycoplasmataceae;g__Mycoplasma;s__Mycoplasma pulmonis
map00710	K01803	5.3.1.1	S1_3681	k__Bacteria;p__Tenericutes;c__Mollicutes;o__Mycoplasmatales;f__Mycoplasmataceae;g__Mycoplasma;s__Mycoplasma pulmonis
map00710	K00134	1.2.1.12	S1_3783	k__Bacteria;p__Tenericutes;c__Mollicutes;o__Mycoplasmatales;f__Mycoplasmataceae;g__Mycoplasma;s__Mycoplasma pulmonis
map00710	K00615	2.2.1.1	S1_461	k__Bacteria;p__Tenericutes;c__Mollicutes;o__Mycoplasmatales;f__Mycoplasmataceae;g__Mycoplasma;s__Mycoplasma pulmonis
map00710	K00615	2.2.1.1	S1_462	k__Bacteria;p__Tenericutes;c__Mollicutes;o__Mycoplasmatales;f__Mycoplasmataceae;g__Mycoplasma;s__Mycoplasma pulmonis
map00710	K00615	2.2.1.1	S1_463	k__Bacteria;p__Tenericutes;c__Mollicutes;o__Mycoplasmatales;f__Mycoplasmataceae;g__Mycoplasma;s__Mycoplasma pulmonis
map00710	K01624	4.1.2.13	S1_897	k__Bacteria;p__Tenericutes;c__Mollicutes;o__Mycoplasmatales;f__Mycoplasmataceae;g__Mycoplasma;s__Mycoplasma pulmonis
map00710	K01783	5.1.3.1	S2_3223	k__Bacteria;p__Tenericutes;c__Mollicutes;o__Mycoplasmatales;f__Mycoplasmataceae;g__Mycoplasma;s__Mycoplasma pulmonis
map00710	K01803	5.3.1.1	S6_2377	k__Bacteria;p__Tenericutes;c__Mollicutes;o__Mycoplasmatales;f__Mycoplasmataceae;g__Mycoplasma;s__Mycoplasma pulmonis
map00710	K00927	2.7.2.3	S6_2524	k__Bacteria;p__Tenericutes;c__Mollicutes;o__Mycoplasmatales;f__Mycoplasmataceae;g__Mycoplasma;s__Mycoplasma pulmonis
map00710	K00927	2.7.2.3	S6_2526	k__Bacteria;p__Tenericutes;c__Mollicutes;o__Mycoplasmatales;f__Mycoplasmataceae;g__Mycoplasma;s__Mycoplasma pulmonis
map00710	K00134	1.2.1.12	S6_2866	k__Bacteria;p__Tenericutes;c__Mollicutes;o__Mycoplasmatales;f__Mycoplasmataceae;g__Mycoplasma;s__Mycoplasma pulmonis
map00710	K01783	5.1.3.1	S6_2892	k__Bacteria;p__Tenericutes;c__Mollicutes;o__Mycoplasmatales;f__Mycoplasmataceae;g__Mycoplasma;s__Mycoplasma pulmonis
map00710	K01808	5.3.1.6	S6_2905	k__Bacteria;p__Tenericutes;c__Mollicutes;o__Mycoplasmatales;f__Mycoplasmataceae;g__Mycoplasma;s__Mycoplasma pulmonis
map00720	K01491	1.5.1.5,3.5.4.9	S6_1955	k__Bacteria;p__Tenericutes;c__Mollicutes;o__Mycoplasmatales;f__Mycoplasmataceae;g__Mycoplasma;s__Mycoplasma pulmonis
map00720	K01491	1.5.1.5,3.5.4.9	S6_1956	k__Bacteria;p__Tenericutes;c__Mollicutes;o__Mycoplasmatales;f__Mycoplasmataceae;g__Mycoplasma;s__Mycoplasma pulmonis
map00720	K00625	2.3.1.8	S6_2509	k__Bacteria;p__Tenericutes;c__Mollicutes;o__Mycoplasmatales;f__Mycoplasmataceae;g__Mycoplasma;s__Mycoplasma pulmonis
map00720	K00925	2.7.2.1	S6_2510	k__Bacteria;p__Tenericutes;c__Mollicutes;o__Mycoplasmatales;f__Mycoplasmataceae;g__Mycoplasma;s__Mycoplasma pulmonis
map00730	K00939	2.7.4.3	D6_419	k__Bacteria;p__Tenericutes;c__Mollicutes;o__Mycoplasmatales;f__Mycoplasmataceae;g__Mycoplasma;s__Mycoplasma pulmonis
map00730	K03151	2.8.1.4	S1_2315	k__Bacteria;p__Tenericutes;c__Mollicutes;o__Mycoplasmatales;f__Mycoplasmataceae;g__Mycoplasma;s__Mycoplasma pulmonis
map00730	K06949	3.6.1.-,3.1.3.100	S6_2890	k__Bacteria;p__Tenericutes;c__Mollicutes;o__Mycoplasmatales;f__Mycoplasmataceae;g__Mycoplasma;s__Mycoplasma pulmonis
map00740	K11753	2.7.1.26,2.7.7.2	D6_429	k__Bacteria;p__Tenericutes;c__Mollicutes;o__Mycoplasmatales;f__Mycoplasmataceae;g__Mycoplasma;s__Mycoplasma pulmonis
map00740	K11753	2.7.1.26,2.7.7.2	S1_391	k__Bacteria;p__Tenericutes;c__Mollicutes;o__Mycoplasmatales;f__Mycoplasmataceae;g__Mycoplasma;s__Mycoplasma pulmonis
map00750	K07758	3.1.3.74	S10_358	Unknown
map00750	K07758	3.1.3.74	S1_1912	Unknown
map00760	K03784	2.4.2.1	S1_1366	k__Bacteria;p__Tenericutes;c__Mollicutes;o__Mycoplasmatales;f__Mycoplasmataceae;g__Mycoplasma;s__Mycoplasma pulmonis
map00760	K01081	3.1.3.5	S1_201	k__Bacteria;p__Tenericutes;c__Mollicutes;o__Mycoplasmatales;f__Mycoplasmataceae;g__Mycoplasma;s__Mycoplasma pulmonis
map00760	K01081	3.1.3.5	S1_202	k__Bacteria;p__Tenericutes;c__Mollicutes;o__Mycoplasmatales;f__Mycoplasmataceae;g__Mycoplasma;s__Mycoplasma pulmonis
map00760	K00969	2.7.7.18	S1_2428	k__Bacteria;p__Tenericutes;c__Mollicutes;o__Mycoplasmatales;f__Mycoplasmataceae;g__Mycoplasma;s__Mycoplasma pulmonis
map00760	K00969	2.7.7.18	S1_2429	k__Bacteria;p__Tenericutes;c__Mollicutes;o__Mycoplasmatales;f__Mycoplasmataceae;g__Mycoplasma;s__Mycoplasma pulmonis
map00760	K03743	3.5.1.42	S1_2540	k__Bacteria;p__Tenericutes;c__Mollicutes;o__Mycoplasmatales;f__Mycoplasmataceae;g__Mycoplasma;s__Mycoplasma pulmonis
map00760	K01916	6.3.1.5	S1_3828	k__Bacteria;p__Tenericutes;c__Mollicutes;o__Mycoplasmatales;f__Mycoplasmataceae;g__Mycoplasma;s__Mycoplasma pulmonis
map00760	K01916	6.3.1.5	S1_3829	k__Bacteria;p__Tenericutes;c__Mollicutes;o__Mycoplasmatales;f__Mycoplasmataceae;g__Mycoplasma;s__Mycoplasma pulmonis
map00760	K00763	6.3.4.21	S6_237	k__Bacteria;p__Tenericutes;c__Mollicutes;o__Mycoplasmatales;f__Mycoplasmataceae;g__Mycoplasma;s__Mycoplasma pulmonis
map00760	K01081	3.1.3.5	S6_2855	k__Bacteria;p__Tenericutes;c__Mollicutes;o__Mycoplasmatales;f__Mycoplasmataceae;g__Mycoplasma;s__Mycoplasma pulmonis
map00770	K01431	3.5.1.6	D10_861	k__Bacteria;p__Proteobacteria;c__Deltaproteobacteria;o__Unclassified;f__Unclassified;g__Unclassified
map00770	K00954	2.7.7.3	S1_2731	k__Bacteria;p__Tenericutes;c__Mollicutes;o__Mycoplasmatales;f__Mycoplasmataceae;g__Mycoplasma;s__Mycoplasma pulmonis
map00770	K00859	2.7.1.24	S1_3221	k__Bacteria;p__Tenericutes;c__Mollicutes;o__Mycoplasmatales;f__Mycoplasmataceae;g__Mycoplasma;s__Mycoplasma pulmonis
map00770	K03525	2.7.1.33	S6_213	k__Bacteria;p__Tenericutes;c__Mollicutes;o__Mycoplasmatales;f__Mycoplasmataceae;g__Mycoplasma;s__Mycoplasma pulmonis
map00770	K00859	2.7.1.24	S6_2813	k__Bacteria;p__Tenericutes;c__Mollicutes;o__Mycoplasmatales;f__Mycoplasmataceae;g__Mycoplasma;s__Mycoplasma pulmonis
map00785	K03800	6.3.1.20	S1_512	k__Bacteria;p__Tenericutes;c__Mollicutes;o__Mycoplasmatales;f__Mycoplasmataceae;g__Mycoplasma;s__Mycoplasma pulmonis
map00785	K03800	6.3.1.20	S6_965	k__Bacteria;p__Tenericutes;c__Mollicutes;o__Mycoplasmatales;f__Mycoplasmataceae;g__Mycoplasma;s__Mycoplasma pulmonis
map00790	K00287	1.5.1.3	S6_3045	k__Bacteria;p__Tenericutes;c__Mollicutes;o__Mycoplasmatales;f__Mycoplasmataceae;g__Mycoplasma;s__Mycoplasma pulmonis
map00860	K01885	6.1.1.17	S1_2530	k__Bacteria;p__Tenericutes;c__Mollicutes;o__Mycoplasmatales;f__Mycoplasmataceae;g__Mycoplasma;s__Mycoplasma pulmonis
map00860	K01885	6.1.1.17	S2_3222	k__Bacteria;p__Tenericutes;c__Mollicutes;o__Mycoplasmatales;f__Mycoplasmataceae;g__Mycoplasma;s__Mycoplasma pulmonis
map00860	K01885	6.1.1.17	S6_2897	k__Bacteria;p__Tenericutes;c__Mollicutes;o__Mycoplasmatales;f__Mycoplasmataceae;g__Mycoplasma;s__Mycoplasma pulmonis
map00920	K06881	3.1.3.7,3.1.13.3	S6_1728	k__Bacteria;p__Tenericutes;c__Mollicutes;o__Mycoplasmatales;f__Mycoplasmataceae;g__Mycoplasma;s__Mycoplasma pulmonis
map00920	K06881	3.1.3.7,3.1.13.3	S6_1729	k__Bacteria;p__Tenericutes;c__Mollicutes;o__Mycoplasmatales;f__Mycoplasmataceae;g__Mycoplasma;s__Mycoplasma pulmonis
map00920	K06881	3.1.3.7,3.1.13.3	S6_2872	k__Bacteria;p__Tenericutes;c__Mollicutes;o__Mycoplasmatales;f__Mycoplasmataceae;g__Mycoplasma;s__Mycoplasma pulmonis
map00920	K06881	3.1.3.7,3.1.13.3	S6_2873	k__Bacteria;p__Tenericutes;c__Mollicutes;o__Mycoplasmatales;f__Mycoplasmataceae;g__Mycoplasma;s__Mycoplasma pulmonis
map00970	K01870	6.1.1.5	D10_1288	Unknown
map00970	K01868	6.1.1.3	D6_1026	k__Bacteria;p__Tenericutes;c__Mollicutes;o__Mycoplasmatales;f__Mycoplasmataceae;g__Mycoplasma;s__Mycoplasma pulmonis
map00970	K01873	6.1.1.9	D6_1031	k__Bacteria;p__Tenericutes;c__Mollicutes;o__Mycoplasmatales;f__Mycoplasmataceae;g__Mycoplasma;s__Mycoplasma pulmonis
map00970	K01870	6.1.1.5	D6_1100	k__Bacteria;p__Tenericutes;c__Mollicutes;o__Mycoplasmatales;f__Mycoplasmataceae;g__Mycoplasma;s__Mycoplasma pulmonis
map00970	K01870	6.1.1.5	D6_1101	k__Bacteria;p__Tenericutes;c__Mollicutes;o__Mycoplasmatales;f__Mycoplasmataceae;g__Mycoplasma;s__Mycoplasma pulmonis
map00970	K01869	6.1.1.4	D6_1435	k__Bacteria;p__Tenericutes;c__Mollicutes;o__Mycoplasmatales;f__Mycoplasmataceae;g__Mycoplasma;s__Mycoplasma pulmonis
map00970	K01866	6.1.1.1	D6_519	k__Bacteria;p__Tenericutes;c__Mollicutes;o__Mycoplasmatales;f__Mycoplasmataceae;g__Mycoplasma;s__Mycoplasma pulmonis
map00970	K01880	6.1.1.14	D6_543	k__Bacteria;p__Tenericutes;c__Mollicutes;o__Mycoplasmatales;f__Mycoplasmataceae;g__Mycoplasma;s__Mycoplasma pulmonis
map00970	K01870	6.1.1.5	D7_855	Unknown
map00970	K01870	6.1.1.5	D7_856	k__Eukaryota
map00970	K01870	6.1.1.5	D9_1566	Unknown
map00970	K01872	6.1.1.7	S1_1530	k__Bacteria;p__Tenericutes;c__Mollicutes;o__Mycoplasmatales;f__Mycoplasmataceae;g__Mycoplasma;s__Mycoplasma pulmonis
map00970	K01872	6.1.1.7	S1_1532	k__Bacteria;p__Tenericutes;c__Mollicutes;o__Mycoplasmatales;f__Mycoplasmataceae;g__Mycoplasma;s__Mycoplasma pulmonis
map00970	K01866	6.1.1.1	S1_158	k__Bacteria;p__Tenericutes;c__Mollicutes;o__Mycoplasmatales;f__Mycoplasmataceae;g__Mycoplasma;s__Mycoplasma pulmonis
map00970	K01881	6.1.1.15	S1_1585	k__Bacteria;p__Tenericutes;c__Mollicutes;o__Mycoplasmatales;f__Mycoplasmataceae;g__Mycoplasma;s__Mycoplasma pulmonis
map00970	K02433	6.3.5.6,6.3.5.7	S1_2127	k__Bacteria;p__Tenericutes;c__Mollicutes;o__Mycoplasmatales;f__Mycoplasmataceae;g__Mycoplasma;s__Mycoplasma pulmonis
map00970	K02433	6.3.5.6,6.3.5.7	S1_2128	k__Bacteria;p__Tenericutes;c__Mollicutes;o__Mycoplasmatales;f__Mycoplasmataceae;g__Mycoplasma;s__Mycoplasma pulmonis
map00970	K01887	6.1.1.19	S1_2148	k__Bacteria;p__Tenericutes;c__Mollicutes;o__Mycoplasmatales;f__Mycoplasmataceae;g__Mycoplasma;s__Mycoplasma pulmonis
map00970	K01892	6.1.1.21	S1_2349	k__Bacteria;p__Tenericutes;c__Mollicutes;o__Mycoplasmatales;f__Mycoplasmataceae;g__Mycoplasma;s__Mycoplasma pulmonis
map00970	K01885	6.1.1.17	S1_2530	k__Bacteria;p__Tenericutes;c__Mollicutes;o__Mycoplasmatales;f__Mycoplasmataceae;g__Mycoplasma;s__Mycoplasma pulmonis
map00970	K01876	6.1.1.12	S1_2535	k__Bacteria;p__Tenericutes;c__Mollicutes;o__Mycoplasmatales;f__Mycoplasmataceae;g__Mycoplasma;s__Mycoplasma pulmonis
map00970	K01874	6.1.1.10	S1_2587	k__Bacteria;p__Tenericutes;c__Mollicutes;o__Mycoplasmatales;f__Mycoplasmataceae;g__Mycoplasma;s__Mycoplasma pulmonis
map00970	K01874	6.1.1.10	S1_2588	k__Bacteria;p__Tenericutes;c__Mollicutes;o__Mycoplasmatales;f__Mycoplasmataceae;g__Mycoplasma;s__Mycoplasma pulmonis
map00970	K01869	6.1.1.4	S1_2630	k__Bacteria;p__Tenericutes;c__Mollicutes;o__Mycoplasmatales;f__Mycoplasmataceae;g__Mycoplasma;s__Mycoplasma pulmonis
map00970	K01869	6.1.1.4	S1_2631	k__Bacteria;p__Tenericutes;c__Mollicutes;o__Mycoplasmatales;f__Mycoplasmataceae;g__Mycoplasma;s__Mycoplasma pulmonis
map00970	K01869	6.1.1.4	S1_2633	k__Bacteria;p__Tenericutes;c__Mollicutes;o__Mycoplasmatales;f__Mycoplasmataceae;g__Mycoplasma;s__Mycoplasma pulmonis
map00970	K01869	6.1.1.4	S1_2634	k__Bacteria;p__Tenericutes;c__Mollicutes;o__Mycoplasmatales;f__Mycoplasmataceae;g__Mycoplasma;s__Mycoplasma pulmonis
map00970	K01870	6.1.1.5	S1_2675	k__Bacteria;p__Tenericutes;c__Mollicutes;o__Mycoplasmatales;f__Mycoplasmataceae;g__Mycoplasma;s__Mycoplasma pulmonis
map00970	K01867	6.1.1.2	S1_2718	k__Bacteria;p__Tenericutes;c__Mollicutes;o__Mycoplasmatales;f__Mycoplasmataceae;g__Mycoplasma;s__Mycoplasma pulmonis
map00970	K01868	6.1.1.3	S1_2721	k__Bacteria;p__Tenericutes;c__Mollicutes;o__Mycoplasmatales;f__Mycoplasmataceae;g__Mycoplasma;s__Mycoplasma pulmonis
map00970	K01868	6.1.1.3	S1_2722	k__Bacteria;p__Tenericutes;c__Mollicutes;o__Mycoplasmatales;f__Mycoplasmataceae;g__Mycoplasma;s__Mycoplasma pulmonis
map00970	K01889	6.1.1.20	S1_3456	k__Bacteria;p__Tenericutes;c__Mollicutes;o__Mycoplasmatales;f__Mycoplasmataceae;g__Mycoplasma;s__Mycoplasma pulmonis
map00970	K02434	6.3.5.6,6.3.5.7	S1_490	k__Bacteria;p__Tenericutes;c__Mollicutes;o__Mycoplasmatales;f__Mycoplasmataceae;g__Mycoplasma;s__Mycoplasma pulmonis
map00970	K01893	6.1.1.22	S1_725	k__Bacteria;p__Tenericutes;c__Mollicutes;o__Mycoplasmatales;f__Mycoplasmataceae;g__Mycoplasma;s__Mycoplasma pulmonis
map00970	K01893	6.1.1.22	S1_726	k__Bacteria;p__Tenericutes;c__Mollicutes;o__Mycoplasmatales;f__Mycoplasmataceae;g__Mycoplasma;s__Mycoplasma pulmonis
map00970	K01870	6.1.1.5	S2_1515	k__Bacteria;p__Tenericutes;c__Mollicutes;o__Mycoplasmatales;f__Mycoplasmataceae;g__Mycoplasma;s__Mycoplasma pulmonis
map00970	K01885	6.1.1.17	S2_3222	k__Bacteria;p__Tenericutes;c__Mollicutes;o__Mycoplasmatales;f__Mycoplasmataceae;g__Mycoplasma;s__Mycoplasma pulmonis
map00970	K01873	6.1.1.9	S2_844	k__Bacteria;p__Tenericutes;c__Mollicutes;o__Mycoplasmatales;f__Mycoplasmataceae;g__Mycoplasma;s__Mycoplasma pulmonis
map00970	K01868	6.1.1.3	S6_1565	k__Bacteria;p__Tenericutes;c__Mollicutes;o__Mycoplasmatales;f__Mycoplasmataceae;g__Mycoplasma;s__Mycoplasma pulmonis
map00970	K01867	6.1.1.2	S6_1568	k__Bacteria;p__Tenericutes;c__Mollicutes;o__Mycoplasmatales;f__Mycoplasmataceae;g__Mycoplasma;s__Mycoplasma pulmonis
map00970	K01873	6.1.1.9	S6_1957	k__Bacteria;p__Tenericutes;c__Mollicutes;o__Mycoplasmatales;f__Mycoplasmataceae;g__Mycoplasma;s__Mycoplasma pulmonis
map00970	K01873	6.1.1.9	S6_1959	k__Bacteria;p__Tenericutes;c__Mollicutes;o__Mycoplasmatales;f__Mycoplasmataceae;g__Mycoplasma;s__Mycoplasma pulmonis
map00970	K04567	6.1.1.6	S6_1986	k__Bacteria;p__Tenericutes;c__Mollicutes;o__Mycoplasmatales;f__Mycoplasmataceae;g__Mycoplasma;s__Mycoplasma pulmonis
map00970	K01880	6.1.1.14	S6_2391	k__Bacteria;p__Tenericutes;c__Mollicutes;o__Mycoplasmatales;f__Mycoplasmataceae;g__Mycoplasma;s__Mycoplasma pulmonis
map00970	K01887	6.1.1.19	S6_2519	k__Bacteria;p__Tenericutes;c__Mollicutes;o__Mycoplasmatales;f__Mycoplasmataceae;g__Mycoplasma;s__Mycoplasma pulmonis
map00970	K01887	6.1.1.19	S6_2520	k__Bacteria;p__Tenericutes;c__Mollicutes;o__Mycoplasmatales;f__Mycoplasmataceae;g__Mycoplasma;s__Mycoplasma pulmonis
map00970	K02433	6.3.5.6,6.3.5.7	S6_2562	k__Bacteria;p__Tenericutes;c__Mollicutes;o__Mycoplasmatales;f__Mycoplasmataceae;g__Mycoplasma;s__Mycoplasma pulmonis
map00970	K02434	6.3.5.6,6.3.5.7	S6_2564	k__Bacteria;p__Tenericutes;c__Mollicutes;o__Mycoplasmatales;f__Mycoplasmataceae;g__Mycoplasma;s__Mycoplasma pulmonis
map00970	K01881	6.1.1.15	S6_2687	k__Bacteria;p__Tenericutes;c__Mollicutes;o__Mycoplasmatales;f__Mycoplasmataceae;g__Mycoplasma;s__Mycoplasma pulmonis
map00970	K01881	6.1.1.15	S6_2688	k__Bacteria;p__Tenericutes;c__Mollicutes;o__Mycoplasmatales;f__Mycoplasmataceae;g__Mycoplasma;s__Mycoplasma pulmonis
map00970	K01883	6.1.1.16	S6_2697	k__Bacteria;p__Tenericutes;c__Mollicutes;o__Mycoplasmatales;f__Mycoplasmataceae;g__Mycoplasma;s__Mycoplasma pulmonis
map00970	K01883	6.1.1.16	S6_2698	k__Bacteria;p__Tenericutes;c__Mollicutes;o__Mycoplasmatales;f__Mycoplasmataceae;g__Mycoplasma;s__Mycoplasma pulmonis
map00970	K00604	2.1.2.9	S6_2867	k__Bacteria;p__Tenericutes;c__Mollicutes;o__Mycoplasmatales;f__Mycoplasmataceae;g__Mycoplasma;s__Mycoplasma pulmonis
map00970	K01885	6.1.1.17	S6_2897	k__Bacteria;p__Tenericutes;c__Mollicutes;o__Mycoplasmatales;f__Mycoplasmataceae;g__Mycoplasma;s__Mycoplasma pulmonis
map00970	K01872	6.1.1.7	S6_2929	k__Bacteria;p__Tenericutes;c__Mollicutes;o__Mycoplasmatales;f__Mycoplasmataceae;g__Mycoplasma;s__Mycoplasma pulmonis
map00970	K01872	6.1.1.7	S6_2930	k__Bacteria;p__Tenericutes;c__Mollicutes;o__Mycoplasmatales;f__Mycoplasmataceae;g__Mycoplasma;s__Mycoplasma pulmonis
map00970	K01889	6.1.1.20	S6_407	k__Bacteria;p__Tenericutes;c__Mollicutes;o__Mycoplasmatales;f__Mycoplasmataceae;g__Mycoplasma;s__Mycoplasma pulmonis
map00970	K01889	6.1.1.20	S6_409	k__Bacteria;p__Tenericutes;c__Mollicutes;o__Mycoplasmatales;f__Mycoplasmataceae;g__Mycoplasma;s__Mycoplasma pulmonis
map00970	K01890	6.1.1.20	S6_410	k__Bacteria;p__Tenericutes;c__Mollicutes;o__Mycoplasmatales;f__Mycoplasmataceae;g__Mycoplasma;s__Mycoplasma pulmonis
map00970	K01890	6.1.1.20	S6_411	k__Bacteria;p__Tenericutes;c__Mollicutes;o__Mycoplasmatales;f__Mycoplasmataceae;g__Mycoplasma;s__Mycoplasma pulmonis
map00970	K04567	6.1.1.6	S6_4195	k__Bacteria;p__Tenericutes;c__Mollicutes;o__Mycoplasmatales;f__Mycoplasmataceae;g__Mycoplasma;s__Mycoplasma pulmonis
map00970	K01892	6.1.1.21	S6_442	k__Bacteria;p__Tenericutes;c__Mollicutes;o__Mycoplasmatales;f__Mycoplasmataceae;g__Mycoplasma;s__Mycoplasma pulmonis
map00970	K01876	6.1.1.12	S6_443	k__Bacteria;p__Tenericutes;c__Mollicutes;o__Mycoplasmatales;f__Mycoplasmataceae;g__Mycoplasma;s__Mycoplasma pulmonis
map00970	K01875	6.1.1.11	S6_961	k__Bacteria;p__Tenericutes;c__Mollicutes;o__Mycoplasmatales;f__Mycoplasmataceae;g__Mycoplasma;s__Mycoplasma pulmonis
map00983	K01431	3.5.1.6	D10_861	k__Bacteria;p__Proteobacteria;c__Deltaproteobacteria;o__Unclassified;f__Unclassified;g__Unclassified
map00983	K01044	3.1.1.1	D6_1236	Unknown
map00983	K00758	2.4.2.4	S1_1362	k__Bacteria;p__Tenericutes;c__Mollicutes;o__Mycoplasmatales;f__Mycoplasmataceae;g__Mycoplasma;s__Mycoplasma pulmonis
map00983	K00758	2.4.2.4	S1_1363	k__Bacteria;p__Tenericutes;c__Mollicutes;o__Mycoplasmatales;f__Mycoplasmataceae;g__Mycoplasma;s__Mycoplasma pulmonis
map00983	K00857	2.7.1.21	S1_3870	k__Bacteria;p__Tenericutes;c__Mollicutes;o__Mycoplasmatales;f__Mycoplasmataceae;g__Mycoplasma;s__Mycoplasma pulmonis
map00983	K01489	3.5.4.5	S6_2182	k__Bacteria;p__Tenericutes;c__Mollicutes;o__Mycoplasmatales;f__Mycoplasmataceae;g__Mycoplasma;s__Mycoplasma pulmonis
map00983	K00758	2.4.2.4	S6_2681	k__Bacteria;p__Tenericutes;c__Mollicutes;o__Mycoplasmatales;f__Mycoplasmataceae;g__Mycoplasma;s__Mycoplasma pulmonis
map00983	K00760	2.4.2.8	S6_3206	k__Bacteria;p__Tenericutes;c__Mollicutes;o__Mycoplasmatales;f__Mycoplasmataceae;g__Mycoplasma;s__Mycoplasma pulmonis
map01051	K00615	2.2.1.1	D6_346	k__Bacteria;p__Tenericutes;c__Mollicutes;o__Mycoplasmatales;f__Mycoplasmataceae;g__Mycoplasma;s__Mycoplasma pulmonis
map01051	K00615	2.2.1.1	S1_461	k__Bacteria;p__Tenericutes;c__Mollicutes;o__Mycoplasmatales;f__Mycoplasmataceae;g__Mycoplasma;s__Mycoplasma pulmonis
map01051	K00615	2.2.1.1	S1_462	k__Bacteria;p__Tenericutes;c__Mollicutes;o__Mycoplasmatales;f__Mycoplasmataceae;g__Mycoplasma;s__Mycoplasma pulmonis
map01051	K00615	2.2.1.1	S1_463	k__Bacteria;p__Tenericutes;c__Mollicutes;o__Mycoplasmatales;f__Mycoplasmataceae;g__Mycoplasma;s__Mycoplasma pulmonis
map01501	K15583	-	D6_1015	k__Bacteria;p__Tenericutes;c__Mollicutes;o__Mycoplasmatales;f__Mycoplasmataceae;g__Mycoplasma;s__Mycoplasma pulmonis
map01501	K15583	-	D6_1418	k__Bacteria;p__Tenericutes;c__Mollicutes;o__Mycoplasmatales;f__Mycoplasmataceae;g__Mycoplasma;s__Mycoplasma pulmonis
map01501	K10823	-	D6_767	k__Bacteria;p__Tenericutes;c__Mollicutes;o__Mycoplasmatales;f__Mycoplasmataceae;g__Mycoplasma;s__Mycoplasma pulmonis
map01501	K15580	-	D6_828	k__Bacteria;p__Tenericutes;c__Mollicutes;o__Mycoplasmatales;f__Mycoplasmataceae;g__Mycoplasma;s__Mycoplasma pulmonis
map01501	K15580	-	S1_1521	k__Bacteria;p__Tenericutes;c__Mollicutes;o__Mycoplasmatales;f__Mycoplasmataceae;g__Mycoplasma;s__Mycoplasma pulmonis
map01501	K10823	-	S1_2054	k__Bacteria;p__Tenericutes;c__Mollicutes;o__Mycoplasmatales;f__Mycoplasmataceae;g__Mycoplasma;s__Mycoplasma pulmonis
map01501	K10823	-	S1_2258	k__Bacteria;p__Tenericutes;c__Mollicutes;o__Mycoplasmatales;f__Mycoplasmataceae;g__Mycoplasma;s__Mycoplasma pulmonis
map01501	K15581	-	S1_237	k__Bacteria;p__Tenericutes;c__Mollicutes;o__Mycoplasmatales;f__Mycoplasmataceae;g__Mycoplasma;s__Mycoplasma pulmonis
map01501	K15580	-	S1_2398	k__Bacteria;p__Tenericutes;c__Mollicutes;o__Mycoplasmatales;f__Mycoplasmataceae;g__Mycoplasma;s__Mycoplasma pulmonis
map01501	K15583	-	S1_2694	k__Bacteria;p__Tenericutes;c__Mollicutes;o__Mycoplasmatales;f__Mycoplasmataceae;g__Mycoplasma;s__Mycoplasma pulmonis
map01501	K15583	-	S1_2696	k__Bacteria;p__Tenericutes;c__Mollicutes;o__Mycoplasmatales;f__Mycoplasmataceae;g__Mycoplasma;s__Mycoplasma pulmonis
map01501	K15580	-	S1_3524	k__Bacteria;p__Tenericutes;c__Mollicutes;o__Mycoplasmatales;f__Mycoplasmataceae;g__Mycoplasma;s__Mycoplasma pulmonis
map01501	K15583	-	S1_515	k__Bacteria;p__Tenericutes;c__Mollicutes;o__Mycoplasmatales;f__Mycoplasmataceae;g__Mycoplasma;s__Mycoplasma pulmonis
map01501	K15582	-	S1_518	k__Bacteria;p__Tenericutes;c__Mollicutes;o__Mycoplasmatales;f__Mycoplasmataceae;g__Mycoplasma;s__Mycoplasma pulmonis
map01501	K15581	-	S1_520	k__Bacteria;p__Tenericutes;c__Mollicutes;o__Mycoplasmatales;f__Mycoplasmataceae;g__Mycoplasma;s__Mycoplasma pulmonis
map01501	K15581	-	S2_2134	k__Bacteria;p__Tenericutes;c__Mollicutes;o__Mycoplasmatales;f__Mycoplasmataceae;g__Mycoplasma;s__Mycoplasma pulmonis
map01501	K15581	-	S2_2760	k__Bacteria;p__Tenericutes;c__Mollicutes;o__Mycoplasmatales;f__Mycoplasmataceae;g__Mycoplasma;s__Mycoplasma pulmonis
map01501	K15582	-	S6_2002	k__Bacteria;p__Tenericutes;c__Mollicutes;o__Mycoplasmatales;f__Mycoplasmataceae;g__Mycoplasma;s__Mycoplasma pulmonis
map01501	K10823	-	S6_3151	k__Bacteria;p__Tenericutes;c__Mollicutes;o__Mycoplasmatales;f__Mycoplasmataceae;g__Mycoplasma;s__Mycoplasma pulmonis
map01501	K15583	-	S6_3153	k__Bacteria;p__Tenericutes;c__Mollicutes;o__Mycoplasmatales;f__Mycoplasmataceae;g__Mycoplasma;s__Mycoplasma pulmonis
map01501	K15581	-	S6_3258	k__Bacteria;p__Tenericutes;c__Mollicutes;o__Mycoplasmatales;f__Mycoplasmataceae;g__Mycoplasma;s__Mycoplasma pulmonis
map01501	K15582	-	S6_3260	k__Bacteria;p__Tenericutes;c__Mollicutes;o__Mycoplasmatales;f__Mycoplasmataceae;g__Mycoplasma;s__Mycoplasma pulmonis
map01501	K10823	-	S6_3265	k__Bacteria;p__Tenericutes;c__Mollicutes;o__Mycoplasmatales;f__Mycoplasmataceae;g__Mycoplasma;s__Mycoplasma pulmonis
map01501	K10823	-	S6_3268	k__Bacteria;p__Tenericutes;c__Mollicutes;o__Mycoplasmatales;f__Mycoplasmataceae;g__Mycoplasma;s__Mycoplasma pulmonis
map01501	K15580	-	S6_4379	k__Bacteria;p__Tenericutes;c__Mollicutes;o__Mycoplasmatales;f__Mycoplasmataceae;g__Mycoplasma;s__Mycoplasma pulmonis
map01522	K04632	-	D3_61	k__Eukaryota
map01523	K00602	2.1.2.3,3.5.4.10	D10_982	k__Eukaryota
map01523	K00560	2.1.1.45	D6_1732	k__Bacteria;p__Tenericutes;c__Mollicutes;o__Mycoplasmatales;f__Mycoplasmataceae;g__Mycoplasma;s__Mycoplasma pulmonis
map01523	K00600	2.1.2.1	S2_1780	k__Bacteria;p__Tenericutes;c__Mollicutes;o__Mycoplasmatales;f__Mycoplasmataceae;g__Mycoplasma;s__Mycoplasma pulmonis
map01523	K00287	1.5.1.3	S6_3045	k__Bacteria;p__Tenericutes;c__Mollicutes;o__Mycoplasmatales;f__Mycoplasmataceae;g__Mycoplasma;s__Mycoplasma pulmonis
map01523	K00600	2.1.2.1	S6_428	k__Bacteria;p__Tenericutes;c__Mollicutes;o__Mycoplasmatales;f__Mycoplasmataceae;g__Mycoplasma;s__Mycoplasma pulmonis
map01524	K03164	5.99.1.3	D1_135	k__Eukaryota
map01524	K03164	5.99.1.3	D1_995	k__Eukaryota
map01524	K03164	5.99.1.3	S2_1213	k__Eukaryota
map01524	K03164	5.99.1.3	S2_2852	k__Eukaryota;p__Chytridiomycota;c__Neocallimastigomycetes;o__Neocallimastigales;f__Neocallimastigaceae
map02010	K15583	-	D6_1015	k__Bacteria;p__Tenericutes;c__Mollicutes;o__Mycoplasmatales;f__Mycoplasmataceae;g__Mycoplasma;s__Mycoplasma pulmonis
map02010	K10119	-	D6_1125	k__Bacteria;p__Tenericutes;c__Mollicutes;o__Mycoplasmatales;f__Mycoplasmataceae;g__Mycoplasma;s__Mycoplasma pulmonis
map02010	K15583	-	D6_1418	k__Bacteria;p__Tenericutes;c__Mollicutes;o__Mycoplasmatales;f__Mycoplasmataceae;g__Mycoplasma;s__Mycoplasma pulmonis
map02010	K16786	3.6.3.-	D6_203	k__Bacteria;p__Tenericutes;c__Mollicutes;o__Mycoplasmatales;f__Mycoplasmataceae;g__Mycoplasma;s__Mycoplasma pulmonis
map02010	K16787	3.6.3.-	D6_350	k__Bacteria;p__Tenericutes;c__Mollicutes;o__Mycoplasmatales;f__Mycoplasmataceae;g__Mycoplasma;s__Mycoplasma pulmonis
map02010	K15771	-	D6_730	k__Bacteria;p__Tenericutes;c__Mollicutes;o__Mycoplasmatales;f__Mycoplasmataceae;g__Mycoplasma;s__Mycoplasma pulmonis
map02010	K10823	-	D6_767	k__Bacteria;p__Tenericutes;c__Mollicutes;o__Mycoplasmatales;f__Mycoplasmataceae;g__Mycoplasma;s__Mycoplasma pulmonis
map02010	K15580	-	D6_828	k__Bacteria;p__Tenericutes;c__Mollicutes;o__Mycoplasmatales;f__Mycoplasmataceae;g__Mycoplasma;s__Mycoplasma pulmonis
map02010	K10112	-	D6_840	k__Bacteria;p__Tenericutes;c__Mollicutes;o__Mycoplasmatales;f__Mycoplasmataceae;g__Mycoplasma;s__Mycoplasma pulmonis
map02010	K10112	-	D6_841	k__Bacteria;p__Tenericutes;c__Mollicutes;o__Mycoplasmatales;f__Mycoplasmataceae;g__Mycoplasma;s__Mycoplasma pulmonis
map02010	K15580	-	S1_1521	k__Bacteria;p__Tenericutes;c__Mollicutes;o__Mycoplasmatales;f__Mycoplasmataceae;g__Mycoplasma;s__Mycoplasma pulmonis
map02010	K11069	-	S1_1698	k__Bacteria;p__Tenericutes;c__Mollicutes;o__Mycoplasmatales;f__Mycoplasmataceae;g__Mycoplasma;s__Mycoplasma pulmonis
map02010	K11069	-	S1_1699	k__Bacteria;p__Tenericutes;c__Mollicutes;o__Mycoplasmatales;f__Mycoplasmataceae;g__Mycoplasma;s__Mycoplasma pulmonis
map02010	K11069	-	S1_1700	k__Bacteria;p__Tenericutes;c__Mollicutes;o__Mycoplasmatales;f__Mycoplasmataceae;g__Mycoplasma;s__Mycoplasma pulmonis
map02010	K11069	-	S1_1701	k__Bacteria;p__Tenericutes;c__Mollicutes;o__Mycoplasmatales;f__Mycoplasmataceae;g__Mycoplasma;s__Mycoplasma pulmonis
map02010	K11070	-	S1_1703	k__Bacteria;p__Tenericutes;c__Mollicutes;o__Mycoplasmatales;f__Mycoplasmataceae;g__Mycoplasma;s__Mycoplasma pulmonis
map02010	K10823	-	S1_2054	k__Bacteria;p__Tenericutes;c__Mollicutes;o__Mycoplasmatales;f__Mycoplasmataceae;g__Mycoplasma;s__Mycoplasma pulmonis
map02010	K10823	-	S1_2258	k__Bacteria;p__Tenericutes;c__Mollicutes;o__Mycoplasmatales;f__Mycoplasmataceae;g__Mycoplasma;s__Mycoplasma pulmonis
map02010	K15581	-	S1_237	k__Bacteria;p__Tenericutes;c__Mollicutes;o__Mycoplasmatales;f__Mycoplasmataceae;g__Mycoplasma;s__Mycoplasma pulmonis
map02010	K15580	-	S1_2398	k__Bacteria;p__Tenericutes;c__Mollicutes;o__Mycoplasmatales;f__Mycoplasmataceae;g__Mycoplasma;s__Mycoplasma pulmonis
map02010	K16787	3.6.3.-	S1_2659	k__Bacteria;p__Tenericutes;c__Mollicutes;o__Mycoplasmatales;f__Mycoplasmataceae;g__Mycoplasma;s__Mycoplasma pulmonis
map02010	K15583	-	S1_2694	k__Bacteria;p__Tenericutes;c__Mollicutes;o__Mycoplasmatales;f__Mycoplasmataceae;g__Mycoplasma;s__Mycoplasma pulmonis
map02010	K15583	-	S1_2696	k__Bacteria;p__Tenericutes;c__Mollicutes;o__Mycoplasmatales;f__Mycoplasmataceae;g__Mycoplasma;s__Mycoplasma pulmonis
map02010	K10112	-	S1_2709	k__Bacteria;p__Tenericutes;c__Mollicutes;o__Mycoplasmatales;f__Mycoplasmataceae;g__Mycoplasma;s__Mycoplasma pulmonis
map02010	K02042	-	S1_3184	k__Bacteria;p__Tenericutes;c__Mollicutes;o__Mycoplasmatales;f__Mycoplasmataceae;g__Mycoplasma;s__Mycoplasma pulmonis
map02010	K15580	-	S1_3524	k__Bacteria;p__Tenericutes;c__Mollicutes;o__Mycoplasmatales;f__Mycoplasmataceae;g__Mycoplasma;s__Mycoplasma pulmonis
map02010	K10118	-	S1_3649	k__Bacteria;p__Tenericutes;c__Mollicutes;o__Mycoplasmatales;f__Mycoplasmataceae;g__Mycoplasma;s__Mycoplasma pulmonis
map02010	K11072	3.6.3.31	S1_3713	k__Bacteria;p__Tenericutes;c__Mollicutes;o__Mycoplasmatales;f__Mycoplasmataceae;g__Mycoplasma;s__Mycoplasma pulmonis
map02010	K15583	-	S1_515	k__Bacteria;p__Tenericutes;c__Mollicutes;o__Mycoplasmatales;f__Mycoplasmataceae;g__Mycoplasma;s__Mycoplasma pulmonis
map02010	K15582	-	S1_518	k__Bacteria;p__Tenericutes;c__Mollicutes;o__Mycoplasmatales;f__Mycoplasmataceae;g__Mycoplasma;s__Mycoplasma pulmonis
map02010	K15581	-	S1_520	k__Bacteria;p__Tenericutes;c__Mollicutes;o__Mycoplasmatales;f__Mycoplasmataceae;g__Mycoplasma;s__Mycoplasma pulmonis
map02010	K02042	-	S1_637	k__Bacteria;p__Tenericutes;c__Mollicutes;o__Mycoplasmatales;f__Mycoplasmataceae;g__Mycoplasma;s__Mycoplasma pulmonis
map02010	K02042	-	S1_75	k__Bacteria;p__Tenericutes;c__Mollicutes;o__Mycoplasmatales;f__Mycoplasmataceae;g__Mycoplasma;s__Mycoplasma pulmonis
map02010	K15581	-	S2_2134	k__Bacteria;p__Tenericutes;c__Mollicutes;o__Mycoplasmatales;f__Mycoplasmataceae;g__Mycoplasma;s__Mycoplasma pulmonis
map02010	K02041	3.6.3.28	S2_2746	k__Bacteria;p__Tenericutes;c__Mollicutes;o__Mycoplasmatales;f__Mycoplasmataceae;g__Mycoplasma;s__Mycoplasma pulmonis
map02010	K15581	-	S2_2760	k__Bacteria;p__Tenericutes;c__Mollicutes;o__Mycoplasmatales;f__Mycoplasmataceae;g__Mycoplasma;s__Mycoplasma pulmonis
map02010	K10119	-	S2_2980	k__Bacteria;p__Tenericutes;c__Mollicutes;o__Mycoplasmatales;f__Mycoplasmataceae;g__Mycoplasma;s__Mycoplasma pulmonis
map02010	K10117	-	S2_3285	k__Bacteria;p__Tenericutes;c__Mollicutes;o__Mycoplasmatales;f__Mycoplasmataceae;g__Mycoplasma;s__Mycoplasma pulmonis
map02010	K11072	3.6.3.31	S2_768	k__Bacteria;p__Tenericutes;c__Mollicutes;o__Mycoplasmatales;f__Mycoplasmataceae;g__Mycoplasma;s__Mycoplasma pulmonis
map02010	K02042	-	S6_1173	k__Bacteria;p__Tenericutes;c__Mollicutes;o__Mycoplasmatales;f__Mycoplasmataceae;g__Mycoplasma;s__Mycoplasma pulmonis
map02010	K10112	-	S6_1739	k__Bacteria;p__Tenericutes;c__Mollicutes;o__Mycoplasmatales;f__Mycoplasmataceae;g__Mycoplasma;s__Mycoplasma pulmonis
map02010	K06726	5.4.99.62	S6_1806	k__Bacteria;p__Tenericutes;c__Mollicutes;o__Mycoplasmatales;f__Mycoplasmataceae;g__Mycoplasma;s__Mycoplasma pulmonis
map02010	K15582	-	S6_2002	k__Bacteria;p__Tenericutes;c__Mollicutes;o__Mycoplasmatales;f__Mycoplasmataceae;g__Mycoplasma;s__Mycoplasma pulmonis
map02010	K02041	3.6.3.28	S6_2048	k__Bacteria;p__Tenericutes;c__Mollicutes;o__Mycoplasmatales;f__Mycoplasmataceae;g__Mycoplasma;s__Mycoplasma pulmonis
map02010	K02044	-	S6_2049	k__Bacteria;p__Tenericutes;c__Mollicutes;o__Mycoplasmatales;f__Mycoplasmataceae;g__Mycoplasma;s__Mycoplasma pulmonis
map02010	K16785	-	S6_2370	k__Bacteria;p__Tenericutes;c__Mollicutes;o__Mycoplasmatales;f__Mycoplasmataceae;g__Mycoplasma;s__Mycoplasma pulmonis
map02010	K10112	-	S6_2583	k__Bacteria;p__Tenericutes;c__Mollicutes;o__Mycoplasmatales;f__Mycoplasmataceae;g__Mycoplasma;s__Mycoplasma pulmonis
map02010	K10112	-	S6_2584	k__Bacteria;p__Tenericutes;c__Mollicutes;o__Mycoplasmatales;f__Mycoplasmataceae;g__Mycoplasma;s__Mycoplasma pulmonis
map02010	K15772	-	S6_2585	k__Bacteria;p__Tenericutes;c__Mollicutes;o__Mycoplasmatales;f__Mycoplasmataceae;g__Mycoplasma;s__Mycoplasma pulmonis
map02010	K15772	-	S6_2586	k__Bacteria;p__Tenericutes;c__Mollicutes;o__Mycoplasmatales;f__Mycoplasmataceae;g__Mycoplasma;s__Mycoplasma pulmonis
map02010	K15771	-	S6_2588	k__Bacteria;p__Tenericutes;c__Mollicutes;o__Mycoplasmatales;f__Mycoplasmataceae;g__Mycoplasma;s__Mycoplasma pulmonis
map02010	K02041	3.6.3.28	S6_3092	k__Bacteria;p__Tenericutes;c__Mollicutes;o__Mycoplasmatales;f__Mycoplasmataceae;g__Mycoplasma;s__Mycoplasma pulmonis
map02010	K10118	-	S6_3104	k__Bacteria;p__Tenericutes;c__Mollicutes;o__Mycoplasmatales;f__Mycoplasmataceae;g__Mycoplasma;s__Mycoplasma pulmonis
map02010	K10112	-	S6_3108	k__Bacteria;p__Tenericutes;c__Mollicutes;o__Mycoplasmatales;f__Mycoplasmataceae;g__Mycoplasma;s__Mycoplasma pulmonis
map02010	K10112	-	S6_3109	k__Bacteria;p__Tenericutes;c__Mollicutes;o__Mycoplasmatales;f__Mycoplasmataceae;g__Mycoplasma;s__Mycoplasma pulmonis
map02010	K10117	-	S6_3110	k__Bacteria;p__Tenericutes;c__Mollicutes;o__Mycoplasmatales;f__Mycoplasmataceae;g__Mycoplasma;s__Mycoplasma pulmonis
map02010	K10823	-	S6_3151	k__Bacteria;p__Tenericutes;c__Mollicutes;o__Mycoplasmatales;f__Mycoplasmataceae;g__Mycoplasma;s__Mycoplasma pulmonis
map02010	K15583	-	S6_3153	k__Bacteria;p__Tenericutes;c__Mollicutes;o__Mycoplasmatales;f__Mycoplasmataceae;g__Mycoplasma;s__Mycoplasma pulmonis
map02010	K15581	-	S6_3258	k__Bacteria;p__Tenericutes;c__Mollicutes;o__Mycoplasmatales;f__Mycoplasmataceae;g__Mycoplasma;s__Mycoplasma pulmonis
map02010	K15582	-	S6_3260	k__Bacteria;p__Tenericutes;c__Mollicutes;o__Mycoplasmatales;f__Mycoplasmataceae;g__Mycoplasma;s__Mycoplasma pulmonis
map02010	K10823	-	S6_3265	k__Bacteria;p__Tenericutes;c__Mollicutes;o__Mycoplasmatales;f__Mycoplasmataceae;g__Mycoplasma;s__Mycoplasma pulmonis
map02010	K10823	-	S6_3268	k__Bacteria;p__Tenericutes;c__Mollicutes;o__Mycoplasmatales;f__Mycoplasmataceae;g__Mycoplasma;s__Mycoplasma pulmonis
map02010	K11071	-	S6_4352	k__Bacteria;p__Tenericutes;c__Mollicutes;o__Mycoplasmatales;f__Mycoplasmataceae;g__Mycoplasma;s__Mycoplasma pulmonis
map02010	K15580	-	S6_4379	k__Bacteria;p__Tenericutes;c__Mollicutes;o__Mycoplasmatales;f__Mycoplasmataceae;g__Mycoplasma;s__Mycoplasma pulmonis
map02010	K11071	-	S6_4412	k__Bacteria;p__Tenericutes;c__Mollicutes;o__Mycoplasmatales;f__Mycoplasmataceae;g__Mycoplasma;s__Mycoplasma pulmonis
map02010	K10112	-	S6_4462	k__Bacteria;p__Tenericutes;c__Mollicutes;o__Mycoplasmatales;f__Mycoplasmataceae;g__Mycoplasma;s__Mycoplasma pulmonis
map02010	K10112	-	S6_4463	k__Bacteria;p__Tenericutes;c__Mollicutes;o__Mycoplasmatales;f__Mycoplasmataceae;g__Mycoplasma;s__Mycoplasma pulmonis
map02020	K02313	-	D6_1427	k__Bacteria;p__Tenericutes;c__Mollicutes;o__Mycoplasmatales;f__Mycoplasmataceae;g__Mycoplasma;s__Mycoplasma pulmonis
map02020	K00413	-	S6_1648	k__Eukaryota
map02020	K02313	-	S6_2611	k__Bacteria;p__Tenericutes;c__Mollicutes;o__Mycoplasmatales;f__Mycoplasmataceae;g__Mycoplasma;s__Mycoplasma pulmonis
map02020	K02313	-	S6_4488	k__Bacteria;p__Tenericutes;c__Mollicutes;o__Mycoplasmatales;f__Mycoplasmataceae;g__Mycoplasma;s__Mycoplasma pulmonis
map02024	K15583	-	D6_1015	k__Bacteria;p__Tenericutes;c__Mollicutes;o__Mycoplasmatales;f__Mycoplasmataceae;g__Mycoplasma;s__Mycoplasma pulmonis
map02024	K15583	-	D6_1418	k__Bacteria;p__Tenericutes;c__Mollicutes;o__Mycoplasmatales;f__Mycoplasmataceae;g__Mycoplasma;s__Mycoplasma pulmonis
map02024	K10823	-	D6_767	k__Bacteria;p__Tenericutes;c__Mollicutes;o__Mycoplasmatales;f__Mycoplasmataceae;g__Mycoplasma;s__Mycoplasma pulmonis
map02024	K15580	-	D6_828	k__Bacteria;p__Tenericutes;c__Mollicutes;o__Mycoplasmatales;f__Mycoplasmataceae;g__Mycoplasma;s__Mycoplasma pulmonis
map02024	K03070	-	D6_882	k__Bacteria;p__Tenericutes;c__Mollicutes;o__Mycoplasmatales;f__Mycoplasmataceae;g__Mycoplasma;s__Mycoplasma pulmonis
map02024	K03070	-	D6_883	k__Bacteria;p__Tenericutes;c__Mollicutes;o__Mycoplasmatales;f__Mycoplasmataceae;g__Mycoplasma;s__Mycoplasma pulmonis
map02024	K15580	-	S1_1521	k__Bacteria;p__Tenericutes;c__Mollicutes;o__Mycoplasmatales;f__Mycoplasmataceae;g__Mycoplasma;s__Mycoplasma pulmonis
map02024	K10823	-	S1_2054	k__Bacteria;p__Tenericutes;c__Mollicutes;o__Mycoplasmatales;f__Mycoplasmataceae;g__Mycoplasma;s__Mycoplasma pulmonis
map02024	K10823	-	S1_2258	k__Bacteria;p__Tenericutes;c__Mollicutes;o__Mycoplasmatales;f__Mycoplasmataceae;g__Mycoplasma;s__Mycoplasma pulmonis
map02024	K15581	-	S1_237	k__Bacteria;p__Tenericutes;c__Mollicutes;o__Mycoplasmatales;f__Mycoplasmataceae;g__Mycoplasma;s__Mycoplasma pulmonis
map02024	K15580	-	S1_2398	k__Bacteria;p__Tenericutes;c__Mollicutes;o__Mycoplasmatales;f__Mycoplasmataceae;g__Mycoplasma;s__Mycoplasma pulmonis
map02024	K03076	-	S1_2470	k__Bacteria;p__Tenericutes;c__Mollicutes;o__Mycoplasmatales;f__Mycoplasmataceae;g__Mycoplasma;s__Mycoplasma pulmonis
map02024	K03217	-	S1_2649	k__Bacteria;p__Tenericutes;c__Mollicutes;o__Mycoplasmatales;f__Mycoplasmataceae;g__Mycoplasma;s__Mycoplasma pulmonis
map02024	K12257	-	S1_2667	k__Bacteria;p__Tenericutes;c__Mollicutes;o__Mycoplasmatales;f__Mycoplasmataceae;g__Mycoplasma;s__Mycoplasma pulmonis
map02024	K15583	-	S1_2694	k__Bacteria;p__Tenericutes;c__Mollicutes;o__Mycoplasmatales;f__Mycoplasmataceae;g__Mycoplasma;s__Mycoplasma pulmonis
map02024	K15583	-	S1_2696	k__Bacteria;p__Tenericutes;c__Mollicutes;o__Mycoplasmatales;f__Mycoplasmataceae;g__Mycoplasma;s__Mycoplasma pulmonis
map02024	K15580	-	S1_3524	k__Bacteria;p__Tenericutes;c__Mollicutes;o__Mycoplasmatales;f__Mycoplasmataceae;g__Mycoplasma;s__Mycoplasma pulmonis
map02024	K12257	-	S1_3777	k__Bacteria;p__Tenericutes;c__Mollicutes;o__Mycoplasmatales;f__Mycoplasmataceae;g__Mycoplasma;s__Mycoplasma pulmonis
map02024	K15583	-	S1_515	k__Bacteria;p__Tenericutes;c__Mollicutes;o__Mycoplasmatales;f__Mycoplasmataceae;g__Mycoplasma;s__Mycoplasma pulmonis
map02024	K15582	-	S1_518	k__Bacteria;p__Tenericutes;c__Mollicutes;o__Mycoplasmatales;f__Mycoplasmataceae;g__Mycoplasma;s__Mycoplasma pulmonis
map02024	K15581	-	S1_520	k__Bacteria;p__Tenericutes;c__Mollicutes;o__Mycoplasmatales;f__Mycoplasmataceae;g__Mycoplasma;s__Mycoplasma pulmonis
map02024	K15581	-	S2_2134	k__Bacteria;p__Tenericutes;c__Mollicutes;o__Mycoplasmatales;f__Mycoplasmataceae;g__Mycoplasma;s__Mycoplasma pulmonis
map02024	K15581	-	S2_2760	k__Bacteria;p__Tenericutes;c__Mollicutes;o__Mycoplasmatales;f__Mycoplasmataceae;g__Mycoplasma;s__Mycoplasma pulmonis
map02024	K03070	-	S2_569	k__Bacteria;p__Tenericutes;c__Mollicutes;o__Mycoplasmatales;f__Mycoplasmataceae;g__Mycoplasma;s__Mycoplasma pulmonis
map02024	K03217	-	S6_1425	k__Bacteria;p__Tenericutes;c__Mollicutes;o__Mycoplasmatales;f__Mycoplasmataceae;g__Mycoplasma;s__Mycoplasma pulmonis
map02024	K15582	-	S6_2002	k__Bacteria;p__Tenericutes;c__Mollicutes;o__Mycoplasmatales;f__Mycoplasmataceae;g__Mycoplasma;s__Mycoplasma pulmonis
map02024	K03100	3.4.21.89	S6_2631	k__Bacteria;p__Tenericutes;c__Mollicutes;o__Mycoplasmatales;f__Mycoplasmataceae;g__Mycoplasma;s__Mycoplasma pulmonis
map02024	K02033	-	S6_2916	k__Bacteria;p__Tenericutes;c__Mollicutes;o__Mycoplasmatales;f__Mycoplasmataceae;g__Mycoplasma;s__Mycoplasma pulmonis
map02024	K03076	-	S6_2950	k__Bacteria;p__Tenericutes;c__Mollicutes;o__Mycoplasmatales;f__Mycoplasmataceae;g__Mycoplasma;s__Mycoplasma pulmonis
map02024	K12257	-	S6_3013	k__Bacteria;p__Tenericutes;c__Mollicutes;o__Mycoplasmatales;f__Mycoplasmataceae;g__Mycoplasma;s__Mycoplasma pulmonis
map02024	K03070	-	S6_3097	k__Bacteria;p__Tenericutes;c__Mollicutes;o__Mycoplasmatales;f__Mycoplasmataceae;g__Mycoplasma;s__Mycoplasma pulmonis
map02024	K10823	-	S6_3151	k__Bacteria;p__Tenericutes;c__Mollicutes;o__Mycoplasmatales;f__Mycoplasmataceae;g__Mycoplasma;s__Mycoplasma pulmonis
map02024	K15583	-	S6_3153	k__Bacteria;p__Tenericutes;c__Mollicutes;o__Mycoplasmatales;f__Mycoplasmataceae;g__Mycoplasma;s__Mycoplasma pulmonis
map02024	K03110	-	S6_3164	k__Bacteria;p__Tenericutes;c__Mollicutes;o__Mycoplasmatales;f__Mycoplasmataceae;g__Mycoplasma;s__Mycoplasma pulmonis
map02024	K15581	-	S6_3258	k__Bacteria;p__Tenericutes;c__Mollicutes;o__Mycoplasmatales;f__Mycoplasmataceae;g__Mycoplasma;s__Mycoplasma pulmonis
map02024	K15582	-	S6_3260	k__Bacteria;p__Tenericutes;c__Mollicutes;o__Mycoplasmatales;f__Mycoplasmataceae;g__Mycoplasma;s__Mycoplasma pulmonis
map02024	K10823	-	S6_3265	k__Bacteria;p__Tenericutes;c__Mollicutes;o__Mycoplasmatales;f__Mycoplasmataceae;g__Mycoplasma;s__Mycoplasma pulmonis
map02024	K10823	-	S6_3268	k__Bacteria;p__Tenericutes;c__Mollicutes;o__Mycoplasmatales;f__Mycoplasmataceae;g__Mycoplasma;s__Mycoplasma pulmonis
map02024	K03075	-	S6_405	k__Bacteria;p__Tenericutes;c__Mollicutes;o__Mycoplasmatales;f__Mycoplasmataceae;g__Mycoplasma;s__Mycoplasma pulmonis
map02024	K03106	3.6.5.4	S6_422	k__Bacteria;p__Tenericutes;c__Mollicutes;o__Mycoplasmatales;f__Mycoplasmataceae;g__Mycoplasma;s__Mycoplasma pulmonis
map02024	K15580	-	S6_4379	k__Bacteria;p__Tenericutes;c__Mollicutes;o__Mycoplasmatales;f__Mycoplasmataceae;g__Mycoplasma;s__Mycoplasma pulmonis
map02026	K02777	2.7.1.-	S1_1718	k__Bacteria;p__Tenericutes;c__Mollicutes;o__Mycoplasmatales;f__Mycoplasmataceae;g__Mycoplasma;s__Mycoplasma pulmonis
map02026	K02777	2.7.1.-	S1_2594	k__Bacteria;p__Tenericutes;c__Mollicutes;o__Mycoplasmatales;f__Mycoplasmataceae;g__Mycoplasma;s__Mycoplasma pulmonis
map02026	K02777	2.7.1.-	S2_2876	k__Bacteria;p__Tenericutes;c__Mollicutes;o__Mycoplasmatales;f__Mycoplasmataceae;g__Mycoplasma;s__Mycoplasma pulmonis
map02060	K02799	2.7.1.197	D6_1060	k__Bacteria;p__Tenericutes;c__Mollicutes;o__Mycoplasmatales;f__Mycoplasmataceae;g__Mycoplasma;s__Mycoplasma pulmonis
map02060	K02800	-	D6_1061	k__Bacteria;p__Tenericutes;c__Mollicutes;o__Mycoplasmatales;f__Mycoplasmataceae;g__Mycoplasma;s__Mycoplasma pulmonis
map02060	K03475	-	D6_1587	k__Bacteria;p__Tenericutes;c__Mollicutes;o__Mycoplasmatales;f__Mycoplasmataceae;g__Mycoplasma;s__Mycoplasma pulmonis
map02060	K08483	2.7.3.9	D6_166	k__Bacteria;p__Tenericutes;c__Mollicutes;o__Mycoplasmatales;f__Mycoplasmataceae;g__Mycoplasma;s__Mycoplasma pulmonis
map02060	K02803	2.7.1.193	D6_284	k__Bacteria;p__Tenericutes;c__Mollicutes;o__Mycoplasmatales;f__Mycoplasmataceae;g__Mycoplasma;s__Mycoplasma pulmonis
map02060	K02822	2.7.1.194	D6_457	k__Bacteria;p__Tenericutes;c__Mollicutes;o__Mycoplasmatales;f__Mycoplasmataceae;g__Mycoplasma;s__Mycoplasma pulmonis
map02060	K02803	2.7.1.193	D6_835	k__Bacteria;p__Tenericutes;c__Mollicutes;o__Mycoplasmatales;f__Mycoplasmataceae;g__Mycoplasma;s__Mycoplasma pulmonis
map02060	K02803	2.7.1.193	D6_836	k__Bacteria;p__Tenericutes;c__Mollicutes;o__Mycoplasmatales;f__Mycoplasmataceae;g__Mycoplasma;s__Mycoplasma pulmonis
map02060	K02777	2.7.1.-	S1_1718	k__Bacteria;p__Tenericutes;c__Mollicutes;o__Mycoplasmatales;f__Mycoplasmataceae;g__Mycoplasma;s__Mycoplasma pulmonis
map02060	K02778	2.7.1.199	S1_2044	k__Bacteria;p__Tenericutes;c__Mollicutes;o__Mycoplasmatales;f__Mycoplasmataceae;g__Mycoplasma;s__Mycoplasma pulmonis
map02060	K02768	2.7.1.202	S1_2225	k__Bacteria;p__Tenericutes;c__Mollicutes;o__Mycoplasmatales;f__Mycoplasmataceae;g__Mycoplasma;s__Mycoplasma pulmonis
map02060	K08483	2.7.3.9	S1_2251	k__Bacteria;p__Tenericutes;c__Mollicutes;o__Mycoplasmatales;f__Mycoplasmataceae;g__Mycoplasma;s__Mycoplasma pulmonis
map02060	K03475	-	S1_2403	k__Bacteria;p__Tenericutes;c__Mollicutes;o__Mycoplasmatales;f__Mycoplasmataceae;g__Mycoplasma;s__Mycoplasma pulmonis
map02060	K03475	-	S1_2404	k__Bacteria;p__Tenericutes;c__Mollicutes;o__Mycoplasmatales;f__Mycoplasmataceae;g__Mycoplasma;s__Mycoplasma pulmonis
map02060	K02777	2.7.1.-	S1_2594	k__Bacteria;p__Tenericutes;c__Mollicutes;o__Mycoplasmatales;f__Mycoplasmataceae;g__Mycoplasma;s__Mycoplasma pulmonis
map02060	K02803	2.7.1.193	S1_311	k__Bacteria;p__Tenericutes;c__Mollicutes;o__Mycoplasmatales;f__Mycoplasmataceae;g__Mycoplasma;s__Mycoplasma pulmonis
map02060	K02799	2.7.1.197	S1_3855	k__Bacteria;p__Tenericutes;c__Mollicutes;o__Mycoplasmatales;f__Mycoplasmataceae;g__Mycoplasma;s__Mycoplasma pulmonis
map02060	K08483	2.7.3.9	S1_576	k__Bacteria;p__Tenericutes;c__Mollicutes;o__Mycoplasmatales;f__Mycoplasmataceae;g__Mycoplasma;s__Mycoplasma pulmonis
map02060	K02768	2.7.1.202	S2_1817	k__Bacteria;p__Tenericutes;c__Mollicutes;o__Mycoplasmatales;f__Mycoplasmataceae;g__Mycoplasma;s__Mycoplasma pulmonis
map02060	K02777	2.7.1.-	S2_2876	k__Bacteria;p__Tenericutes;c__Mollicutes;o__Mycoplasmatales;f__Mycoplasmataceae;g__Mycoplasma;s__Mycoplasma pulmonis
map02060	K03475	-	S6_1795	k__Bacteria;p__Tenericutes;c__Mollicutes;o__Mycoplasmatales;f__Mycoplasmataceae;g__Mycoplasma;s__Mycoplasma pulmonis
map02060	K02822	2.7.1.194	S6_1799	k__Bacteria;p__Tenericutes;c__Mollicutes;o__Mycoplasmatales;f__Mycoplasmataceae;g__Mycoplasma;s__Mycoplasma pulmonis
map02060	K02821	2.7.1.194	S6_1800	k__Bacteria;p__Tenericutes;c__Mollicutes;o__Mycoplasmatales;f__Mycoplasmataceae;g__Mycoplasma;s__Mycoplasma pulmonis
map02060	K02778	2.7.1.199	S6_2488	k__Bacteria;p__Tenericutes;c__Mollicutes;o__Mycoplasmatales;f__Mycoplasmataceae;g__Mycoplasma;s__Mycoplasma pulmonis
map02060	K02778	2.7.1.199	S6_2489	k__Bacteria;p__Tenericutes;c__Mollicutes;o__Mycoplasmatales;f__Mycoplasmataceae;g__Mycoplasma;s__Mycoplasma pulmonis
map02060	K02778	2.7.1.199	S6_2490	k__Bacteria;p__Tenericutes;c__Mollicutes;o__Mycoplasmatales;f__Mycoplasmataceae;g__Mycoplasma;s__Mycoplasma pulmonis
map02060	K02822	2.7.1.194	S6_2554	k__Bacteria;p__Tenericutes;c__Mollicutes;o__Mycoplasmatales;f__Mycoplasmataceae;g__Mycoplasma;s__Mycoplasma pulmonis
map02060	K02822	2.7.1.194	S6_2558	k__Bacteria;p__Tenericutes;c__Mollicutes;o__Mycoplasmatales;f__Mycoplasmataceae;g__Mycoplasma;s__Mycoplasma pulmonis
map02060	K08483	2.7.3.9	S6_4373	k__Bacteria;p__Tenericutes;c__Mollicutes;o__Mycoplasmatales;f__Mycoplasmataceae;g__Mycoplasma;s__Mycoplasma pulmonis
map02060	K02768	2.7.1.202	S6_4433	k__Bacteria;p__Tenericutes;c__Mollicutes;o__Mycoplasmatales;f__Mycoplasmataceae;g__Mycoplasma;s__Mycoplasma pulmonis
map02060	K02768	2.7.1.202	S6_4435	k__Bacteria;p__Tenericutes;c__Mollicutes;o__Mycoplasmatales;f__Mycoplasmataceae;g__Mycoplasma;s__Mycoplasma pulmonis
map02060	K02768	2.7.1.202	S6_4436	k__Bacteria;p__Tenericutes;c__Mollicutes;o__Mycoplasmatales;f__Mycoplasmataceae;g__Mycoplasma;s__Mycoplasma pulmonis
map03008	K03685	3.1.26.3	S6_1444	k__Bacteria;p__Tenericutes;c__Mollicutes;o__Mycoplasmatales;f__Mycoplasmataceae;g__Mycoplasma;s__Mycoplasma pulmonis
map03010	K02965	-	D6_1200	k__Bacteria;p__Tenericutes;c__Mollicutes;o__Mycoplasmatales;f__Mycoplasmataceae;g__Mycoplasma;s__Mycoplasma pulmonis
map03010	K02890	-	D6_1201	k__Bacteria;p__Tenericutes;c__Mollicutes;o__Mycoplasmatales;f__Mycoplasmataceae;g__Mycoplasma;s__Mycoplasma pulmonis
map03010	K02948	-	D6_1216	k__Bacteria;p__Tenericutes;c__Mollicutes;o__Mycoplasmatales;f__Mycoplasmataceae;g__Mycoplasma;s__Mycoplasma pulmonis
map03010	K02926	-	D6_424	k__Bacteria;p__Tenericutes;c__Mollicutes;o__Mycoplasmatales;f__Mycoplasmataceae;g__Mycoplasma;s__Mycoplasma pulmonis
map03010	K02945	-	D6_559	k__Bacteria;p__Tenericutes;c__Mollicutes;o__Mycoplasmatales;f__Mycoplasmataceae;g__Mycoplasma;s__Mycoplasma pulmonis
map03010	K02909	-	D6_707	k__Bacteria;p__Tenericutes;c__Mollicutes;o__Mycoplasmatales;f__Mycoplasmataceae;g__Mycoplasma;s__Mycoplasma pulmonis
map03010	K02876	-	D6_772	k__Bacteria;p__Tenericutes;c__Mollicutes;o__Mycoplasmatales;f__Mycoplasmataceae;g__Mycoplasma;s__Mycoplasma pulmonis
map03010	K02863	-	D8_1855	Unknown
map03010	K02952	-	S1_134	k__Bacteria;p__Tenericutes;c__Mollicutes;o__Mycoplasmatales;f__Mycoplasmataceae;g__Mycoplasma;s__Mycoplasma pulmonis
map03010	K02879	-	S1_1373	k__Bacteria;p__Tenericutes;c__Mollicutes;o__Mycoplasmatales;f__Mycoplasmataceae;g__Mycoplasma;s__Mycoplasma pulmonis
map03010	K02990	-	S1_1401	k__Bacteria;p__Tenericutes;c__Mollicutes;o__Mycoplasmatales;f__Mycoplasmataceae;g__Mycoplasma;s__Mycoplasma pulmonis
map03010	K02990	-	S1_1402	k__Bacteria;p__Tenericutes;c__Mollicutes;o__Mycoplasmatales;f__Mycoplasmataceae;g__Mycoplasma;s__Mycoplasma pulmonis
map03010	K02968	-	S1_1450	k__Bacteria;p__Tenericutes;c__Mollicutes;o__Mycoplasmatales;f__Mycoplasmataceae;g__Mycoplasma;s__Mycoplasma pulmonis
map03010	K02988	-	S1_1748	k__Bacteria;p__Tenericutes;c__Mollicutes;o__Mycoplasmatales;f__Mycoplasmataceae;g__Mycoplasma;s__Mycoplasma pulmonis
map03010	K02876	-	S1_1749	k__Bacteria;p__Tenericutes;c__Mollicutes;o__Mycoplasmatales;f__Mycoplasmataceae;g__Mycoplasma;s__Mycoplasma pulmonis
map03010	K02874	-	S1_2029	k__Bacteria;p__Tenericutes;c__Mollicutes;o__Mycoplasmatales;f__Mycoplasmataceae;g__Mycoplasma;s__Mycoplasma pulmonis
map03010	K02961	-	S1_2030	k__Bacteria;p__Tenericutes;c__Mollicutes;o__Mycoplasmatales;f__Mycoplasmataceae;g__Mycoplasma;s__Mycoplasma pulmonis
map03010	K02904	-	S1_2031	k__Bacteria;p__Tenericutes;c__Mollicutes;o__Mycoplasmatales;f__Mycoplasmataceae;g__Mycoplasma;s__Mycoplasma pulmonis
map03010	K02906	-	S1_2097	k__Bacteria;p__Tenericutes;c__Mollicutes;o__Mycoplasmatales;f__Mycoplasmataceae;g__Mycoplasma;s__Mycoplasma pulmonis
map03010	K02892	-	S1_2100	k__Bacteria;p__Tenericutes;c__Mollicutes;o__Mycoplasmatales;f__Mycoplasmataceae;g__Mycoplasma;s__Mycoplasma pulmonis
map03010	K02886	-	S1_2101	k__Bacteria;p__Tenericutes;c__Mollicutes;o__Mycoplasmatales;f__Mycoplasmataceae;g__Mycoplasma;s__Mycoplasma pulmonis
map03010	K02935	-	S1_2304	k__Bacteria;p__Tenericutes;c__Mollicutes;o__Mycoplasmatales;f__Mycoplasmataceae;g__Mycoplasma;s__Mycoplasma pulmonis
map03010	K02888	-	S1_2537	k__Bacteria;p__Tenericutes;c__Mollicutes;o__Mycoplasmatales;f__Mycoplasmataceae;g__Mycoplasma;s__Mycoplasma pulmonis
map03010	K02899	-	S1_2538	k__Bacteria;p__Tenericutes;c__Mollicutes;o__Mycoplasmatales;f__Mycoplasmataceae;g__Mycoplasma;s__Mycoplasma pulmonis
map03010	K02956	-	S1_2539	k__Bacteria;p__Tenericutes;c__Mollicutes;o__Mycoplasmatales;f__Mycoplasmataceae;g__Mycoplasma;s__Mycoplasma pulmonis
map03010	K02913	-	S1_2589	k__Bacteria;p__Tenericutes;c__Mollicutes;o__Mycoplasmatales;f__Mycoplasmataceae;g__Mycoplasma;s__Mycoplasma pulmonis
map03010	K02931	-	S1_2922	k__Bacteria;p__Tenericutes;c__Mollicutes;o__Mycoplasmatales;f__Mycoplasmataceae;g__Mycoplasma;s__Mycoplasma pulmonis
map03010	K02946	-	S1_3576	k__Bacteria;p__Tenericutes;c__Mollicutes;o__Mycoplasmatales;f__Mycoplasmataceae;g__Mycoplasma;s__Mycoplasma pulmonis
map03010	K02884	-	S1_360	k__Bacteria;p__Tenericutes;c__Mollicutes;o__Mycoplasmatales;f__Mycoplasmataceae;g__Mycoplasma;s__Mycoplasma pulmonis
map03010	K02887	-	S1_3605	k__Bacteria;p__Tenericutes;c__Mollicutes;o__Mycoplasmatales;f__Mycoplasmataceae;g__Mycoplasma;s__Mycoplasma pulmonis
map03010	K02916	-	S1_3607	k__Bacteria;p__Tenericutes;c__Mollicutes;o__Mycoplasmatales;f__Mycoplasmataceae;g__Mycoplasma;s__Mycoplasma pulmonis
map03010	K02959	-	S1_362	k__Bacteria;p__Tenericutes;c__Mollicutes;o__Mycoplasmatales;f__Mycoplasmataceae;g__Mycoplasma;s__Mycoplasma pulmonis
map03010	K02939	-	S1_3708	k__Bacteria;p__Tenericutes;c__Mollicutes;o__Mycoplasmatales;f__Mycoplasmataceae;g__Mycoplasma;s__Mycoplasma pulmonis
map03010	K02992	-	S1_3865	k__Bacteria;p__Tenericutes;c__Mollicutes;o__Mycoplasmatales;f__Mycoplasmataceae;g__Mycoplasma;s__Mycoplasma pulmonis
map03010	K02881	-	S1_775	k__Bacteria;p__Tenericutes;c__Mollicutes;o__Mycoplasmatales;f__Mycoplasmataceae;g__Mycoplasma;s__Mycoplasma pulmonis
map03010	K02954	-	S2_2594	k__Bacteria;p__Tenericutes;c__Mollicutes;o__Mycoplasmatales;f__Mycoplasmataceae;g__Mycoplasma;s__Mycoplasma pulmonis
map03010	K02967	-	S6_1366	k__Bacteria;p__Tenericutes;c__Mollicutes;o__Mycoplasmatales;f__Mycoplasmataceae;g__Mycoplasma;s__Mycoplasma pulmonis
map03010	K02914	-	S6_1427	k__Bacteria;p__Tenericutes;c__Mollicutes;o__Mycoplasmatales;f__Mycoplasmataceae;g__Mycoplasma;s__Mycoplasma pulmonis
map03010	K02867	-	S6_1704	k__Bacteria;p__Tenericutes;c__Mollicutes;o__Mycoplasmatales;f__Mycoplasmataceae;g__Mycoplasma;s__Mycoplasma pulmonis
map03010	K02863	-	S6_1705	k__Bacteria;p__Tenericutes;c__Mollicutes;o__Mycoplasmatales;f__Mycoplasmataceae;g__Mycoplasma;s__Mycoplasma pulmonis
map03010	K02864	-	S6_2749	k__Bacteria;p__Tenericutes;c__Mollicutes;o__Mycoplasmatales;f__Mycoplasmataceae;g__Mycoplasma;s__Mycoplasma pulmonis
map03010	K02986	-	S6_2802	k__Bacteria;p__Tenericutes;c__Mollicutes;o__Mycoplasmatales;f__Mycoplasmataceae;g__Mycoplasma;s__Mycoplasma pulmonis
map03010	K02963	-	S6_2900	k__Bacteria;p__Tenericutes;c__Mollicutes;o__Mycoplasmatales;f__Mycoplasmataceae;g__Mycoplasma;s__Mycoplasma pulmonis
map03010	K02933	-	S6_2956	k__Bacteria;p__Tenericutes;c__Mollicutes;o__Mycoplasmatales;f__Mycoplasmataceae;g__Mycoplasma;s__Mycoplasma pulmonis
map03010	K02994	-	S6_2957	k__Bacteria;p__Tenericutes;c__Mollicutes;o__Mycoplasmatales;f__Mycoplasmataceae;g__Mycoplasma;s__Mycoplasma pulmonis
map03010	K02931	-	S6_2959	k__Bacteria;p__Tenericutes;c__Mollicutes;o__Mycoplasmatales;f__Mycoplasmataceae;g__Mycoplasma;s__Mycoplasma pulmonis
map03010	K02895	-	S6_2961	k__Bacteria;p__Tenericutes;c__Mollicutes;o__Mycoplasmatales;f__Mycoplasmataceae;g__Mycoplasma;s__Mycoplasma pulmonis
map03010	K02982	-	S6_2968	k__Bacteria;p__Tenericutes;c__Mollicutes;o__Mycoplasmatales;f__Mycoplasmataceae;g__Mycoplasma;s__Mycoplasma pulmonis
map03010	K02864	-	S6_3273	k__Bacteria;p__Tenericutes;c__Mollicutes;o__Mycoplasmatales;f__Mycoplasmataceae;g__Mycoplasma;s__Mycoplasma pulmonis
map03010	K02902	-	S6_4371	k__Bacteria;p__Tenericutes;c__Mollicutes;o__Mycoplasmatales;f__Mycoplasmataceae;g__Mycoplasma;s__Mycoplasma pulmonis
map03010	K02950	-	S6_4416	k__Bacteria;p__Tenericutes;c__Mollicutes;o__Mycoplasmatales;f__Mycoplasmataceae;g__Mycoplasma;s__Mycoplasma pulmonis
map03010	K02996	-	S6_4466	k__Bacteria;p__Tenericutes;c__Mollicutes;o__Mycoplasmatales;f__Mycoplasmataceae;g__Mycoplasma;s__Mycoplasma pulmonis
map03010	K02871	-	S6_4467	k__Bacteria;p__Tenericutes;c__Mollicutes;o__Mycoplasmatales;f__Mycoplasmataceae;g__Mycoplasma;s__Mycoplasma pulmonis
map03013	K14327	-	S3_729	Unknown
map03015	K14327	-	S3_729	Unknown
map03018	K01689	4.2.1.11	D6_1455	k__Bacteria;p__Tenericutes;c__Mollicutes;o__Mycoplasmatales;f__Mycoplasmataceae;g__Mycoplasma;s__Mycoplasma pulmonis
map03018	K01689	4.2.1.11	S1_1075	k__Bacteria;p__Tenericutes;c__Mollicutes;o__Mycoplasmatales;f__Mycoplasmataceae;g__Mycoplasma;s__Mycoplasma pulmonis
map03018	K12574	3.1.-.-	S1_1987	k__Bacteria;p__Tenericutes;c__Mollicutes;o__Mycoplasmatales;f__Mycoplasmataceae;g__Mycoplasma;s__Mycoplasma pulmonis
map03018	K00850	2.7.1.11	S1_2252	k__Bacteria;p__Tenericutes;c__Mollicutes;o__Mycoplasmatales;f__Mycoplasmataceae;g__Mycoplasma;s__Mycoplasma pulmonis
map03018	K01689	4.2.1.11	S1_638	k__Bacteria;p__Tenericutes;c__Mollicutes;o__Mycoplasmatales;f__Mycoplasmataceae;g__Mycoplasma;s__Mycoplasma pulmonis
map03018	K00850	2.7.1.11	S6_1807	k__Bacteria;p__Tenericutes;c__Mollicutes;o__Mycoplasmatales;f__Mycoplasmataceae;g__Mycoplasma;s__Mycoplasma pulmonis
map03018	K04043	-	S6_2045	k__Bacteria;p__Tenericutes;c__Mollicutes;o__Mycoplasmatales;f__Mycoplasmataceae;g__Mycoplasma;s__Mycoplasma pulmonis
map03018	K04043	-	S6_2046	k__Bacteria;p__Tenericutes;c__Mollicutes;o__Mycoplasmatales;f__Mycoplasmataceae;g__Mycoplasma;s__Mycoplasma pulmonis
map03018	K01689	4.2.1.11	S6_2666	k__Bacteria;p__Tenericutes;c__Mollicutes;o__Mycoplasmatales;f__Mycoplasmataceae;g__Mycoplasma;s__Mycoplasma pulmonis
map03018	K12574	3.1.-.-	S6_2783	k__Bacteria;p__Tenericutes;c__Mollicutes;o__Mycoplasmatales;f__Mycoplasmataceae;g__Mycoplasma;s__Mycoplasma pulmonis
map03018	K12574	3.1.-.-	S6_2785	k__Bacteria;p__Tenericutes;c__Mollicutes;o__Mycoplasmatales;f__Mycoplasmataceae;g__Mycoplasma;s__Mycoplasma pulmonis
map03018	K12573	3.1.-.-	S6_403	k__Bacteria;p__Tenericutes;c__Mollicutes;o__Mycoplasmatales;f__Mycoplasmataceae;g__Mycoplasma;s__Mycoplasma pulmonis
map03018	K12573	3.1.-.-	S6_404	k__Bacteria;p__Tenericutes;c__Mollicutes;o__Mycoplasmatales;f__Mycoplasmataceae;g__Mycoplasma;s__Mycoplasma pulmonis
map03020	K03046	2.7.7.6	D6_1625	k__Bacteria;p__Tenericutes;c__Mollicutes;o__Mycoplasmatales;f__Mycoplasmataceae;g__Mycoplasma;s__Mycoplasma pulmonis
map03020	K03046	2.7.7.6	S1_2362	k__Bacteria;p__Tenericutes;c__Mollicutes;o__Mycoplasmatales;f__Mycoplasmataceae;g__Mycoplasma;s__Mycoplasma pulmonis
map03020	K03043	2.7.7.6	S1_2475	k__Bacteria;p__Tenericutes;c__Mollicutes;o__Mycoplasmatales;f__Mycoplasmataceae;g__Mycoplasma;s__Mycoplasma pulmonis
map03020	K03046	2.7.7.6	S1_404	k__Bacteria;p__Tenericutes;c__Mollicutes;o__Mycoplasmatales;f__Mycoplasmataceae;g__Mycoplasma;s__Mycoplasma pulmonis
map03020	K03046	2.7.7.6	S1_406	k__Bacteria;p__Tenericutes;c__Mollicutes;o__Mycoplasmatales;f__Mycoplasmataceae;g__Mycoplasma;s__Mycoplasma pulmonis
map03020	K03046	2.7.7.6	S2_1072	k__Bacteria;p__Tenericutes;c__Mollicutes;o__Mycoplasmatales;f__Mycoplasmataceae;g__Mycoplasma;s__Mycoplasma pulmonis
map03020	K03046	2.7.7.6	S2_229	k__Bacteria;p__Tenericutes;c__Mollicutes;o__Mycoplasmatales;f__Mycoplasmataceae;g__Mycoplasma;s__Mycoplasma pulmonis
map03020	K03046	2.7.7.6	S2_231	k__Bacteria;p__Tenericutes;c__Mollicutes;o__Mycoplasmatales;f__Mycoplasmataceae;g__Mycoplasma;s__Mycoplasma pulmonis
map03020	K03043	2.7.7.6	S2_283	k__Bacteria;p__Tenericutes;c__Mollicutes;o__Mycoplasmatales;f__Mycoplasmataceae;g__Mycoplasma;s__Mycoplasma pulmonis
map03020	K03043	2.7.7.6	S2_2977	k__Bacteria;p__Tenericutes;c__Mollicutes;o__Mycoplasmatales;f__Mycoplasmataceae;g__Mycoplasma;s__Mycoplasma pulmonis
map03020	K03040	2.7.7.6	S6_2942	k__Bacteria;p__Tenericutes;c__Mollicutes;o__Mycoplasmatales;f__Mycoplasmataceae;g__Mycoplasma;s__Mycoplasma pulmonis
map03020	K03046	2.7.7.6	S6_3029	k__Bacteria;p__Tenericutes;c__Mollicutes;o__Mycoplasmatales;f__Mycoplasmataceae;g__Mycoplasma;s__Mycoplasma pulmonis
map03020	K03043	2.7.7.6	S6_3195	k__Bacteria;p__Tenericutes;c__Mollicutes;o__Mycoplasmatales;f__Mycoplasmataceae;g__Mycoplasma;s__Mycoplasma pulmonis
map03020	K03043	2.7.7.6	S6_3197	k__Bacteria;p__Tenericutes;c__Mollicutes;o__Mycoplasmatales;f__Mycoplasmataceae;g__Mycoplasma;s__Mycoplasma pulmonis
map03020	K03043	2.7.7.6	S6_3198	k__Bacteria;p__Tenericutes;c__Mollicutes;o__Mycoplasmatales;f__Mycoplasmataceae;g__Mycoplasma;s__Mycoplasma pulmonis
map03030	K03763	2.7.7.7	D6_1575	k__Bacteria;p__Tenericutes;c__Mollicutes;o__Mycoplasmatales;f__Mycoplasmataceae;g__Mycoplasma;s__Mycoplasma pulmonis
map03030	K02337	2.7.7.7	D6_1577	k__Bacteria;p__Tenericutes;c__Mollicutes;o__Mycoplasmatales;f__Mycoplasmataceae;g__Mycoplasma;s__Mycoplasma pulmonis
map03030	K03763	2.7.7.7	D6_1753	k__Bacteria;p__Tenericutes;c__Mollicutes;o__Mycoplasmatales;f__Mycoplasmataceae;g__Mycoplasma;s__Mycoplasma pulmonis
map03030	K03470	3.1.26.4	S1_1338	k__Bacteria;p__Tenericutes;c__Mollicutes;o__Mycoplasmatales;f__Mycoplasmataceae;g__Mycoplasma;s__Mycoplasma pulmonis
map03030	K03111	-	S1_1403	k__Bacteria;p__Tenericutes;c__Mollicutes;o__Mycoplasmatales;f__Mycoplasmataceae;g__Mycoplasma;s__Mycoplasma pulmonis
map03030	K03763	2.7.7.7	S1_3462	k__Bacteria;p__Tenericutes;c__Mollicutes;o__Mycoplasmatales;f__Mycoplasmataceae;g__Mycoplasma;s__Mycoplasma pulmonis
map03030	K02316	2.7.7.-	S2_428	k__Bacteria;p__Tenericutes;c__Mollicutes;o__Mycoplasmatales;f__Mycoplasmataceae;g__Mycoplasma;s__Mycoplasma pulmonis
map03030	K02338	2.7.7.7	S6_1695	k__Bacteria;p__Tenericutes;c__Mollicutes;o__Mycoplasmatales;f__Mycoplasmataceae;g__Mycoplasma;s__Mycoplasma pulmonis
map03030	K01972	6.5.1.2	S6_2371	k__Bacteria;p__Tenericutes;c__Mollicutes;o__Mycoplasmatales;f__Mycoplasmataceae;g__Mycoplasma;s__Mycoplasma pulmonis
map03030	K01972	6.5.1.2	S6_2372	k__Bacteria;p__Tenericutes;c__Mollicutes;o__Mycoplasmatales;f__Mycoplasmataceae;g__Mycoplasma;s__Mycoplasma pulmonis
map03030	K02316	2.7.7.-	S6_2387	k__Bacteria;p__Tenericutes;c__Mollicutes;o__Mycoplasmatales;f__Mycoplasmataceae;g__Mycoplasma;s__Mycoplasma pulmonis
map03030	K02338	2.7.7.7	S6_2610	k__Bacteria;p__Tenericutes;c__Mollicutes;o__Mycoplasmatales;f__Mycoplasmataceae;g__Mycoplasma;s__Mycoplasma pulmonis
map03030	K02314	3.6.4.12	S6_2661	k__Bacteria;p__Tenericutes;c__Mollicutes;o__Mycoplasmatales;f__Mycoplasmataceae;g__Mycoplasma;s__Mycoplasma pulmonis
map03030	K02337	2.7.7.7	S6_2807	k__Bacteria;p__Tenericutes;c__Mollicutes;o__Mycoplasmatales;f__Mycoplasmataceae;g__Mycoplasma;s__Mycoplasma pulmonis
map03030	K02337	2.7.7.7	S6_2808	k__Bacteria;p__Tenericutes;c__Mollicutes;o__Mycoplasmatales;f__Mycoplasmataceae;g__Mycoplasma;s__Mycoplasma pulmonis
map03030	K02335	2.7.7.7	S6_2810	k__Bacteria;p__Tenericutes;c__Mollicutes;o__Mycoplasmatales;f__Mycoplasmataceae;g__Mycoplasma;s__Mycoplasma pulmonis
map03030	K02335	2.7.7.7	S6_2811	k__Bacteria;p__Tenericutes;c__Mollicutes;o__Mycoplasmatales;f__Mycoplasmataceae;g__Mycoplasma;s__Mycoplasma pulmonis
map03030	K02341	2.7.7.7	S6_2858	k__Bacteria;p__Tenericutes;c__Mollicutes;o__Mycoplasmatales;f__Mycoplasmataceae;g__Mycoplasma;s__Mycoplasma pulmonis
map03030	K02343	2.7.7.7	S6_2863	k__Bacteria;p__Tenericutes;c__Mollicutes;o__Mycoplasmatales;f__Mycoplasmataceae;g__Mycoplasma;s__Mycoplasma pulmonis
map03030	K02343	2.7.7.7	S6_2864	k__Bacteria;p__Tenericutes;c__Mollicutes;o__Mycoplasmatales;f__Mycoplasmataceae;g__Mycoplasma;s__Mycoplasma pulmonis
map03030	K03763	2.7.7.7	S6_3156	k__Bacteria;p__Tenericutes;c__Mollicutes;o__Mycoplasmatales;f__Mycoplasmataceae;g__Mycoplasma;s__Mycoplasma pulmonis
map03030	K03763	2.7.7.7	S6_3158	k__Bacteria;p__Tenericutes;c__Mollicutes;o__Mycoplasmatales;f__Mycoplasmataceae;g__Mycoplasma;s__Mycoplasma pulmonis
map03030	K03763	2.7.7.7	S6_3159	k__Bacteria;p__Tenericutes;c__Mollicutes;o__Mycoplasmatales;f__Mycoplasmataceae;g__Mycoplasma;s__Mycoplasma pulmonis
map03030	K03763	2.7.7.7	S6_3160	k__Bacteria;p__Tenericutes;c__Mollicutes;o__Mycoplasmatales;f__Mycoplasmataceae;g__Mycoplasma;s__Mycoplasma pulmonis
map03030	K03763	2.7.7.7	S6_3161	k__Bacteria;p__Tenericutes;c__Mollicutes;o__Mycoplasmatales;f__Mycoplasmataceae;g__Mycoplasma;s__Mycoplasma pulmonis
map03030	K01972	6.5.1.2	S6_4194	k__Bacteria;p__Tenericutes;c__Mollicutes;o__Mycoplasmatales;f__Mycoplasmataceae;g__Mycoplasma;s__Mycoplasma pulmonis
map03030	K02340	2.7.7.7	S6_4324	k__Bacteria;p__Tenericutes;c__Mollicutes;o__Mycoplasmatales;f__Mycoplasmataceae;g__Mycoplasma;s__Mycoplasma pulmonis
map03030	K02340	2.7.7.7	S6_4325	k__Bacteria;p__Tenericutes;c__Mollicutes;o__Mycoplasmatales;f__Mycoplasmataceae;g__Mycoplasma;s__Mycoplasma pulmonis
map03030	K03470	3.1.26.4	S6_520	k__Bacteria;p__Tenericutes;c__Mollicutes;o__Mycoplasmatales;f__Mycoplasmataceae;g__Mycoplasma;s__Mycoplasma pulmonis
map03030	K03470	3.1.26.4	S6_521	k__Bacteria;p__Tenericutes;c__Mollicutes;o__Mycoplasmatales;f__Mycoplasmataceae;g__Mycoplasma;s__Mycoplasma pulmonis
map03040	K12833	-	S6_2537	k__Eukaryota
map03050	K02727	3.4.25.1	S7_877	k__Eukaryota
map03060	K03070	-	D6_882	k__Bacteria;p__Tenericutes;c__Mollicutes;o__Mycoplasmatales;f__Mycoplasmataceae;g__Mycoplasma;s__Mycoplasma pulmonis
map03060	K03070	-	D6_883	k__Bacteria;p__Tenericutes;c__Mollicutes;o__Mycoplasmatales;f__Mycoplasmataceae;g__Mycoplasma;s__Mycoplasma pulmonis
map03060	K03108	-	D7_2158	Unknown
map03060	K03076	-	S1_2470	k__Bacteria;p__Tenericutes;c__Mollicutes;o__Mycoplasmatales;f__Mycoplasmataceae;g__Mycoplasma;s__Mycoplasma pulmonis
map03060	K03217	-	S1_2649	k__Bacteria;p__Tenericutes;c__Mollicutes;o__Mycoplasmatales;f__Mycoplasmataceae;g__Mycoplasma;s__Mycoplasma pulmonis
map03060	K12257	-	S1_2667	k__Bacteria;p__Tenericutes;c__Mollicutes;o__Mycoplasmatales;f__Mycoplasmataceae;g__Mycoplasma;s__Mycoplasma pulmonis
map03060	K12257	-	S1_3777	k__Bacteria;p__Tenericutes;c__Mollicutes;o__Mycoplasmatales;f__Mycoplasmataceae;g__Mycoplasma;s__Mycoplasma pulmonis
map03060	K03070	-	S2_569	k__Bacteria;p__Tenericutes;c__Mollicutes;o__Mycoplasmatales;f__Mycoplasmataceae;g__Mycoplasma;s__Mycoplasma pulmonis
map03060	K03217	-	S6_1425	k__Bacteria;p__Tenericutes;c__Mollicutes;o__Mycoplasmatales;f__Mycoplasmataceae;g__Mycoplasma;s__Mycoplasma pulmonis
map03060	K03100	3.4.21.89	S6_2631	k__Bacteria;p__Tenericutes;c__Mollicutes;o__Mycoplasmatales;f__Mycoplasmataceae;g__Mycoplasma;s__Mycoplasma pulmonis
map03060	K03076	-	S6_2950	k__Bacteria;p__Tenericutes;c__Mollicutes;o__Mycoplasmatales;f__Mycoplasmataceae;g__Mycoplasma;s__Mycoplasma pulmonis
map03060	K12257	-	S6_3013	k__Bacteria;p__Tenericutes;c__Mollicutes;o__Mycoplasmatales;f__Mycoplasmataceae;g__Mycoplasma;s__Mycoplasma pulmonis
map03060	K03070	-	S6_3097	k__Bacteria;p__Tenericutes;c__Mollicutes;o__Mycoplasmatales;f__Mycoplasmataceae;g__Mycoplasma;s__Mycoplasma pulmonis
map03060	K03110	-	S6_3164	k__Bacteria;p__Tenericutes;c__Mollicutes;o__Mycoplasmatales;f__Mycoplasmataceae;g__Mycoplasma;s__Mycoplasma pulmonis
map03060	K03075	-	S6_405	k__Bacteria;p__Tenericutes;c__Mollicutes;o__Mycoplasmatales;f__Mycoplasmataceae;g__Mycoplasma;s__Mycoplasma pulmonis
map03060	K03106	3.6.5.4	S6_422	k__Bacteria;p__Tenericutes;c__Mollicutes;o__Mycoplasmatales;f__Mycoplasmataceae;g__Mycoplasma;s__Mycoplasma pulmonis
map03070	K03070	-	D6_882	k__Bacteria;p__Tenericutes;c__Mollicutes;o__Mycoplasmatales;f__Mycoplasmataceae;g__Mycoplasma;s__Mycoplasma pulmonis
map03070	K03070	-	D6_883	k__Bacteria;p__Tenericutes;c__Mollicutes;o__Mycoplasmatales;f__Mycoplasmataceae;g__Mycoplasma;s__Mycoplasma pulmonis
map03070	K03076	-	S1_2470	k__Bacteria;p__Tenericutes;c__Mollicutes;o__Mycoplasmatales;f__Mycoplasmataceae;g__Mycoplasma;s__Mycoplasma pulmonis
map03070	K03217	-	S1_2649	k__Bacteria;p__Tenericutes;c__Mollicutes;o__Mycoplasmatales;f__Mycoplasmataceae;g__Mycoplasma;s__Mycoplasma pulmonis
map03070	K12257	-	S1_2667	k__Bacteria;p__Tenericutes;c__Mollicutes;o__Mycoplasmatales;f__Mycoplasmataceae;g__Mycoplasma;s__Mycoplasma pulmonis
map03070	K12257	-	S1_3777	k__Bacteria;p__Tenericutes;c__Mollicutes;o__Mycoplasmatales;f__Mycoplasmataceae;g__Mycoplasma;s__Mycoplasma pulmonis
map03070	K03070	-	S2_569	k__Bacteria;p__Tenericutes;c__Mollicutes;o__Mycoplasmatales;f__Mycoplasmataceae;g__Mycoplasma;s__Mycoplasma pulmonis
map03070	K03217	-	S6_1425	k__Bacteria;p__Tenericutes;c__Mollicutes;o__Mycoplasmatales;f__Mycoplasmataceae;g__Mycoplasma;s__Mycoplasma pulmonis
map03070	K03076	-	S6_2950	k__Bacteria;p__Tenericutes;c__Mollicutes;o__Mycoplasmatales;f__Mycoplasmataceae;g__Mycoplasma;s__Mycoplasma pulmonis
map03070	K12257	-	S6_3013	k__Bacteria;p__Tenericutes;c__Mollicutes;o__Mycoplasmatales;f__Mycoplasmataceae;g__Mycoplasma;s__Mycoplasma pulmonis
map03070	K03070	-	S6_3097	k__Bacteria;p__Tenericutes;c__Mollicutes;o__Mycoplasmatales;f__Mycoplasmataceae;g__Mycoplasma;s__Mycoplasma pulmonis
map03070	K03110	-	S6_3164	k__Bacteria;p__Tenericutes;c__Mollicutes;o__Mycoplasmatales;f__Mycoplasmataceae;g__Mycoplasma;s__Mycoplasma pulmonis
map03070	K03075	-	S6_405	k__Bacteria;p__Tenericutes;c__Mollicutes;o__Mycoplasmatales;f__Mycoplasmataceae;g__Mycoplasma;s__Mycoplasma pulmonis
map03070	K03106	3.6.5.4	S6_422	k__Bacteria;p__Tenericutes;c__Mollicutes;o__Mycoplasmatales;f__Mycoplasmataceae;g__Mycoplasma;s__Mycoplasma pulmonis
map03320	K08751	-	D9_2767	Unknown
map03320	K00864	2.7.1.30	S1_2685	k__Bacteria;p__Tenericutes;c__Mollicutes;o__Mycoplasmatales;f__Mycoplasmataceae;g__Mycoplasma;s__Mycoplasma pulmonis
map03320	K01596	4.1.1.32	S8_1003	k__Bacteria
map03410	K10563	3.2.2.23,4.2.99.18	S1_1129	k__Bacteria;p__Tenericutes;c__Mollicutes;o__Mycoplasmatales;f__Mycoplasmataceae;g__Mycoplasma;s__Mycoplasma pulmonis
map03410	K01151	3.1.21.2	S1_434	k__Bacteria;p__Tenericutes;c__Mollicutes;o__Mycoplasmatales;f__Mycoplasmataceae;g__Mycoplasma;s__Mycoplasma pulmonis
map03410	K01151	3.1.21.2	S1_839	k__Bacteria;p__Tenericutes;c__Mollicutes;o__Mycoplasmatales;f__Mycoplasmataceae;g__Mycoplasma;s__Mycoplasma pulmonis
map03410	K01972	6.5.1.2	S6_2371	k__Bacteria;p__Tenericutes;c__Mollicutes;o__Mycoplasmatales;f__Mycoplasmataceae;g__Mycoplasma;s__Mycoplasma pulmonis
map03410	K01972	6.5.1.2	S6_2372	k__Bacteria;p__Tenericutes;c__Mollicutes;o__Mycoplasmatales;f__Mycoplasmataceae;g__Mycoplasma;s__Mycoplasma pulmonis
map03410	K10563	3.2.2.23,4.2.99.18	S6_2705	k__Bacteria;p__Tenericutes;c__Mollicutes;o__Mycoplasmatales;f__Mycoplasmataceae;g__Mycoplasma;s__Mycoplasma pulmonis
map03410	K02335	2.7.7.7	S6_2810	k__Bacteria;p__Tenericutes;c__Mollicutes;o__Mycoplasmatales;f__Mycoplasmataceae;g__Mycoplasma;s__Mycoplasma pulmonis
map03410	K02335	2.7.7.7	S6_2811	k__Bacteria;p__Tenericutes;c__Mollicutes;o__Mycoplasmatales;f__Mycoplasmataceae;g__Mycoplasma;s__Mycoplasma pulmonis
map03410	K01972	6.5.1.2	S6_4194	k__Bacteria;p__Tenericutes;c__Mollicutes;o__Mycoplasmatales;f__Mycoplasmataceae;g__Mycoplasma;s__Mycoplasma pulmonis
map03420	K03657	3.6.4.12	D6_373	k__Bacteria;p__Tenericutes;c__Mollicutes;o__Mycoplasmatales;f__Mycoplasmataceae;g__Mycoplasma;s__Mycoplasma pulmonis
map03420	K03657	3.6.4.12	S1_1506	k__Bacteria;p__Tenericutes;c__Mollicutes;o__Mycoplasmatales;f__Mycoplasmataceae;g__Mycoplasma;s__Mycoplasma pulmonis
map03420	K03657	3.6.4.12	S1_2572	k__Bacteria;p__Tenericutes;c__Mollicutes;o__Mycoplasmatales;f__Mycoplasmataceae;g__Mycoplasma;s__Mycoplasma pulmonis
map03420	K03657	3.6.4.12	S1_2573	k__Bacteria;p__Tenericutes;c__Mollicutes;o__Mycoplasmatales;f__Mycoplasmataceae;g__Mycoplasma;s__Mycoplasma pulmonis
map03420	K03702	-	S1_2730	k__Bacteria;p__Tenericutes;c__Mollicutes;o__Mycoplasmatales;f__Mycoplasmataceae;g__Mycoplasma;s__Mycoplasma pulmonis
map03420	K03703	-	S1_314	k__Bacteria;p__Tenericutes;c__Mollicutes;o__Mycoplasmatales;f__Mycoplasmataceae;g__Mycoplasma;s__Mycoplasma pulmonis
map03420	K03701	-	S1_3658	k__Bacteria;p__Tenericutes;c__Mollicutes;o__Mycoplasmatales;f__Mycoplasmataceae;g__Mycoplasma;s__Mycoplasma pulmonis
map03420	K03657	3.6.4.12	S1_3841	k__Bacteria;p__Tenericutes;c__Mollicutes;o__Mycoplasmatales;f__Mycoplasmataceae;g__Mycoplasma;s__Mycoplasma pulmonis
map03420	K03657	3.6.4.12	S1_3842	k__Bacteria;p__Tenericutes;c__Mollicutes;o__Mycoplasmatales;f__Mycoplasmataceae;g__Mycoplasma;s__Mycoplasma pulmonis
map03420	K03703	-	S6_1434	k__Bacteria;p__Tenericutes;c__Mollicutes;o__Mycoplasmatales;f__Mycoplasmataceae;g__Mycoplasma;s__Mycoplasma pulmonis
map03420	K01972	6.5.1.2	S6_2371	k__Bacteria;p__Tenericutes;c__Mollicutes;o__Mycoplasmatales;f__Mycoplasmataceae;g__Mycoplasma;s__Mycoplasma pulmonis
map03420	K01972	6.5.1.2	S6_2372	k__Bacteria;p__Tenericutes;c__Mollicutes;o__Mycoplasmatales;f__Mycoplasmataceae;g__Mycoplasma;s__Mycoplasma pulmonis
map03420	K03657	3.6.4.12	S6_2766	k__Bacteria;p__Tenericutes;c__Mollicutes;o__Mycoplasmatales;f__Mycoplasmataceae;g__Mycoplasma;s__Mycoplasma pulmonis
map03420	K03657	3.6.4.12	S6_2767	k__Bacteria;p__Tenericutes;c__Mollicutes;o__Mycoplasmatales;f__Mycoplasmataceae;g__Mycoplasma;s__Mycoplasma pulmonis
map03420	K03657	3.6.4.12	S6_2768	k__Bacteria;p__Tenericutes;c__Mollicutes;o__Mycoplasmatales;f__Mycoplasmataceae;g__Mycoplasma;s__Mycoplasma pulmonis
map03420	K03701	-	S6_2792	k__Bacteria;p__Tenericutes;c__Mollicutes;o__Mycoplasmatales;f__Mycoplasmataceae;g__Mycoplasma;s__Mycoplasma pulmonis
map03420	K03701	-	S6_2794	k__Bacteria;p__Tenericutes;c__Mollicutes;o__Mycoplasmatales;f__Mycoplasmataceae;g__Mycoplasma;s__Mycoplasma pulmonis
map03420	K02335	2.7.7.7	S6_2810	k__Bacteria;p__Tenericutes;c__Mollicutes;o__Mycoplasmatales;f__Mycoplasmataceae;g__Mycoplasma;s__Mycoplasma pulmonis
map03420	K02335	2.7.7.7	S6_2811	k__Bacteria;p__Tenericutes;c__Mollicutes;o__Mycoplasmatales;f__Mycoplasmataceae;g__Mycoplasma;s__Mycoplasma pulmonis
map03420	K03702	-	S6_3114	k__Bacteria;p__Tenericutes;c__Mollicutes;o__Mycoplasmatales;f__Mycoplasmataceae;g__Mycoplasma;s__Mycoplasma pulmonis
map03420	K03657	3.6.4.12	S6_3237	k__Bacteria;p__Tenericutes;c__Mollicutes;o__Mycoplasmatales;f__Mycoplasmataceae;g__Mycoplasma;s__Mycoplasma pulmonis
map03420	K03657	3.6.4.12	S6_3238	k__Bacteria;p__Tenericutes;c__Mollicutes;o__Mycoplasmatales;f__Mycoplasmataceae;g__Mycoplasma;s__Mycoplasma pulmonis
map03420	K01972	6.5.1.2	S6_4194	k__Bacteria;p__Tenericutes;c__Mollicutes;o__Mycoplasmatales;f__Mycoplasmataceae;g__Mycoplasma;s__Mycoplasma pulmonis
map03430	K03763	2.7.7.7	D6_1575	k__Bacteria;p__Tenericutes;c__Mollicutes;o__Mycoplasmatales;f__Mycoplasmataceae;g__Mycoplasma;s__Mycoplasma pulmonis
map03430	K02337	2.7.7.7	D6_1577	k__Bacteria;p__Tenericutes;c__Mollicutes;o__Mycoplasmatales;f__Mycoplasmataceae;g__Mycoplasma;s__Mycoplasma pulmonis
map03430	K03763	2.7.7.7	D6_1753	k__Bacteria;p__Tenericutes;c__Mollicutes;o__Mycoplasmatales;f__Mycoplasmataceae;g__Mycoplasma;s__Mycoplasma pulmonis
map03430	K03657	3.6.4.12	D6_373	k__Bacteria;p__Tenericutes;c__Mollicutes;o__Mycoplasmatales;f__Mycoplasmataceae;g__Mycoplasma;s__Mycoplasma pulmonis
map03430	K03111	-	S1_1403	k__Bacteria;p__Tenericutes;c__Mollicutes;o__Mycoplasmatales;f__Mycoplasmataceae;g__Mycoplasma;s__Mycoplasma pulmonis
map03430	K03657	3.6.4.12	S1_1506	k__Bacteria;p__Tenericutes;c__Mollicutes;o__Mycoplasmatales;f__Mycoplasmataceae;g__Mycoplasma;s__Mycoplasma pulmonis
map03430	K03657	3.6.4.12	S1_2572	k__Bacteria;p__Tenericutes;c__Mollicutes;o__Mycoplasmatales;f__Mycoplasmataceae;g__Mycoplasma;s__Mycoplasma pulmonis
map03430	K03657	3.6.4.12	S1_2573	k__Bacteria;p__Tenericutes;c__Mollicutes;o__Mycoplasmatales;f__Mycoplasmataceae;g__Mycoplasma;s__Mycoplasma pulmonis
map03430	K03763	2.7.7.7	S1_3462	k__Bacteria;p__Tenericutes;c__Mollicutes;o__Mycoplasmatales;f__Mycoplasmataceae;g__Mycoplasma;s__Mycoplasma pulmonis
map03430	K03657	3.6.4.12	S1_3841	k__Bacteria;p__Tenericutes;c__Mollicutes;o__Mycoplasmatales;f__Mycoplasmataceae;g__Mycoplasma;s__Mycoplasma pulmonis
map03430	K03657	3.6.4.12	S1_3842	k__Bacteria;p__Tenericutes;c__Mollicutes;o__Mycoplasmatales;f__Mycoplasmataceae;g__Mycoplasma;s__Mycoplasma pulmonis
map03430	K02338	2.7.7.7	S6_1695	k__Bacteria;p__Tenericutes;c__Mollicutes;o__Mycoplasmatales;f__Mycoplasmataceae;g__Mycoplasma;s__Mycoplasma pulmonis
map03430	K01972	6.5.1.2	S6_2371	k__Bacteria;p__Tenericutes;c__Mollicutes;o__Mycoplasmatales;f__Mycoplasmataceae;g__Mycoplasma;s__Mycoplasma pulmonis
map03430	K01972	6.5.1.2	S6_2372	k__Bacteria;p__Tenericutes;c__Mollicutes;o__Mycoplasmatales;f__Mycoplasmataceae;g__Mycoplasma;s__Mycoplasma pulmonis
map03430	K02338	2.7.7.7	S6_2610	k__Bacteria;p__Tenericutes;c__Mollicutes;o__Mycoplasmatales;f__Mycoplasmataceae;g__Mycoplasma;s__Mycoplasma pulmonis
map03430	K03657	3.6.4.12	S6_2766	k__Bacteria;p__Tenericutes;c__Mollicutes;o__Mycoplasmatales;f__Mycoplasmataceae;g__Mycoplasma;s__Mycoplasma pulmonis
map03430	K03657	3.6.4.12	S6_2767	k__Bacteria;p__Tenericutes;c__Mollicutes;o__Mycoplasmatales;f__Mycoplasmataceae;g__Mycoplasma;s__Mycoplasma pulmonis
map03430	K03657	3.6.4.12	S6_2768	k__Bacteria;p__Tenericutes;c__Mollicutes;o__Mycoplasmatales;f__Mycoplasmataceae;g__Mycoplasma;s__Mycoplasma pulmonis
map03430	K02337	2.7.7.7	S6_2807	k__Bacteria;p__Tenericutes;c__Mollicutes;o__Mycoplasmatales;f__Mycoplasmataceae;g__Mycoplasma;s__Mycoplasma pulmonis
map03430	K02337	2.7.7.7	S6_2808	k__Bacteria;p__Tenericutes;c__Mollicutes;o__Mycoplasmatales;f__Mycoplasmataceae;g__Mycoplasma;s__Mycoplasma pulmonis
map03430	K02341	2.7.7.7	S6_2858	k__Bacteria;p__Tenericutes;c__Mollicutes;o__Mycoplasmatales;f__Mycoplasmataceae;g__Mycoplasma;s__Mycoplasma pulmonis
map03430	K02343	2.7.7.7	S6_2863	k__Bacteria;p__Tenericutes;c__Mollicutes;o__Mycoplasmatales;f__Mycoplasmataceae;g__Mycoplasma;s__Mycoplasma pulmonis
map03430	K02343	2.7.7.7	S6_2864	k__Bacteria;p__Tenericutes;c__Mollicutes;o__Mycoplasmatales;f__Mycoplasmataceae;g__Mycoplasma;s__Mycoplasma pulmonis
map03430	K03763	2.7.7.7	S6_3156	k__Bacteria;p__Tenericutes;c__Mollicutes;o__Mycoplasmatales;f__Mycoplasmataceae;g__Mycoplasma;s__Mycoplasma pulmonis
map03430	K03763	2.7.7.7	S6_3158	k__Bacteria;p__Tenericutes;c__Mollicutes;o__Mycoplasmatales;f__Mycoplasmataceae;g__Mycoplasma;s__Mycoplasma pulmonis
map03430	K03763	2.7.7.7	S6_3159	k__Bacteria;p__Tenericutes;c__Mollicutes;o__Mycoplasmatales;f__Mycoplasmataceae;g__Mycoplasma;s__Mycoplasma pulmonis
map03430	K03763	2.7.7.7	S6_3160	k__Bacteria;p__Tenericutes;c__Mollicutes;o__Mycoplasmatales;f__Mycoplasmataceae;g__Mycoplasma;s__Mycoplasma pulmonis
map03430	K03763	2.7.7.7	S6_3161	k__Bacteria;p__Tenericutes;c__Mollicutes;o__Mycoplasmatales;f__Mycoplasmataceae;g__Mycoplasma;s__Mycoplasma pulmonis
map03430	K03657	3.6.4.12	S6_3237	k__Bacteria;p__Tenericutes;c__Mollicutes;o__Mycoplasmatales;f__Mycoplasmataceae;g__Mycoplasma;s__Mycoplasma pulmonis
map03430	K03657	3.6.4.12	S6_3238	k__Bacteria;p__Tenericutes;c__Mollicutes;o__Mycoplasmatales;f__Mycoplasmataceae;g__Mycoplasma;s__Mycoplasma pulmonis
map03430	K01972	6.5.1.2	S6_4194	k__Bacteria;p__Tenericutes;c__Mollicutes;o__Mycoplasmatales;f__Mycoplasmataceae;g__Mycoplasma;s__Mycoplasma pulmonis
map03430	K02340	2.7.7.7	S6_4324	k__Bacteria;p__Tenericutes;c__Mollicutes;o__Mycoplasmatales;f__Mycoplasmataceae;g__Mycoplasma;s__Mycoplasma pulmonis
map03430	K02340	2.7.7.7	S6_4325	k__Bacteria;p__Tenericutes;c__Mollicutes;o__Mycoplasmatales;f__Mycoplasmataceae;g__Mycoplasma;s__Mycoplasma pulmonis
map03440	K03763	2.7.7.7	D6_1575	k__Bacteria;p__Tenericutes;c__Mollicutes;o__Mycoplasmatales;f__Mycoplasmataceae;g__Mycoplasma;s__Mycoplasma pulmonis
map03440	K02337	2.7.7.7	D6_1577	k__Bacteria;p__Tenericutes;c__Mollicutes;o__Mycoplasmatales;f__Mycoplasmataceae;g__Mycoplasma;s__Mycoplasma pulmonis
map03440	K03763	2.7.7.7	D6_1753	k__Bacteria;p__Tenericutes;c__Mollicutes;o__Mycoplasmatales;f__Mycoplasmataceae;g__Mycoplasma;s__Mycoplasma pulmonis
map03440	K03111	-	S1_1403	k__Bacteria;p__Tenericutes;c__Mollicutes;o__Mycoplasmatales;f__Mycoplasmataceae;g__Mycoplasma;s__Mycoplasma pulmonis
map03440	K03553	-	S1_2670	k__Bacteria;p__Tenericutes;c__Mollicutes;o__Mycoplasmatales;f__Mycoplasmataceae;g__Mycoplasma;s__Mycoplasma pulmonis
map03440	K03763	2.7.7.7	S1_3462	k__Bacteria;p__Tenericutes;c__Mollicutes;o__Mycoplasmatales;f__Mycoplasmataceae;g__Mycoplasma;s__Mycoplasma pulmonis
map03440	K03584	-	S6_1438	k__Bacteria;p__Tenericutes;c__Mollicutes;o__Mycoplasmatales;f__Mycoplasmataceae;g__Mycoplasma;s__Mycoplasma pulmonis
map03440	K02338	2.7.7.7	S6_1695	k__Bacteria;p__Tenericutes;c__Mollicutes;o__Mycoplasmatales;f__Mycoplasmataceae;g__Mycoplasma;s__Mycoplasma pulmonis
map03440	K02338	2.7.7.7	S6_2610	k__Bacteria;p__Tenericutes;c__Mollicutes;o__Mycoplasmatales;f__Mycoplasmataceae;g__Mycoplasma;s__Mycoplasma pulmonis
map03440	K02337	2.7.7.7	S6_2807	k__Bacteria;p__Tenericutes;c__Mollicutes;o__Mycoplasmatales;f__Mycoplasmataceae;g__Mycoplasma;s__Mycoplasma pulmonis
map03440	K02337	2.7.7.7	S6_2808	k__Bacteria;p__Tenericutes;c__Mollicutes;o__Mycoplasmatales;f__Mycoplasmataceae;g__Mycoplasma;s__Mycoplasma pulmonis
map03440	K02335	2.7.7.7	S6_2810	k__Bacteria;p__Tenericutes;c__Mollicutes;o__Mycoplasmatales;f__Mycoplasmataceae;g__Mycoplasma;s__Mycoplasma pulmonis
map03440	K02335	2.7.7.7	S6_2811	k__Bacteria;p__Tenericutes;c__Mollicutes;o__Mycoplasmatales;f__Mycoplasmataceae;g__Mycoplasma;s__Mycoplasma pulmonis
map03440	K02341	2.7.7.7	S6_2858	k__Bacteria;p__Tenericutes;c__Mollicutes;o__Mycoplasmatales;f__Mycoplasmataceae;g__Mycoplasma;s__Mycoplasma pulmonis
map03440	K06187	-	S6_2861	k__Bacteria;p__Tenericutes;c__Mollicutes;o__Mycoplasmatales;f__Mycoplasmataceae;g__Mycoplasma;s__Mycoplasma pulmonis
map03440	K02343	2.7.7.7	S6_2863	k__Bacteria;p__Tenericutes;c__Mollicutes;o__Mycoplasmatales;f__Mycoplasmataceae;g__Mycoplasma;s__Mycoplasma pulmonis
map03440	K02343	2.7.7.7	S6_2864	k__Bacteria;p__Tenericutes;c__Mollicutes;o__Mycoplasmatales;f__Mycoplasmataceae;g__Mycoplasma;s__Mycoplasma pulmonis
map03440	K03551	3.6.4.12	S6_3015	k__Bacteria;p__Tenericutes;c__Mollicutes;o__Mycoplasmatales;f__Mycoplasmataceae;g__Mycoplasma;s__Mycoplasma pulmonis
map03440	K03550	3.6.4.12	S6_3017	k__Bacteria;p__Tenericutes;c__Mollicutes;o__Mycoplasmatales;f__Mycoplasmataceae;g__Mycoplasma;s__Mycoplasma pulmonis
map03440	K03763	2.7.7.7	S6_3156	k__Bacteria;p__Tenericutes;c__Mollicutes;o__Mycoplasmatales;f__Mycoplasmataceae;g__Mycoplasma;s__Mycoplasma pulmonis
map03440	K03763	2.7.7.7	S6_3158	k__Bacteria;p__Tenericutes;c__Mollicutes;o__Mycoplasmatales;f__Mycoplasmataceae;g__Mycoplasma;s__Mycoplasma pulmonis
map03440	K03763	2.7.7.7	S6_3159	k__Bacteria;p__Tenericutes;c__Mollicutes;o__Mycoplasmatales;f__Mycoplasmataceae;g__Mycoplasma;s__Mycoplasma pulmonis
map03440	K03763	2.7.7.7	S6_3160	k__Bacteria;p__Tenericutes;c__Mollicutes;o__Mycoplasmatales;f__Mycoplasmataceae;g__Mycoplasma;s__Mycoplasma pulmonis
map03440	K03763	2.7.7.7	S6_3161	k__Bacteria;p__Tenericutes;c__Mollicutes;o__Mycoplasmatales;f__Mycoplasmataceae;g__Mycoplasma;s__Mycoplasma pulmonis
map03440	K02340	2.7.7.7	S6_4324	k__Bacteria;p__Tenericutes;c__Mollicutes;o__Mycoplasmatales;f__Mycoplasmataceae;g__Mycoplasma;s__Mycoplasma pulmonis
map03440	K02340	2.7.7.7	S6_4325	k__Bacteria;p__Tenericutes;c__Mollicutes;o__Mycoplasmatales;f__Mycoplasmataceae;g__Mycoplasma;s__Mycoplasma pulmonis
map03440	K03581	3.1.11.5	S6_4489	k__Bacteria;p__Tenericutes;c__Mollicutes;o__Mycoplasmatales;f__Mycoplasmataceae;g__Mycoplasma;s__Mycoplasma pulmonis
map04010	K04459	3.1.3.16,3.1.3.48	S8_313	Unknown
map04013	K20223	-	D2_1083	Unknown
map04013	K06689	2.3.2.23	D8_1995	k__Eukaryota
map04014	K02183	-	S6_3536	k__Eukaryota
map04015	K04632	-	D3_61	k__Eukaryota
map04015	K02183	-	S6_3536	k__Eukaryota
map04015	K17697	-	S8_2005	Unknown
map04016	K02183	-	S6_3536	k__Eukaryota
map04020	K04961	-	D10_102	k__Bacteria;p__Proteobacteria;c__Gammaproteobacteria;o__Enterobacterales;f__Enterobacteriaceae;g__Escherichia;s__Escherichia coli
map04020	K04961	-	D2_247	Unknown
map04020	K04632	-	D3_61	k__Eukaryota
map04020	K04961	-	D5_2389	Unknown
map04020	K04961	-	D9_973	Unknown
map04020	K02183	-	S6_3536	k__Eukaryota
map04020	K04961	-	S8_724	Unknown
map04022	K02183	-	S6_3536	k__Eukaryota
map04024	K04632	-	D3_61	k__Eukaryota
map04024	K02183	-	S6_3536	k__Eukaryota
map04060	K04177	-	S3_862	k__Viruses;p__Unclassified;c__Unclassified;o__Herpesvirales;f__Herpesviridae;g__Percavirus;s__Equid gammaherpesvirus 2
map04062	K04177	-	S3_862	k__Viruses;p__Unclassified;c__Unclassified;o__Herpesvirales;f__Herpesviridae;g__Percavirus;s__Equid gammaherpesvirus 2
map04066	K00844	2.7.1.1	D2_1926	Unclassified
map04066	K01689	4.2.1.11	D6_1455	k__Bacteria;p__Tenericutes;c__Mollicutes;o__Mycoplasmatales;f__Mycoplasmataceae;g__Mycoplasma;s__Mycoplasma pulmonis
map04066	K00134	1.2.1.12	D8_850	Unknown
map04066	K01689	4.2.1.11	S1_1075	k__Bacteria;p__Tenericutes;c__Mollicutes;o__Mycoplasmatales;f__Mycoplasmataceae;g__Mycoplasma;s__Mycoplasma pulmonis
map04066	K00162	1.2.4.1	S1_1447	k__Bacteria;p__Tenericutes;c__Mollicutes;o__Mycoplasmatales;f__Mycoplasmataceae;g__Mycoplasma;s__Mycoplasma pulmonis
map04066	K00844	2.7.1.1	S1_2584	Unknown
map04066	K00161	1.2.4.1	S1_3755	k__Bacteria;p__Tenericutes;c__Mollicutes;o__Mycoplasmatales;f__Mycoplasmataceae;g__Mycoplasma;s__Mycoplasma pulmonis
map04066	K00134	1.2.1.12	S1_3783	k__Bacteria;p__Tenericutes;c__Mollicutes;o__Mycoplasmatales;f__Mycoplasmataceae;g__Mycoplasma;s__Mycoplasma pulmonis
map04066	K01689	4.2.1.11	S1_638	k__Bacteria;p__Tenericutes;c__Mollicutes;o__Mycoplasmatales;f__Mycoplasmataceae;g__Mycoplasma;s__Mycoplasma pulmonis
map04066	K00162	1.2.4.1	S2_884	k__Bacteria;p__Tenericutes;c__Mollicutes;o__Mycoplasmatales;f__Mycoplasmataceae;g__Mycoplasma;s__Mycoplasma pulmonis
map04066	K01689	4.2.1.11	S6_2666	k__Bacteria;p__Tenericutes;c__Mollicutes;o__Mycoplasmatales;f__Mycoplasmataceae;g__Mycoplasma;s__Mycoplasma pulmonis
map04066	K00134	1.2.1.12	S6_2866	k__Bacteria;p__Tenericutes;c__Mollicutes;o__Mycoplasmatales;f__Mycoplasmataceae;g__Mycoplasma;s__Mycoplasma pulmonis
map04066	K00844	2.7.1.1	S6_355	Unknown
map04066	K00844	2.7.1.1	S8_2334	Unknown
map04066	K00844	2.7.1.1	S8_604	Unknown
map04068	K06623	-	D5_1694	Unknown
map04068	K06623	-	D6_268	Unknown
map04068	K01596	4.1.1.32	S8_1003	k__Bacteria
map04070	K00981	2.7.7.41	S6_215	k__Bacteria;p__Tenericutes;c__Mollicutes;o__Mycoplasmatales;f__Mycoplasmataceae;g__Mycoplasma;s__Mycoplasma pulmonis
map04070	K02183	-	S6_3536	k__Eukaryota
map04072	K04632	-	D3_61	k__Eukaryota
map04072	K04607	-	S1_2618	Unknown
map04072	K04607	-	S4_132	Unknown
map04080	K04607	-	S1_2618	Unknown
map04080	K04607	-	S4_132	Unknown
map04110	K06067	3.5.1.98	D10_1603	k__Eukaryota
map04110	K06623	-	D5_1694	Unknown
map04110	K06623	-	D6_268	Unknown
map04112	K02313	-	D6_1427	k__Bacteria;p__Tenericutes;c__Mollicutes;o__Mycoplasmatales;f__Mycoplasmataceae;g__Mycoplasma;s__Mycoplasma pulmonis
map04112	K01338	3.4.21.53	S2_2157	k__Bacteria;p__Tenericutes;c__Mollicutes;o__Mycoplasmatales;f__Mycoplasmataceae;g__Mycoplasma;s__Mycoplasma pulmonis
map04112	K02313	-	S6_2611	k__Bacteria;p__Tenericutes;c__Mollicutes;o__Mycoplasmatales;f__Mycoplasmataceae;g__Mycoplasma;s__Mycoplasma pulmonis
map04112	K03531	-	S6_2640	k__Bacteria;p__Tenericutes;c__Mollicutes;o__Mycoplasmatales;f__Mycoplasmataceae;g__Mycoplasma;s__Mycoplasma pulmonis
map04112	K02314	3.6.4.12	S6_2661	k__Bacteria;p__Tenericutes;c__Mollicutes;o__Mycoplasmatales;f__Mycoplasmataceae;g__Mycoplasma;s__Mycoplasma pulmonis
map04112	K01338	3.4.21.53	S6_2669	k__Bacteria;p__Tenericutes;c__Mollicutes;o__Mycoplasmatales;f__Mycoplasmataceae;g__Mycoplasma;s__Mycoplasma pulmonis
map04112	K01338	3.4.21.53	S6_2670	k__Bacteria;p__Tenericutes;c__Mollicutes;o__Mycoplasmatales;f__Mycoplasmataceae;g__Mycoplasma;s__Mycoplasma pulmonis
map04112	K01338	3.4.21.53	S6_2671	k__Bacteria;p__Tenericutes;c__Mollicutes;o__Mycoplasmatales;f__Mycoplasmataceae;g__Mycoplasma;s__Mycoplasma pulmonis
map04112	K02313	-	S6_4488	k__Bacteria;p__Tenericutes;c__Mollicutes;o__Mycoplasmatales;f__Mycoplasmataceae;g__Mycoplasma;s__Mycoplasma pulmonis
map04114	K02183	-	S6_3536	k__Eukaryota
map04120	K06689	2.3.2.23	D8_1995	k__Eukaryota
map04120	K04552	2.3.2.23	S6_1307	Unknown
map04122	K03151	2.8.1.4	S1_2315	k__Bacteria;p__Tenericutes;c__Mollicutes;o__Mycoplasmatales;f__Mycoplasmataceae;g__Mycoplasma;s__Mycoplasma pulmonis
map04122	K00566	2.8.1.13	S1_2457	k__Bacteria;p__Tenericutes;c__Mollicutes;o__Mycoplasmatales;f__Mycoplasmataceae;g__Mycoplasma;s__Mycoplasma pulmonis
map04141	K11718	2.4.1.-	D10_204	Unknown
map04141	K06689	2.3.2.23	D8_1995	k__Eukaryota
map04142	K01374	3.4.22.42	D5_170	Unknown
map04142	K01565	3.10.1.1	S6_1054	Unknown
map04142	K01565	3.10.1.1	S6_354	Unknown
map04144	K06751	-	D8_1912	k__Viruses;p__Unclassified;c__Unclassified;o__Unclassified;f__Poxviridae;g__Centapoxvirus;s__NY_014 poxvirus
map04144	K12491	-	D9_1621	Unknown
map04144	K06751	-	S4_532	Unclassified
map04145	K06751	-	D8_1912	k__Viruses;p__Unclassified;c__Unclassified;o__Unclassified;f__Poxviridae;g__Centapoxvirus;s__NY_014 poxvirus
map04145	K06751	-	S4_532	Unclassified
map04145	K10414	-	S6_2317	Unknown
map04145	K06487	-	S7_2051	Unknown
map04146	K00624	2.3.1.7	S1_2277	k__Bacteria;p__Tenericutes;c__Mollicutes;o__Mycoplasmatales;f__Mycoplasmataceae;g__Mycoplasma;s__Mycoplasma pulmonis
map04146	K00624	2.3.1.7	S1_2340	k__Bacteria;p__Tenericutes;c__Mollicutes;o__Mycoplasmatales;f__Mycoplasmataceae;g__Mycoplasma;s__Mycoplasma pulmonis
map04146	K00624	2.3.1.7	S1_2341	k__Bacteria;p__Tenericutes;c__Mollicutes;o__Mycoplasmatales;f__Mycoplasmataceae;g__Mycoplasma;s__Mycoplasma pulmonis
map04151	K02539	-	D3_17	Unknown
map04151	K02539	-	S4_2297	Unknown
map04151	K06487	-	S7_2051	Unknown
map04151	K01596	4.1.1.32	S8_1003	k__Bacteria
map04151	K06240	-	S9_1929	Unknown
map04152	K00850	2.7.1.11	S1_2252	k__Bacteria;p__Tenericutes;c__Mollicutes;o__Mycoplasmatales;f__Mycoplasmataceae;g__Mycoplasma;s__Mycoplasma pulmonis
map04152	K00850	2.7.1.11	S6_1807	k__Bacteria;p__Tenericutes;c__Mollicutes;o__Mycoplasmatales;f__Mycoplasmataceae;g__Mycoplasma;s__Mycoplasma pulmonis
map04152	K01596	4.1.1.32	S8_1003	k__Bacteria
map04210	K02539	-	D3_17	Unknown
map04210	K01374	3.4.22.42	D5_170	Unknown
map04210	K02539	-	S4_2297	Unknown
map04212	K07418	1.14.14.1	S4_938	k__Eukaryota;p__Ascomycota
map04212	K04043	-	S6_2045	k__Bacteria;p__Tenericutes;c__Mollicutes;o__Mycoplasmatales;f__Mycoplasmataceae;g__Mycoplasma;s__Mycoplasma pulmonis
map04212	K04043	-	S6_2046	k__Bacteria;p__Tenericutes;c__Mollicutes;o__Mycoplasmatales;f__Mycoplasmataceae;g__Mycoplasma;s__Mycoplasma pulmonis
map04212	K07418	1.14.14.1	S9_1717	Unknown
map04213	K06067	3.5.1.98	D10_1603	k__Eukaryota
map04218	K06751	-	D8_1912	k__Viruses;p__Unclassified;c__Unclassified;o__Unclassified;f__Poxviridae;g__Centapoxvirus;s__NY_014 poxvirus
map04218	K06751	-	S4_532	Unclassified
map04218	K02183	-	S6_3536	k__Eukaryota
map04260	K00413	-	S6_1648	k__Eukaryota
map04261	K04632	-	D3_61	k__Eukaryota
map04261	K02183	-	S6_3536	k__Eukaryota
map04270	K04632	-	D3_61	k__Eukaryota
map04270	K07532	-	S1_3029	Unknown
map04270	K02183	-	S6_3536	k__Eukaryota
map04310	K02157	-	D10_1365	Unknown
map04310	K04512	-	D10_68	Unknown
map04310	K02157	-	D3_481	Unknown
map04310	K02157	-	D7_1496	Unknown
map04310	K02157	-	S5_345	Unknown
map04310	K02157	-	S6_4045	Unknown
map04330	K06067	3.5.1.98	D10_1603	k__Eukaryota
map04360	K07532	-	S1_3029	Unknown
map04371	K04961	-	D10_102	k__Bacteria;p__Proteobacteria;c__Gammaproteobacteria;o__Enterobacterales;f__Enterobacteriaceae;g__Escherichia;s__Escherichia coli
map04371	K04961	-	D2_247	Unknown
map04371	K04961	-	D5_2389	Unknown
map04371	K04961	-	D9_973	Unknown
map04371	K02183	-	S6_3536	k__Eukaryota
map04371	K04961	-	S8_724	Unknown
map04390	K02157	-	D10_1365	Unknown
map04390	K02157	-	D3_481	Unknown
map04390	K02157	-	D7_1496	Unknown
map04390	K02157	-	S5_345	Unknown
map04390	K02157	-	S6_4045	Unknown
map04390	K16682	-	S7_1357	Unknown
map04391	K16682	-	S7_1357	Unknown
map04392	K16682	-	S7_1357	Unknown
map04510	K06487	-	S7_2051	Unknown
map04510	K06240	-	S9_1929	Unknown
map04512	K06487	-	S7_2051	Unknown
map04512	K06240	-	S9_1929	Unknown
map04514	K06471	-	D1_325	Unknown
map04514	K06471	-	D8_1004	Unknown
map04514	K06751	-	D8_1912	k__Viruses;p__Unclassified;c__Unclassified;o__Unclassified;f__Poxviridae;g__Centapoxvirus;s__NY_014 poxvirus
map04514	K06751	-	S4_532	Unclassified
map04514	K06471	-	S5_729	Unknown
map04514	K06471	-	S6_4128	Unknown
map04514	K06487	-	S7_2051	Unknown
map04520	K06083	-	S4_231	Unknown
map04530	K06104	-	D5_2369	Unknown
map04530	K08007	-	D9_1554	Unknown
map04540	K04632	-	D3_61	k__Eukaryota
map04550	K02157	-	D10_1365	Unknown
map04550	K02157	-	D3_481	Unknown
map04550	K11138	-	D5_2199	Unknown
map04550	K02157	-	D7_1496	Unknown
map04550	K02157	-	S5_345	Unknown
map04550	K02157	-	S6_4045	Unknown
map04610	K03902	-	D10_1043	Unknown
map04610	K03902	-	D10_1636	k__Bacteria;p__Proteobacteria;c__Betaproteobacteria;o__Nitrosomonadales
map04611	K04632	-	D3_61	k__Eukaryota
map04611	K07532	-	S1_3029	Unknown
map04612	K06751	-	D8_1912	k__Viruses;p__Unclassified;c__Unclassified;o__Unclassified;f__Poxviridae;g__Centapoxvirus;s__NY_014 poxvirus
map04612	K06751	-	S4_532	Unclassified
map04621	K03671	-	D6_1685	k__Bacteria;p__Tenericutes;c__Mollicutes;o__Mycoplasmatales;f__Mycoplasmataceae;g__Mycoplasma;s__Mycoplasma pulmonis
map04621	K12807	-	S4_1751	Unknown
map04621	K20898	-	S4_2397	Unknown
map04621	K03671	-	S6_2788	k__Bacteria;p__Tenericutes;c__Mollicutes;o__Mycoplasmatales;f__Mycoplasmataceae;g__Mycoplasma;s__Mycoplasma pulmonis
map04621	K14216	2.7.7.84	S9_285	Unknown
map04624	K06689	2.3.2.23	D8_1995	k__Eukaryota
map04624	K10380	-	S9_1302	Unknown
map04626	K00864	2.7.1.30	S1_2685	k__Bacteria;p__Tenericutes;c__Mollicutes;o__Mycoplasmatales;f__Mycoplasmataceae;g__Mycoplasma;s__Mycoplasma pulmonis
map04626	K02183	-	S6_3536	k__Eukaryota
map04630	K02539	-	D3_17	Unknown
map04630	K02539	-	S4_2297	Unknown
map04650	K06751	-	D8_1912	k__Viruses;p__Unclassified;c__Unclassified;o__Unclassified;f__Poxviridae;g__Centapoxvirus;s__NY_014 poxvirus
map04650	K06751	-	S4_532	Unclassified
map04666	K06083	-	S4_231	Unknown
map04670	K06471	-	D1_325	Unknown
map04670	K06471	-	D8_1004	Unknown
map04670	K08007	-	D9_1554	Unknown
map04670	K06471	-	S5_729	Unknown
map04670	K06471	-	S6_4128	Unknown
map04713	K04961	-	D10_102	k__Bacteria;p__Proteobacteria;c__Gammaproteobacteria;o__Enterobacterales;f__Enterobacteriaceae;g__Escherichia;s__Escherichia coli
map04713	K04961	-	D2_247	Unknown
map04713	K04632	-	D3_61	k__Eukaryota
map04713	K04961	-	D5_2389	Unknown
map04713	K04961	-	D9_973	Unknown
map04713	K02183	-	S6_3536	k__Eukaryota
map04713	K04961	-	S8_724	Unknown
map04720	K02183	-	S6_3536	k__Eukaryota
map04722	K12462	-	D1_723	k__Eukaryota
map04722	K12462	-	S1_3446	Unknown
map04722	K02183	-	S6_3536	k__Eukaryota
map04724	K05613	-	D10_1221	Unknown
map04724	K04632	-	D3_61	k__Eukaryota
map04724	K05613	-	D8_1569	Unknown
map04724	K04607	-	S1_2618	Unknown
map04724	K05613	-	S1_545	Unknown
map04724	K04607	-	S4_132	Unknown
map04726	K04632	-	D3_61	k__Eukaryota
map04726	K07418	1.14.14.1	S4_938	k__Eukaryota;p__Ascomycota
map04726	K07418	1.14.14.1	S9_1717	Unknown
map04728	K04632	-	D3_61	k__Eukaryota
map04728	K02183	-	S6_3536	k__Eukaryota
map04730	K04961	-	D10_102	k__Bacteria;p__Proteobacteria;c__Gammaproteobacteria;o__Enterobacterales;f__Enterobacteriaceae;g__Escherichia;s__Escherichia coli
map04730	K04961	-	D2_247	Unknown
map04730	K04632	-	D3_61	k__Eukaryota
map04730	K04961	-	D5_2389	Unknown
map04730	K04961	-	D9_973	Unknown
map04730	K04961	-	S8_724	Unknown
map04740	K04257	-	S1_3159	k__Bacteria;p__Firmicutes;c__Clostridia;o__Clostridiales;f__Unclassified;g__Unclassified;s__Clostridiales bacterium 1_7_47FAA
map04740	K04257	-	S2_1859	k__Bacteria;p__Firmicutes;c__Clostridia;o__Clostridiales;f__Unclassified;g__Unclassified;s__Clostridiales bacterium 1_7_47FAA
map04740	K02183	-	S6_3536	k__Eukaryota
map04740	K04257	-	S7_264	k__Bacteria;p__Firmicutes;c__Clostridia;o__Clostridiales;f__Unclassified;g__Unclassified;s__Clostridiales bacterium 1_7_47FAA
map04740	K04257	-	S8_1111	k__Bacteria;p__Firmicutes;c__Clostridia;o__Clostridiales;f__Unclassified;g__Unclassified;s__Clostridiales bacterium 1_7_47FAA
map04740	K04257	-	S9_1650	k__Bacteria;p__Firmicutes;c__Clostridia;o__Clostridiales;f__Unclassified;g__Unclassified;s__Clostridiales bacterium 1_7_47FAA
map04742	K04607	-	S1_2618	Unknown
map04742	K04607	-	S4_132	Unknown
map04744	K02183	-	S6_3536	k__Eukaryota
map04745	K02183	-	S6_3536	k__Eukaryota
map04750	K04632	-	D3_61	k__Eukaryota
map04750	K07418	1.14.14.1	S4_938	k__Eukaryota;p__Ascomycota
map04750	K02183	-	S6_3536	k__Eukaryota
map04750	K07418	1.14.14.1	S9_1717	Unknown
map04810	K08007	-	D9_1554	Unknown
map04810	K07532	-	S1_3029	Unknown
map04810	K06487	-	S7_2051	Unknown
map04910	K00844	2.7.1.1	D2_1926	Unclassified
map04910	K00844	2.7.1.1	S1_2584	Unknown
map04910	K02183	-	S6_3536	k__Eukaryota
map04910	K00844	2.7.1.1	S6_355	Unknown
map04910	K01596	4.1.1.32	S8_1003	k__Bacteria
map04910	K00844	2.7.1.1	S8_2334	Unknown
map04910	K00844	2.7.1.1	S8_604	Unknown
map04911	K04632	-	D3_61	k__Eukaryota
map04912	K04632	-	D3_61	k__Eukaryota
map04912	K02183	-	S6_3536	k__Eukaryota
map04913	K04632	-	D3_61	k__Eukaryota
map04913	K07418	1.14.14.1	S4_938	k__Eukaryota;p__Ascomycota
map04913	K07418	1.14.14.1	S9_1717	Unknown
map04915	K04632	-	D3_61	k__Eukaryota
map04915	K02183	-	S6_3536	k__Eukaryota
map04916	K04632	-	D3_61	k__Eukaryota
map04916	K02183	-	S6_3536	k__Eukaryota
map04918	K04632	-	D3_61	k__Eukaryota
map04918	K15173	3.6.4.-	D8_115	Unknown
map04918	K15173	3.6.4.-	S9_1619	Unknown
map04919	K06067	3.5.1.98	D10_1603	k__Eukaryota
map04919	K06487	-	S7_2051	Unknown
map04920	K01596	4.1.1.32	S8_1003	k__Bacteria
map04921	K04961	-	D10_102	k__Bacteria;p__Proteobacteria;c__Gammaproteobacteria;o__Enterobacterales;f__Enterobacteriaceae;g__Escherichia;s__Escherichia coli
map04921	K04961	-	D2_247	Unknown
map04921	K04632	-	D3_61	k__Eukaryota
map04921	K04961	-	D5_2389	Unknown
map04921	K04961	-	D9_973	Unknown
map04921	K02183	-	S6_3536	k__Eukaryota
map04921	K04961	-	S8_724	Unknown
map04922	K04632	-	D3_61	k__Eukaryota
map04922	K00162	1.2.4.1	S1_1447	k__Bacteria;p__Tenericutes;c__Mollicutes;o__Mycoplasmatales;f__Mycoplasmataceae;g__Mycoplasma;s__Mycoplasma pulmonis
map04922	K00016	1.1.1.27	S1_2728	k__Bacteria;p__Tenericutes;c__Mollicutes;o__Mycoplasmatales;f__Mycoplasmataceae;g__Mycoplasma;s__Mycoplasma pulmonis
map04922	K00161	1.2.4.1	S1_3755	k__Bacteria;p__Tenericutes;c__Mollicutes;o__Mycoplasmatales;f__Mycoplasmataceae;g__Mycoplasma;s__Mycoplasma pulmonis
map04922	K00873	2.7.1.40	S1_920	k__Bacteria;p__Tenericutes;c__Mollicutes;o__Mycoplasmatales;f__Mycoplasmataceae;g__Mycoplasma;s__Mycoplasma pulmonis
map04922	K00873	2.7.1.40	S2_558	k__Bacteria;p__Tenericutes;c__Mollicutes;o__Mycoplasmatales;f__Mycoplasmataceae;g__Mycoplasma;s__Mycoplasma pulmonis
map04922	K00162	1.2.4.1	S2_884	k__Bacteria;p__Tenericutes;c__Mollicutes;o__Mycoplasmatales;f__Mycoplasmataceae;g__Mycoplasma;s__Mycoplasma pulmonis
map04922	K00873	2.7.1.40	S6_2515	k__Bacteria;p__Tenericutes;c__Mollicutes;o__Mycoplasmatales;f__Mycoplasmataceae;g__Mycoplasma;s__Mycoplasma pulmonis
map04922	K02183	-	S6_3536	k__Eukaryota
map04922	K01596	4.1.1.32	S8_1003	k__Bacteria
map04923	K04632	-	D3_61	k__Eukaryota
map04924	K04632	-	D3_61	k__Eukaryota
map04924	K02183	-	S6_3536	k__Eukaryota
map04925	K04632	-	D3_61	k__Eukaryota
map04925	K02183	-	S6_3536	k__Eukaryota
map04926	K04632	-	D3_61	k__Eukaryota
map04930	K00844	2.7.1.1	D2_1926	Unclassified
map04930	K00844	2.7.1.1	S1_2584	Unknown
map04930	K00873	2.7.1.40	S1_920	k__Bacteria;p__Tenericutes;c__Mollicutes;o__Mycoplasmatales;f__Mycoplasmataceae;g__Mycoplasma;s__Mycoplasma pulmonis
map04930	K00873	2.7.1.40	S2_558	k__Bacteria;p__Tenericutes;c__Mollicutes;o__Mycoplasmatales;f__Mycoplasmataceae;g__Mycoplasma;s__Mycoplasma pulmonis
map04930	K00873	2.7.1.40	S6_2515	k__Bacteria;p__Tenericutes;c__Mollicutes;o__Mycoplasmatales;f__Mycoplasmataceae;g__Mycoplasma;s__Mycoplasma pulmonis
map04930	K00844	2.7.1.1	S6_355	Unknown
map04930	K00844	2.7.1.1	S8_2334	Unknown
map04930	K00844	2.7.1.1	S8_604	Unknown
map04931	K09113	-	D5_1613	Unknown
map04931	K01596	4.1.1.32	S8_1003	k__Bacteria
map04932	K09113	-	D5_1613	Unknown
map04932	K00413	-	S6_1648	k__Eukaryota
map04940	K06751	-	D8_1912	k__Viruses;p__Unclassified;c__Unclassified;o__Unclassified;f__Poxviridae;g__Centapoxvirus;s__NY_014 poxvirus
map04940	K06751	-	S4_532	Unclassified
map04961	K04632	-	D3_61	k__Eukaryota
map04962	K12462	-	D1_723	k__Eukaryota
map04962	K04632	-	D3_61	k__Eukaryota
map04962	K12462	-	S1_3446	Unknown
map04962	K10414	-	S6_2317	Unknown
map04964	K01596	4.1.1.32	S8_1003	k__Bacteria
map04970	K04632	-	D3_61	k__Eukaryota
map04970	K02183	-	S6_3536	k__Eukaryota
map04971	K04632	-	D3_61	k__Eukaryota
map04971	K08007	-	D9_1554	Unknown
map04971	K02183	-	S6_3536	k__Eukaryota
map04972	K04632	-	D3_61	k__Eukaryota
map04973	K00844	2.7.1.1	D2_1926	Unclassified
map04973	K00844	2.7.1.1	S1_2584	Unknown
map04973	K01176	3.2.1.1	S6_2632	k__Bacteria;p__Tenericutes;c__Mollicutes;o__Mycoplasmatales;f__Mycoplasmataceae;g__Mycoplasma;s__Mycoplasma pulmonis
map04973	K00844	2.7.1.1	S6_355	Unknown
map04973	K00844	2.7.1.1	S8_2334	Unknown
map04973	K00844	2.7.1.1	S8_604	Unknown
map04974	K19721	-	D7_962	Unknown
map04974	K19721	-	S4_289	Unknown
map04975	K08751	-	D9_2767	Unknown
map04976	K04632	-	D3_61	k__Eukaryota
map05010	K00134	1.2.1.12	D8_850	Unknown
map05010	K00134	1.2.1.12	S1_3783	k__Bacteria;p__Tenericutes;c__Mollicutes;o__Mycoplasmatales;f__Mycoplasmataceae;g__Mycoplasma;s__Mycoplasma pulmonis
map05010	K00413	-	S6_1648	k__Eukaryota
map05010	K00134	1.2.1.12	S6_2866	k__Bacteria;p__Tenericutes;c__Mollicutes;o__Mycoplasmatales;f__Mycoplasmataceae;g__Mycoplasma;s__Mycoplasma pulmonis
map05010	K02183	-	S6_3536	k__Eukaryota
map05012	K04552	2.3.2.23	S6_1307	Unknown
map05012	K00413	-	S6_1648	k__Eukaryota
map05014	K05613	-	D10_1221	Unknown
map05014	K05613	-	D8_1569	Unknown
map05014	K05613	-	S1_545	Unknown
map05016	K06067	3.5.1.98	D10_1603	k__Eukaryota
map05016	K10408	-	D5_1593	Unknown
map05016	K10408	-	S3_1124	Unknown
map05016	K00413	-	S6_1648	k__Eukaryota
map05030	K04632	-	D3_61	k__Eukaryota
map05031	K04632	-	D3_61	k__Eukaryota
map05031	K02183	-	S6_3536	k__Eukaryota
map05032	K04632	-	D3_61	k__Eukaryota
map05034	K06067	3.5.1.98	D10_1603	k__Eukaryota
map05034	K04632	-	D3_61	k__Eukaryota
map05034	K02183	-	S6_3536	k__Eukaryota
map05110	K04632	-	D3_61	k__Eukaryota
map05111	K02777	2.7.1.-	S1_1718	k__Bacteria;p__Tenericutes;c__Mollicutes;o__Mycoplasmatales;f__Mycoplasmataceae;g__Mycoplasma;s__Mycoplasma pulmonis
map05111	K02778	2.7.1.199	S1_2044	k__Bacteria;p__Tenericutes;c__Mollicutes;o__Mycoplasmatales;f__Mycoplasmataceae;g__Mycoplasma;s__Mycoplasma pulmonis
map05111	K02777	2.7.1.-	S1_2594	k__Bacteria;p__Tenericutes;c__Mollicutes;o__Mycoplasmatales;f__Mycoplasmataceae;g__Mycoplasma;s__Mycoplasma pulmonis
map05111	K02777	2.7.1.-	S2_2876	k__Bacteria;p__Tenericutes;c__Mollicutes;o__Mycoplasmatales;f__Mycoplasmataceae;g__Mycoplasma;s__Mycoplasma pulmonis
map05111	K02778	2.7.1.199	S6_2488	k__Bacteria;p__Tenericutes;c__Mollicutes;o__Mycoplasmatales;f__Mycoplasmataceae;g__Mycoplasma;s__Mycoplasma pulmonis
map05111	K02778	2.7.1.199	S6_2489	k__Bacteria;p__Tenericutes;c__Mollicutes;o__Mycoplasmatales;f__Mycoplasmataceae;g__Mycoplasma;s__Mycoplasma pulmonis
map05111	K02778	2.7.1.199	S6_2490	k__Bacteria;p__Tenericutes;c__Mollicutes;o__Mycoplasmatales;f__Mycoplasmataceae;g__Mycoplasma;s__Mycoplasma pulmonis
map05130	K08007	-	D9_1554	Unknown
map05132	K10414	-	S6_2317	Unknown
map05133	K02183	-	S6_3536	k__Eukaryota
map05134	K12807	-	S4_1751	Unknown
map05134	K03596	-	S6_2981	k__Bacteria;p__Tenericutes;c__Mollicutes;o__Mycoplasmatales;f__Mycoplasmataceae;g__Mycoplasma;s__Mycoplasma pulmonis
map05134	K03596	-	S6_2982	k__Bacteria;p__Tenericutes;c__Mollicutes;o__Mycoplasmatales;f__Mycoplasmataceae;g__Mycoplasma;s__Mycoplasma pulmonis
map05142	K04632	-	D3_61	k__Eukaryota
map05144	K06471	-	D1_325	Unknown
map05144	K06471	-	D8_1004	Unknown
map05144	K06471	-	S5_729	Unknown
map05144	K06471	-	S6_4128	Unknown
map05145	K06240	-	S9_1929	Unknown
map05146	K04632	-	D3_61	k__Eukaryota
map05146	K06240	-	S9_1929	Unknown
map05152	K07532	-	S1_3029	Unknown
map05152	K04043	-	S6_2045	k__Bacteria;p__Tenericutes;c__Mollicutes;o__Mycoplasmatales;f__Mycoplasmataceae;g__Mycoplasma;s__Mycoplasma pulmonis
map05152	K04043	-	S6_2046	k__Bacteria;p__Tenericutes;c__Mollicutes;o__Mycoplasmatales;f__Mycoplasmataceae;g__Mycoplasma;s__Mycoplasma pulmonis
map05152	K02183	-	S6_3536	k__Eukaryota
map05160	K14216	2.7.7.84	S9_285	Unknown
map05162	K14216	2.7.7.84	S9_285	Unknown
map05164	K14216	2.7.7.84	S9_285	Unknown
map05165	K02157	-	D10_1365	Unknown
map05165	K06067	3.5.1.98	D10_1603	k__Eukaryota
map05165	K02157	-	D3_481	Unknown
map05165	K04632	-	D3_61	k__Eukaryota
map05165	K02157	-	D7_1496	Unknown
map05165	K06751	-	D8_1912	k__Viruses;p__Unclassified;c__Unclassified;o__Unclassified;f__Poxviridae;g__Centapoxvirus;s__NY_014 poxvirus
map05165	K00873	2.7.1.40	S1_920	k__Bacteria;p__Tenericutes;c__Mollicutes;o__Mycoplasmatales;f__Mycoplasmataceae;g__Mycoplasma;s__Mycoplasma pulmonis
map05165	K00873	2.7.1.40	S2_558	k__Bacteria;p__Tenericutes;c__Mollicutes;o__Mycoplasmatales;f__Mycoplasmataceae;g__Mycoplasma;s__Mycoplasma pulmonis
map05165	K06751	-	S4_532	Unclassified
map05165	K02157	-	S5_345	Unknown
map05165	K00873	2.7.1.40	S6_2515	k__Bacteria;p__Tenericutes;c__Mollicutes;o__Mycoplasmatales;f__Mycoplasmataceae;g__Mycoplasma;s__Mycoplasma pulmonis
map05165	K02157	-	S6_4045	Unknown
map05165	K06487	-	S7_2051	Unknown
map05165	K06240	-	S9_1929	Unknown
map05166	K06751	-	D8_1912	k__Viruses;p__Unclassified;c__Unclassified;o__Unclassified;f__Poxviridae;g__Centapoxvirus;s__NY_014 poxvirus
map05166	K06751	-	S4_532	Unclassified
map05167	K06751	-	D8_1912	k__Viruses;p__Unclassified;c__Unclassified;o__Unclassified;f__Poxviridae;g__Centapoxvirus;s__NY_014 poxvirus
map05167	K06751	-	S4_532	Unclassified
map05167	K02183	-	S6_3536	k__Eukaryota
map05168	K06751	-	D8_1912	k__Viruses;p__Unclassified;c__Unclassified;o__Unclassified;f__Poxviridae;g__Centapoxvirus;s__NY_014 poxvirus
map05168	K06751	-	S4_532	Unclassified
map05168	K14216	2.7.7.84	S9_285	Unknown
map05169	K06067	3.5.1.98	D10_1603	k__Eukaryota
map05169	K06751	-	D8_1912	k__Viruses;p__Unclassified;c__Unclassified;o__Unclassified;f__Poxviridae;g__Centapoxvirus;s__NY_014 poxvirus
map05169	K06751	-	S4_532	Unclassified
map05200	K02157	-	D10_1365	Unknown
map05200	K06067	3.5.1.98	D10_1603	k__Eukaryota
map05200	K02157	-	D3_481	Unknown
map05200	K04632	-	D3_61	k__Eukaryota
map05200	K02157	-	D7_1496	Unknown
map05200	K07532	-	S1_3029	Unknown
map05200	K02157	-	S5_345	Unknown
map05200	K02183	-	S6_3536	k__Eukaryota
map05200	K02157	-	S6_4045	Unknown
map05200	K06487	-	S7_2051	Unknown
map05200	K06240	-	S9_1929	Unknown
map05202	K06067	3.5.1.98	D10_1603	k__Eukaryota
map05202	K14242	-	D10_2228	Unknown
map05202	K15616	3.1.3.48	D3_1043	Unknown
map05202	K15616	3.1.3.48	D8_744	Unknown
map05202	K13209	-	S4_74	k__Eukaryota;p__Mucoromycota;c__Unclassified;o__Endogonales;f__Unclassified;g__Bifiguratus;s__Bifiguratus adelaidae
map05203	K06067	3.5.1.98	D10_1603	k__Eukaryota
map05203	K06751	-	D8_1912	k__Viruses;p__Unclassified;c__Unclassified;o__Unclassified;f__Poxviridae;g__Centapoxvirus;s__NY_014 poxvirus
map05203	K00873	2.7.1.40	S1_920	k__Bacteria;p__Tenericutes;c__Mollicutes;o__Mycoplasmatales;f__Mycoplasmataceae;g__Mycoplasma;s__Mycoplasma pulmonis
map05203	K00873	2.7.1.40	S2_558	k__Bacteria;p__Tenericutes;c__Mollicutes;o__Mycoplasmatales;f__Mycoplasmataceae;g__Mycoplasma;s__Mycoplasma pulmonis
map05203	K06751	-	S4_532	Unclassified
map05203	K00873	2.7.1.40	S6_2515	k__Bacteria;p__Tenericutes;c__Mollicutes;o__Mycoplasmatales;f__Mycoplasmataceae;g__Mycoplasma;s__Mycoplasma pulmonis
map05205	K08007	-	D9_1554	Unknown
map05205	K07532	-	S1_3029	Unknown
map05205	K03685	3.1.26.3	S6_1444	k__Bacteria;p__Tenericutes;c__Mollicutes;o__Mycoplasmatales;f__Mycoplasmataceae;g__Mycoplasma;s__Mycoplasma pulmonis
map05205	K06487	-	S7_2051	Unknown
map05205	K10380	-	S9_1302	Unknown
map05206	K02539	-	D3_17	Unknown
map05206	K08007	-	D9_1554	Unknown
map05206	K00558	2.1.1.37	S1_868	k__Bacteria;p__Tenericutes;c__Mollicutes;o__Mycoplasmatales;f__Mycoplasmataceae;g__Mycoplasma;s__Mycoplasma pulmonis
map05206	K02539	-	S4_2297	Unknown
map05206	K00558	2.1.1.37	S6_2870	k__Bacteria;p__Tenericutes;c__Mollicutes;o__Mycoplasmatales;f__Mycoplasmataceae;g__Mycoplasma;s__Mycoplasma pulmonis
map05206	K00558	2.1.1.37	S6_4299	k__Bacteria;p__Tenericutes;c__Mollicutes;o__Mycoplasmatales;f__Mycoplasmataceae;g__Mycoplasma;s__Mycoplasma pulmonis
map05210	K02157	-	D10_1365	Unknown
map05210	K02157	-	D3_481	Unknown
map05210	K02157	-	D7_1496	Unknown
map05210	K02157	-	S5_345	Unknown
map05210	K02157	-	S6_4045	Unknown
map05213	K02157	-	D10_1365	Unknown
map05213	K02157	-	D3_481	Unknown
map05213	K02157	-	D7_1496	Unknown
map05213	K02157	-	S5_345	Unknown
map05213	K02157	-	S6_4045	Unknown
map05214	K02183	-	S6_3536	k__Eukaryota
map05217	K02157	-	D10_1365	Unknown
map05217	K02157	-	D3_481	Unknown
map05217	K02157	-	D7_1496	Unknown
map05217	K02157	-	S5_345	Unknown
map05217	K02157	-	S6_4045	Unknown
map05219	K00758	2.4.2.4	S1_1362	k__Bacteria;p__Tenericutes;c__Mollicutes;o__Mycoplasmatales;f__Mycoplasmataceae;g__Mycoplasma;s__Mycoplasma pulmonis
map05219	K00758	2.4.2.4	S1_1363	k__Bacteria;p__Tenericutes;c__Mollicutes;o__Mycoplasmatales;f__Mycoplasmataceae;g__Mycoplasma;s__Mycoplasma pulmonis
map05219	K00758	2.4.2.4	S6_2681	k__Bacteria;p__Tenericutes;c__Mollicutes;o__Mycoplasmatales;f__Mycoplasmataceae;g__Mycoplasma;s__Mycoplasma pulmonis
map05220	K06067	3.5.1.98	D10_1603	k__Eukaryota
map05222	K06487	-	S7_2051	Unknown
map05222	K06240	-	S9_1929	Unknown
map05224	K02157	-	D10_1365	Unknown
map05224	K02157	-	D3_481	Unknown
map05224	K02157	-	D7_1496	Unknown
map05224	K02157	-	S5_345	Unknown
map05224	K02157	-	S6_4045	Unknown
map05225	K02157	-	D10_1365	Unknown
map05225	K02157	-	D3_481	Unknown
map05225	K02157	-	D7_1496	Unknown
map05225	K02157	-	S5_345	Unknown
map05225	K02157	-	S6_4045	Unknown
map05226	K02157	-	D10_1365	Unknown
map05226	K02157	-	D3_481	Unknown
map05226	K02157	-	D7_1496	Unknown
map05226	K02157	-	S5_345	Unknown
map05226	K02157	-	S6_4045	Unknown
map05230	K00844	2.7.1.1	D2_1926	Unclassified
map05230	K00162	1.2.4.1	S1_1447	k__Bacteria;p__Tenericutes;c__Mollicutes;o__Mycoplasmatales;f__Mycoplasmataceae;g__Mycoplasma;s__Mycoplasma pulmonis
map05230	K00850	2.7.1.11	S1_2252	k__Bacteria;p__Tenericutes;c__Mollicutes;o__Mycoplasmatales;f__Mycoplasmataceae;g__Mycoplasma;s__Mycoplasma pulmonis
map05230	K00844	2.7.1.1	S1_2584	Unknown
map05230	K00161	1.2.4.1	S1_3755	k__Bacteria;p__Tenericutes;c__Mollicutes;o__Mycoplasmatales;f__Mycoplasmataceae;g__Mycoplasma;s__Mycoplasma pulmonis
map05230	K00873	2.7.1.40	S1_920	k__Bacteria;p__Tenericutes;c__Mollicutes;o__Mycoplasmatales;f__Mycoplasmataceae;g__Mycoplasma;s__Mycoplasma pulmonis
map05230	K00873	2.7.1.40	S2_558	k__Bacteria;p__Tenericutes;c__Mollicutes;o__Mycoplasmatales;f__Mycoplasmataceae;g__Mycoplasma;s__Mycoplasma pulmonis
map05230	K00162	1.2.4.1	S2_884	k__Bacteria;p__Tenericutes;c__Mollicutes;o__Mycoplasmatales;f__Mycoplasmataceae;g__Mycoplasma;s__Mycoplasma pulmonis
map05230	K00850	2.7.1.11	S6_1807	k__Bacteria;p__Tenericutes;c__Mollicutes;o__Mycoplasmatales;f__Mycoplasmataceae;g__Mycoplasma;s__Mycoplasma pulmonis
map05230	K00873	2.7.1.40	S6_2515	k__Bacteria;p__Tenericutes;c__Mollicutes;o__Mycoplasmatales;f__Mycoplasmataceae;g__Mycoplasma;s__Mycoplasma pulmonis
map05230	K00844	2.7.1.1	S6_355	Unknown
map05230	K00844	2.7.1.1	S8_2334	Unknown
map05230	K00844	2.7.1.1	S8_604	Unknown
map05231	K06083	-	S4_231	Unknown
map05320	K06751	-	D8_1912	k__Viruses;p__Unclassified;c__Unclassified;o__Unclassified;f__Poxviridae;g__Centapoxvirus;s__NY_014 poxvirus
map05320	K06751	-	S4_532	Unclassified
map05330	K06751	-	D8_1912	k__Viruses;p__Unclassified;c__Unclassified;o__Unclassified;f__Poxviridae;g__Centapoxvirus;s__NY_014 poxvirus
map05330	K06751	-	S4_532	Unclassified
map05332	K06751	-	D8_1912	k__Viruses;p__Unclassified;c__Unclassified;o__Unclassified;f__Poxviridae;g__Centapoxvirus;s__NY_014 poxvirus
map05332	K06751	-	S4_532	Unclassified
map05410	K12567	2.7.11.1	S1_2620	k__Archaea;p__Thaumarchaeota;c__Unclassified;o__Nitrosopumilales;f__Nitrosopumilaceae;g__Nitrosopumilus;s__Nitrosopumilus maritimus
map05410	K06487	-	S7_2051	Unknown
map05412	K06487	-	S7_2051	Unknown
map05414	K04632	-	D3_61	k__Eukaryota
map05414	K12567	2.7.11.1	S1_2620	k__Archaea;p__Thaumarchaeota;c__Unclassified;o__Nitrosopumilales;f__Nitrosopumilaceae;g__Nitrosopumilus;s__Nitrosopumilus maritimus
map05414	K06487	-	S7_2051	Unknown
map05416	K06751	-	D8_1912	k__Viruses;p__Unclassified;c__Unclassified;o__Unclassified;f__Poxviridae;g__Centapoxvirus;s__NY_014 poxvirus
map05416	K06751	-	S4_532	Unclassified
map05418	K06471	-	D1_325	Unknown
map05418	K03671	-	D6_1685	k__Bacteria;p__Tenericutes;c__Mollicutes;o__Mycoplasmatales;f__Mycoplasmataceae;g__Mycoplasma;s__Mycoplasma pulmonis
map05418	K06471	-	D8_1004	Unknown
map05418	K06471	-	S5_729	Unknown
map05418	K03671	-	S6_2788	k__Bacteria;p__Tenericutes;c__Mollicutes;o__Mycoplasmatales;f__Mycoplasmataceae;g__Mycoplasma;s__Mycoplasma pulmonis
map05418	K02183	-	S6_3536	k__Eukaryota
map05418	K06471	-	S6_4128	Unknown
map05418	K06487	-	S7_2051	Unknown
