# Supplementary material for: Association of Intrauterine Microbes with Endometrial Factors in Intrauterine Adhesion Formation and after Medicine Treatment
Source: Pathogens. 2022 Jul 10;11(7):784. doi: 10.3390/pathogens11070784 (PMC9322781; doi:10.3390/pathogens11070784)
Supplement: Supplementary file 1 [file pathogens-11-00784-s001.zip › Table S9.xlsx]

## Sheet: Sheet1
KO_ID	IUA1	IUA2	IUA3	IUA4	IUA5	IUA6	IUA7	IUA8	IUA9	IUA10	non-IUA1	non-IUA2	non-IUA3	non-IUA4	non-IUA5	non-IUA6	non-IUA7	non-IUA8	non-IUA9	non-IUA10
K03070	0.000402415	0.000355272	0	1.86039e-05	3.75949e-05	0.000867676	8.29405e-05	6.2138e-05	8.60012e-05	4.24612e-05	0	4.84196e-05	0	6.60218e-05	4.35007e-05	0.000507984	0	3.12509e-05	2.26528e-05	0
K11069	0.000312175	0.000142863	0	0	0.000176361	0.00104739	4.51478e-05	2.96229e-05	0.000112805	1.53227e-05	2.37702e-05	2.81605e-05	0	0	0	0.000370149	0	0	0	0
K03427	0.000825021	0.000476752	0	6.98938e-05	8.70106e-05	0.00157656	6.52397e-05	4.40885e-05	0.000325133	4.18564e-05	6.2974e-05	0.000114432	0	6.59826e-05	6.86921e-05	0.000756064	0	9.36776e-05	6.5017e-05	1.44676e-05
K01689	0.000466061	0.000340299	0	7.419e-05	0	0.00084086	3.37719e-05	7.92916e-05	0.000143474	3.1282e-05	2.81405e-05	1.8911e-05	0	4.00891e-05	8.10307e-05	0.000257514	0	1.83476e-05	0	0
K02803	0.0005956	0.000248116	0	0	9.83733e-05	0.000932682	9.05747e-05	1.19709e-05	0.000141504	1.41682e-05	6.59761e-05	4.95059e-05	0	6.68399e-05	3.80516e-05	0.0004333	0	4.84084e-05	0	0
K01154	0.000643219	0.000309521	0	7.79531e-05	6.311e-05	0.00128115	5.24852e-05	6.59383e-05	0.000242914	6.04842e-05	0	1.55676e-05	0	0.000186562	0.000202532	0.000611043	0	6.63995e-05	5.44935e-05	0
K08483	0.000576716	0.000269809	0	4.31923e-05	5.23121e-05	0.0010936	8.88173e-06	2.77938e-05	0.000135255	0	7.42575e-05	8.35505e-05	0	5.20725e-05	6.56359e-05	0.000487275	0	3.67994e-05	2.03349e-05	0
K00382	0.000654056	0.000301854	0	7.28121e-05	3.34563e-05	0.00102255	7.45133e-05	7.85198e-05	0.000119326	6.7864e-05	2.76847e-05	4.60361e-05	0	0.000123843	3.85217e-05	0.000293833	0	2.0901e-05	1.6717e-05	0
K03657	0.00113472	0.000846399	0	7.11043e-05	3.19198e-05	0.00223149	0.000136748	0.000182704	0.000202819	0.00012247	5.73834e-05	0.000185307	0	0.000126261	3.83463e-05	0.000672794	0	0.000176704	5.67897e-05	0
K10112	0.00110003	0.000854278	0	0.000107876	9.33327e-05	0.00245825	0.000182991	0.000158659	0.000221359	0.000171333	2.86545e-05	0.000279203	0	0.000204179	0.000197218	0.00124915	0	6.61266e-05	5.9569e-05	0
K02768	0.000810566	0.000411191	0	6.97529e-06	5.41332e-05	0.00126271	2.37686e-05	5.43153e-05	0.000171079	3.96594e-05	1.66014e-05	9.93446e-05	0	0.000144681	0.000105401	0.000521561	0	2.21066e-05	0	3.66254e-05
K02025	0.000454442	0.00019463	0	7.65289e-05	3.4773e-05	0.000962321	2.81899e-05	7.47243e-05	3.5962e-05	6.62074e-05	0	0.000146344	0	2.36778e-05	4.18659e-05	0.000283105	0	4.31169e-05	0	3.21853e-05
K15580	0.000747078	0.000290176	0	0	4.55997e-05	0.000874128	5.60511e-05	9.89978e-05	0.000106497	2.27314e-05	0	3.90582e-05	0	8.63121e-05	2.98727e-05	0.000451116	0	7.17487e-05	0	0
K02822	0.000573712	0.000307309	0	0	0.000109768	0.000955737	2.01721e-05	9.18154e-05	0.000149941	0	6.75379e-05	4.17e-05	0	3.5918e-05	7.41302e-05	0.000538939	0	6.42567e-05	2.89513e-05	0
K02057	0.000874799	0.000485856	0	6.6919e-05	0.000149509	0.00105515	3.70091e-05	8.47641e-05	0.000169898	3.1824e-05	4.39659e-05	5.88214e-05	0	7.77003e-05	4.2764e-05	0.000593699	0	2.66602e-05	4.81163e-06	0
K15583	0.00108865	0.00044281	0	7.20165e-05	0.000232807	0.00147656	2.85071e-05	0.000131809	0.00010386	0	0	0.000128391	0	0.000146138	0.000137092	0.000714134	0	7.46467e-05	2.70556e-05	0
K02112	0.000573738	0.000333476	0	8.29603e-05	0.000128599	0.00121446	5.42244e-05	0.000133443	0.00018298	7.08489e-05	5.59792e-05	0.000101278	0	0.000104847	9.43539e-05	0.000604409	0	6.09462e-05	1.07655e-05	0
K01153	0.000903827	0.000516893	0	0.000128854	4.45595e-05	0.00215712	0.000261587	0.000203064	0.000251224	0.000274788	6.51996e-05	0.000180915	0	0.000177246	0.000139628	0.00107989	0	0.000133539	2.21835e-05	0
K01870	0.00115261	0.000612879	0.00026059	0.000552445	0.000219496	0.00105046	0.000309361	0.000440942	0.000217221	0.00019551	0.00035289	0.000318397	0.000279747	0.000252427	0.000252686	0.000767318	0.000395426	0.000345142	0.000262019	0.000360871
K01873	0.000324244	0.000310072	0	0.000111578	0	0.000878051	1.55237e-05	1.08556e-05	0.000146109	8.12883e-05	1.81894e-05	2.31809e-05	0	7.0596e-05	3.08238e-05	0.000548193	0	2.57095e-05	0	0
K10823	0.00067721	0.000266662	0	4.69203e-05	9.75367e-05	0.00133109	3.5954e-05	0.000101219	0.000118336	0	3.90596e-05	0.000128419	0	4.89515e-05	4.66557e-05	0.000473313	0	4.61545e-05	0	2.19879e-05
K01338	0.000491031	0.00025176	0	7.97947e-05	4.90659e-05	0.000843576	3.23138e-05	0.000112952	7.83604e-05	2.5966e-05	9.59531e-06	8.71942e-06	0	6.50013e-05	5.70238e-05	0.000415561	0	2.53912e-05	7.83545e-06	1.63258e-05
K03043	0.000471689	0.000393119	0	1.73078e-05	3.96821e-05	0.00116279	7.14003e-05	0.000118631	8.82412e-05	4.06397e-06	4.09194e-05	6.97699e-05	0	6.77998e-05	1.31991e-05	0.000411757	0	4.40945e-05	5.16257e-05	3.50988e-06
K02111	0.000839292	0.000383348	0	6.90895e-05	1.97129e-05	0.00143949	6.83249e-05	0.000106341	0.000247321	1.86507e-05	4.44714e-05	4.26304e-05	0	0.000138176	0.000115479	0.000825287	0	7.08046e-05	1.48314e-05	0
K03475	0.000535135	0.00030037	0	9.46421e-05	3.77234e-05	0.0011369	4.40215e-05	6.15837e-05	7.61747e-05	1.3883e-05	0	1.27573e-05	0	1.42226e-05	1.33971e-05	0.000477192	0	5.63258e-05	2.29279e-05	0
K06881	0.000351337	0.000183144	0	7.64249e-06	5.41249e-05	0.0009923	5.4333e-05	5.08662e-05	9.75664e-05	0	4.54734e-05	3.3058e-05	0	9.20179e-05	0.000126506	0.000369499	0	5.24901e-05	0	0
K03763	0.00116621	0.000388887	0	5.66393e-05	0.000164346	0.00189433	7.01066e-05	8.00828e-05	0.000212425	2.2984e-05	0	1.58403e-05	2.70967e-05	9.81567e-05	7.35288e-05	0.000856155	0	4.69495e-05	4.59045e-05	0
K02004	0.000880262	0.00072033	0	5.72553e-05	8.74692e-05	0.00195971	6.71435e-05	0.000139394	0.000194135	8.25586e-05	2.97736e-05	0.000116202	0	0.000141323	8.19308e-05	0.000995032	0	9.08389e-05	1.33448e-05	0
K01869	0.00034007	0.000118658	0	0.000177145	2.59348e-05	0.00103582	0	7.93622e-05	2.15772e-05	0	0	0	0	2.64896e-05	0.000139553	0.000269563	0	0	0	0
K01255	0.000637081	0.000207662	0	3.93531e-05	7.77271e-05	0.00156808	0	0.000129268	0.000391046	3.44531e-05	1.38989e-05	3.46857e-05	0	0.000274063	4.30554e-05	0.000446052	0	0.000141944	5.67484e-06	0
K00615	0.000380365	0.000297965	0	4.37566e-05	5.81032e-05	0.000845587	3.59442e-05	5.87714e-05	0.000138328	0	2.44652e-05	4.21157e-05	0	2.34766e-05	3.37175e-05	0.00027097	0	0	0	0
K01868	0.000469826	0.000241148	0	6.02411e-05	3.92952e-05	0.000868415	1.06264e-05	4.35046e-05	8.74919e-05	3.91773e-05	0	0.00011504	0	4.01357e-05	4.16846e-05	0.000463988	0	6.09734e-05	3.14266e-05	0
K02003	0.000805428	0.000313476	0	9.22525e-05	6.36556e-05	0.00130701	3.39637e-05	0.000120497	0.000229067	9.64191e-05	0	0.000145316	0	9.50533e-05	4.74856e-05	0.000808369	0	2.65335e-05	1.80754e-05	0
K02058	0.000626991	0.000349429	0	0.000115643	7.50024e-05	0.00110322	2.34898e-05	9.04705e-05	8.24721e-05	2.91346e-05	0	0.00016585	0	7.60466e-05	4.15072e-05	0.000245192	0	4.27475e-05	0	0
K03046	0.000912368	0.000714661	0	8.4471e-05	6.50352e-05	0.00168461	0.000109435	9.81386e-05	0.000105627	0.000111649	1.92791e-05	9.83649e-05	0	0.000143079	0.000145877	0.000857638	0	5.70627e-05	3.00848e-05	8.55534e-06
